# Supplementary material for: Chromatin landscape alteration uncovers multiple transcriptional circuits during memory CD8+ T-cell differentiation
Source: Protein Cell. 2025 Jan 13;16(7):575–601. doi: 10.1093/procel/pwaf003 (PMC12275094; doi:10.1093/procel/pwaf003)
Supplement: pwaf003_suppl_Supplementary_Table_S1-S3 [file pwaf003_suppl_supplementary_table_s1-s3.xlsx]

## Sheet: Table S1
Table S1. Gene lists of signatures for different CD8+ T cell states, related to Figure 1E, S1F and Figure 4D
Naïve	Activation_48h	Proliferation	Cytotoxic	Cytokine	Memory	MPEC	SLEC
Axin2	Pih1d2	Pycr1	Ccl5	Ccl3	Pou6f1	Mlf1ip	Tbx21
Tspan32	Comt	Npw	Gzmk	Ifng	Tdrp	Samhd1	Tbkbp1
Acvrl1	Tbrg4	Lif	1700025G04Rik	Ccl4	Hsd17b11	Pex10	Pabpc1
Acvr1b	Adora3	Il2	Fcgr4	Gzme	Crtam	Bid	Laptm5
Grm6	Hk2	Slc29A1	Ptgdr	Xcl1	Prss12	Ctnnbl1	Arih2
Gramd1a	Pxmp4	Gins2	Klrc2	Xcl1	Aqp9	Dctn1	Gpr18
Gria3	Ccl3	Odc1	Eomes	Csf2	Kcnj8	Itm2b	Rara
Sipa1l2	B9d1	Cenpv	S1Pr5	Ccr1	Rabac1	Atg14	Krtcap2
Kmt2a	Poldip2	Gal	Clic3	Il10	Gzmm	Tsen2	Dpm3
Rab34	Ocrl	Hpdl	Aoah	Hopx	Ifitm10	Adk	Slc50a1
Daxx	Cct3	Nme1	Cadm1	Fasl	Cxcr3	Ap3m1	Clec1b
Klf4	Tubb6	Fabp5	Dthd1	Batf3	Ifng	Ccr7	Mbp
Etv3	Tulp3	Cd3Eap	Samd3	Timd4	Vkorc1	Cblb	Mbnl1
Fosb	Eef1e1	Nln	Zfp683	Fez1	Klf6	Tesk2	Vps37b
Mcoln1	Ikzf4	Polr3G	Klrd1	Havcr2	Gsto1	Wdr89	Panx1
Srpk1	Plekha3	Kcnk15	Ncr1	Zbtb32	Eomes	Slc6a19	Med31
Matk	Med25	Gjb6	Klrg1	Slc27A2	Yes1	Rgs3	Txndc17
Pias4	Ebi3	Nop16	Ctsw	Lag3	Cd7	Ppp6r2	Hip1r
Dnajb1	Bicd1	Dll3	Cd244A	Prf1	Gata3	Ptrh1	Rap1gap2
Pard6a	Dgcr6	Ccdc86	Cmc1	Il18Rap	Bcl2	Tor2a	Cyth4
Nr2c2	Syce2	Cdc20	Cst7	Gzma	Mogs	none	Rac2
Itgae	Gys1	Mettl1	Cx3Cr1	Ptms	Il7r	Ss18	Dtx1
Eps8l1	Ruvbl2	Atad3A	Fcrl6	Phlda1		Dym	Arap2
Ggt5	Fam162a	Uck2	Tmcc3	Ncs1		Cobll1	Tmem115
Hyi	Ppan	Srm	Tyrobp	Iqcg		Gtpbp8	Hyal2
Stx1a	Eno2	Tomm40	Tprg	Jakmip1		Zfp780b	Tusc2
Gatad1	Ndrg2	Eif4Ebp1	1500009L16Rik	Klrc1		Zfp60	Cyb561d2
Acyp1	Arhgef40	Rrp9	Plcg2	Crtam		Ppap2a	Rassf1
Rps25	Tyr	Ankle1	Plek	Ccr5		8430410A17Rik	Nprl2
Dnajc7	Crabp2	Ebna1Bp2	Rcan2	Egr2		Ptpre	Hist1h4d
Dnajb9	Msh4	Tmem97	Dkk3	Tnfrsf9		Uvrag	Hist1h2ae
Actn1	Usp40	Orc6	Adrb2	Tnf		Adk	Rgs2
Abca1	Trim28	Mrto4	Nkg7	Slc4A10		Fam175a	Med7
Dennd6b	Mthfd2	Bop1	Ppp2R2B	Adam19		Man1a	Havcr2
Cmah	Sh2d1a	G0S2	Syngr1	Msc		Nipa2	Capn2
Tha1	Slc30a4	F12	Dapk2	Metrnl		Mpg	Kif23
Smurf2	Rsl1d1	Wdr4	F2R	Slamf7		Snrnp25	Rplp1
Chd3	Smpd4	Fosl1	Kir3Dl1	Nkg7		2610035D17Rik	Ypel1
Kdm6b	Snf8	Pus7	B3Gat1	Cxcr6		Adh5	Xpnpep1
Ncor1	Gcat	Ece2	Cd8B1	Cd70		Dapl1	Cyth1
Dync1h1	Srm	Gck	Ttc16	Atp8B4		Pcmt1	Itgad
Zbtb4	Epha2	Pdss1	Galnt3	Sdc4		Nans	Sell
Rab4a	Usp19	Tmem52	Pdgfd	Elovl6		Ccnt2	Naa16
Prl8a1	Pola1	Fkbp4	Abcb1A	Adap1		Extl3	Trerf1
Tnfaip3	Ttc25	Mrpl12	Mxra7	Rdh10		Tox	Hdac4
Hal	Vwa7	Atad3A	Ctbp2	Lta		Bcap29	Foxp1
Tbk1	Atp1a2	Dgat2	Cd8A	Mical2		Ube2d2	Polk
Peli1	Nutf2	Rpp25	Zeb2	Tnip3		2610019F03Rik	Col4a3bp
Nsg2	Dqx1	Cenpn	Sytl2	Ccl20		Amn1	Coro2a
Sptbn1	Trpm2	Polr3H	Chn2	Ulbp1		1190007I07Rik	Hist1h2ab
Pdlim4	Nav1	Mfsd2A	Fgr	Cebpd		Atp6ap2	Phb
Tspan13	Tex15	Tlcd1	Tgfbr3	Rcan2		St6gal1	Ndufa6
Laptm4a	Cars	Chek1	Setbp1	Zeb2		Rpl29	1500032L24Rik
Trib2	Pabpc4	Nolc1	Colgalt2	Cd226		Fhl2	Naga
Gna13	Dhdh	Ifrd2	Fkbp1B	Sema4A		Fam169b	Etfb
Rnf144a	Pgam1	Cyp27B1	Adgrg1	Slamf1		Cd101	Lim2
Helz	Brms1l	Ankrd13B		Sema7A		Ilvbl	Nkg7
Mfsd11	Nanog	Cks2		Fam3C		Golm1	Ttc1
Rflnb	Retn	Ddias		Il9		Tmem161b	Sntb1
Map3k14	Tango2	Ctps		Spag1		Inpp5b	Mir146
Snw1	Tctex1d2	Ttll12		Prdm1		Epb4.1l2	Tsen54
Srsf5	Pigl	Hspe1		Klrd1		Qrich1	Llgl2
Trip11	Naf1	Sh2D4A		St8Sia4		Impdh2	Zfp386
Npc2	Aldh1a3	Yrdc		Ier3		Actn2	Pcyt2
Fos	Nolc1	Trap1		Plek		Bach2	Sirt7
Evl	Pdcd1lg2	Timm8A1				Ctage5	Gzmk
Ppp1r13b	Dyrk3					Fam60a	Elmo1
Prpf4b	Aldoc					Cldn10	Il17ra
Zfp369	Crk					Pdgfb	Gramd1b
Slc6a19	Uchl5					Timm10	2610029I01Rik
Parp8	Shroom1					Ascc1	Gzmb
Zmym2	Akap1					Anapc16	H2-Q10
Hmbox1	C1qbp					Tspan5	Uba3
Rgcc	Avpi1					Abhd2	Tmf1
Chrna2	P4ha2					Hsdl1	Dusp2
Fbxl3	Csf2					Mtif3	Gm10345
Cldn10	Ccl4					Gtf3c3	Rcn3
Fyb	Adat2					Fntb	Fcgrt
Acin1	Arfgef3					Mkl1	Rpl13a
Myh9	Dcbld1					Fam46c	Rps11
Zbtb20	Cfap54					Pdlim4	Snord33
Arhgap31	Snrpf					Treml2	Snord35b
Slc49a4	Socs2					Gabpa	2410001C21Rik
Tra2b	Ddx21					Atp5j	Stk39
Eif4a2	Sgpl1					Fam3c	6330512M04Rik
Son	Slc1a4					D16Ertd472e	Ctsd
Ifngr2	Pwwp3a					Zfp120	Hacl1
Dip2b	Adarb1					Slc30a9	Btd
Noct	Nudcd2					Mmd	Itm2b
Gabrr2	Acsl6					Ostm1	Tmem123
Pisd-ps2	Nefh					Lnpep	Ppm1j
Chd1	Fam71b					Ap1ar	Ikzf3
Tnfrsf12a	Vdac1					Chchd3	Rhbdf2
Slc25a27	Limk2					Fam110a	Ipo11
Guca1b	Eif4enif1					Sgk3	Dimt1
Stk38	Nampt					Lipa	AI413582
Sik1	Mboat2					Slc25a12	Xrn2
Axin1	Polg2					Gcap14	Snai3
Phf1	Gga3					Lysmd2	Ctu2
1700061G19Rik	Galk1					Rgs10	Rnf166
Bambi	Spata7					Cycs	Phf15
Zeb1	Timm9					Gltp	Fli1
Epc1	Gtpbp4					Rfc1	Acp5
Sos1	Tc2n					Poc1b	Mll2
Cox7a2l	Cinp					Ythdc1	Rhebl1
Dtna	Irf4					Pank4	Bre
Impact	Gadd45g					Tnfrsf14	Rbks
Gnal	Tert					Rps18	Snord104
Ppic	Ercc8					Vps52	Cenpa
Nedd4l	Plk2					H2-Ke2	Reps1
Rbm22	Acox2					B3galt4	Klf13
Gnaq	Ero1l					Rgl2	Dclk2
Pitpnm1	Gpalpp1					Wdr46	Csk
Sf3b2	Tnfsf11					Appl2	Inpp4b
Drap1	Mettl3					Trim12a	Tbc1d2b
Smarca2	Pdzd2					Pgrmc1	Cc2d1b
Dntt	Sqle					Cyth3	Kcnk7
Lcor	Syngr1					Msra	Bspry
Ablim1	Josd1					A630055G03Rik	Ccl6
Lrrc45	Parvb					Ube4a	Ptprc
Pi4k2a	Tmem44					Yif1b	Pold2
Ldb1	Cd200					Lypd6b	2310022A10Rik
Dgka	Tomm70a					Gm590	Pld3
Tnrc6c	Tmem30c					Btg1	Arhgap9
Tmc6	Lztr1					Xpo6	Mars
Smad7	Ccdc116					Nsg2	Ddit3
Cwf19l2	Dlg1					Matk	Lfng
Sgk3	Fgd4					Mrpl54	Arsb
Clk1	Tfrc					Apba3	Ncf4
Nif3l1	Iqcb1					Ociad2	Kcnab2
Map4k4	Btg3					Cst7	P2ry13
Relch	Ripply3					Fbxl12	Ifi47
Rgs2	Enah					Pin1	Nars
Cd55	Larp4					Ubl5	Fech
Elk4	Krt7					Utrn	Sh3kbp1
Atp1b1	Cdkn1a					Fgfr1op	Ssh2
Sell	Cep89					Ganc	Ppp2r5c
Ralgps2	Sympk					Tmem87a	Il18r1
Nsun6	P3h3					Eps15	Vamp4
Pip4k2a	Tpi1					Fam98c	Vrk3
Mllt10	Prkn					BC013712	Ubac2
Lypd6b	Phf10					Rbm18	Gpr18
Prkcq	Vegfa					Mrrf	Smug1
Lcn4	Map3k8					Rnmt	Ric8
Dapl1	Dync2li1					Rnf38	Sirt3
Lrp2	Spata24					Hmmr	Psmd13
Spef1	Hspa9					Nudcd2	Bet1l
Gpcpd1	Etf1					Ccng1	Tars
Fam209	Lta					Camk4	Fam53b
Helz2	Hbegf					Glrx2	Dennd1b
Hps3	Spire1					Gpbp1l1	Rbm47
Rbm39	Nars					Tmem69	Rac1
Tnik	Slc12a2					BC057079	Akap13
Ift80	Psat1					Smc1a	Ranbp2
Ccnl1	Atg2a					Hsd17b10	Tm2d3
Prpf38b	Pcgf5					Mrps26	Lpin1
Il6ra	Tnks2					Exoc4	Usp36
Chrnb2	Pola2					Pik3ip1	Cyth1
Lef1	Rin1					Limk2	Tax1bp1
Ash1l	Pcx					Mov10	Rtcd1
Mttp	Lrp5					Ppm1j	F2rl2
Wls	Vldlr					Rhoc	Tgtp2
Bcl10	Arl2					Rps3	Ifi47
Rmdn1	Maoa					Gdpd5	P2ry12
Spaca1	Pycr1					Snord15b	Stat5b
Smim27	Fasn					Arntl	Stat5a
Aqp7	Scd3					Cbl	Lnx2
Sgip1	Scd2					Cdc40	Polr1d
Pde4b	Dnajc14					Ppp2r1a	Lat2
Bend5	Pde6g					Arhgap18	Dock10
Dyrk2	Ddit3					Zzz3	Osbpl9
Rnf220	Cyp2e1					Nsmce1	Gas7
Tmem234	Tmem80					Slc16a1	Kcnj8
Sfpq	Phkg1					Nkap
Ski	Sumf2					Ccdc53
Cdk11b	Zfp202					Eefsec
Ccnl2	Atrip					Ruvbl1
Zfp326	Arhgef9					Ciapin1
Hsd17b11	Mcrip2					Coq9
Stx2	Larp1b					Tbc1d4
Morn3	Nop16					Slc16a5
Ccr9	Hspd1					Gpr83
Foxp2	Slc39a10					Csnk1g3
Auts2	Wdr75					Plaur
Mepce	Ctla4					Pnrc1
Zfp638	Nop58					Il7r
Foxp1	Cxcr2					Ubash3b
Gm20696	Abcb6					Nmnat1
Gxylt2	Ncl					Lzic
Cd69	Lypd1					Sdf4
Wnt5b	Epb41l5					Tnfrsf18
Art4	Tnni1					B3galt6
Vamp1	Efcab2					Tnfrsf4
Dyrk4	Parp1					Foxp1
Crtc3	Cnih3					Smarca4
Nucb2	Cfap45					Capn1
Fchsd2	Xcl1					Slc6a19
Lat	Selp					Slc12a7
Rgs10	Smyd2					Emb
Ate1	Eprs					Tmem161a
Fam53b	Atf3					Rfxank
Gripap1	Batf3					2310045N01Rik
Xkrx	Il2ra					Sntb1
Adcy7	Egfl7					Nampt
Bbs2	Grin1					Ubxn11
Ddx6	Zmynd19					Cd52
Bckdhb	Timm10					Tlk1
Arpp21	Tfpi					Cxcr5
Srek1	Chrna1					Thada
Oas2	Arl14ep					Mcm3
Mycbp2	Nop10					Ints7
Slc7a6os	B230118H07Rik					Dtl
Galnt9	Tcp11l1					Ube2d1
Gtpbp6	Elf5					Ptch1
Dph5	Lrp4					Btbd6
Exoc6b	Chac1					Cd69
Ppargc1b	Siglec1					Gbp2
Mga	Pcsk2					Mynn
Ccdc174	Tpd52					Ndrg3
Senp6	Fabp5					Tspan14
Ramp1	Ahcy					Tapt1
Gbp8	Il2					Fuca1
Six4	Rab33b					Cnr2
Tut4	Tshb					Stk38l
Ankrd12	Ptgfrn					Dnajb1
Ythdc2	Hax1					Tecr
Rab24	Acp6					Trp53inp1
Dop1a	Abcd3					Tnfrsf14
Otoa	Bdh2					Cd83
Dcbld2	Cth					Dip2b
Ints6	Hemgn					Xpa
Tanc1	Nr4a3					Clint1
Lars2	Mrto4					Twsg1
Tut7	Rnf19b					Lysmd3
Raver2	Hdac1					Arhgap17
Ankrd11	Gmeb1					Lcmt1
Prpf39	Vamp3					Abhd12
Ric8b	Tnfrsf4					Afp
Zcchc7	Sdf4					Srgap2
H2-Q4	4930548H24Rik					Vezf1
Tmem63b	Rilpl1					Abcd3
Hyal3	Ppef2					Tmc8
Rab3gap1	Wdr66					Tmc6
Macrod1	P2rx4					Syngr2
Ubac1	Mmab					Polr3e
Gadd45a	Medag					Alg14
Hif1an	Tfr2					Myst1
Elf1	Asns					Bckdk
Btg1	Slc13a4					Tmem123
Cnot1	Prdm5					Hells
Grifin	Kdm5a					Cldnd1
Igflr1	Dusp16					G3bp2
Siah1a	Bcat1					Eefsec
4921524J17Rik	Cpne9					Fam53b
Paip2	Dennd5b					Hcls1
Zcwpw1	Ing4					Hpcal1
Sik2	Rtn2					Gm14085
Tbcel	Dmwd					A2ld1
Uvssa	Tarsl2					Galnt7
Ranbp10	Furin					Rbms1
Dmxl1	Zfp626					Atp6v1e1
Tulp1	Ipo5					Ccdc126
Rapgef6	Nupr1					Arhgef6
H2-DMa	Tead2					Slc37a3
Nufip2	Kat8					Dtnb
Jmjd1c	Knop1					Cln5
Wdr19	Rab33a					Fbxl3
Ssh2	Slc7a3					Itprip
Wipf2	Morf4l2					Ampd1
Gcc2	Morc4					Btbd6
Kmt2c	Myom2					Nudt14
Spon1	Eif4ebp1					Nudt16
Bcl9	Dctd					Bpgm
Pmepa1	Fgfr1					Cd2ap
Poli	Msmo1					Cyp51
Mllt6	Aktip					Btla
Jarid2	Gpt2					Xylt2
Zfp280d	Nip7					Srpk2
Ubn2	4931406C07Rik					Pdlim1
Mcl1	Taf1d					Hnrnpa2b1
Wdr26	Arcn1					Sh3bp5
Shank1	Tyk2					Tmem104
Ascc3	Ldlr					Nat9
Itpkb	Nedd4					Capn10
Man2a2	Thsd4					Rnpepl1
Irs2	Atr					Dusp28
Plcl2	Nme6					4930486L24Rik
Srrm2	Map4					2310016C08Rik
Arid4b	Hemk1					Riok1
Micu3	Klhdc8b					Sun2
Cdnf	Trib3					Tlcd2
Zup1	Igdcc4					Wdr81
Galnt12	Alpk2					Prpf8
Cplane1	Rangrf					2210403K04Rik
Pik3cd	Ift57					Tcf7
Zfp292	1700088E04Rik					Skp1a
Cbx4	Pfkm					2900073G15Rik
Ginm1	Mgll					Myl12b
Saa3	Mif					AI480653
Zmym5	Cryzl2					Slc35e2
Pnrc1	Ppip5k1					Cdk11b
Fmo1	Qsox1					Nadk
Arntl2	Arhgap39					Tgfbr2
Prrc2c	Smyd5					Enpp6
Ddx58	Mnd1					Slmo2
Bcor	Cct2					Atp5e
Akap9	Tpst1					B230208H17Rik
Ppp1r15a	Zbed5					D030056L22Rik
Slc26a10	Chchd4					Cnot10
Arglu1	Loxl2					Ncald
Bptf	Lif					Eif2b5
Pvr	Washc4					Rlf
Kcna2	Cd300a					Arl4a
Ttc3	Ccdc122					Rbm17
Dennd6a	Gnat1					Sesn3
Rfx3	Dhcr24					Abcg1
Arhgef1	Egln3					Frmd4b
Tet2	Neu3					Runx1
Rnf123	1810055G02Rik					Gypc
Btbd7	Tnni3					Rnf138
Tcf20	Apex1					Apobec1
AW549877	Fnip1					Gabrr2
Mettl8	Prickle1					Sc4mol
Arhgef11	Igfbp7					Sesn1
Dzip1	Noa1					Ly75
Ttc19	Rpl39-ps					Tspan13
Tnfrsf14	Sec24a					Cdkn2b
Ikbke	Gng12					Dctn6
Grap2	Tbc1d24					Brd4
Osbpl6	Mag					Bloc1s1
Kdm7a	Pramel5					Fxyd4
Ypel3	Ptcra					Eif4e3
Tmem108	Proser3					Xkrx
Zc3h6	Prodh2					Rcn3
Foxo4	Xpnpep2					Flt3l
Trim56	Scd1					Fcgrt
Filip1l	Mgarp					Rpl13a
Otud1	Spry1					Rps11
B430306N03Rik	Thap1					Snord33
Cep164	Nenf					Snord35b
Zrsr1	Arhgef4					Hipk1
Rsbn1	Wdhd1					2510006D16Rik
Foxo1	Slc25a43					Ccdc28b
Snhg11	Gnpnat1					Eif3i
Bod1	Nmrk1					Iqcc
Csrnp2	Rmi2					Mtap7
Slc38a6	Slc9b2					Lpar5
Fads6	Tapbpl					Chd4
Zfp354c	Bend3					Cyb5
Wdr72	Arl5c					Wasf2
Zc2hc1c	Higd1a					Ddc
9930022D16Rik	BC028528					Osgin1
Rpl18a	Cul7					Mlycd
Hs6st1	Ciart					Slamf6
Zfp574	Tctn1					Eif3h
Olfr734	Akr1d1					Dcaf8
Olfr1489	Garnl3					Pptc7
Slc16a5	Slco4a1					Tctn1
Olfr624	Rabggtb					D17Wsu92e
Zfp36l2	Nrn1					Ppp2r2a
Sbsn	Tbc1d19					Ppp2r2d
Plaur	Atp6v0e2					Itga4
Vps13a	Exosc2					Lrrc42
She	Uhrf1bp1					Hspb11
Rpl37a	Zmynd8					Agpat3
Asphd1	Capsl					Csnk1g2
Gm9806	Wdr34					Tab1
Prr12	Lrrc17					Map2k2
Tmem251	Timeless					Zbtb7a
Lrrc75b	Rep15					Ndfip1
Atp10d	Mars					Yipf5
Zfp445	Rcc2					L3mbtl3
Frat2	Fzd7					Rfc4
Gal3st3	Lonp1					Prf1
Lix1	Hectd2					Sidt1
Akap10	Inhba					Spice1
Tnrc6b	Mdfic					Map3k14
Rgmb	Gcn1l1					Serp2
Ccdc187	Ydjc					Irf4
Arid4a	Mcm3					Birc5
Cracr2b	Tnfrsf18					Tha1
Amigo2	Wdr60					Smarca2
Bcl11b	Svop					Fam26f
Rbm33	Inpp5f					Rcn1
Olfr1336	Atf4					Ube2f
Zfp710	Zfp532					Gm11346
4930539E08Rik	Zfp410					Aim1
Rapgef4	Dnal1					Map3k12
Proser1	Oscp1					Tarbp2
Tmie	Lhfpl4					Itpr2
Cfap46	Ccdc63					Gtf2i
Zfp644	Tnp2					Nmral1
Olfr714	Teddm1b					Hmox2
Idnk	Hilpda					Ccdc6
Tdrp	Gls2					Prps2
Rictor	Nkrf					Hsdl2
Amer1	Liph					Jakmip1
Enthd1	Ubtd2					Camk2d
Fbxl22	Morn2					Tmod3
Fam241a	Fahd1					Inpp4b
Rps27rt	Gm9797					Gfod2
P2ry10	Wdr89					Celf2
Klhdc1	Olfr803					Pigx
Klf13	Slc25a23					Pak2
Dock8	Hnrnpa1					1500031L02Rik
Actn2	Olfr71					Gbp8
Cpne8	Cystm1					Gpsm1
Zmat1	Ppp1r3b					Ccne1
Tnrc6a	1110032F04Rik					Tcf7
Atad2b	Gm9817					Slco3a1
Senp7	Cd24a					Cep72
Creb5	Olfr370					Xdh
Brsk2	Olfr1388					Fam48a
Sh3pxd2a	Synb					Taok3
Sirt5	Timm8a1					Suds3
Ercc6	Dleu7					Zfp281
Kcnmb4	Omd					Irf6
Gm9964	Exd1					Traf3ip3
C1ra	Ggnbp1					Sntb2
Zfp277	Zfp219					Trerf1
Rlim	Chchd10					Pdlim5
Fry	Olfr95					Scml4
Apol8	Zbtb45					Actn1
Ier5	Olfr418					Sphk2
Hist3h2ba	Armcx4					Rpl18
Chd6	Bpifc					Dbp
Trim12c	Ndufaf6					Rrp36
Bbof1	Slc35d3					Klhdc3
Usf2	Zfp940					Mea1
Thra	Ankrd37					Ppp2r5d
Kcnc1	Zfp11					Elk4
Kbtbd2	Olfr655					Fignl1
Tpt1	Fam83a					Ddc
Adgrg3	Plagl2					Rap1gap2
Ppm1b	Wdcp					H2afz
Cracr2a	Fam229b					H2afv
Zfp229	Nlgn2					Lca5
Ksr2	Sox12					Sertad2
Cd2ap	Olfr796					Tmem173
Tnnt3	Mpp3					Ube2d2
Ext1	Hook2					Arid4a
Cyp2d22	Tln2					Anp32e
Bod1l	Zfp608					Aph1a
Patj	Gm5111					Vgll4
Rai1	Reep1					Klf7
Ctrc	Gm9894					Taf8
4833420G17Rik	Arhgef15					Ccnd3
Parp10	Rnf157					Stk40
Zkscan7	Supt7l					Lsm10
Zfp773	Gm609					Parp1
Jakmip1	Tg					Als2cl
Ppcdc	Lgals7					Tmie
Chd4	Cnn3					Grap2
Hist2h2aa2	D130007C19Rik					Kdm4b
Ipcef1	9130230L23Rik					Ssbp2
Rab3ip	Fsd1l					Trp53i13
Hist2h2aa1	Set					Abhd15
Pde6h	Elp6					Leprotl1
Selenop	Ifng					Tmem66
Tacc1	Tns1					Fam20b
Tmem42	Tmem69					Gbp10
Trim12a	Sag					Cpm
Vps37b	Eif3b					Rrp1
Akap13	Cndp1					Cstb
Ifi208	Drc3					Lims1
Gm8062	Prelid2					Dusp10
Psg16	Ero1lb					Txk
Cnga1	Npm1					Tec
Olfr338	Cep170					Dhx34
Zfp619	Fam136a					Meis3
Epc2	Pus7					Ppp2r1b
Ampd1	Gapdh					5830405N20Rik
Dgkd	1600029O15Rik					Parp11
	Unc13d					Ablim1
Jund	Mettl7a3					Gpatch8
Hpcal1	Idi1					Als2cl
2510002D24Rik	Rnf207					Tmie
Taf1a	Ntrk3					Gm590
Phf20l1	Mtfmt					1110059E24Rik
Slfn10-ps	Olfr286					Fam108b
1500011B03Rik	Rcan3					Parp8
Olfr31	Fdps					Papolg
Grcc10	Rps26-ps1					Mir146
H2-Ke6	Olfr847					Tmem9b
Ifi213	9430015G10Rik					Dnajc10
Olfr1330	Chpt1					Ldha
Il11ra1	Ctf2					Tmtc4
Olfr656	Casc4					Polg
Fam169b	Intu					Ppp1r13b
Rpl13a	Nol4l					Lta4h
Ap1ar	Olfr373					Ywhaz
Ovgp1	Gdpd1					Cd27
Mgst2	Ccdc62					Tapbpl
Fndc10	Pgk1					Ahcy
Grk6	Gspt1					C80913
Sox4	Impdh2					Lrch1
Ighm	Bbs5					Arap2
Traj18	Ldha					Slc35b3
Traj12	Hacd1					Stxbp3a
Skint8	1190007I07Rik					Wdr33
Chd2	Tmed5					Polr2d
Slc45a4	D630045J12Rik					Plekha1
Gm14085	Snu13					5730494N06Rik
Ccr5	Glyat					Pcna
H2-T10	Sfxn4					Decr1
AC168977.1	Utp14a					Clasp1
Gm11737	Zar1					Ptk2b
Gm12846	Nr6a1					Cd200r4
Bambi-ps1	Gpn1					Ppp3r1
Gm15467	Tnnt1					Pno1
Gm14251	Ipo7					Wdr92
Gm11960	Rps12-ps3					Dym
Rpl17-ps8	H2-T23					BC031181
Gm13879	Bmpr2					Elovl5
Gm13233	Lyar					Ccdc58
Gm13868	Olfr1423					Wdr5b
Gm13450	Arfgef1					Fam162a
Gm15712	Efcc1					Tmed3
4930526A20Rik	Cgn					Skil
Plcxd2	Slc7a14					Trat1
Gm8113	Hist1h3c					Phxr4
Rps11-ps1	Zfp820					Arhgap15
Rps27	Gm11444					Enpp2
Gm6211	Mfhas1					Arhgap9
Gm17541	Naip5					Rab22a
Zfp964	Npw					Nnt
Gm20537	Nt5dc2					1190002H23Rik
Gm20449	Zfp9					Pts
Olfr784	Gm10499					Pcgf5
Trav14d-3-dv8	H2-Bl					Zfp280d
Olfr243	Arhgdig					Rbm16
AC149090.1	Hspe1					Uhrf2
Ccdc85b	Tmem88b					Mboat1
Csta2	Pramel4					Usp28
Syne1	Cplane2					2010305A19Rik
Fam240a	Zfp791					Obfc1
E030030I06Rik	Dnajb14					Spg7
Gm17971	Phldb3					Cnr2
Gm3052	Foxr1					Ly6a
Gm4971	Ubtfl1					Ly6i
Gm44973	Eif2s2					Nlk
4930431P19Rik	Hspa12b					BC002230
Gm49396	Ccdc58					Pppde1
Gm3854	Heg1					Fchsd2
Gm45551						Srp14
Gm20219	Smim1					Dusp1
Gm8189	Zfp990					Tnfsf8
Gm30285	Bnip3					Patz1
Gm47933	1110065P20Rik					Snd1
Gm48141	Cntd1					Abcb7
Gm9973	Tomm5					Gla
Gm19195	Gm14418					Hnrnph2
Gm48054	C730034F03Rik					Rpl36a
Rpl17-ps3	Eef1akmt3					Sepp1
Gm48641	Rpl18-ps1					Ncf1
	Mdm4-ps					Pggt1b
	Gm13260					Mbnl2
	Gm14494					Csrp1
	Gm15066					Ptpn13
	Gm13092					Dnajc1
	E130218I03Rik					Mbp
	Gm15645					Tesc
	Gm12248					Ikbkb
	Kantr					Ap3m2
	Slc5a3					Thrap3
	Gm15950					Fam117a
	Abhd12b					Kbtbd11
	Churc1					Fgf13
	Samd15					Kcnn4
	Lrrc32					Chd1
	Smim13					Fryl
	Ak9					Ninj2
	Gon7					Klrc1
	Rpl41					Klrc2
	Gm7882					Clasp2
	Tomm20					5430405H02Rik
	Hmgcs1					Sla2
	Zfp870					1110008F13Rik
	Gm21778					Myl12b
	Olfr889					Rap2b
	Gm21854					Slfn5
	Olfr1167					Ddx6
	Gm29666					Tlr2
	Olfr1392					Ywhaq
	Gm20768					Rbpj
	Gm18492					Hdgfrp3
	Gm42372					Faah
	Gm36028					Ppwd1
	Gm35315					Cenpk
	Gm29761					Soat1
	Gm48789					1500012F01Rik
	Gm49359					Znfx1
						Suclg1
						Ccdc111
						Casp3
						Prdm2
						Rab3ip
						Ptpn6
						Grcc10
						Pdcd1
						Stx7
						Tacc1
						Psap
						Dnm2
						Mbtps1
						Hsdl1
						Emg1
						Ptpn6
						Grcc10
						Phb2
						Commd8
						Fam49b
						Pip4k2a
						Fam35a
						Glud1
						Slc35c1
						Ppp2r5c
						Tnfrsf22
						Tnfrsf26
						Nupl1
						Mtmr6
						Vav1
						Abcc4
						Ccdc88c
						BC094916
						Glcci1
						Zc3h12d
						Tbkbp1
						Dyrk1a
						Mrps35
						Filip1l
						Folr4
						Arid5b
						Myo18a
						Ccdc69
						Gm2a
						Cnot6
						Cdk17
						Dusp22
						Ankrd46
						D18Ertd653e
						Pik3r5
						Dtwd2
						Gpr132
						Tnfrsf1b
						Rnf125
						Fnbp1
						Sphk2
						Rpl18
						Sult2b1
						Nup210
						Lysmd4
						Mettl9
						Tjp2
						Tsc22d3
						Sri
						Mapkapk2
						Sh2d1a
						Lasp1
						Chrac1
						Panx1
						Dnajc3
						Iqgap1
						Sugt1
						Mthfs
						Bcl2a1b
						Pik3r1
						Impa2
						Wdr12
						Dhx15
						4632415K11Rik
						Ddx1
						Arid2
						Raf1
						Zeb1
						Itga1
						Pelo
						Lrrfip1
						Serp1
						Eif2a
						Nck1
						Nkiras2
						Dnajc7
						Slc43a2
						Nfam1
						Ric8b
						Lck
						Hdac1
						Emg1
						Phb2
						Cd200r1
						Herc6
						Vdac1
						Plscr1
						Eif4enif1
						Fkbp1a
						Snrnp25
						Rcbtb2
						Ercc2
						Cotl1
						Msh3
						Actb
						Dpp4
						Otud5
						Slc35a2
						Pim2
						Rasgrp1
						Pik3ip1
						Patz1
						Parp2
						Rae1
						Rbm38
						Ube2s
						Bnip3
						Socs1
						Lag3
						Ptms
						Msl2
						Phf6
						Nt5c3
						Idh2
						Ppm1b
						S100a6
						S100a4
						Zfp800
						Tspan3
						Ehd3
						Srsf15
						Cd55
						Cyth4
						Rac2
						S1pr1
						Neurl3
						Smu1
						Ildr1
						Tbc1d15
						Unc119b
						Mlec
						Carkd
						Rab20
						Cd99l2
						Dusp28
						Scd2
						Slc37a2
						AA960436
						Zfp319
						Inadl
						Snrnp48
						Serpinb1a
						Lsm7
						3110056O03Rik
						Timm13
						Mgmt
						Ip6k1
						Gmppb
						Rad23b
						Luc7l3
						Bub1b
						Rps29
						Ppil5
						Mgat2
						Rpl36al
						Tnpo1
						Cnn3
						Ano10
						Fam73a
						Usp33
						Itm2a
						Sh2d2a
						Klhl6
						Hook1
						Map1lc3b
						Fbxo31
						Prss12
						Cd44
						Rsu1
						Cox10
						2810001G20Rik
						Gpr55
						Igbp1
						Morf4l1
						Rab33b
						Serpina3g
						Ppil3
						Clk1
						Nif3l1
						Cd74
						Gnb5
						Mtmr12
						Ctla4
						Tmem173
						Dnajc18
						Tsfm
						Mettl1
						Tspan31
						Cdk4
						Skp1a
						Gdi2
						Rngtt
						Dpy19l3
						Mrpl44
						D19Wsu162e
						Gimap4
						Gimap9
						Arhgap1
						Ippk
						Mipep
						Rapgef1
						Plekhg2
						Supt5h
						Zfp36
						Rps16
						Cxx1c
						Sec11c
						Lass4
						Dexi
						Ankrd12
						Vrk1
						Fh1
						Cdk2
						Rab5b
						Pmel
						Slain2
						Tpd52
						Aig1
						Gpbp1
						BC024814
						Mosc2
						Tnfaip8
						Eif3m
						Satb1
						Mppe1
						Zdhhc13
						Rnf26
						Zadh2
						Dock8
						BC019943
						Rnf122
						Itpkb
						Gapdh
						Rrp12
						Pgam1
						Gmcl1
						Anxa4
						Btg2
						Cxcr3
						Ms4a6b
						Irf6
						Gbp4
						Lclat1
						Pcmtd1
						Uso1
						Cdca8
						Mks1
						Ssbp3
						Cox7a2
						6330416G13Rik
						Atp6v1g1
						Pnn
						Trappc6b
						Fgfr1op2
						4933424B01Rik
						Map2k4
						Prpf40a
						Arl6ip6
						Racgap1
						Ptk2b
						Trim35
						Fam101b
						Kif2a
						Slc25a30
						Cog3
						Tbp
						Pdcd2
						Psmb1
						Tubb5
						Ier3
						Flot1
						Unc5cl
						Apobec2
						Ehmt1
						Arrdc1
						Ldlrap1
						Ccnb1
						Slc30a5
						Amfr
						Gch1
						Calm2
						Nup214
						Ppcs
						Adat2
						Pex3
						Adck3
						Ngdn
						2610528E23Rik
						Bcl2l14
						Alkbh8
						Pcyt2
						Sirt7
						Rnf141
						Ipcef1
						Cnp
						Tmem222
						Stard5
						Agfg1
						Taf4b
						Ralbp1
						Hmgb2
						Cct2
						Sec22a
						Tfb2m
						Cnst
						Atp1a1
						Psmg1
						Brwd1
						0610007P08Rik
						Cmtm6
						Mapre1
						Acyp1
						Yy2
						5830415F09Rik
						Suclg2
						Tubb3
						2810004N23Rik
						Gnpat
						2700094K13Rik
						Tmx2
						Med19
						Fam134b
						Add1
						Cd226
						Vwa5a
						Whsc1l1
						Armcx2
						Bbx
						Tusc3
						Agpat2
						Tomm20
						Hdac4
						6720463M24Rik
						Mzt1
						Il21r
						Sgms1
						Cyfip2
						Mapksp1
						Golim4
						Dgkd
						Fez2
						Dnm2
						Qtrt1
						Sipa1
						Pcnxl3
						Znrf2
						Rap1a
						Tiprl
						Sell
						Tasp1
						Tomm70a
						6530401N04Rik
						Hopx
						Zfp36l2
						Kdm3a
						Pik3ip1
						P2rx4
						B3gntl1
						Rasa2
						Tbl1xr1
						Ankrd13c
						Spnb2
						P2ry12
						Cyld
						Rnf41
						Smarcc2
						Il6st
						Fas
						Dbi
						Tmem37
						Zfp335
						Pcif1
						Tstd2
						Ncbp1
						Trib2
						Cyp4v3
						Iigp1
						Cenpc1
						Stap1
						Dhrs3
						Taf10
						Tpp1
						Zc3h12d
						Ppil4
						Chst12
						Hlcs
						Cds2
						Prrc1
						Rnf122
						Dgkz
						Etv6
						Habp4
						Slc25a38
						Cx3cr1
						Cenpv
						Gp49a
						Lilrb4
						Peli1
						Mak16
						Aes
						Edem3
						Fam168b
						Plekhb2
						Rpl35
						Wdr38
						Arpc5l
						Zfp692-ps
						Il15ra
						Shkbp1
						Ube2h
						2310061C15Rik
						Cenpn
						Atmin
						Ngly1
						Mettl2
						Myeov2
						Setd4
						Cbr1
						Stim2
						Cnot8
						Zfp58
						Zfp748
						Zfp87
						Med10
						Rassf2
						Tbc1d14
						Pycr2
						Tmem63a
						Ehd1
						Ube2l3
						Prmt10
						Arhgap10
						Ralb
						Cenpf
						Ascc1
						Vps54
						Ap4s1
						Wdr41
						A2ld1
						Tmtc4
						Arc
						Gnb1l
						Hspbap1
						Dirc2
						Ildr1
						Cd86
						Zfp53
						1110034G24Rik
						Mcoln2
						Lrrc8c
						Nod1
						Pex11a
						Hmgb1
						Siah1a
						Fam118b
						Rpusd4

## Sheet: Table S2
Table S2. All chromatin accessible peaks from all samples, related to Figure S1G
Chrom	Start	End	GroupReplicate	DistToGeneStart	NearestGene	peakType	DistToTSS	NearestTSS	GC	Cluster
chr1	4492526	4493026	1_Naive._.Rep2	4577	Sox17	Intronic	184	uc011whu.1	0.5828	1_Naive
chr1	4496233	4496733	5_D180._.Rep2	870	Sox17	Exonic	870	uc011whu.1	0.523	5_D180
chr1	4496859	4497359	5_D180._.Rep2	244	Sox17	Exonic	244	uc011whu.1	0.5768	5_D180
chr1	4747483	4747983	4_D8-2._.Rep1	37992	Mrpl15	Distal	37992	uc057aty.1	0.4092	4_D8-2
chr1	4748089	4748589	5_D180._.Rep1	37386	Mrpl15	Distal	37386	uc057aty.1	0.4291	5_D180
chr1	4768301	4768801	5_D180._.Rep1	17174	Mrpl15	Distal	17174	uc057aty.1	0.4012	5_D180
chr1	4769818	4770318	5_D180._.Rep2	15657	Mrpl15	Distal	15657	uc057aty.1	0.4351	5_D180
chr1	4780027	4780527	3_D8-1._.Rep1	5448	Mrpl15	Intronic	5448	uc057aty.1	0.4132	3_D8-1
chr1	4784868	4785368	2_D2._.Rep1	607	Mrpl15	Intronic	607	uc057aty.1	0.4172	2_D2
chr1	4785479	4785979	3_D8-1._.Rep1	2	Mrpl15	Promoter	2	uc057aty.1	0.6248	3_D8-1
chr1	4806745	4807245	5_D180._.Rep2	897	Lypla1	Promoter	897	uc007afm.2	0.3752	5_D180
chr1	4807575	4808075	3_D8-1._.Rep1	67	Lypla1	Promoter	67	uc007afm.2	0.7565	3_D8-1
chr1	4808249	4808749	5_D180._.Rep1	605	Lypla1	Intronic	605	uc007afm.2	0.4012	5_D180
chr1	4857456	4857956	2_D2._.Rep1	11	Tcea1	Promoter	11	uc007afo.2	0.6327	2_D2
chr1	4858113	4858613	2_D2._.Rep1	668	Tcea1	Exonic	34	uc007afo.2	0.5629	2_D2
chr1	5017823	5018323	2_D2._.Rep1	52211	Rgs20	Intronic	660	uc007afq.2	0.5709	2_D2
chr1	5046473	5046973	1_Naive._.Rep2	23561	Rgs20	Intronic	23561	uc007afq.2	0.5749	1_Naive
chr1	5082880	5083380	5_D180._.Rep1	43	Atp6v1h	Promoter	43	uc007afr.2	0.6307	5_D180
chr1	6213754	6214254	5_D180._.Rep2	657	Rb1cc1	Promoter	657	uc007aft.2	0.4012	5_D180
chr1	6214383	6214883	5_D180._.Rep2	28	Rb1cc1	Promoter	28	uc007aft.2	0.7106	5_D180
chr1	6214939	6215439	3_D8-1._.Rep1	526	Rb1cc1	Intronic	526	uc007aft.2	0.6587	3_D8-1
chr1	6223881	6224381	1_Naive._.Rep2	9468	Rb1cc1	Intronic	9468	uc007aft.2	0.3912	1_Naive
chr1	6226590	6227090	5_D180._.Rep2	12177	Rb1cc1	Intronic	7388	uc007aft.2	0.4331	5_D180
chr1	6272179	6272679	5_D180._.Rep1	57766	Rb1cc1	Intronic	1750	uc007aft.2	0.3573	5_D180
chr1	6382654	6383154	2_D2._.Rep1	23572	Alkal1	Intronic	23572	uc007afu.2	0.6507	2_D2
chr1	6406272	6406772	5_D180._.Rep2	47190	Alkal1	Distal	47190	uc007afu.2	0.4012	5_D180
chr1	6410050	6410550	2_D2._.Rep1	50968	Alkal1	Distal	50968	uc007afu.2	0.4631	2_D2
chr1	6441066	6441566	2_D2._.Rep1	45914	St18	Distal	45914	uc007afv.2	0.7126	2_D2
chr1	6441603	6442103	2_D2._.Rep1	45377	St18	Distal	45377	uc007afv.2	0.4451	2_D2
chr1	6453412	6453912	2_D2._.Rep1	33568	St18	Distal	33568	uc007afv.2	0.3293	2_D2
chr1	6454146	6454646	2_D2._.Rep1	32834	St18	Distal	32834	uc007afv.2	0.4112	2_D2
chr1	6466982	6467482	3_D8-1._.Rep1	19998	St18	Distal	19998	uc007afv.2	0.4731	3_D8-1
chr1	6471272	6471772	2_D2._.Rep1	15708	St18	Distal	15708	uc007afv.2	0.4291	2_D2
chr1	6476444	6476944	2_D2._.Rep1	10536	St18	Distal	10536	uc007afv.2	0.4072	2_D2
chr1	6492850	6493350	2_D2._.Rep2	5868	St18	Intronic	5868	uc007afv.2	0.4192	2_D2
chr1	7087958	7088458	1_Naive._.Rep1	711	Pcmtd1	Promoter	711	uc007afw.1	0.4331	1_Naive
chr1	7088582	7089082	5_D180._.Rep2	87	Pcmtd1	Promoter	87	uc007afw.1	0.6866	5_D180
chr1	7089174	7089674	5_D180._.Rep2	503	Pcmtd1	Intronic	503	uc007afw.1	0.4671	5_D180
chr1	7089687	7090187	5_D180._.Rep2	1016	Pcmtd1	Intronic	1016	uc007afw.1	0.3872	5_D180
chr1	7090320	7090820	5_D180._.Rep1	1649	Pcmtd1	Intronic	1649	uc007afw.1	0.3832	5_D180
chr1	7095799	7096299	1_Naive._.Rep1	7128	Pcmtd1	Intronic	7128	uc007afw.1	0.4351	1_Naive
chr1	7146966	7147466	4_D8-2._.Rep1	58295	Pcmtd1	Intronic	12868	uc007afw.1	0.4431	4_D8-2
chr1	7204691	7205191	5_D180._.Rep1	116020	Pcmtd1	Distal	44855	uc007afw.1	0.4152	5_D180
chr1	7206099	7206599	5_D180._.Rep2	117428	Pcmtd1	Distal	46263	uc007afw.1	0.5349	5_D180
chr1	7395354	7395854	4_D8-2._.Rep1	306683	Pcmtd1	Distal	2264	uc007afw.1	0.3952	4_D8-2
chr1	7396540	7397040	5_D180._.Rep1	307869	Pcmtd1	Distal	1078	uc007afw.1	0.4271	5_D180
chr1	7397163	7397663	5_D180._.Rep1	308492	Pcmtd1	Distal	455	uc007afw.1	0.4331	5_D180
chr1	7397922	7398422	5_D180._.Rep2	309251	Pcmtd1	Distal	302	uc007afw.1	0.6567	5_D180
chr1	7414385	7414885	5_D180._.Rep1	325714	Pcmtd1	Distal	16765	uc007afw.1	0.4511	5_D180
chr1	7454886	7455386	5_D180._.Rep1	366215	Pcmtd1	Distal	57266	uc007afw.1	0.3932	5_D180
chr1	7457790	7458290	5_D180._.Rep1	369119	Pcmtd1	Distal	60170	uc007afw.1	0.3633	5_D180
chr1	7769495	7769995	5_D180._.Rep2	680824	Pcmtd1	Distal	258809	uc007afw.1	0.3473	5_D180
chr1	9541190	9541690	2_D2._.Rep1	3967	Rrs1	Distal	3967	uc007afy.1	0.4471	2_D2
chr1	9545047	9545547	1_Naive._.Rep2	110	Rrs1	Promoter	110	uc007afy.1	0.5888	1_Naive
chr1	9545840	9546340	2_D2._.Rep1	681	Rrs1	Promoter	681	uc007afy.1	0.6248	2_D2
chr1	9546458	9546958	5_D180._.Rep1	1299	Rrs1	Promoter	1299	uc007afy.1	0.481	5_D180
chr1	9547897	9548397	5_D180._.Rep2	100	Adhfe1	Exonic	100	uc007agb.1	0.517	5_D180
chr1	9696773	9697273	3_D8-1._.Rep1	3185	Mybl1	Intronic	3185	uc007agl.2	0.3134	3_D8-1
chr1	9700198	9700698	3_D8-1._.Rep1	238	Mybl1	Promoter	238	uc007agl.2	0.7665	3_D8-1
chr1	9700823	9701323	2_D2._.Rep1	863	Mybl1	Promoter	863	uc007agl.2	0.485	2_D2
chr1	9702294	9702794	2_D2._.Rep1	2334	Mybl1	Distal	2334	uc007agl.2	0.3772	2_D2
chr1	9703004	9703504	2_D2._.Rep1	3044	Mybl1	Distal	3044	uc007agl.2	0.4411	2_D2
chr1	9744785	9745285	3_D8-1._.Rep1	2612	1700034P13Rik	Intronic	2612	uc029qmu.1	0.3034	3_D8-1
chr1	9746915	9747415	2_D2._.Rep1	482	1700034P13Rik	Promoter	482	uc029qmu.1	0.4691	2_D2
chr1	9747612	9748112	1_Naive._.Rep2	213	1700034P13Rik	Exonic	213	uc029qmu.1	0.6008	1_Naive
chr1	9748241	9748741	1_Naive._.Rep1	108	Vcpip1	Promoter	108	uc007agp.1	0.5629	1_Naive
chr1	9772692	9773192	5_D180._.Rep1	24559	Vcpip1	Intronic	24559	uc007agp.1	0.3473	5_D180
chr1	9797921	9798421	5_D180._.Rep1	40	Sgk3	Promoter	40	uc007agu.2	0.8044	5_D180
chr1	9823190	9823690	5_D180._.Rep2	25309	Sgk3	Intronic	24840	uc007agu.2	0.4631	5_D180
chr1	9823737	9824237	1_Naive._.Rep1	25856	Sgk3	Intronic	24293	uc007agu.2	0.4192	1_Naive
chr1	9848066	9848566	1_Naive._.Rep1	50185	Sgk3	Exonic	34	uc007agu.2	0.6727	1_Naive
chr1	9849888	9850388	1_Naive._.Rep1	52007	Sgk3	Intronic	1740	uc007agu.2	0.4291	1_Naive
chr1	9850440	9850940	1_Naive._.Rep1	52559	Sgk3	Intronic	2292	uc007agu.2	0.4311	1_Naive
chr1	9858996	9859496	2_D2._.Rep1	49391	Mcmdc2	Intronic	10848	uc007agx.2	0.4531	2_D2
chr1	9878023	9878523	2_D2._.Rep1	30364	Mcmdc2	Intronic	17153	uc007agx.2	0.4451	2_D2
chr1	9883121	9883621	1_Naive._.Rep1	25266	Mcmdc2	Intronic	12055	uc007agx.2	0.483	1_Naive
chr1	9938618	9939118	2_D2._.Rep1	3674	SnorD8-27	Intronic	3674	uc056yce.1	0.497	2_D2
chr1	9939198	9939698	2_D2._.Rep1	3094	SnorD8-27	Intronic	3094	uc056yce.1	0.3553	2_D2
chr1	9942770	9943270	3_D8-1._.Rep1	476	SnorD8-27	Promoter	476	uc056yce.1	0.479	3_D8-1
chr1	9943911	9944411	3_D8-1._.Rep1	42	Snhg6	Promoter	42	uc007agy.2	0.5908	3_D8-1
chr1	9967075	9967575	2_D2._.Rep1	159	Tcf24	Exonic	159	uc007agz.1	0.7405	2_D2
chr1	9967741	9968241	2_D2._.Rep1	505	Tcf24	Promoter	505	uc007agz.1	0.6747	2_D2
chr1	9968301	9968801	3_D8-1._.Rep1	1065	Tcf24	Promoter	1065	uc007agz.1	0.3912	3_D8-1
chr1	10037322	10037822	3_D8-1._.Rep1	586	Cops5	Promoter	586	uc007ahj.1	0.5269	3_D8-1
chr1	10037938	10038438	3_D8-1._.Rep1	28	Cops5	Promoter	28	uc007ahj.1	0.5269	3_D8-1
chr1	10038855	10039355	5_D180._.Rep2	886	Cspp1	Promoter	667	uc011wig.1	0.4571	5_D180
chr1	10039511	10040011	5_D180._.Rep1	1542	Cspp1	Promoter	11	uc011wig.1	0.7166	5_D180
chr1	10089468	10089968	5_D180._.Rep1	51499	Cspp1	Intronic	40707	uc011wig.1	0.4251	5_D180
chr1	10216877	10217377	3_D8-1._.Rep1	15542	Arfgef1	Intronic	567	uc011wih.1	0.3912	3_D8-1
chr1	10220062	10220562	5_D180._.Rep2	12357	Arfgef1	Intronic	3752	uc011wih.1	0.4032	5_D180
chr1	10225383	10225883	1_Naive._.Rep1	7036	Arfgef1	Intronic	7036	uc011wih.1	0.503	1_Naive
chr1	10230991	10231491	5_D180._.Rep1	1428	Arfgef1	Intronic	1428	uc011wih.1	0.3413	5_D180
chr1	10231567	10232067	5_D180._.Rep1	852	Arfgef1	Intronic	852	uc011wih.1	0.4631	5_D180
chr1	10232139	10232639	5_D180._.Rep1	280	Arfgef1	Exonic	280	uc011wih.1	0.7106	5_D180
chr1	10232757	10233257	3_D8-1._.Rep1	336	Arfgef1	Promoter	336	uc011wih.1	0.7725	3_D8-1
chr1	10257467	10257967	3_D8-1._.Rep1	25046	Arfgef1	Distal	25046	uc011wih.1	0.3832	3_D8-1
chr1	10325279	10325779	5_D180._.Rep1	92858	Arfgef1	Intronic	92858	uc011wih.1	0.4172	5_D180
chr1	11229295	11229795	1_Naive._.Rep1	184559	A830018L16Rik	Intronic	34417	uc007ahu.1	0.4092	1_Naive
chr1	12864020	12864520	5_D180._.Rep2	126864	Slco5a1	Distal	21620	uc033fic.1	0.4551	5_D180
chr1	12865023	12865523	5_D180._.Rep1	125861	Slco5a1	Distal	22623	uc033fic.1	0.5549	5_D180
chr1	12875389	12875889	5_D180._.Rep2	115495	Slco5a1	Intronic	32989	uc033fic.1	0.497	5_D180
chr1	12990135	12990635	2_D2._.Rep1	749	Slco5a1	Exonic	577	uc033fic.1	0.5629	2_D2
chr1	12990917	12991417	2_D2._.Rep1	31	Slco5a1	Promoter	31	uc033fic.1	0.521	2_D2
chr1	12991488	12991988	2_D2._.Rep1	602	Slco5a1	Promoter	602	uc033fic.1	0.5309	2_D2
chr1	12992063	12992563	2_D2._.Rep1	1177	Slco5a1	Promoter	1177	uc033fic.1	0.6347	2_D2
chr1	13117676	13118176	5_D180._.Rep1	9236	Prdm14	Intronic	9236	uc029qmx.1	0.4192	5_D180
chr1	13126584	13127084	2_D2._.Rep1	328	Prdm14	Intronic	328	uc029qmx.1	0.517	2_D2
chr1	13127252	13127752	2_D2._.Rep1	338	Prdm14	Promoter	338	uc029qmx.1	0.513	2_D2
chr1	13127974	13128474	2_D2._.Rep1	1060	Prdm14	Promoter	1060	uc029qmx.1	0.5329	2_D2
chr1	13151022	13151522	3_D8-1._.Rep1	24108	Prdm14	Intronic	24108	uc029qmx.1	0.481	3_D8-1
chr1	13154399	13154899	2_D2._.Rep1	27485	Prdm14	Intronic	27485	uc029qmx.1	0.4471	2_D2
chr1	13155353	13155853	2_D2._.Rep1	28439	Prdm14	Intronic	28439	uc029qmx.1	0.4631	2_D2
chr1	13161359	13161859	5_D180._.Rep1	34445	Prdm14	Intronic	34445	uc029qmx.1	0.479	5_D180
chr1	13162276	13162776	5_D180._.Rep1	35362	Prdm14	Intronic	35362	uc029qmx.1	0.481	5_D180
chr1	13170575	13171075	2_D2._.Rep2	43661	Prdm14	Intronic	43661	uc029qmx.1	0.3513	2_D2
chr1	13171124	13171624	3_D8-1._.Rep1	44210	Prdm14	Intronic	44210	uc029qmx.1	0.4092	3_D8-1
chr1	13171976	13172476	2_D2._.Rep1	45062	Prdm14	Intronic	45062	uc029qmx.1	0.4551	2_D2
chr1	13219839	13220339	2_D2._.Rep2	92925	Prdm14	Intronic	92925	uc029qmx.1	0.3912	2_D2
chr1	13226110	13226610	3_D8-1._.Rep1	99196	Prdm14	Intronic	99196	uc029qmx.1	0.4731	3_D8-1
chr1	13231444	13231944	5_D180._.Rep1	104530	Prdm14	Intronic	104530	uc029qmx.1	0.4591	5_D180
chr1	13232755	13233255	2_D2._.Rep1	105841	Prdm14	Intronic	105841	uc029qmx.1	0.4631	2_D2
chr1	13245424	13245924	5_D180._.Rep2	118510	Prdm14	Intronic	101379	uc029qmx.1	0.4152	5_D180
chr1	13259449	13259949	2_D2._.Rep1	114383	Ncoa2	Intronic	87354	uc007aia.2	0.5389	2_D2
chr1	13267046	13267546	5_D180._.Rep2	106786	Ncoa2	Intronic	79757	uc007aia.2	0.501	5_D180
chr1	13268527	13269027	5_D180._.Rep1	105305	Ncoa2	Intronic	78276	uc007aia.2	0.4591	5_D180
chr1	13279969	13280469	1_Naive._.Rep1	93863	Ncoa2	Intronic	66834	uc007aia.2	0.3872	1_Naive
chr1	13284891	13285391	5_D180._.Rep1	88941	Ncoa2	Intronic	61912	uc007aia.2	0.4411	5_D180
chr1	13287859	13288359	3_D8-1._.Rep1	85973	Ncoa2	Intronic	58944	uc007aia.2	0.4671	3_D8-1
chr1	13288724	13289224	5_D180._.Rep2	85108	Ncoa2	Intronic	58079	uc007aia.2	0.4112	5_D180
chr1	13293381	13293881	3_D8-1._.Rep1	80451	Ncoa2	Intronic	53422	uc007aia.2	0.4591	3_D8-1
chr1	13294692	13295192	5_D180._.Rep1	79140	Ncoa2	Intronic	52111	uc007aia.2	0.4691	5_D180
chr1	13295477	13295977	2_D2._.Rep1	78355	Ncoa2	Intronic	51326	uc007aia.2	0.4591	2_D2
chr1	13300890	13301390	2_D2._.Rep1	72942	Ncoa2	Intronic	45913	uc007aia.2	0.505	2_D2
chr1	13301396	13301896	1_Naive._.Rep1	72436	Ncoa2	Intronic	45407	uc007aia.2	0.481	1_Naive
chr1	13302122	13302622	2_D2._.Rep1	71710	Ncoa2	Intronic	44681	uc007aia.2	0.4631	2_D2
chr1	13304831	13305331	2_D2._.Rep1	69001	Ncoa2	Intronic	41972	uc007aia.2	0.4551	2_D2
chr1	13306043	13306543	2_D2._.Rep1	67789	Ncoa2	Intronic	40760	uc007aia.2	0.4391	2_D2
chr1	13306932	13307432	2_D2._.Rep1	66900	Ncoa2	Intronic	39871	uc007aia.2	0.4571	2_D2
chr1	13308464	13308964	5_D180._.Rep1	65368	Ncoa2	Intronic	38339	uc007aia.2	0.4571	5_D180
chr1	13310597	13311097	4_D8-2._.Rep2	63235	Ncoa2	Intronic	36206	uc007aia.2	0.4651	4_D8-2
chr1	13311787	13312287	1_Naive._.Rep1	62045	Ncoa2	Intronic	35016	uc007aia.2	0.4351	1_Naive
chr1	13312465	13312965	2_D2._.Rep1	61367	Ncoa2	Intronic	34338	uc007aia.2	0.499	2_D2
chr1	13316229	13316729	1_Naive._.Rep1	57603	Ncoa2	Intronic	30574	uc007aia.2	0.4551	1_Naive
chr1	13332539	13333039	5_D180._.Rep2	41293	Ncoa2	Intronic	14264	uc007aia.2	0.4491	5_D180
chr1	13335908	13336408	5_D180._.Rep2	37924	Ncoa2	Intronic	10895	uc007aia.2	0.4132	5_D180
chr1	13336409	13336909	1_Naive._.Rep1	37423	Ncoa2	Intronic	10394	uc007aia.2	0.489	1_Naive
chr1	13352757	13353257	2_D2._.Rep1	21075	Ncoa2	Intronic	5952	uc007aia.2	0.4152	2_D2
chr1	13355657	13356157	2_D2._.Rep1	18175	Ncoa2	Intronic	8852	uc007aia.2	0.4271	2_D2
chr1	13372301	13372801	2_D2._.Rep1	1531	Ncoa2	Intronic	121	uc007aia.2	0.6327	2_D2
chr1	13372870	13373370	3_D8-1._.Rep1	962	Ncoa2	Intronic	690	uc007aia.2	0.8224	3_D8-1
chr1	13374185	13374685	2_D2._.Rep1	351	Ncoa2	Promoter	351	uc007aia.2	0.6926	2_D2
chr1	13381058	13381558	2_D2._.Rep1	7224	Ncoa2	Distal	7224	uc007aia.2	0.507	2_D2
chr1	13381856	13382356	3_D8-1._.Rep1	8022	Ncoa2	Distal	8022	uc007aia.2	0.4731	3_D8-1
chr1	13382458	13382958	2_D2._.Rep1	8624	Ncoa2	Distal	8624	uc007aia.2	0.4012	2_D2
chr1	13383451	13383951	2_D2._.Rep1	9617	Ncoa2	Distal	9617	uc007aia.2	0.3772	2_D2
chr1	13388473	13388973	2_D2._.Rep1	14639	Ncoa2	Distal	14639	uc007aia.2	0.3872	2_D2
chr1	13424461	13424961	3_D8-1._.Rep1	50627	Ncoa2	Distal	50627	uc007aia.2	0.4371	3_D8-1
chr1	13426100	13426600	5_D180._.Rep1	52266	Ncoa2	Distal	52266	uc007aia.2	0.507	5_D180
chr1	13426752	13427252	5_D180._.Rep1	52918	Ncoa2	Distal	52918	uc007aia.2	0.5309	5_D180
chr1	13427277	13427777	5_D180._.Rep1	53443	Ncoa2	Distal	53443	uc007aia.2	0.4611	5_D180
chr1	13500389	13500889	5_D180._.Rep1	89270	Tram1	Distal	89270	uc007aic.1	0.475	5_D180
chr1	13513732	13514232	1_Naive._.Rep1	75927	Tram1	Distal	75927	uc007aic.1	0.5689	1_Naive
chr1	13521603	13522103	5_D180._.Rep2	68056	Tram1	Distal	68056	uc007aic.1	0.4431	5_D180
chr1	13531433	13531933	5_D180._.Rep2	58226	Tram1	Distal	58226	uc007aic.1	0.4631	5_D180
chr1	13559298	13559798	4_D8-2._.Rep1	30361	Tram1	Distal	30361	uc007aic.1	0.4172	4_D8-2
chr1	13559818	13560318	3_D8-1._.Rep1	29841	Tram1	Distal	29841	uc007aic.1	0.517	3_D8-1
chr1	13573584	13574084	2_D2._.Rep1	16075	Tram1	Intronic	16075	uc007aic.1	0.4691	2_D2
chr1	13585687	13586187	1_Naive._.Rep2	3972	Tram1	Intronic	3972	uc007aic.1	0.3493	1_Naive
chr1	13588739	13589239	3_D8-1._.Rep1	920	Tram1	Intronic	920	uc007aic.1	0.4271	3_D8-1
chr1	13589580	13590080	5_D180._.Rep1	79	Tram1	Promoter	79	uc007aic.1	0.6467	5_D180
chr1	13590207	13590707	4_D8-2._.Rep1	546	Tram1	Promoter	546	uc007aic.1	0.4411	4_D8-2
chr1	13593106	13593606	2_D2._.Rep1	3445	Tram1	Distal	3445	uc007aic.1	0.4631	2_D2
chr1	13597194	13597694	2_D2._.Rep1	7533	Tram1	Distal	7533	uc007aic.1	0.483	2_D2
chr1	13600310	13600810	3_D8-1._.Rep1	10649	Tram1	Distal	10649	uc007aic.1	0.503	3_D8-1
chr1	13608445	13608945	3_D8-1._.Rep1	18784	Tram1	Distal	18784	uc007aic.1	0.481	3_D8-1
chr1	13613656	13614156	2_D2._.Rep1	23995	Tram1	Distal	23995	uc007aic.1	0.4232	2_D2
chr1	13615858	13616358	2_D2._.Rep1	26197	Tram1	Distal	26197	uc007aic.1	0.4351	2_D2
chr1	13639455	13639955	4_D8-2._.Rep1	20803	Lactb2	Intronic	20803	uc007aie.1	0.4531	4_D8-2
chr1	13643052	13643552	2_D2._.Rep2	17206	Lactb2	Intronic	17206	uc007aie.1	0.4591	2_D2
chr1	13651324	13651824	3_D8-1._.Rep1	8934	Lactb2	Intronic	8934	uc007aie.1	0.4451	3_D8-1
chr1	13658707	13659207	5_D180._.Rep2	1551	Lactb2	Intronic	1551	uc007aie.1	0.4232	5_D180
chr1	13659708	13660208	4_D8-2._.Rep2	550	Lactb2	Intronic	550	uc007aie.1	0.4571	4_D8-2
chr1	13660374	13660874	5_D180._.Rep1	114	Lactb2	Promoter	114	uc007aie.1	0.6108	5_D180
chr1	13706233	13706733	5_D180._.Rep2	37711	Xkr9	Distal	37711	uc007aiv.1	0.4571	5_D180
chr1	13752529	13753029	2_D2._.Rep1	34149	Gm5523	Distal	34149	uc007ajb.1	0.3772	2_D2
chr1	13784351	13784851	2_D2._.Rep1	2327	Gm5523	Distal	2327	uc007ajb.1	0.3673	2_D2
chr1	14484526	14485026	2_D2._.Rep1	174576	Eya1	Distal	174576	uc007aje.1	0.4212	2_D2
chr1	14739972	14740472	2_D2._.Rep1	15743	Msc	Distal	15743	uc007ajf.2	0.507	2_D2
chr1	14747231	14747731	2_D2._.Rep1	8484	Msc	Distal	8484	uc007ajf.2	0.4391	2_D2
chr1	14755213	14755713	4_D8-2._.Rep1	502	Msc	Exonic	502	uc007ajf.2	0.6846	4_D8-2
chr1	14924831	14925331	2_D2._.Rep2	6218	Trpa1	Distal	6218	uc007ajm.1	0.4391	2_D2
chr1	15791833	15792333	2_D2._.Rep1	13562	Terf1	Distal	13562	uc007ajx.1	0.3533	2_D2
chr1	15798896	15799396	3_D8-1._.Rep1	6499	Terf1	Distal	6499	uc007ajx.1	0.4331	3_D8-1
chr1	15805365	15805865	5_D180._.Rep1	30	Terf1	Promoter	30	uc007ajx.1	0.5828	5_D180
chr1	15806005	15806505	5_D180._.Rep2	608	Terf1	Intronic	608	uc007ajx.1	0.5469	5_D180
chr1	15850683	15851183	4_D8-2._.Rep1	41788	Sbspon	Distal	41788	uc007ajz.2	0.4311	4_D8-2
chr1	15882961	15883461	2_D2._.Rep2	9510	Sbspon	Intronic	9510	uc007ajz.2	0.4391	2_D2
chr1	16092892	16093392	2_D2._.Rep1	182	4930444P10Rik	Exonic	182	uc007akb.2	0.7106	2_D2
chr1	16103926	16104426	3_D8-1._.Rep1	256	Rpl7	Promoter	256	uc007akd.1	0.5329	3_D8-1
chr1	16104468	16104968	4_D8-2._.Rep2	284	Rpl7	Promoter	284	uc007akd.1	0.513	4_D8-2
chr1	16105145	16105645	5_D180._.Rep1	486	Rdh10	Promoter	486	uc007ake.2	0.7505	5_D180
chr1	16105960	16106460	5_D180._.Rep1	327	Rdh10	Promoter	327	uc007ake.2	0.6387	5_D180
chr1	16106474	16106974	5_D180._.Rep1	841	Rdh10	Intronic	841	uc007ake.2	0.4431	5_D180
chr1	16115148	16115648	3_D8-1._.Rep1	9515	Rdh10	Intronic	9515	uc007ake.2	0.4032	3_D8-1
chr1	16177616	16178116	3_D8-1._.Rep1	71983	Rdh10	Distal	71983	uc007ake.2	0.519	3_D8-1
chr1	16227873	16228373	5_D180._.Rep1	122240	Rdh10	Distal	122240	uc007ake.2	0.519	5_D180
chr1	16440126	16440626	5_D180._.Rep2	78925	Stau2	Exonic	45773	uc007akg.1	0.3912	5_D180
chr1	16518925	16519425	5_D180._.Rep1	126	Stau2	Exonic	126	uc007akg.1	0.8064	5_D180
chr1	16519538	16520038	5_D180._.Rep1	485	Stau2	Promoter	485	uc007akg.1	0.6567	5_D180
chr1	16534099	16534599	2_D2._.Rep1	15046	Stau2	Distal	15046	uc007akg.1	0.5269	2_D2
chr1	16616246	16616746	5_D180._.Rep2	2841	Ube2w	Intronic	2841	uc007akh.1	0.4511	5_D180
chr1	16616942	16617442	1_Naive._.Rep1	2145	Ube2w	Intronic	2145	uc007akh.1	0.3573	1_Naive
chr1	16617687	16618187	5_D180._.Rep1	1400	Ube2w	Intronic	1400	uc007akh.1	0.3812	5_D180
chr1	16618476	16618976	3_D8-1._.Rep1	611	Ube2w	Intronic	611	uc007akh.1	0.6747	3_D8-1
chr1	16619054	16619554	3_D8-1._.Rep2	33	Ube2w	Promoter	33	uc007akh.1	0.7305	3_D8-1
chr1	16642118	16642618	4_D8-2._.Rep2	14750	Eloc	Exonic	14496	uc007akp.2	0.4431	4_D8-2
chr1	16656770	16657270	4_D8-2._.Rep2	98	Eloc	Promoter	98	uc007akp.2	0.5669	4_D8-2
chr1	16664931	16665431	2_D2._.Rep2	9	Tmem70	Promoter	9	uc007aks.1	0.5908	2_D2
chr1	16665608	16666108	5_D180._.Rep2	666	Tmem70	Intronic	666	uc007aks.1	0.4391	5_D180
chr1	16666412	16666912	2_D2._.Rep1	1470	Tmem70	Intronic	1470	uc007aks.1	0.4152	2_D2
chr1	16666937	16667437	2_D2._.Rep1	1995	Tmem70	Intronic	1995	uc007aks.1	0.4251	2_D2
chr1	16687311	16687811	5_D180._.Rep1	894	Ly96	Promoter	894	uc007aku.2	0.4251	5_D180
chr1	16687916	16688416	5_D180._.Rep1	289	Ly96	Promoter	289	uc007aku.2	0.4351	5_D180
chr1	16688462	16688962	5_D180._.Rep2	255	Ly96	Intronic	255	uc007aku.2	0.5269	5_D180
chr1	16745928	16746428	2_D2._.Rep1	57721	Ly96	Distal	57721	uc007aku.2	0.4032	2_D2
chr1	16747206	16747706	5_D180._.Rep1	58999	Ly96	Distal	58999	uc007aku.2	0.4291	5_D180
chr1	16748154	16748654	5_D180._.Rep2	59947	Ly96	Distal	59947	uc007aku.2	0.485	5_D180
chr1	16781169	16781669	3_D8-1._.Rep1	92962	Ly96	Distal	92962	uc007aku.2	0.4731	3_D8-1
chr1	17097706	17098206	2_D2._.Rep1	66	Jph1	Promoter	66	uc029qnc.1	0.7166	2_D2
chr1	20738441	20738941	2_D2._.Rep1	7785	Il17a	Distal	4027	uc029qnh.1	0.4731	2_D2
chr1	20740423	20740923	2_D2._.Rep1	9767	Il17a	Distal	2045	uc029qnh.1	0.4531	2_D2
chr1	20759738	20760238	2_D2._.Rep1	24281	Il17f	Distal	17268	uc007alp.2	0.4731	2_D2
chr1	20766529	20767029	2_D2._.Rep1	17490	Il17f	Distal	12774	uc007alp.2	0.4611	2_D2
chr1	20820149	20820649	1_Naive._.Rep1	185	Mcm3	Promoter	185	uc011wip.1	0.507	1_Naive
chr1	20825000	20825500	1_Naive._.Rep1	5036	Mcm3	Distal	5036	uc011wip.1	0.3553	1_Naive
chr1	20890296	20890796	5_D180._.Rep2	72	6720483E21Rik	Promoter	72	uc007ama.2	0.6587	5_D180
chr1	20890899	20891399	1_Naive._.Rep1	526	Paqr8	Promoter	526	uc007amd.1	0.5768	1_Naive
chr1	20912021	20912521	2_D2._.Rep1	21648	Paqr8	Intronic	5568	uc007amd.1	0.4311	2_D2
chr1	20912531	20913031	5_D180._.Rep1	22158	Paqr8	Intronic	5058	uc007amd.1	0.521	5_D180
chr1	20926316	20926816	5_D180._.Rep1	25059	Efhc1	Intronic	8057	uc007amo.2	0.479	5_D180
chr1	20933406	20933906	5_D180._.Rep1	17969	Efhc1	Intronic	967	uc007amo.2	0.4491	5_D180
chr1	20938986	20939486	5_D180._.Rep1	12389	Efhc1	Distal	4611	uc007amo.2	0.4152	5_D180
chr1	20951351	20951851	2_D2._.Rep1	24	Efhc1	Promoter	24	uc007amo.2	0.6327	2_D2
chr1	21029109	21029609	5_D180._.Rep2	49865	Tram2	Intronic	49865	uc007amp.3	0.4311	5_D180
chr1	21052129	21052629	1_Naive._.Rep1	26845	Tram2	Intronic	26845	uc007amp.3	0.483	1_Naive
chr1	21078991	21079491	5_D180._.Rep2	15	Tram2	Promoter	15	uc007amp.3	0.7186	5_D180
chr1	21080326	21080826	2_D2._.Rep1	1350	Tram2	Promoter	1350	uc007amp.3	0.489	2_D2
chr1	21101159	21101659	5_D180._.Rep1	22183	Tram2	Distal	22183	uc007amp.3	0.487	5_D180
chr1	21161743	21162243	5_D180._.Rep1	56581	Tmem14a	Distal	4504	uc007amt.1	0.3972	5_D180
chr1	21166117	21166617	5_D180._.Rep1	52207	Tmem14a	Distal	130	uc007amt.1	0.5509	5_D180
chr1	21218339	21218839	1_Naive._.Rep2	13	Tmem14a	Promoter	13	uc007amt.1	0.5449	1_Naive
chr1	21218951	21219451	5_D180._.Rep1	625	Tmem14a	Intronic	625	uc007amt.1	0.4651	5_D180
chr1	21271382	21271882	1_Naive._.Rep1	26679	Gm4956	Distal	26679	uc011wit.1	0.5269	1_Naive
chr1	21309169	21309669	2_D2._.Rep2	11106	Gm4956	Distal	11106	uc011wit.1	0.4351	2_D2
chr1	21333512	21334012	1_Naive._.Rep1	15914	Khdc1a	Distal	15914	uc029qno.1	0.4531	1_Naive
chr1	21419273	21419773	2_D2._.Rep1	35966	Khdc1b	Intronic	35966	uc033fii.1	0.4012	2_D2
chr1	21425610	21426110	2_D2._.Rep1	42303	Khdc1b	Intronic	42303	uc033fii.1	0.4311	2_D2
chr1	21618661	21619161	2_D2._.Rep2	235354	Khdc1b	Intronic	235354	uc033fii.1	0.4411	2_D2
chr1	21829780	21830280	5_D180._.Rep2	132619	Kcnq5	Intronic	132619	uc007and.1	0.4291	5_D180
chr1	21870473	21870973	3_D8-1._.Rep1	91926	Kcnq5	Intronic	91926	uc007and.1	0.4032	3_D8-1
chr1	21896067	21896567	4_D8-2._.Rep2	66332	Kcnq5	Intronic	66332	uc007and.1	0.4072	4_D8-2
chr1	21959818	21960318	5_D180._.Rep2	2581	Kcnq5	Intronic	2581	uc007and.1	0.3972	5_D180
chr1	21960339	21960839	2_D2._.Rep1	2060	Kcnq5	Intronic	2060	uc007and.1	0.5569	2_D2
chr1	21961104	21961604	2_D2._.Rep1	1295	Kcnq5	Exonic	1295	uc007and.1	0.7365	2_D2
chr1	21961654	21962154	4_D8-2._.Rep1	745	Kcnq5	Exonic	745	uc007and.1	0.6627	4_D8-2
chr1	21962421	21962921	1_Naive._.Rep1	20	Kcnq5	Promoter	20	uc007and.1	0.481	1_Naive
chr1	21963030	21963530	2_D2._.Rep1	629	Kcnq5	Promoter	629	uc007and.1	0.505	2_D2
chr1	21963708	21964208	5_D180._.Rep1	1307	Kcnq5	Promoter	1307	uc007and.1	0.475	5_D180
chr1	23255922	23256422	5_D180._.Rep2	16096	Mir30a	Distal	16096	uc011wiu.1	0.7246	5_D180
chr1	23256610	23257110	5_D180._.Rep1	15408	Mir30a	Distal	15408	uc011wiu.1	0.6387	5_D180
chr1	23286731	23287231	1_Naive._.Rep2	4719	Mir30c-2	Distal	4719	uc029qnp.1	0.4032	1_Naive
chr1	23321192	23321692	1_Naive._.Rep2	29740	Mir30c-2	Distal	29740	uc029qnp.1	0.515	1_Naive
chr1	23380683	23381183	5_D180._.Rep2	2241	Ogfrl1	Intronic	2241	uc007ann.1	0.4571	5_D180
chr1	23382955	23383455	5_D180._.Rep1	29	Ogfrl1	Promoter	29	uc007ann.1	0.7864	5_D180
chr1	23383575	23384075	5_D180._.Rep1	649	Ogfrl1	Promoter	649	uc007ann.1	0.4351	5_D180
chr1	23399532	23400032	5_D180._.Rep2	16606	Ogfrl1	Distal	2009	uc007ann.1	0.4012	5_D180
chr1	23400245	23400745	4_D8-2._.Rep2	17319	Ogfrl1	Distal	2722	uc007ann.1	0.4391	4_D8-2
chr1	23762051	23762551	2_D2._.Rep1	374	B3gat2	Exonic	374	uc007ans.2	0.6707	2_D2
chr1	23762733	23763233	5_D180._.Rep1	1056	B3gat2	Exonic	1056	uc007ans.2	0.6766	5_D180
chr1	23827037	23827537	5_D180._.Rep1	65360	B3gat2	Intronic	41431	uc007ans.2	0.4731	5_D180
chr1	23882625	23883125	1_Naive._.Rep2	39505	Smap1	Intronic	14155	uc029qnq.1	0.3613	1_Naive
chr1	23899589	23900089	5_D180._.Rep2	22541	Smap1	Intronic	9896	uc029qnq.1	0.3733	5_D180
chr1	23915511	23916011	3_D8-1._.Rep1	6619	Smap1	Intronic	6024	uc029qnq.1	0.4271	3_D8-1
chr1	23916857	23917357	1_Naive._.Rep1	5273	Smap1	Intronic	5273	uc029qnq.1	0.477	1_Naive
chr1	23917362	23917862	2_D2._.Rep1	4768	Smap1	Intronic	4768	uc029qnq.1	0.4551	2_D2
chr1	23920211	23920711	5_D180._.Rep1	1919	Smap1	Intronic	1919	uc029qnq.1	0.3952	5_D180
chr1	23921611	23922111	1_Naive._.Rep1	519	Smap1	Intronic	519	uc029qnq.1	0.6826	1_Naive
chr1	23922130	23922630	3_D8-1._.Rep1	0	Smap1	Promoter	0	uc029qnq.1	0.7246	3_D8-1
chr1	23924042	23924542	5_D180._.Rep1	1910	Smap1	Promoter	1910	uc029qnq.1	0.3752	5_D180
chr1	23934579	23935079	3_D8-1._.Rep2	12447	Smap1	Distal	12447	uc029qnq.1	0.4531	3_D8-1
chr1	23958820	23959320	3_D8-1._.Rep1	36688	Smap1	Distal	36688	uc029qnq.1	0.507	3_D8-1
chr1	24005417	24005917	3_D8-1._.Rep1	26	Sdhaf4	Promoter	26	uc007ant.4	0.5968	3_D8-1
chr1	24034046	24034546	4_D8-2._.Rep2	28655	Sdhaf4	Intronic	3731	uc007ant.4	0.3473	4_D8-2
chr1	24045483	24045983	1_Naive._.Rep2	40092	Sdhaf4	Intronic	15168	uc007ant.4	0.4491	1_Naive
chr1	24100108	24100608	2_D2._.Rep1	16	Fam135a	Promoter	16	uc007anu.1	0.7106	2_D2
chr1	24102503	24103003	2_D2._.Rep1	2411	Fam135a	Distal	2411	uc007anu.1	0.4651	2_D2
chr1	24677622	24678122	5_D180._.Rep1	671	Lmbrd1	Promoter	671	uc007aog.1	0.4491	5_D180
chr1	24678322	24678822	3_D8-1._.Rep2	27	Lmbrd1	Promoter	27	uc007aog.1	0.6088	3_D8-1
chr1	24678951	24679451	3_D8-1._.Rep1	656	Lmbrd1	Intronic	282	uc007aog.1	0.521	3_D8-1
chr1	30792913	30793413	2_D2._.Rep1	80708	Phf3	Distal	22830	uc007aoo.2	0.4172	2_D2
chr1	30830269	30830769	2_D2._.Rep2	43352	Phf3	Exonic	32736	uc007aoo.2	0.3872	2_D2
chr1	30851846	30852346	1_Naive._.Rep1	21775	Phf3	Intronic	11159	uc007aoo.2	0.4471	1_Naive
chr1	30870049	30870549	5_D180._.Rep1	3572	Phf3	Intronic	3572	uc007aoo.2	0.3453	5_D180
chr1	30872124	30872624	4_D8-2._.Rep1	1497	Phf3	Intronic	1497	uc007aoo.2	0.3573	4_D8-2
chr1	30872929	30873429	5_D180._.Rep1	692	Phf3	Intronic	692	uc007aoo.2	0.6906	5_D180
chr1	30873733	30874233	5_D180._.Rep1	110	Phf3	Promoter	110	uc007aoo.2	0.6786	5_D180
chr1	30874542	30875042	5_D180._.Rep2	919	Phf3	Promoter	919	uc007aoo.2	0.4052	5_D180
chr1	30920744	30921244	3_D8-1._.Rep1	28760	Ptp4a1	Distal	28760	uc007aop.2	0.4072	3_D8-1
chr1	30940769	30941269	5_D180._.Rep2	8735	Ptp4a1	Exonic	8735	uc007aop.2	0.3792	5_D180
chr1	30948259	30948759	5_D180._.Rep2	1245	Ptp4a1	Intronic	1245	uc007aop.2	0.3393	5_D180
chr1	30949047	30949547	1_Naive._.Rep2	457	Ptp4a1	Intronic	457	uc007aop.2	0.7485	1_Naive
chr1	30949618	30950118	5_D180._.Rep1	112	Ptp4a1	Promoter	112	uc007aop.2	0.7166	5_D180
chr1	33565739	33566239	1_Naive._.Rep1	103804	Prim2	Intronic	56152	uc007apa.1	0.4691	1_Naive
chr1	33578483	33578983	1_Naive._.Rep1	91060	Prim2	Intronic	43408	uc007apa.1	0.4651	1_Naive
chr1	33584150	33584650	2_D2._.Rep1	85393	Prim2	Intronic	37741	uc007apa.1	0.4291	2_D2
chr1	33663103	33663603	3_D8-1._.Rep1	6440	Prim2	Intronic	6440	uc007apa.1	0.3333	3_D8-1
chr1	33664816	33665316	2_D2._.Rep2	4727	Prim2	Intronic	4727	uc007apa.1	0.499	2_D2
chr1	33669559	33670059	5_D180._.Rep2	14	Prim2	Promoter	14	uc007apa.1	0.6088	5_D180
chr1	33670152	33670652	3_D8-1._.Rep1	577	1700001G17Rik	Promoter	577	uc007apb.1	0.6068	3_D8-1
chr1	33672420	33672920	2_D2._.Rep1	2845	1700001G17Rik	Distal	1556	uc007apb.1	0.3912	2_D2
chr1	33684405	33684905	5_D180._.Rep2	14830	1700001G17Rik	Distal	10427	uc007apb.1	0.4531	5_D180
chr1	33719601	33720101	5_D180._.Rep2	44	Rab23	Promoter	44	uc007apc.2	0.5968	5_D180
chr1	33720218	33720718	2_D2._.Rep1	571	Rab23	Exonic	48	uc007apc.2	0.5649	2_D2
chr1	33739269	33739769	5_D180._.Rep1	18230	Bag2	Exonic	18230	uc029qnu.1	0.4731	5_D180
chr1	33742783	33743283	5_D180._.Rep1	14716	Bag2	Distal	14716	uc029qnu.1	0.4631	5_D180
chr1	33756971	33757471	4_D8-2._.Rep1	528	Bag2	Intronic	528	uc029qnu.1	0.521	4_D8-2
chr1	33757525	33758025	2_D2._.Rep1	24	Bag2	Promoter	24	uc029qnu.1	0.7365	2_D2
chr1	33814128	33814628	5_D180._.Rep2	216	Zfp451	Exonic	216	uc007apd.1	0.7345	5_D180
chr1	33818676	33819176	3_D8-1._.Rep1	4330	Zfp451	Distal	4330	uc007apd.1	0.4511	3_D8-1
chr1	33875669	33876169	3_D8-1._.Rep2	31847	Bend6	Intronic	7922	uc007apf.1	0.3932	3_D8-1
chr1	33883349	33883849	5_D180._.Rep1	24167	Bend6	Exonic	242	uc007apf.1	0.495	5_D180
chr1	33892743	33893243	5_D180._.Rep2	14773	Bend6	Intronic	9150	uc007apf.1	0.4271	5_D180
chr1	33898783	33899283	1_Naive._.Rep1	8733	Bend6	Intronic	8733	uc007apf.1	0.4431	1_Naive
chr1	33904598	33905098	2_D2._.Rep2	2918	Bend6	Intronic	2918	uc007apf.1	0.4431	2_D2
chr1	33907339	33907839	2_D2._.Rep1	177	Bend6	Promoter	177	uc007apf.1	0.7026	2_D2
chr1	33909026	33909526	5_D180._.Rep2	1050	Dst	Promoter	1050	uc007apg.1	0.4651	5_D180
chr1	33915134	33915634	2_D2._.Rep1	7158	Dst	Intronic	7158	uc007apg.1	0.4471	2_D2
chr1	33929128	33929628	2_D2._.Rep1	21152	Dst	Intronic	21152	uc007apg.1	0.4192	2_D2
chr1	33941432	33941932	2_D2._.Rep2	33456	Dst	Intronic	33456	uc007apg.1	0.4711	2_D2
chr1	33942602	33943102	2_D2._.Rep1	34626	Dst	Intronic	34626	uc007apg.1	0.477	2_D2
chr1	34005366	34005866	2_D2._.Rep2	97390	Dst	Intronic	266	uc007apg.1	0.4691	2_D2
chr1	34005960	34006460	2_D2._.Rep2	97984	Dst	Exonic	59	uc007apg.1	0.5409	2_D2
chr1	34011272	34011772	1_Naive._.Rep1	103296	Dst	Intronic	302	uc007apg.1	0.7146	1_Naive
chr1	34177949	34178449	1_Naive._.Rep1	60839	Mir6896	Exonic	17868	uc007apk.2	0.6048	1_Naive
chr1	34187423	34187923	1_Naive._.Rep2	70313	Mir6896	Intronic	27342	uc007apk.2	0.4212	1_Naive
chr1	34218285	34218785	1_Naive._.Rep2	101175	Mir6896	Exonic	3265	uc007apk.2	0.4671	1_Naive
chr1	34236299	34236799	2_D2._.Rep1	119189	Mir6896	Intronic	21279	uc007apk.2	0.6567	2_D2
chr1	34433121	34433621	1_Naive._.Rep1	171	Mir5103	Promoter	171	uc007apm.1	0.497	1_Naive
chr1	34434101	34434601	5_D180._.Rep1	1151	Mir5103	Promoter	531	uc007apm.1	0.4232	5_D180
chr1	34434696	34435196	3_D8-1._.Rep1	1746	Mir5103	Promoter	62	uc007apm.1	0.5369	3_D8-1
chr1	34438924	34439424	5_D180._.Rep1	497	Ccdc115	Promoter	497	uc007apn.2	0.6228	5_D180
chr1	34439548	34440048	5_D180._.Rep1	30	Imp4	Promoter	30	uc007apu.2	0.5429	5_D180
chr1	34441090	34441590	2_D2._.Rep1	1510	Imp4	Promoter	1510	uc007apu.2	0.3972	2_D2
chr1	34441952	34442452	4_D8-2._.Rep1	2372	Imp4	Intronic	2372	uc007apu.2	0.4351	4_D8-2
chr1	34458352	34458852	5_D180._.Rep1	1143	Ptpn18	Promoter	1143	uc033fip.1	0.489	5_D180
chr1	34459462	34459962	2_D2._.Rep1	33	Ptpn18	Promoter	33	uc033fip.1	0.6347	2_D2
chr1	34462718	34463218	3_D8-1._.Rep1	3221	Ptpn18	Intronic	3221	uc033fip.1	0.5729	3_D8-1
chr1	34471807	34472307	1_Naive._.Rep2	12310	Ptpn18	Intronic	678	uc033fip.1	0.5449	1_Naive
chr1	34472457	34472957	1_Naive._.Rep1	12960	Ptpn18	Intronic	28	uc033fip.1	0.6567	1_Naive
chr1	34472964	34473464	2_D2._.Rep2	13467	Ptpn18	Intronic	477	uc033fip.1	0.5828	2_D2
chr1	34478852	34479352	5_D180._.Rep1	19327	Prss39	Distal	6365	uc033fiq.1	0.4591	5_D180
chr1	34479516	34480016	5_D180._.Rep1	18663	Prss39	Distal	5844	uc033fiq.1	0.491	5_D180
chr1	34480759	34481259	1_Naive._.Rep1	17420	Prss39	Distal	4601	uc033fiq.1	0.4491	1_Naive
chr1	34481709	34482209	1_Naive._.Rep1	16470	Prss39	Distal	3651	uc033fiq.1	0.485	1_Naive
chr1	34484369	34484869	5_D180._.Rep1	13810	Prss39	Distal	991	uc033fiq.1	0.481	5_D180
chr1	34485043	34485543	5_D180._.Rep1	13136	Prss39	Distal	317	uc033fiq.1	0.4311	5_D180
chr1	34485774	34486274	5_D180._.Rep1	12405	Prss39	Distal	412	uc033fiq.1	0.515	5_D180
chr1	34487331	34487831	3_D8-1._.Rep1	10848	Prss39	Distal	1969	uc033fiq.1	0.3812	3_D8-1
chr1	34510597	34511097	5_D180._.Rep2	12416	Prss39	Distal	12416	uc033fiq.1	0.5709	5_D180
chr1	34536834	34537334	2_D2._.Rep1	1435	Cfc1	Intronic	1435	uc007aqb.2	0.5709	2_D2
chr1	34554260	34554760	1_Naive._.Rep1	6432	Prss40	Intronic	6432	uc007aqg.2	0.4331	1_Naive
chr1	34579415	34579915	2_D2._.Rep1	27	Amer3	Promoter	27	uc057auh.1	0.6826	2_D2
chr1	34602280	34602780	5_D180._.Rep1	22836	Amer3	Distal	87	uc057auh.1	0.5349	5_D180
chr1	34738322	34738822	5_D180._.Rep1	16647	Arhgef4	Intronic	16647	uc011wjk.1	0.485	5_D180
chr1	34801429	34801929	1_Naive._.Rep1	41370	Fam168b	Intronic	42	uc007aqw.1	0.6507	1_Naive
chr1	34802231	34802731	5_D180._.Rep2	40568	Fam168b	Intronic	758	uc007aqw.1	0.5509	5_D180
chr1	34802809	34803309	5_D180._.Rep2	39990	Fam168b	Intronic	1336	uc007aqw.1	0.5349	5_D180
chr1	34831358	34831858	1_Naive._.Rep1	11441	Fam168b	Intronic	11441	uc007aqw.1	0.4551	1_Naive
chr1	34832394	34832894	1_Naive._.Rep1	10405	Fam168b	Intronic	10405	uc007aqw.1	0.4571	1_Naive
chr1	34838235	34838735	5_D180._.Rep1	4564	Fam168b	Intronic	4564	uc007aqw.1	0.4152	5_D180
chr1	34841241	34841741	5_D180._.Rep1	1558	Fam168b	Intronic	1558	uc007aqw.1	0.3812	5_D180
chr1	34841854	34842354	5_D180._.Rep1	945	Fam168b	Intronic	945	uc007aqw.1	0.4192	5_D180
chr1	34842823	34843323	3_D8-1._.Rep1	22	Fam168b	Promoter	22	uc007aqw.1	0.6906	3_D8-1
chr1	34849691	34850191	5_D180._.Rep1	17	Plekhb2	Promoter	17	uc007aqy.2	0.6188	5_D180
chr1	34850555	34851055	3_D8-1._.Rep1	845	Plekhb2	Intronic	845	uc007aqy.2	0.519	3_D8-1
chr1	34851488	34851988	2_D2._.Rep1	1778	Plekhb2	Intronic	1778	uc007aqy.2	0.489	2_D2
chr1	34852420	34852920	2_D2._.Rep2	2710	Plekhb2	Intronic	2710	uc007aqy.2	0.4611	2_D2
chr1	34867125	34867625	4_D8-2._.Rep1	17415	Plekhb2	Intronic	17415	uc007aqy.2	0.3473	4_D8-2
chr1	34891527	34892027	2_D2._.Rep1	41817	Plekhb2	Distal	41817	uc007aqy.2	0.5389	2_D2
chr1	34896856	34897356	5_D180._.Rep1	47146	Plekhb2	Distal	47146	uc007aqy.2	0.4072	5_D180
chr1	35580376	35580876	1_Naive._.Rep1	487773	Hs6st1	Distal	299218	uc007aqz.2	0.4611	1_Naive
chr1	35643973	35644473	1_Naive._.Rep2	424176	Hs6st1	Distal	235621	uc007aqz.2	0.477	1_Naive
chr1	35653264	35653764	1_Naive._.Rep1	414885	Hs6st1	Distal	226330	uc007aqz.2	0.4611	1_Naive
chr1	35654421	35654921	1_Naive._.Rep1	413728	Hs6st1	Distal	225173	uc007aqz.2	0.4052	1_Naive
chr1	35708345	35708845	1_Naive._.Rep1	359804	Hs6st1	Distal	171249	uc007aqz.2	0.4391	1_Naive
chr1	35709158	35709658	1_Naive._.Rep1	358991	Hs6st1	Distal	170436	uc007aqz.2	0.4351	1_Naive
chr1	35726537	35727037	1_Naive._.Rep1	341612	Hs6st1	Distal	153057	uc007aqz.2	0.503	1_Naive
chr1	35813526	35814026	2_D2._.Rep1	254623	Hs6st1	Distal	66068	uc007aqz.2	0.4431	2_D2
chr1	35817230	35817730	1_Naive._.Rep2	250919	Hs6st1	Distal	62364	uc007aqz.2	0.495	1_Naive
chr1	35839452	35839952	5_D180._.Rep2	228697	Hs6st1	Distal	40142	uc007aqz.2	0.499	5_D180
chr1	35861284	35861784	5_D180._.Rep1	206865	Hs6st1	Distal	18310	uc007aqz.2	0.4212	5_D180
chr1	35862135	35862635	5_D180._.Rep1	206014	Hs6st1	Distal	17459	uc007aqz.2	0.3872	5_D180
chr1	35890101	35890601	1_Naive._.Rep1	178048	Hs6st1	Distal	10505	uc007aqz.2	0.5329	1_Naive
chr1	35934986	35935486	1_Naive._.Rep1	133163	Hs6st1	Distal	55390	uc007aqz.2	0.489	1_Naive
chr1	35971755	35972255	1_Naive._.Rep2	96394	Hs6st1	Distal	92159	uc007aqz.2	0.4631	1_Naive
chr1	36024891	36025391	1_Naive._.Rep1	43258	Hs6st1	Distal	43258	uc007aqz.2	0.487	1_Naive
chr1	36025557	36026057	1_Naive._.Rep1	42592	Hs6st1	Distal	42592	uc007aqz.2	0.487	1_Naive
chr1	36064777	36065277	1_Naive._.Rep2	3372	Hs6st1	Distal	3372	uc007aqz.2	0.5289	1_Naive
chr1	36068113	36068613	5_D180._.Rep2	36	Hs6st1	Promoter	36	uc007aqz.2	0.7884	5_D180
chr1	36068699	36069199	3_D8-1._.Rep1	548	Hs6st1	Exonic	548	uc007aqz.2	0.6687	3_D8-1
chr1	36069384	36069884	5_D180._.Rep1	1233	Hs6st1	Intronic	1233	uc007aqz.2	0.5788	5_D180
chr1	36069906	36070406	1_Naive._.Rep1	1755	Hs6st1	Intronic	1755	uc007aqz.2	0.5289	1_Naive
chr1	36071193	36071693	1_Naive._.Rep1	3042	Hs6st1	Intronic	3042	uc007aqz.2	0.5309	1_Naive
chr1	36131155	36131655	1_Naive._.Rep1	12907	Mir6897	Distal	12907	uc033fis.1	0.503	1_Naive
chr1	36134535	36135035	5_D180._.Rep1	9527	Mir6897	Distal	9527	uc033fis.1	0.479	5_D180
chr1	36138089	36138589	5_D180._.Rep1	5973	Mir6897	Distal	5973	uc033fis.1	0.497	5_D180
chr1	36145004	36145504	1_Naive._.Rep1	940	Mir6897	Promoter	940	uc033fis.1	0.3713	1_Naive
chr1	36148728	36149228	1_Naive._.Rep2	4664	Mir6897	Intronic	4664	uc033fis.1	0.477	1_Naive
chr1	36149336	36149836	1_Naive._.Rep1	5272	Mir6897	Intronic	5272	uc033fis.1	0.4671	1_Naive
chr1	36158062	36158562	1_Naive._.Rep2	13998	Mir6897	Intronic	7498	uc033fis.1	0.501	1_Naive
chr1	36160161	36160661	1_Naive._.Rep2	16097	Mir6897	Intronic	5399	uc033fis.1	0.5409	1_Naive
chr1	36160964	36161464	5_D180._.Rep2	16900	Mir6897	Intronic	4596	uc033fis.1	0.4651	5_D180
chr1	36162667	36163167	5_D180._.Rep1	18603	Mir6897	Exonic	2893	uc033fis.1	0.5409	5_D180
chr1	36165398	36165898	1_Naive._.Rep1	21334	Mir6897	Exonic	162	uc033fis.1	0.4411	1_Naive
chr1	36235039	36235539	2_D2._.Rep1	9012	Uggt1	Intronic	9012	uc033fir.1	0.483	2_D2
chr1	36235733	36236233	2_D2._.Rep1	8318	Uggt1	Intronic	8318	uc033fir.1	0.525	2_D2
chr1	36241986	36242486	5_D180._.Rep1	2065	Uggt1	Intronic	2065	uc033fir.1	0.4551	5_D180
chr1	36243400	36243900	5_D180._.Rep2	651	Uggt1	Intronic	651	uc033fir.1	0.4611	5_D180
chr1	36244054	36244554	2_D2._.Rep1	1	Uggt1	Promoter	1	uc033fir.1	0.6287	2_D2
chr1	36252750	36253250	5_D180._.Rep1	8697	Uggt1	Distal	8697	uc033fir.1	0.4651	5_D180
chr1	36260458	36260958	5_D180._.Rep2	12716	Neurl3	Distal	12716	uc007ara.2	0.4311	5_D180
chr1	36261514	36262014	1_Naive._.Rep1	11660	Neurl3	Distal	11660	uc007ara.2	0.495	1_Naive
chr1	36262069	36262569	2_D2._.Rep1	11105	Neurl3	Distal	11105	uc007ara.2	0.509	2_D2
chr1	36264054	36264554	1_Naive._.Rep1	9120	Neurl3	Distal	9120	uc007ara.2	0.4671	1_Naive
chr1	36264576	36265076	1_Naive._.Rep1	8598	Neurl3	Exonic	8598	uc007ara.2	0.4531	1_Naive
chr1	36266248	36266748	2_D2._.Rep1	6926	Neurl3	Exonic	6926	uc007ara.2	0.5429	2_D2
chr1	36266763	36267263	5_D180._.Rep1	6411	Neurl3	Intronic	6411	uc007ara.2	0.3932	5_D180
chr1	36267391	36267891	5_D180._.Rep1	5783	Neurl3	Intronic	5783	uc007ara.2	0.4251	5_D180
chr1	36269648	36270148	5_D180._.Rep1	3526	Neurl3	Intronic	3526	uc007ara.2	0.5449	5_D180
chr1	36270162	36270662	5_D180._.Rep1	3012	Neurl3	Intronic	3012	uc007ara.2	0.525	5_D180
chr1	36271596	36272096	5_D180._.Rep2	1578	Neurl3	Intronic	1578	uc007ara.2	0.5529	5_D180
chr1	36272461	36272961	1_Naive._.Rep1	713	Neurl3	Intronic	713	uc007ara.2	0.5649	1_Naive
chr1	36273301	36273801	5_D180._.Rep2	125	Neurl3	Promoter	125	uc007ara.2	0.5349	5_D180
chr1	36274301	36274801	5_D180._.Rep1	1125	Neurl3	Promoter	1125	uc007ara.2	0.5649	5_D180
chr1	36274955	36275455	5_D180._.Rep1	1779	Neurl3	Promoter	1779	uc007ara.2	0.5469	5_D180
chr1	36275687	36276187	5_D180._.Rep1	2511	Neurl3	Distal	2511	uc007ara.2	0.487	5_D180
chr1	36277205	36277705	5_D180._.Rep1	4029	Neurl3	Distal	4029	uc007ara.2	0.523	5_D180
chr1	36279135	36279635	5_D180._.Rep1	5959	Neurl3	Distal	5959	uc007ara.2	0.491	5_D180
chr1	36281756	36282256	1_Naive._.Rep1	8580	Neurl3	Distal	8580	uc007ara.2	0.499	1_Naive
chr1	36293439	36293939	2_D2._.Rep1	14043	Arid5a	Distal	14043	uc007arb.2	0.4731	2_D2
chr1	36294365	36294865	2_D2._.Rep1	13117	Arid5a	Distal	13117	uc007arb.2	0.4731	2_D2
chr1	36295264	36295764	2_D2._.Rep1	12218	Arid5a	Distal	12218	uc007arb.2	0.507	2_D2
chr1	36296469	36296969	5_D180._.Rep1	11013	Arid5a	Distal	11013	uc007arb.2	0.483	5_D180
chr1	36297185	36297685	5_D180._.Rep1	10297	Arid5a	Distal	10297	uc007arb.2	0.521	5_D180
chr1	36301579	36302079	2_D2._.Rep1	5903	Arid5a	Distal	5903	uc007arb.2	0.5289	2_D2
chr1	36302214	36302714	2_D2._.Rep1	5268	Arid5a	Distal	5268	uc007arb.2	0.505	2_D2
chr1	36303318	36303818	2_D2._.Rep2	4164	Arid5a	Distal	4164	uc007arb.2	0.5968	2_D2
chr1	36307800	36308300	2_D2._.Rep1	316	Arid5a	Intronic	316	uc007arb.2	0.6208	2_D2
chr1	36308382	36308882	5_D180._.Rep1	898	Arid5a	Intronic	898	uc007arb.2	0.5529	5_D180
chr1	36308917	36309417	5_D180._.Rep2	1433	Arid5a	Intronic	1433	uc007arb.2	0.511	5_D180
chr1	36309536	36310036	5_D180._.Rep1	2052	Arid5a	Intronic	2052	uc007arb.2	0.5409	5_D180
chr1	36310611	36311111	5_D180._.Rep1	3127	Arid5a	Intronic	3127	uc007arb.2	0.481	5_D180
chr1	36311849	36312349	5_D180._.Rep2	4365	Arid5a	Intronic	4365	uc007arb.2	0.5289	5_D180
chr1	36312686	36313186	5_D180._.Rep2	5202	Arid5a	Intronic	5202	uc007arb.2	0.4671	5_D180
chr1	36314901	36315401	2_D2._.Rep1	7417	Arid5a	Intronic	7417	uc007arb.2	0.509	2_D2
chr1	36315788	36316288	2_D2._.Rep1	8304	Arid5a	Intronic	8304	uc007arb.2	0.5429	2_D2
chr1	36316603	36317103	5_D180._.Rep2	9119	Arid5a	Exonic	9119	uc007arb.2	0.5529	5_D180
chr1	36321725	36322225	2_D2._.Rep1	14241	Arid5a	Exonic	14241	uc007arb.2	0.517	2_D2
chr1	36323014	36323514	1_Naive._.Rep1	15530	Arid5a	Exonic	15530	uc007arb.2	0.5509	1_Naive
chr1	36323948	36324448	5_D180._.Rep2	16464	Arid5a	Distal	16464	uc007arb.2	0.495	5_D180
chr1	36325111	36325611	5_D180._.Rep1	17627	Arid5a	Distal	17627	uc007arb.2	0.495	5_D180
chr1	36325953	36326453	2_D2._.Rep1	18469	Arid5a	Distal	18469	uc007arb.2	0.507	2_D2
chr1	36367736	36368236	2_D2._.Rep1	1194	Kansl3	Exonic	27	uc007are.1	0.499	2_D2
chr1	36368285	36368785	2_D2._.Rep1	645	Kansl3	Intronic	520	uc007are.1	0.5669	2_D2
chr1	36368944	36369444	3_D8-1._.Rep1	12	Kansl3	Promoter	12	uc007are.1	0.7046	3_D8-1
chr1	36404252	36404752	2_D2._.Rep1	32210	Fer1l5	Intronic	12370	uc007arh.2	0.5768	2_D2
chr1	36444363	36444863	2_D2._.Rep1	657	Lman2l	Intronic	657	uc033fit.1	0.4651	2_D2
chr1	36445080	36445580	5_D180._.Rep2	58	Lman2l	Promoter	58	uc033fit.1	0.5808	5_D180
chr1	36458941	36459441	2_D2._.Rep1	12405	Cnnm4	Distal	12405	uc007ari.2	0.477	2_D2
chr1	36461746	36462246	1_Naive._.Rep1	9600	Cnnm4	Distal	9600	uc007ari.2	0.515	1_Naive
chr1	36470654	36471154	5_D180._.Rep2	692	Cnnm4	Promoter	692	uc007ari.2	0.4072	5_D180
chr1	36471262	36471762	1_Naive._.Rep2	84	Cnnm4	Promoter	84	uc007ari.2	0.7725	1_Naive
chr1	36471852	36472352	2_D2._.Rep1	504	Cnnm4	Exonic	504	uc007ari.2	0.6108	2_D2
chr1	36472703	36473203	5_D180._.Rep2	1355	Cnnm4	Exonic	998	uc007ari.2	0.4671	5_D180
chr1	36474382	36474882	5_D180._.Rep1	3034	Cnnm4	Intronic	679	uc007ari.2	0.501	5_D180
chr1	36475399	36475899	5_D180._.Rep1	4051	Cnnm4	Intronic	1696	uc007ari.2	0.511	5_D180
chr1	36501190	36501690	5_D180._.Rep2	10435	Cnnm3	Intronic	10435	uc007ark.2	0.525	5_D180
chr1	36511580	36512080	2_D2._.Rep1	45	Cnnm3	Promoter	45	uc007ark.2	0.7086	2_D2
chr1	36512437	36512937	2_D2._.Rep1	810	Cnnm3	Exonic	810	uc007ark.2	0.7665	2_D2
chr1	36533438	36533938	5_D180._.Rep1	5669	Ankrd23	Intronic	2050	uc007arj.1	0.5309	5_D180
chr1	36534726	36535226	2_D2._.Rep1	4381	Ankrd23	Intronic	762	uc007arj.1	0.5389	2_D2
chr1	36545792	36546292	2_D2._.Rep1	1209	Ankrd39	Intronic	1209	uc007arn.2	0.515	2_D2
chr1	36546512	36547012	2_D2._.Rep1	489	Ankrd39	Intronic	489	uc007arn.2	0.5289	2_D2
chr1	36547057	36547557	2_D2._.Rep1	54	Ankrd39	Promoter	54	uc007arn.2	0.6248	2_D2
chr1	36547560	36548060	2_D2._.Rep1	557	Ankrd39	Promoter	557	uc007arn.2	0.5349	2_D2
chr1	36555949	36556449	2_D2._.Rep1	2181	Sema4c	Intronic	1357	uc007arp.1	0.5629	2_D2
chr1	36556481	36556981	3_D8-1._.Rep1	1649	Sema4c	Intronic	825	uc007arp.1	0.6228	3_D8-1
chr1	36556994	36557494	2_D2._.Rep2	1136	Sema4c	Intronic	312	uc007arp.1	0.6168	2_D2
chr1	36557976	36558476	2_D2._.Rep1	154	Sema4c	Exonic	154	uc007arp.1	0.7385	2_D2
chr1	36558646	36559146	2_D2._.Rep1	514	Sema4c	Promoter	514	uc007arp.1	0.5788	2_D2
chr1	36559651	36560151	2_D2._.Rep1	1519	Sema4c	Promoter	1519	uc007arp.1	0.517	2_D2
chr1	36561417	36561917	2_D2._.Rep1	3285	Sema4c	Distal	3285	uc007arp.1	0.521	2_D2
chr1	36562899	36563399	2_D2._.Rep2	4767	Sema4c	Intronic	4767	uc007arp.1	0.5369	2_D2
chr1	36590410	36590910	2_D2._.Rep1	32278	Sema4c	Intronic	2671	uc007arp.1	0.5309	2_D2
chr1	36591217	36591717	2_D2._.Rep1	33085	Sema4c	Intronic	1864	uc007arp.1	0.5309	2_D2
chr1	36604192	36604692	1_Naive._.Rep2	46060	Sema4c	Intronic	11109	uc007arp.1	0.497	1_Naive
chr1	36634895	36635395	2_D2._.Rep1	48037	Fam178b	Intronic	41812	uc007arq.1	0.5689	2_D2
chr1	36646358	36646858	2_D2._.Rep1	36574	Fam178b	Intronic	36574	uc007arq.1	0.4731	2_D2
chr1	36684043	36684543	5_D180._.Rep2	1109	Fam178b	Promoter	1109	uc007arq.1	0.499	5_D180
chr1	36691273	36691773	2_D2._.Rep1	35	Cox5b	Promoter	35	uc007asg.1	0.6547	2_D2
chr1	36692137	36692637	5_D180._.Rep1	899	Cox5b	Intronic	899	uc007asg.1	0.477	5_D180
chr1	36696144	36696644	2_D2._.Rep1	4906	Cox5b	Distal	4906	uc007asg.1	0.3992	2_D2
chr1	36696838	36697338	2_D2._.Rep1	5600	Cox5b	Distal	5600	uc007asg.1	0.513	2_D2
chr1	36709174	36709674	2_D2._.Rep1	500	Actr1b	Intronic	500	uc007ash.2	0.5489	2_D2
chr1	36709764	36710264	4_D8-2._.Rep2	88	Actr1b	Promoter	88	uc007ash.2	0.6188	4_D8-2
chr1	36711380	36711880	2_D2._.Rep2	1704	Actr1b	Promoter	1704	uc007ash.2	0.4212	2_D2
chr1	36719342	36719842	2_D2._.Rep2	5053	4933424G06Rik	Intronic	5053	uc033fiu.1	0.507	2_D2
chr1	36720056	36720556	5_D180._.Rep2	5767	4933424G06Rik	Intronic	5767	uc033fiu.1	0.481	5_D180
chr1	36721719	36722219	3_D8-1._.Rep1	7430	4933424G06Rik	Intronic	7430	uc033fiu.1	0.475	3_D8-1
chr1	36722362	36722862	2_D2._.Rep2	8073	4933424G06Rik	Intronic	8073	uc033fiu.1	0.497	2_D2
chr1	36723083	36723583	5_D180._.Rep2	8794	4933424G06Rik	Intronic	8794	uc033fiu.1	0.497	5_D180
chr1	36731989	36732489	4_D8-2._.Rep1	17700	4933424G06Rik	Intronic	17700	uc033fiu.1	0.485	4_D8-2
chr1	36734252	36734752	3_D8-1._.Rep2	19963	4933424G06Rik	Intronic	19963	uc033fiu.1	0.4431	3_D8-1
chr1	36737263	36737763	5_D180._.Rep1	22974	4933424G06Rik	Intronic	22974	uc033fiu.1	0.4611	5_D180
chr1	36744534	36745034	3_D8-1._.Rep1	17013	Zap70	Intronic	17013	uc007asj.1	0.5349	3_D8-1
chr1	36746417	36746917	5_D180._.Rep1	15130	Zap70	Intronic	15130	uc007asj.1	0.5329	5_D180
chr1	36760408	36760908	5_D180._.Rep2	1139	Zap70	Promoter	1139	uc007asj.1	0.5609	5_D180
chr1	36760936	36761436	1_Naive._.Rep1	611	Zap70	Promoter	611	uc007asj.1	0.5369	1_Naive
chr1	36761532	36762032	5_D180._.Rep2	15	Zap70	Promoter	15	uc007asj.1	0.5828	5_D180
chr1	36762206	36762706	5_D180._.Rep1	657	Zap70	Intronic	657	uc007asj.1	0.489	5_D180
chr1	36763060	36763560	2_D2._.Rep1	1511	Zap70	Intronic	1204	uc007asj.1	0.5429	2_D2
chr1	36763615	36764115	2_D2._.Rep1	2066	Zap70	Intronic	649	uc007asj.1	0.5768	2_D2
chr1	36764242	36764742	5_D180._.Rep2	2693	Zap70	Intronic	22	uc007asj.1	0.5389	5_D180
chr1	36764789	36765289	3_D8-1._.Rep1	3240	Zap70	Intronic	523	uc007asj.1	0.511	3_D8-1
chr1	36766803	36767303	5_D180._.Rep2	5254	Zap70	Exonic	118	uc007asj.1	0.517	5_D180
chr1	36767566	36768066	2_D2._.Rep1	6017	Zap70	Intronic	881	uc007asj.1	0.4711	2_D2
chr1	36768880	36769380	2_D2._.Rep1	7331	Zap70	Intronic	2195	uc007asj.1	0.4731	2_D2
chr1	36772456	36772956	2_D2._.Rep1	10907	Zap70	Intronic	5771	uc007asj.1	0.509	2_D2
chr1	36777900	36778400	1_Naive._.Rep2	16351	Zap70	Intronic	833	uc007asj.1	0.5609	1_Naive
chr1	36783665	36784165	4_D8-2._.Rep2	22116	Zap70	Distal	4260	uc007asj.1	0.495	4_D8-2
chr1	36784579	36785079	2_D2._.Rep1	23030	Zap70	Distal	5174	uc007asj.1	0.495	2_D2
chr1	36785255	36785755	2_D2._.Rep1	23706	Zap70	Distal	5850	uc007asj.1	0.5449	2_D2
chr1	36797417	36797917	1_Naive._.Rep1	35868	Zap70	Intronic	10808	uc007asj.1	0.5409	1_Naive
chr1	36807050	36807550	3_D8-1._.Rep1	45501	Zap70	Intronic	1175	uc007asj.1	0.4531	3_D8-1
chr1	36831250	36831750	1_Naive._.Rep2	69701	Zap70	Intronic	23023	uc007asj.1	0.517	1_Naive
chr1	36879065	36879565	2_D2._.Rep1	60211	Tmem131	Intronic	60211	uc007aso.1	0.4052	2_D2
chr1	36879630	36880130	2_D2._.Rep2	59646	Tmem131	Intronic	59646	uc007aso.1	0.4491	2_D2
chr1	36882930	36883430	3_D8-1._.Rep2	56346	Tmem131	Intronic	56346	uc007aso.1	0.4511	3_D8-1
chr1	36883678	36884178	2_D2._.Rep1	55598	Tmem131	Intronic	55598	uc007aso.1	0.4331	2_D2
chr1	36884179	36884679	5_D180._.Rep1	55097	Tmem131	Intronic	55097	uc007aso.1	0.4511	5_D180
chr1	36886452	36886952	2_D2._.Rep1	52824	Tmem131	Intronic	52824	uc007aso.1	0.491	2_D2
chr1	36892356	36892856	2_D2._.Rep1	46920	Tmem131	Intronic	46920	uc007aso.1	0.4711	2_D2
chr1	36903673	36904173	1_Naive._.Rep1	35603	Tmem131	Intronic	35603	uc007aso.1	0.499	1_Naive
chr1	36904500	36905000	1_Naive._.Rep1	34776	Tmem131	Intronic	34776	uc007aso.1	0.517	1_Naive
chr1	36908509	36909009	5_D180._.Rep1	30767	Tmem131	Intronic	30767	uc007aso.1	0.4431	5_D180
chr1	36910334	36910834	2_D2._.Rep1	28942	Tmem131	Intronic	28942	uc007aso.1	0.3852	2_D2
chr1	36911056	36911556	3_D8-1._.Rep1	28220	Tmem131	Intronic	28220	uc007aso.1	0.4052	3_D8-1
chr1	36911586	36912086	5_D180._.Rep1	27690	Tmem131	Intronic	27690	uc007aso.1	0.4192	5_D180
chr1	36912187	36912687	4_D8-2._.Rep2	27089	Tmem131	Intronic	27089	uc007aso.1	0.3673	4_D8-2
chr1	36914492	36914992	1_Naive._.Rep2	24784	Tmem131	Intronic	24784	uc007aso.1	0.4391	1_Naive
chr1	36915118	36915618	5_D180._.Rep1	24158	Tmem131	Intronic	24158	uc007aso.1	0.4152	5_D180
chr1	36919675	36920175	1_Naive._.Rep1	19601	Tmem131	Intronic	19601	uc007aso.1	0.4511	1_Naive
chr1	36920413	36920913	2_D2._.Rep1	18863	Tmem131	Intronic	18863	uc007aso.1	0.487	2_D2
chr1	36921572	36922072	1_Naive._.Rep1	17704	Tmem131	Intronic	17704	uc007aso.1	0.5309	1_Naive
chr1	36922998	36923498	2_D2._.Rep1	16278	Tmem131	Intronic	16278	uc007aso.1	0.487	2_D2
chr1	36930954	36931454	2_D2._.Rep1	8322	Tmem131	Intronic	8322	uc007aso.1	0.487	2_D2
chr1	36934264	36934764	2_D2._.Rep1	5012	Tmem131	Intronic	5012	uc007aso.1	0.4451	2_D2
chr1	36936631	36937131	1_Naive._.Rep2	2645	Tmem131	Intronic	2645	uc007aso.1	0.3952	1_Naive
chr1	36937564	36938064	2_D2._.Rep1	1712	Tmem131	Intronic	1712	uc007aso.1	0.3772	2_D2
chr1	36938260	36938760	5_D180._.Rep1	1016	Tmem131	Intronic	1016	uc007aso.1	0.4172	5_D180
chr1	36938829	36939329	3_D8-1._.Rep1	447	Tmem131	Intronic	447	uc007aso.1	0.7186	3_D8-1
chr1	36939402	36939902	3_D8-1._.Rep1	124	Tmem131	Promoter	124	uc007aso.1	0.7385	3_D8-1
chr1	36939924	36940424	3_D8-1._.Rep1	646	Tmem131	Promoter	646	uc007aso.1	0.5449	3_D8-1
chr1	36960440	36960940	1_Naive._.Rep1	21162	Tmem131	Distal	21162	uc007aso.1	0.477	1_Naive
chr1	36962688	36963188	2_D2._.Rep1	23410	Tmem131	Distal	23410	uc007aso.1	0.4451	2_D2
chr1	36965706	36966206	2_D2._.Rep1	26428	Tmem131	Distal	26428	uc007aso.1	0.4711	2_D2
chr1	36995712	36996212	2_D2._.Rep1	56434	Tmem131	Distal	33353	uc007aso.1	0.4032	2_D2
chr1	36996528	36997028	3_D8-1._.Rep1	57250	Tmem131	Distal	32537	uc007aso.1	0.5469	3_D8-1
chr1	36998273	36998773	5_D180._.Rep2	58995	Tmem131	Distal	30792	uc007aso.1	0.4691	5_D180
chr1	37000241	37000741	2_D2._.Rep1	60963	Tmem131	Distal	28824	uc007aso.1	0.4132	2_D2
chr1	37002580	37003080	2_D2._.Rep1	63302	Tmem131	Distal	26485	uc007aso.1	0.4431	2_D2
chr1	37022630	37023130	1_Naive._.Rep1	83352	Tmem131	Distal	6435	uc007aso.1	0.475	1_Naive
chr1	37028470	37028970	2_D2._.Rep1	89192	Tmem131	Distal	595	uc007aso.1	0.4471	2_D2
chr1	37028993	37029493	1_Naive._.Rep2	89715	Tmem131	Distal	72	uc007aso.1	0.5808	1_Naive
chr1	37029670	37030170	1_Naive._.Rep1	90392	Tmem131	Distal	603	uc007aso.1	0.4611	1_Naive
chr1	37030614	37031114	1_Naive._.Rep1	91336	Tmem131	Distal	1547	uc007aso.1	0.4351	1_Naive
chr1	37168672	37169172	1_Naive._.Rep1	49355	Cnga3	Distal	6563	uc007asw.1	0.507	1_Naive
chr1	37248346	37248846	2_D2._.Rep1	30317	Cnga3	Intronic	29390	uc007asw.1	0.511	2_D2
chr1	37250599	37251099	5_D180._.Rep2	32570	Cnga3	Intronic	31643	uc007asw.1	0.4232	5_D180
chr1	37254633	37255133	1_Naive._.Rep1	36604	Cnga3	Intronic	35677	uc007asw.1	0.5389	1_Naive
chr1	37272418	37272918	5_D180._.Rep1	27169	Inpp4a	Distal	27169	uc007atb.1	0.479	5_D180
chr1	37286464	37286964	3_D8-1._.Rep1	13123	Inpp4a	Distal	13123	uc007atb.1	0.4251	3_D8-1
chr1	37286978	37287478	4_D8-2._.Rep2	12609	Inpp4a	Distal	12609	uc007atb.1	0.4551	4_D8-2
chr1	37299557	37300057	3_D8-1._.Rep1	30	Inpp4a	Promoter	30	uc007atb.1	0.6287	3_D8-1
chr1	37300385	37300885	5_D180._.Rep2	796	Inpp4a	Intronic	741	uc007atb.1	0.4651	5_D180
chr1	37301253	37301753	2_D2._.Rep1	1664	Inpp4a	Intronic	1609	uc007atb.1	0.4331	2_D2
chr1	37301929	37302429	2_D2._.Rep1	2340	Inpp4a	Intronic	2285	uc007atb.1	0.481	2_D2
chr1	37307523	37308023	3_D8-1._.Rep1	7934	Inpp4a	Intronic	7879	uc007atb.1	0.4651	3_D8-1
chr1	37308290	37308790	3_D8-1._.Rep1	8701	Inpp4a	Intronic	8646	uc007atb.1	0.495	3_D8-1
chr1	37309916	37310416	3_D8-1._.Rep2	10327	Inpp4a	Intronic	10272	uc007atb.1	0.475	3_D8-1
chr1	37310956	37311456	2_D2._.Rep1	11367	Inpp4a	Intronic	11312	uc007atb.1	0.4571	2_D2
chr1	37316363	37316863	3_D8-1._.Rep1	16774	Inpp4a	Intronic	16719	uc007atb.1	0.4651	3_D8-1
chr1	37317000	37317500	3_D8-1._.Rep1	17411	Inpp4a	Intronic	16921	uc007atb.1	0.515	3_D8-1
chr1	37317634	37318134	1_Naive._.Rep1	18045	Inpp4a	Intronic	16287	uc007atb.1	0.5349	1_Naive
chr1	37318500	37319000	2_D2._.Rep1	18911	Inpp4a	Intronic	15421	uc007atb.1	0.475	2_D2
chr1	37323424	37323924	4_D8-2._.Rep1	23835	Inpp4a	Intronic	10497	uc007atb.1	0.4731	4_D8-2
chr1	37324684	37325184	4_D8-2._.Rep1	25095	Inpp4a	Intronic	9237	uc007atb.1	0.5289	4_D8-2
chr1	37326616	37327116	3_D8-1._.Rep1	27027	Inpp4a	Intronic	7305	uc007atb.1	0.4291	3_D8-1
chr1	37327290	37327790	4_D8-2._.Rep2	27701	Inpp4a	Intronic	6631	uc007atb.1	0.505	4_D8-2
chr1	37344482	37344982	3_D8-1._.Rep1	44893	Inpp4a	Intronic	10559	uc007atb.1	0.4591	3_D8-1
chr1	37346725	37347225	3_D8-1._.Rep1	47136	Inpp4a	Intronic	12802	uc007atb.1	0.4731	3_D8-1
chr1	37401594	37402094	1_Naive._.Rep2	28258	Coa5	Intronic	28258	uc007atc.1	0.4731	1_Naive
chr1	37409588	37410088	3_D8-1._.Rep1	20264	Coa5	Exonic	20264	uc007atc.1	0.4731	3_D8-1
chr1	37419289	37419789	4_D8-2._.Rep2	10563	Coa5	Exonic	10563	uc007atc.1	0.489	4_D8-2
chr1	37429180	37429680	2_D2._.Rep1	672	Coa5	Promoter	672	uc007atc.1	0.4731	2_D2
chr1	37429893	37430393	5_D180._.Rep1	28	Unc50	Promoter	28	uc007atd.2	0.6926	5_D180
chr1	37448311	37448811	5_D180._.Rep1	18388	Unc50	Intronic	18374	uc007atd.2	0.481	5_D180
chr1	37468900	37469400	2_D2._.Rep1	19454	4930594C11Rik	Intronic	19454	uc007ati.2	0.4271	2_D2
chr1	37471360	37471860	1_Naive._.Rep1	16994	4930594C11Rik	Intronic	16994	uc007ati.2	0.521	1_Naive
chr1	37473211	37473711	5_D180._.Rep1	15143	4930594C11Rik	Intronic	15143	uc007ati.2	0.487	5_D180
chr1	37474004	37474504	3_D8-1._.Rep1	14350	4930594C11Rik	Intronic	14350	uc007ati.2	0.4711	3_D8-1
chr1	37475242	37475742	2_D2._.Rep2	13112	4930594C11Rik	Intronic	13112	uc007ati.2	0.4631	2_D2
chr1	37477216	37477716	3_D8-1._.Rep1	11138	4930594C11Rik	Intronic	11138	uc007ati.2	0.4351	3_D8-1
chr1	37477854	37478354	2_D2._.Rep1	10500	4930594C11Rik	Intronic	10500	uc007ati.2	0.4591	2_D2
chr1	37478988	37479488	5_D180._.Rep1	9366	4930594C11Rik	Intronic	9366	uc007ati.2	0.4571	5_D180
chr1	37481150	37481650	5_D180._.Rep2	7204	4930594C11Rik	Intronic	7204	uc007ati.2	0.4152	5_D180
chr1	37481786	37482286	2_D2._.Rep1	6568	4930594C11Rik	Intronic	6568	uc007ati.2	0.4551	2_D2
chr1	37490630	37491130	2_D2._.Rep1	2274	4930594C11Rik	Intronic	2274	uc007ati.2	0.4611	2_D2
chr1	37491631	37492131	5_D180._.Rep1	3275	4930594C11Rik	Intronic	3275	uc007ati.2	0.481	5_D180
chr1	37493462	37493962	5_D180._.Rep2	5106	4930594C11Rik	Intronic	2382	uc007ati.2	0.4291	5_D180
chr1	37495904	37496404	5_D180._.Rep1	7548	4930594C11Rik	Intronic	58	uc007ati.2	0.3972	5_D180
chr1	37496426	37496926	5_D180._.Rep1	8070	4930594C11Rik	Intronic	580	uc007ati.2	0.4491	5_D180
chr1	37502913	37503413	5_D180._.Rep1	14557	4930594C11Rik	Intronic	7067	uc007ati.2	0.3872	5_D180
chr1	37521986	37522486	1_Naive._.Rep2	18779	Mgat4a	Intronic	14167	uc007ate.2	0.4052	1_Naive
chr1	37529783	37530283	5_D180._.Rep2	10982	Mgat4a	Intronic	6370	uc007ate.2	0.4371	5_D180
chr1	37539627	37540127	5_D180._.Rep2	1138	Mgat4a	Intronic	1138	uc007ate.2	0.3613	5_D180
chr1	37540857	37541357	5_D180._.Rep1	90	Mgat4a	Promoter	90	uc007ate.2	0.7265	5_D180
chr1	37542247	37542747	2_D2._.Rep1	1480	Mgat4a	Promoter	1480	uc007ate.2	0.4331	2_D2
chr1	37544200	37544700	5_D180._.Rep1	3433	Mgat4a	Distal	3433	uc007ate.2	0.495	5_D180
chr1	37545164	37545664	2_D2._.Rep1	4397	Mgat4a	Distal	4397	uc007ate.2	0.3852	2_D2
chr1	37546611	37547111	1_Naive._.Rep1	5844	Mgat4a	Distal	5844	uc007ate.2	0.5329	1_Naive
chr1	37585651	37586151	2_D2._.Rep1	44884	Mgat4a	Distal	40166	uc007ate.2	0.515	2_D2
chr1	37614074	37614574	5_D180._.Rep1	73307	Mgat4a	Intronic	11743	uc007ate.2	0.5729	5_D180
chr1	37614908	37615408	5_D180._.Rep1	74141	Mgat4a	Intronic	10909	uc007ate.2	0.497	5_D180
chr1	37619513	37620013	2_D2._.Rep1	78746	Mgat4a	Intronic	6304	uc007ate.2	0.515	2_D2
chr1	37624148	37624648	5_D180._.Rep1	83381	Mgat4a	Exonic	1669	uc007ate.2	0.6327	5_D180
chr1	37634615	37635115	5_D180._.Rep1	84945	2010300C02Rik	Intronic	8796	uc007atj.2	0.4351	5_D180
chr1	37636125	37636625	1_Naive._.Rep2	83435	2010300C02Rik	Intronic	10306	uc007atj.2	0.493	1_Naive
chr1	37639092	37639592	2_D2._.Rep2	80468	2010300C02Rik	Intronic	13273	uc007atj.2	0.505	2_D2
chr1	37678327	37678827	1_Naive._.Rep2	41233	2010300C02Rik	Intronic	41233	uc007atj.2	0.519	1_Naive
chr1	37691108	37691608	5_D180._.Rep1	28452	2010300C02Rik	Intronic	28452	uc007atj.2	0.479	5_D180
chr1	37696842	37697342	1_Naive._.Rep2	22718	2010300C02Rik	Intronic	22718	uc007atj.2	0.5848	1_Naive
chr1	37719639	37720139	2_D2._.Rep1	77	2010300C02Rik	Promoter	77	uc007atj.2	0.7844	2_D2
chr1	37736973	37737473	2_D2._.Rep1	17411	2010300C02Rik	Distal	17411	uc007atj.2	0.4631	2_D2
chr1	37864970	37865470	3_D8-1._.Rep2	77	Tsga10	Promoter	77	uc007atr.1	0.7006	3_D8-1
chr1	37865525	37866025	5_D180._.Rep1	476	Tsga10	Promoter	475	uc007atr.1	0.4092	5_D180
chr1	37867002	37867502	2_D2._.Rep1	1953	Tsga10	Promoter	1952	uc007atr.1	0.4371	2_D2
chr1	37871956	37872456	3_D8-1._.Rep2	0	Lipt1	Promoter	0	uc007atu.3	0.5349	3_D8-1
chr1	37872576	37873076	5_D180._.Rep2	619	Lipt1	Intronic	619	uc007atu.3	0.4232	5_D180
chr1	37889151	37889651	2_D2._.Rep1	1009	Mitd1	Promoter	1009	uc007atv.1	0.4691	2_D2
chr1	37890213	37890713	3_D8-1._.Rep1	51	Mitd1	Promoter	51	uc007atv.1	0.5689	3_D8-1
chr1	37891345	37891845	3_D8-1._.Rep1	1041	Mrpl30	Promoter	1041	uc007atw.1	0.4251	3_D8-1
chr1	37903128	37903628	2_D2._.Rep1	12824	Mrpl30	Distal	12824	uc007atw.1	0.495	2_D2
chr1	37931710	37932210	2_D2._.Rep1	15466	Lyg2	Distal	15466	uc007atx.1	0.507	2_D2
chr1	37996482	37996982	2_D2._.Rep1	517	Txndc9	Promoter	475	uc007atz.4	0.481	2_D2
chr1	37997033	37997533	3_D8-1._.Rep1	32	Txndc9	Promoter	32	uc007atz.4	0.5589	3_D8-1
chr1	37997828	37998328	4_D8-2._.Rep1	67	Eif5b	Promoter	67	uc007aua.3	0.6727	4_D8-2
chr1	37998869	37999369	2_D2._.Rep1	1108	Eif5b	Promoter	1108	uc007aua.3	0.4311	2_D2
chr1	38001891	38002391	5_D180._.Rep2	4130	Eif5b	Intronic	4130	uc007aua.3	0.487	5_D180
chr1	38049436	38049936	5_D180._.Rep1	51675	Eif5b	Intronic	34140	uc007aua.3	0.4611	5_D180
chr1	38129011	38129511	1_Naive._.Rep1	400	Rev1	Intronic	400	uc007aud.1	0.7725	1_Naive
chr1	38129543	38130043	3_D8-1._.Rep2	130	Rev1	Promoter	130	uc007aud.1	0.8303	3_D8-1
chr1	38130273	38130773	5_D180._.Rep2	860	Rev1	Promoter	860	uc007aud.1	0.4012	5_D180
chr1	38185449	38185949	5_D180._.Rep1	56036	Rev1	Intronic	56036	uc007aud.1	0.4172	5_D180
chr1	38271204	38271704	5_D180._.Rep2	141791	Rev1	Intronic	113494	uc007aud.1	0.4491	5_D180
chr1	38395034	38395534	1_Naive._.Rep1	265621	Rev1	Intronic	10334	uc007aud.1	0.4491	1_Naive
chr1	38407017	38407517	1_Naive._.Rep1	257687	Aff3	Intronic	22317	uc007aue.1	0.505	1_Naive
chr1	38427463	38427963	5_D180._.Rep1	237241	Aff3	Intronic	42763	uc007aue.1	0.4511	5_D180
chr1	38557570	38558070	5_D180._.Rep1	107134	Aff3	Intronic	69423	uc007aue.1	0.477	5_D180
chr1	38580520	38581020	2_D2._.Rep1	84184	Aff3	Intronic	46473	uc007aue.1	0.3513	2_D2
chr1	38582284	38582784	2_D2._.Rep1	82420	Aff3	Intronic	44709	uc007aue.1	0.519	2_D2
chr1	38583064	38583564	2_D2._.Rep1	81640	Aff3	Intronic	43929	uc007aue.1	0.515	2_D2
chr1	38597722	38598222	2_D2._.Rep1	66982	Aff3	Intronic	29271	uc007aue.1	0.5349	2_D2
chr1	38601744	38602244	1_Naive._.Rep1	62960	Aff3	Intronic	25249	uc007aue.1	0.4611	1_Naive
chr1	38602247	38602747	1_Naive._.Rep1	62457	Aff3	Intronic	24746	uc007aue.1	0.4371	1_Naive
chr1	38627241	38627741	1_Naive._.Rep1	37463	Aff3	Intronic	246	uc007aue.1	0.8323	1_Naive
chr1	38627768	38628268	2_D2._.Rep1	36936	Aff3	Intronic	773	uc007aue.1	0.6108	2_D2
chr1	38632372	38632872	2_D2._.Rep1	32332	Aff3	Intronic	5377	uc007aue.1	0.4331	2_D2
chr1	38632892	38633392	2_D2._.Rep1	31812	Aff3	Intronic	5897	uc007aue.1	0.483	2_D2
chr1	38647364	38647864	2_D2._.Rep1	17340	Aff3	Intronic	17340	uc007aue.1	0.491	2_D2
chr1	38657520	38658020	1_Naive._.Rep1	7184	Aff3	Intronic	7184	uc007aue.1	0.483	1_Naive
chr1	38658651	38659151	5_D180._.Rep2	6053	Aff3	Intronic	6053	uc007aue.1	0.3992	5_D180
chr1	38662533	38663033	2_D2._.Rep1	2171	Aff3	Intronic	2171	uc007aue.1	0.4371	2_D2
chr1	38664785	38665285	2_D2._.Rep1	79	Aff3	Promoter	79	uc007aue.1	0.507	2_D2
chr1	38665547	38666047	1_Naive._.Rep1	841	Aff3	Promoter	841	uc007aue.1	0.503	1_Naive
chr1	38694063	38694563	1_Naive._.Rep1	29357	Aff3	Distal	29357	uc007aue.1	0.523	1_Naive
chr1	38695971	38696471	1_Naive._.Rep1	31265	Aff3	Distal	31265	uc007aue.1	0.513	1_Naive
chr1	38777374	38777874	2_D2._.Rep1	43590	Lonrf2	Distal	18838	uc007aug.1	0.511	2_D2
chr1	38787401	38787901	2_D2._.Rep1	33563	Lonrf2	Distal	8811	uc007aug.1	0.519	2_D2
chr1	38788887	38789387	5_D180._.Rep2	32077	Lonrf2	Distal	7325	uc007aug.1	0.4291	5_D180
chr1	38794776	38795276	2_D2._.Rep1	26188	Lonrf2	Exonic	1436	uc007aug.1	0.4631	2_D2
chr1	38856126	38856626	5_D180._.Rep2	35160	Lonrf2	Distal	35160	uc007aug.1	0.4212	5_D180
chr1	38883787	38884287	5_D180._.Rep1	14122	Chst10	Intronic	14122	uc033fiw.1	0.519	5_D180
chr1	38885894	38886394	1_Naive._.Rep1	12015	Chst10	Intronic	12015	uc033fiw.1	0.511	1_Naive
chr1	38897194	38897694	5_D180._.Rep1	715	Chst10	Intronic	715	uc033fiw.1	0.5369	5_D180
chr1	38897762	38898262	5_D180._.Rep2	147	Chst10	Exonic	147	uc033fiw.1	0.7026	5_D180
chr1	38934624	38935124	5_D180._.Rep2	4274	Nms	Distal	4274	uc007aui.1	0.4571	5_D180
chr1	38936738	38937238	5_D180._.Rep1	2160	Nms	Distal	2160	uc007aui.1	0.479	5_D180
chr1	38959075	38959575	5_D180._.Rep2	20175	Nms	Distal	20175	uc007aui.1	0.4431	5_D180
chr1	38963563	38964063	3_D8-1._.Rep1	24000	Pdcl3	Distal	24000	uc007aul.1	0.4331	3_D8-1
chr1	38987502	38988002	3_D8-1._.Rep2	61	Pdcl3	Promoter	61	uc007aul.1	0.6567	3_D8-1
chr1	39001075	39001575	5_D180._.Rep1	13510	Pdcl3	Distal	13510	uc007aul.1	0.4391	5_D180
chr1	39010661	39011161	1_Naive._.Rep1	23096	Pdcl3	Distal	23096	uc007aul.1	0.519	1_Naive
chr1	39025058	39025558	3_D8-1._.Rep1	37493	Pdcl3	Distal	37493	uc007aul.1	0.515	3_D8-1
chr1	39042093	39042593	5_D180._.Rep1	54528	Pdcl3	Distal	54528	uc007aul.1	0.501	5_D180
chr1	39046606	39047106	1_Naive._.Rep1	59041	Pdcl3	Distal	59041	uc007aul.1	0.499	1_Naive
chr1	39089734	39090234	4_D8-2._.Rep1	97007	Mir6349	Distal	97007	uc007aum.1	0.501	4_D8-2
chr1	39091092	39091592	1_Naive._.Rep1	95649	Mir6349	Distal	95649	uc007aum.1	0.501	1_Naive
chr1	39093171	39093671	3_D8-1._.Rep1	93570	Mir6349	Distal	93570	uc007aum.1	0.4371	3_D8-1
chr1	39096156	39096656	1_Naive._.Rep2	90585	Mir6349	Distal	90585	uc007aum.1	0.497	1_Naive
chr1	39096676	39097176	1_Naive._.Rep1	90065	Mir6349	Distal	90065	uc007aum.1	0.4631	1_Naive
chr1	39097555	39098055	1_Naive._.Rep1	89186	Mir6349	Distal	89186	uc007aum.1	0.5409	1_Naive
chr1	39100482	39100982	3_D8-1._.Rep1	86259	Mir6349	Distal	86259	uc007aum.1	0.4671	3_D8-1
chr1	39102080	39102580	1_Naive._.Rep1	84661	Mir6349	Distal	84661	uc007aum.1	0.4112	1_Naive
chr1	39105444	39105944	4_D8-2._.Rep1	81297	Mir6349	Distal	81297	uc007aum.1	0.519	4_D8-2
chr1	39115378	39115878	1_Naive._.Rep2	71363	Mir6349	Distal	71363	uc007aum.1	0.3513	1_Naive
chr1	39192283	39192783	1_Naive._.Rep1	1738	Npas2	Promoter	1738	uc007auq.1	0.5908	1_Naive
chr1	39193762	39194262	1_Naive._.Rep2	259	Npas2	Promoter	259	uc007auq.1	0.7804	1_Naive
chr1	39196713	39197213	2_D2._.Rep1	2690	Npas2	Intronic	2690	uc007auq.1	0.483	2_D2
chr1	39201651	39202151	2_D2._.Rep1	7628	Npas2	Intronic	7628	uc007auq.1	0.509	2_D2
chr1	39204954	39205454	1_Naive._.Rep1	10931	Npas2	Intronic	10931	uc007auq.1	0.4311	1_Naive
chr1	39206837	39207337	5_D180._.Rep2	12814	Npas2	Intronic	12814	uc007auq.1	0.479	5_D180
chr1	39234724	39235224	2_D2._.Rep1	40701	Npas2	Intronic	40701	uc007auq.1	0.4631	2_D2
chr1	39256430	39256930	2_D2._.Rep1	62407	Npas2	Intronic	62407	uc007auq.1	0.507	2_D2
chr1	39280903	39281403	1_Naive._.Rep1	86697	Rpl31	Intronic	86697	uc007auw.2	0.4691	1_Naive
chr1	39340621	39341121	1_Naive._.Rep1	26979	Rpl31	Intronic	26979	uc007auw.2	0.481	1_Naive
chr1	39345152	39345652	5_D180._.Rep2	22448	Rpl31	Exonic	22448	uc007auw.2	0.513	5_D180
chr1	39367550	39368050	5_D180._.Rep1	50	Rpl31	Promoter	50	uc007auw.2	0.6407	5_D180
chr1	39368189	39368689	3_D8-1._.Rep1	587	Rpl31	Intronic	587	uc007auw.2	0.5449	3_D8-1
chr1	39369177	39369677	3_D8-1._.Rep1	1575	Rpl31	Intronic	1575	uc007auw.2	0.4691	3_D8-1
chr1	39383131	39383631	2_D2._.Rep1	15529	Rpl31	Intronic	15529	uc007auw.2	0.495	2_D2
chr1	39477919	39478419	2_D2._.Rep1	577	Tbc1D8-2	Intronic	577	uc007aux.2	0.6387	2_D2
chr1	39478502	39479002	1_Naive._.Rep1	4	Tbc1D8-2	Promoter	4	uc007aux.2	0.7106	1_Naive
chr1	39487399	39487899	2_D2._.Rep1	8901	Tbc1D8-2	Distal	8901	uc007aux.2	0.4711	2_D2
chr1	39522509	39523009	3_D8-1._.Rep1	12794	Cnot11	Distal	12794	uc056ycq.1	0.481	3_D8-1
chr1	39527378	39527878	2_D2._.Rep1	7925	Cnot11	Distal	7925	uc056ycq.1	0.505	2_D2
chr1	39530201	39530701	5_D180._.Rep1	5102	Cnot11	Distal	5102	uc056ycq.1	0.475	5_D180
chr1	39534783	39535283	2_D2._.Rep1	520	Cnot11	Promoter	520	uc056ycq.1	0.479	2_D2
chr1	39535427	39535927	3_D8-1._.Rep1	122	Cnot11	Exonic	122	uc056ycq.1	0.6627	3_D8-1
chr1	39536358	39536858	5_D180._.Rep1	1053	Cnot11	Intronic	1053	uc056ycq.1	0.4611	5_D180
chr1	39545499	39545999	5_D180._.Rep2	3090	SnorD8-29	Exonic	3090	uc007auz.2	0.4351	5_D180
chr1	39555202	39555702	1_Naive._.Rep1	6611	SnorD8-29	Intronic	3449	uc007auz.2	0.4451	1_Naive
chr1	39555991	39556491	1_Naive._.Rep1	7400	SnorD8-29	Intronic	4238	uc007auz.2	0.4571	1_Naive
chr1	39558937	39559437	1_Naive._.Rep1	10346	SnorD8-29	Intronic	7184	uc007auz.2	0.3633	1_Naive
chr1	39571085	39571585	2_D2._.Rep1	6011	Rnf149	Intronic	6011	uc007avb.1	0.3932	2_D2
chr1	39571621	39572121	2_D2._.Rep1	5475	Rnf149	Intronic	5475	uc007avb.1	0.4052	2_D2
chr1	39575885	39576385	2_D2._.Rep1	1211	Rnf149	Intronic	1211	uc007avb.1	0.4152	2_D2
chr1	39576502	39577002	5_D180._.Rep1	594	Rnf149	Intronic	594	uc007avb.1	0.6747	5_D180
chr1	39577183	39577683	3_D8-1._.Rep1	85	Rnf149	Promoter	85	uc007avb.1	0.7186	3_D8-1
chr1	39578455	39578955	2_D2._.Rep1	1357	Rnf149	Promoter	1357	uc007avb.1	0.4271	2_D2
chr1	39650424	39650924	2_D2._.Rep1	507	Creg2	Exonic	507	uc007avc.2	0.6826	2_D2
chr1	39651083	39651583	2_D2._.Rep1	150	Creg2	Promoter	150	uc007avc.2	0.505	2_D2
chr1	39675174	39675674	2_D2._.Rep2	24241	Creg2	Intronic	24241	uc007avc.2	0.4411	2_D2
chr1	39680462	39680962	2_D2._.Rep1	29529	Creg2	Intronic	29529	uc007avc.2	0.479	2_D2
chr1	39685790	39686290	5_D180._.Rep1	34857	Creg2	Intronic	34857	uc007avc.2	0.4691	5_D180
chr1	39688108	39688608	2_D2._.Rep1	32630	Rfx8	Intronic	32630	uc033fiy.1	0.481	2_D2
chr1	39702495	39702995	2_D2._.Rep2	18243	Rfx8	Intronic	18243	uc033fiy.1	0.517	2_D2
chr1	39710260	39710760	1_Naive._.Rep1	10478	Rfx8	Intronic	10478	uc033fiy.1	0.523	1_Naive
chr1	39713279	39713779	5_D180._.Rep1	7459	Rfx8	Intronic	7459	uc033fiy.1	0.517	5_D180
chr1	39713881	39714381	5_D180._.Rep1	6857	Rfx8	Intronic	6857	uc033fiy.1	0.495	5_D180
chr1	39720489	39720989	1_Naive._.Rep2	249	Rfx8	Intronic	249	uc033fiy.1	0.5908	1_Naive
chr1	39734301	39734801	2_D2._.Rep1	13561	Rfx8	Distal	13561	uc033fiy.1	0.503	2_D2
chr1	39734824	39735324	2_D2._.Rep1	14084	Rfx8	Distal	14084	uc033fiy.1	0.475	2_D2
chr1	39735745	39736245	1_Naive._.Rep1	15005	Rfx8	Distal	15005	uc033fiy.1	0.481	1_Naive
chr1	39743825	39744325	2_D2._.Rep1	23085	Rfx8	Distal	23085	uc033fiy.1	0.4371	2_D2
chr1	39746468	39746968	1_Naive._.Rep1	25728	Rfx8	Distal	25728	uc033fiy.1	0.4571	1_Naive
chr1	39749653	39750153	1_Naive._.Rep1	28913	Rfx8	Distal	28913	uc033fiy.1	0.483	1_Naive
chr1	39761033	39761533	2_D2._.Rep1	40293	Rfx8	Distal	40293	uc033fiy.1	0.5329	2_D2
chr1	39761554	39762054	2_D2._.Rep1	40814	Rfx8	Distal	40814	uc033fiy.1	0.479	2_D2
chr1	39839782	39840282	3_D8-1._.Rep1	7297	1700066B17Rik	Distal	7297	uc007avm.2	0.487	3_D8-1
chr1	39842159	39842659	2_D2._.Rep1	4920	1700066B17Rik	Distal	4920	uc007avm.2	0.491	2_D2
chr1	39843207	39843707	1_Naive._.Rep1	3872	1700066B17Rik	Intronic	3872	uc007avm.2	0.493	1_Naive
chr1	39847569	39848069	3_D8-1._.Rep1	488	1700066B17Rik	Promoter	488	uc007avm.2	0.4331	3_D8-1
chr1	39868248	39868748	3_D8-1._.Rep1	21167	1700066B17Rik	Distal	21167	uc007avm.2	0.4391	3_D8-1
chr1	39895463	39895963	5_D180._.Rep1	5199	Map4k4	Distal	5199	uc007avn.1	0.499	5_D180
chr1	39896480	39896980	1_Naive._.Rep2	4182	Map4k4	Distal	4182	uc007avn.1	0.485	1_Naive
chr1	39897121	39897621	1_Naive._.Rep1	3541	Map4k4	Distal	3541	uc007avn.1	0.477	1_Naive
chr1	39899715	39900215	2_D2._.Rep1	947	Map4k4	Promoter	947	uc007avn.1	0.495	2_D2
chr1	39900629	39901129	1_Naive._.Rep2	33	Map4k4	Promoter	33	uc007avn.1	0.8104	1_Naive
chr1	39901142	39901642	3_D8-1._.Rep1	478	Map4k4	Intronic	478	uc007avn.1	0.6946	3_D8-1
chr1	39902145	39902645	5_D180._.Rep1	1481	Map4k4	Intronic	1481	uc007avn.1	0.4651	5_D180
chr1	39904591	39905091	1_Naive._.Rep1	3927	Map4k4	Intronic	3927	uc007avn.1	0.477	1_Naive
chr1	39907011	39907511	1_Naive._.Rep1	6347	Map4k4	Intronic	6347	uc007avn.1	0.503	1_Naive
chr1	39911451	39911951	5_D180._.Rep1	10787	Map4k4	Intronic	10787	uc007avn.1	0.4371	5_D180
chr1	39913166	39913666	1_Naive._.Rep1	12502	Map4k4	Intronic	12502	uc007avn.1	0.4491	1_Naive
chr1	39917227	39917727	2_D2._.Rep1	16563	Map4k4	Intronic	16563	uc007avn.1	0.4152	2_D2
chr1	39917749	39918249	1_Naive._.Rep2	17085	Map4k4	Intronic	17085	uc007avn.1	0.517	1_Naive
chr1	39918384	39918884	3_D8-1._.Rep1	17720	Map4k4	Intronic	17720	uc007avn.1	0.4671	3_D8-1
chr1	39920539	39921039	1_Naive._.Rep1	19875	Map4k4	Intronic	19875	uc007avn.1	0.4132	1_Naive
chr1	39922595	39923095	5_D180._.Rep1	21931	Map4k4	Intronic	21931	uc007avn.1	0.4551	5_D180
chr1	39923354	39923854	2_D2._.Rep1	22690	Map4k4	Intronic	22690	uc007avn.1	0.5549	2_D2
chr1	39924713	39925213	3_D8-1._.Rep1	24049	Map4k4	Intronic	24049	uc007avn.1	0.493	3_D8-1
chr1	39925690	39926190	1_Naive._.Rep1	25026	Map4k4	Intronic	25026	uc007avn.1	0.495	1_Naive
chr1	39931304	39931804	2_D2._.Rep1	30640	Map4k4	Intronic	30640	uc007avn.1	0.519	2_D2
chr1	39932351	39932851	2_D2._.Rep1	31687	Map4k4	Intronic	31687	uc007avn.1	0.479	2_D2
chr1	39934052	39934552	1_Naive._.Rep1	33388	Map4k4	Intronic	33388	uc007avn.1	0.515	1_Naive
chr1	39934854	39935354	2_D2._.Rep2	34190	Map4k4	Intronic	34190	uc007avn.1	0.483	2_D2
chr1	39935651	39936151	1_Naive._.Rep1	34987	Map4k4	Intronic	34987	uc007avn.1	0.5968	1_Naive
chr1	39936369	39936869	2_D2._.Rep1	35705	Map4k4	Intronic	35705	uc007avn.1	0.491	2_D2
chr1	39941186	39941686	2_D2._.Rep1	40522	Map4k4	Intronic	40522	uc007avn.1	0.475	2_D2
chr1	39942919	39943419	1_Naive._.Rep2	42255	Map4k4	Intronic	42255	uc007avn.1	0.4551	1_Naive
chr1	39944078	39944578	2_D2._.Rep1	43414	Map4k4	Intronic	43414	uc007avn.1	0.4232	2_D2
chr1	39947187	39947687	1_Naive._.Rep2	46523	Map4k4	Intronic	46523	uc007avn.1	0.481	1_Naive
chr1	39948230	39948730	5_D180._.Rep2	47566	Map4k4	Intronic	47566	uc007avn.1	0.4731	5_D180
chr1	39949145	39949645	5_D180._.Rep1	48481	Map4k4	Intronic	48481	uc007avn.1	0.4691	5_D180
chr1	39950009	39950509	2_D2._.Rep1	49345	Map4k4	Intronic	49345	uc007avn.1	0.5329	2_D2
chr1	39954556	39955056	5_D180._.Rep2	53892	Map4k4	Intronic	53892	uc007avn.1	0.4451	5_D180
chr1	39957567	39958067	2_D2._.Rep1	56903	Map4k4	Intronic	56903	uc007avn.1	0.477	2_D2
chr1	39960345	39960845	2_D2._.Rep1	59681	Map4k4	Intronic	59681	uc007avn.1	0.479	2_D2
chr1	39961062	39961562	2_D2._.Rep1	60398	Map4k4	Intronic	60398	uc007avn.1	0.3912	2_D2
chr1	39968967	39969467	2_D2._.Rep1	68303	Map4k4	Intronic	68303	uc007avn.1	0.4651	2_D2
chr1	39976797	39977297	1_Naive._.Rep1	76133	Map4k4	Intronic	76133	uc007avn.1	0.491	1_Naive
chr1	39980649	39981149	1_Naive._.Rep1	79985	Map4k4	Intronic	79985	uc007avn.1	0.521	1_Naive
chr1	39983088	39983588	1_Naive._.Rep1	82424	Map4k4	Intronic	82424	uc007avn.1	0.3872	1_Naive
chr1	39985964	39986464	5_D180._.Rep2	85300	Map4k4	Intronic	85300	uc007avn.1	0.493	5_D180
chr1	39986805	39987305	5_D180._.Rep2	86141	Map4k4	Intronic	86141	uc007avn.1	0.477	5_D180
chr1	39987387	39987887	3_D8-1._.Rep1	86723	Map4k4	Intronic	86723	uc007avn.1	0.4152	3_D8-1
chr1	40000873	40001373	2_D2._.Rep1	83644	Il1r2	Intronic	83644	uc007avr.2	0.4671	2_D2
chr1	40002010	40002510	2_D2._.Rep1	82507	Il1r2	Intronic	82507	uc007avr.2	0.4651	2_D2
chr1	40007986	40008486	1_Naive._.Rep2	76531	Il1r2	Intronic	76531	uc007avr.2	0.519	1_Naive
chr1	40008716	40009216	2_D2._.Rep1	75801	Il1r2	Intronic	75801	uc007avr.2	0.4711	2_D2
chr1	40022668	40023168	2_D2._.Rep1	61849	Il1r2	Intronic	61849	uc007avr.2	0.489	2_D2
chr1	40023832	40024332	2_D2._.Rep1	60685	Il1r2	Intronic	60685	uc007avr.2	0.519	2_D2
chr1	40033249	40033749	2_D2._.Rep1	51268	Il1r2	Distal	51268	uc007avr.2	0.497	2_D2
chr1	40046399	40046899	4_D8-2._.Rep2	38118	Il1r2	Distal	38118	uc007avr.2	0.5469	4_D8-2
chr1	40050174	40050674	3_D8-1._.Rep1	34343	Il1r2	Distal	34343	uc007avr.2	0.475	3_D8-1
chr1	40051106	40051606	2_D2._.Rep1	33411	Il1r2	Distal	33411	uc007avr.2	0.4351	2_D2
chr1	40051985	40052485	2_D2._.Rep1	32532	Il1r2	Distal	32532	uc007avr.2	0.523	2_D2
chr1	40052570	40053070	2_D2._.Rep1	31947	Il1r2	Distal	31947	uc007avr.2	0.4591	2_D2
chr1	40053141	40053641	2_D2._.Rep1	31376	Il1r2	Distal	31376	uc007avr.2	0.4511	2_D2
chr1	40053808	40054308	2_D2._.Rep1	30709	Il1r2	Distal	30709	uc007avr.2	0.4711	2_D2
chr1	40055761	40056261	2_D2._.Rep1	28756	Il1r2	Distal	28756	uc007avr.2	0.4511	2_D2
chr1	40057352	40057852	2_D2._.Rep1	27165	Il1r2	Distal	27165	uc007avr.2	0.519	2_D2
chr1	40059059	40059559	2_D2._.Rep2	25458	Il1r2	Distal	25458	uc007avr.2	0.5289	2_D2
chr1	40059633	40060133	2_D2._.Rep1	24884	Il1r2	Distal	24884	uc007avr.2	0.487	2_D2
chr1	40085692	40086192	5_D180._.Rep2	90	Gm16894	Promoter	90	uc007avp.2	0.515	5_D180
chr1	40086195	40086695	2_D2._.Rep1	593	Gm16894	Promoter	593	uc007avp.2	0.4351	2_D2
chr1	40086896	40087396	2_D2._.Rep1	1294	Gm16894	Promoter	1294	uc007avp.2	0.4491	2_D2
chr1	40095104	40095604	3_D8-1._.Rep1	9502	Gm16894	Intronic	9502	uc007avp.2	0.4531	3_D8-1
chr1	40106234	40106734	2_D2._.Rep1	20632	Gm16894	Intronic	20632	uc007avp.2	0.4591	2_D2
chr1	40107007	40107507	2_D2._.Rep1	21405	Gm16894	Intronic	21405	uc007avp.2	0.4571	2_D2
chr1	40115242	40115742	5_D180._.Rep2	29640	Gm16894	Intronic	29640	uc007avp.2	0.3952	5_D180
chr1	40116340	40116840	5_D180._.Rep2	30738	Gm16894	Intronic	30738	uc007avp.2	0.5509	5_D180
chr1	40189977	40190477	2_D2._.Rep1	34852	Il1r1	Distal	34852	uc007avu.1	0.4711	2_D2
chr1	40216982	40217482	2_D2._.Rep1	7847	Il1r1	Distal	7847	uc007avu.1	0.3593	2_D2
chr1	40224786	40225286	2_D2._.Rep1	43	Il1r1	Promoter	43	uc007avu.1	0.485	2_D2
chr1	40227235	40227735	2_D2._.Rep1	2404	Il1r1	Intronic	2404	uc007avu.1	0.3872	2_D2
chr1	40227880	40228380	2_D2._.Rep1	3049	Il1r1	Intronic	3049	uc007avu.1	0.4212	2_D2
chr1	40234362	40234862	2_D2._.Rep1	9531	Il1r1	Intronic	9531	uc007avu.1	0.4671	2_D2
chr1	40235458	40235958	2_D2._.Rep1	10627	Il1r1	Intronic	10627	uc007avu.1	0.3972	2_D2
chr1	40236120	40236620	2_D2._.Rep1	11289	Il1r1	Intronic	11289	uc007avu.1	0.4371	2_D2
chr1	40240332	40240832	2_D2._.Rep1	15501	Il1r1	Intronic	15501	uc007avu.1	0.4092	2_D2
chr1	40268488	40268988	2_D2._.Rep1	43657	Il1r1	Intronic	2151	uc007avu.1	0.5389	2_D2
chr1	40271126	40271626	5_D180._.Rep1	46295	Il1r1	Intronic	4789	uc007avu.1	0.4092	5_D180
chr1	40283262	40283762	3_D8-1._.Rep1	41114	Il1rl2	Intronic	16925	uc007awd.2	0.5629	3_D8-1
chr1	40283944	40284444	2_D2._.Rep1	40432	Il1rl2	Intronic	17607	uc007awd.2	0.481	2_D2
chr1	40290507	40291007	2_D2._.Rep1	33869	Il1rl2	Intronic	24170	uc007awd.2	0.479	2_D2
chr1	40315428	40315928	2_D2._.Rep1	8948	Il1rl2	Exonic	8948	uc007awd.2	0.475	2_D2
chr1	40324757	40325257	5_D180._.Rep1	379	Il1rl2	Intronic	316	uc007awd.2	0.4232	5_D180
chr1	40325367	40325867	4_D8-2._.Rep1	989	Il1rl2	Intronic	926	uc007awd.2	0.513	4_D8-2
chr1	40355270	40355770	2_D2._.Rep2	30892	Il1rl2	Intronic	30829	uc007awd.2	0.4371	2_D2
chr1	40358723	40359223	2_D2._.Rep1	34345	Il1rl2	Intronic	34282	uc007awd.2	0.513	2_D2
chr1	40359608	40360108	2_D2._.Rep1	35230	Il1rl2	Intronic	35167	uc007awd.2	0.4451	2_D2
chr1	40378709	40379209	3_D8-1._.Rep1	50610	Il1rl1	Distal	50610	uc007awe.2	0.4531	3_D8-1
chr1	40380170	40380670	5_D180._.Rep1	49149	Il1rl1	Distal	49149	uc007awe.2	0.4691	5_D180
chr1	40380924	40381424	4_D8-2._.Rep1	48395	Il1rl1	Distal	48395	uc007awe.2	0.509	4_D8-2
chr1	40382579	40383079	2_D2._.Rep1	46740	Il1rl1	Distal	46740	uc007awe.2	0.4491	2_D2
chr1	40383102	40383602	3_D8-1._.Rep1	46217	Il1rl1	Distal	46217	uc007awe.2	0.477	3_D8-1
chr1	40386070	40386570	2_D2._.Rep1	43249	Il1rl1	Distal	43249	uc007awe.2	0.4092	2_D2
chr1	40391311	40391811	3_D8-1._.Rep1	38008	Il1rl1	Distal	38008	uc007awe.2	0.4671	3_D8-1
chr1	40391891	40392391	3_D8-1._.Rep1	37428	Il1rl1	Distal	37428	uc007awe.2	0.4691	3_D8-1
chr1	40392398	40392898	3_D8-1._.Rep1	36921	Il1rl1	Distal	36921	uc007awe.2	0.479	3_D8-1
chr1	40393175	40393675	2_D2._.Rep1	36144	Il1rl1	Distal	36144	uc007awe.2	0.479	2_D2
chr1	40394440	40394940	3_D8-1._.Rep1	34879	Il1rl1	Distal	34879	uc007awe.2	0.481	3_D8-1
chr1	40395067	40395567	2_D2._.Rep1	34252	Il1rl1	Distal	34252	uc007awe.2	0.4032	2_D2
chr1	40397259	40397759	5_D180._.Rep1	32060	Il1rl1	Distal	32060	uc007awe.2	0.4291	5_D180
chr1	40399550	40400050	5_D180._.Rep1	29769	Il1rl1	Distal	29769	uc007awe.2	0.4631	5_D180
chr1	40412374	40412874	2_D2._.Rep1	16945	Il1rl1	Distal	16945	uc007awe.2	0.4551	2_D2
chr1	40412961	40413461	2_D2._.Rep1	16358	Il1rl1	Distal	16358	uc007awe.2	0.3792	2_D2
chr1	40441775	40442275	2_D2._.Rep1	12454	Il1rl1	Intronic	2395	uc007awe.2	0.4251	2_D2
chr1	40444632	40445132	2_D2._.Rep1	15311	Il1rl1	Intronic	5252	uc007awe.2	0.475	2_D2
chr1	40465379	40465879	5_D180._.Rep1	76	Il18r1	Promoter	7	uc007awf.2	0.5529	5_D180
chr1	40465881	40466381	5_D180._.Rep2	578	Il18r1	Exonic	124	uc007awf.2	0.525	5_D180
chr1	40466704	40467204	3_D8-1._.Rep1	1401	Il18r1	Intronic	947	uc007awf.2	0.493	3_D8-1
chr1	40467216	40467716	2_D2._.Rep1	1913	Il18r1	Intronic	1459	uc007awf.2	0.4331	2_D2
chr1	40468094	40468594	4_D8-2._.Rep1	2791	Il18r1	Intronic	2337	uc007awf.2	0.3972	4_D8-2
chr1	40469863	40470363	5_D180._.Rep1	4560	Il18r1	Intronic	4106	uc007awf.2	0.479	5_D180
chr1	40470991	40471491	3_D8-1._.Rep1	5688	Il18r1	Intronic	5234	uc007awf.2	0.4451	3_D8-1
chr1	40472782	40473282	5_D180._.Rep2	7479	Il18r1	Intronic	7025	uc007awf.2	0.4172	5_D180
chr1	40473630	40474130	3_D8-1._.Rep2	8327	Il18r1	Intronic	7873	uc007awf.2	0.4251	3_D8-1
chr1	40474218	40474718	1_Naive._.Rep1	8915	Il18r1	Intronic	8461	uc007awf.2	0.4411	1_Naive
chr1	40475635	40476135	3_D8-1._.Rep2	10332	Il18r1	Intronic	9878	uc007awf.2	0.3812	3_D8-1
chr1	40476634	40477134	5_D180._.Rep2	11331	Il18r1	Intronic	10877	uc007awf.2	0.4511	5_D180
chr1	40479382	40479882	3_D8-1._.Rep1	14079	Il18r1	Intronic	13625	uc007awf.2	0.4172	3_D8-1
chr1	40498870	40499370	3_D8-1._.Rep2	16241	Il18rap	Exonic	16241	uc007awh.2	0.4511	3_D8-1
chr1	40500042	40500542	5_D180._.Rep1	15069	Il18rap	Exonic	15069	uc007awh.2	0.4351	5_D180
chr1	40501422	40501922	5_D180._.Rep1	13689	Il18rap	Distal	13689	uc007awh.2	0.4431	5_D180
chr1	40501952	40502452	5_D180._.Rep1	13159	Il18rap	Distal	13159	uc007awh.2	0.503	5_D180
chr1	40504543	40505043	5_D180._.Rep1	10568	Il18rap	Distal	10568	uc007awh.2	0.4511	5_D180
chr1	40514001	40514501	3_D8-1._.Rep1	1110	Il18rap	Promoter	1110	uc007awh.2	0.3812	3_D8-1
chr1	40515101	40515601	3_D8-1._.Rep2	10	Il18rap	Promoter	10	uc007awh.2	0.4172	3_D8-1
chr1	40516270	40516770	2_D2._.Rep1	1157	Il18rap	Exonic	1157	uc007awh.2	0.3932	2_D2
chr1	40522727	40523227	4_D8-2._.Rep1	7614	Il18rap	Intronic	7614	uc007awh.2	0.511	4_D8-2
chr1	40523898	40524398	5_D180._.Rep2	8785	Il18rap	Intronic	8785	uc007awh.2	0.4411	5_D180
chr1	40528975	40529475	5_D180._.Rep1	13862	Il18rap	Intronic	13862	uc007awh.2	0.4451	5_D180
chr1	40534206	40534706	4_D8-2._.Rep1	19093	Il18rap	Intronic	19093	uc007awh.2	0.4591	4_D8-2
chr1	40540867	40541367	4_D8-2._.Rep1	25754	Il18rap	Intronic	25754	uc007awh.2	0.4651	4_D8-2
chr1	40544581	40545081	5_D180._.Rep1	29468	Il18rap	Intronic	29468	uc007awh.2	0.3353	5_D180
chr1	40577462	40577962	3_D8-1._.Rep1	2514	Slc9a4	Distal	2514	uc007awj.1	0.4591	3_D8-1
chr1	40579688	40580188	5_D180._.Rep2	288	Slc9a4	Promoter	288	uc007awj.1	0.4591	5_D180
chr1	40585384	40585884	3_D8-1._.Rep2	5406	Slc9a4	Intronic	5406	uc007awj.1	0.3792	3_D8-1
chr1	40586759	40587259	2_D2._.Rep1	6781	Slc9a4	Intronic	6781	uc007awj.1	0.477	2_D2
chr1	40657916	40658416	5_D180._.Rep1	23545	Slc9a2	Distal	23545	uc007awl.2	0.4591	5_D180
chr1	40679055	40679555	3_D8-1._.Rep2	2406	Slc9a2	Distal	2406	uc007awl.2	0.4731	3_D8-1
chr1	40680294	40680794	5_D180._.Rep2	1167	Slc9a2	Promoter	1167	uc007awl.2	0.505	5_D180
chr1	40680900	40681400	5_D180._.Rep1	561	Slc9a2	Promoter	561	uc007awl.2	0.6587	5_D180
chr1	40681561	40682061	2_D2._.Rep1	98	Slc9a2	Promoter	98	uc007awl.2	0.7246	2_D2
chr1	40682871	40683371	3_D8-1._.Rep1	1408	Slc9a2	Intronic	1408	uc007awl.2	0.4651	3_D8-1
chr1	40687477	40687977	2_D2._.Rep1	6014	Slc9a2	Intronic	6014	uc007awl.2	0.3453	2_D2
chr1	40688098	40688598	2_D2._.Rep1	6635	Slc9a2	Intronic	6635	uc007awl.2	0.4271	2_D2
chr1	40768256	40768756	5_D180._.Rep2	22150	Mfsd9	Exonic	22150	uc007awp.2	0.4251	5_D180
chr1	40789755	40790255	1_Naive._.Rep1	651	Mfsd9	Intronic	651	uc007awp.2	0.4072	1_Naive
chr1	40790487	40790987	3_D8-1._.Rep1	79	Mfsd9	Promoter	79	uc007awp.2	0.6048	3_D8-1
chr1	40797271	40797771	5_D180._.Rep1	6863	Mfsd9	Distal	6863	uc007awp.2	0.4391	5_D180
chr1	40847481	40847981	2_D2._.Rep1	42129	Tmem182	Intronic	42129	uc029qob.1	0.3992	2_D2
chr1	42714493	42714993	5_D180._.Rep2	1288	Pantr2	Promoter	1288	uc011wkg.1	0.6088	5_D180
chr1	42850896	42851396	2_D2._.Rep1	86	Mrps9	Promoter	86	uc007awy.2	0.5788	2_D2
chr1	42851427	42851927	2_D2._.Rep1	443	Mrps9	Intronic	443	uc007awy.2	0.5689	2_D2
chr1	42914982	42915482	3_D8-1._.Rep1	37639	Gpr45	Distal	37639	uc007awz.2	0.3992	3_D8-1
chr1	42952913	42953413	3_D8-1._.Rep2	290	Gpr45	Exonic	290	uc007awz.2	0.7764	3_D8-1
chr1	43070133	43070633	4_D8-2._.Rep1	28238	Tgfbrap1	Intronic	9449	uc007axa.1	0.4451	4_D8-2
chr1	43070658	43071158	3_D8-1._.Rep1	27713	Tgfbrap1	Intronic	9974	uc007axa.1	0.477	3_D8-1
chr1	43091680	43092180	5_D180._.Rep1	6691	Tgfbrap1	Intronic	555	uc007axa.1	0.523	5_D180
chr1	43092352	43092852	5_D180._.Rep2	6019	Tgfbrap1	Intronic	115	uc007axa.1	0.7605	5_D180
chr1	43097886	43098386	4_D8-2._.Rep1	485	Tgfbrap1	Promoter	485	uc007axa.1	0.3992	4_D8-2
chr1	43098465	43098965	3_D8-1._.Rep1	4	AI597479	Promoter	4	uc007axb.2	0.6906	3_D8-1
chr1	43099142	43099642	4_D8-2._.Rep1	681	AI597479	Promoter	681	uc007axb.2	0.4192	4_D8-2
chr1	43110482	43110982	5_D180._.Rep1	12021	AI597479	Intronic	12021	uc007axb.2	0.4511	5_D180
chr1	43112822	43113322	3_D8-1._.Rep1	14361	AI597479	Intronic	14361	uc007axb.2	0.475	3_D8-1
chr1	43127670	43128170	5_D180._.Rep2	29209	AI597479	Intronic	29209	uc007axb.2	0.4411	5_D180
chr1	43128208	43128708	3_D8-1._.Rep1	29747	AI597479	Intronic	29747	uc007axb.2	0.5409	3_D8-1
chr1	43130109	43130609	3_D8-1._.Rep1	31648	AI597479	Intronic	31648	uc007axb.2	0.5329	3_D8-1
chr1	43138363	43138863	4_D8-2._.Rep1	39902	AI597479	Intronic	25347	uc007axb.2	0.501	4_D8-2
chr1	43139539	43140039	3_D8-1._.Rep1	41078	AI597479	Intronic	24171	uc007axb.2	0.479	3_D8-1
chr1	43143251	43143751	2_D2._.Rep1	44790	AI597479	Intronic	20459	uc007axb.2	0.4371	2_D2
chr1	43144297	43144797	2_D2._.Rep2	45836	AI597479	Intronic	19413	uc007axb.2	0.513	2_D2
chr1	43163707	43164207	2_D2._.Rep1	32803	Fhl2	Exonic	3	uc007axe.1	0.6747	2_D2
chr1	43164724	43165224	4_D8-2._.Rep2	31786	Fhl2	Intronic	1012	uc007axe.1	0.505	4_D8-2
chr1	43168541	43169041	2_D2._.Rep1	27969	Fhl2	Intronic	4829	uc007axe.1	0.5429	2_D2
chr1	43182975	43183475	2_D2._.Rep1	13535	Fhl2	Intronic	5895	uc007axe.1	0.4271	2_D2
chr1	43190942	43191442	2_D2._.Rep2	5568	Fhl2	Intronic	2070	uc007axe.1	0.4671	2_D2
chr1	43207103	43207603	5_D180._.Rep1	10591	Fhl2	Distal	10591	uc007axe.1	0.4132	5_D180
chr1	43224109	43224609	5_D180._.Rep1	27597	Fhl2	Distal	27597	uc007axe.1	0.4251	5_D180
chr1	43224891	43225391	3_D8-1._.Rep1	28379	Fhl2	Distal	28379	uc007axe.1	0.4012	3_D8-1
chr1	43241148	43241648	3_D8-1._.Rep1	44636	Fhl2	Distal	44636	uc007axe.1	0.3892	3_D8-1
chr1	43257820	43258320	2_D2._.Rep1	61308	Fhl2	Distal	61308	uc007axe.1	0.475	2_D2
chr1	43264339	43264839	3_D8-1._.Rep1	67827	Fhl2	Distal	67827	uc007axe.1	0.475	3_D8-1
chr1	43267919	43268419	2_D2._.Rep1	71407	Fhl2	Distal	71407	uc007axe.1	0.479	2_D2
chr1	43299399	43299899	5_D180._.Rep1	102887	Fhl2	Distal	102887	uc007axe.1	0.4291	5_D180
chr1	43302740	43303240	2_D2._.Rep1	106228	Fhl2	Distal	106228	uc007axe.1	0.501	2_D2
chr1	43360327	43360827	2_D2._.Rep1	85173	Nck2	Distal	85173	uc007axf.1	0.481	2_D2
chr1	43361276	43361776	2_D2._.Rep1	84224	Nck2	Distal	84224	uc007axf.1	0.4491	2_D2
chr1	43362102	43362602	5_D180._.Rep1	83398	Nck2	Distal	83398	uc007axf.1	0.4152	5_D180
chr1	43388957	43389457	1_Naive._.Rep1	56543	Nck2	Distal	56543	uc007axf.1	0.4531	1_Naive
chr1	43403329	43403829	1_Naive._.Rep1	42171	Nck2	Distal	42171	uc007axf.1	0.4371	1_Naive
chr1	43412805	43413305	2_D2._.Rep1	32695	Nck2	Distal	32695	uc007axf.1	0.4351	2_D2
chr1	43414137	43414637	2_D2._.Rep1	31363	Nck2	Distal	31363	uc007axf.1	0.4691	2_D2
chr1	43431305	43431805	2_D2._.Rep1	14195	Nck2	Distal	14195	uc007axf.1	0.4271	2_D2
chr1	43442288	43442788	2_D2._.Rep1	3212	Nck2	Distal	3212	uc007axf.1	0.4371	2_D2
chr1	43444100	43444600	5_D180._.Rep2	1400	Nck2	Promoter	1400	uc007axf.1	0.4351	5_D180
chr1	43444667	43445167	1_Naive._.Rep2	833	Nck2	Promoter	833	uc007axf.1	0.4491	1_Naive
chr1	43445455	43445955	5_D180._.Rep2	45	Nck2	Promoter	45	uc007axf.1	0.7625	5_D180
chr1	43446532	43447032	2_D2._.Rep1	1030	Nck2	Intronic	1030	uc007axf.1	0.515	2_D2
chr1	43447604	43448104	1_Naive._.Rep2	2102	Nck2	Intronic	2102	uc007axf.1	0.4711	1_Naive
chr1	43449036	43449536	2_D2._.Rep1	3534	Nck2	Intronic	3534	uc007axf.1	0.4212	2_D2
chr1	43452623	43453123	5_D180._.Rep1	7121	Nck2	Intronic	7121	uc007axf.1	0.4731	5_D180
chr1	43455443	43455943	2_D2._.Rep1	9941	Nck2	Intronic	9941	uc007axf.1	0.4032	2_D2
chr1	43456964	43457464	1_Naive._.Rep1	11462	Nck2	Intronic	11462	uc007axf.1	0.4112	1_Naive
chr1	43457929	43458429	2_D2._.Rep1	12427	Nck2	Intronic	12427	uc007axf.1	0.4611	2_D2
chr1	43460093	43460593	2_D2._.Rep1	14591	Nck2	Intronic	14591	uc007axf.1	0.4511	2_D2
chr1	43461716	43462216	2_D2._.Rep1	16214	Nck2	Exonic	16214	uc007axf.1	0.4311	2_D2
chr1	43462613	43463113	2_D2._.Rep2	17111	Nck2	Intronic	17111	uc007axf.1	0.4591	2_D2
chr1	43463884	43464384	3_D8-1._.Rep1	18382	Nck2	Intronic	18382	uc007axf.1	0.4371	3_D8-1
chr1	43464920	43465420	5_D180._.Rep1	19418	Nck2	Intronic	19418	uc007axf.1	0.3952	5_D180
chr1	43465884	43466384	2_D2._.Rep1	20382	Nck2	Intronic	20382	uc007axf.1	0.4291	2_D2
chr1	43467614	43468114	3_D8-1._.Rep2	22112	Nck2	Intronic	22112	uc007axf.1	0.4711	3_D8-1
chr1	43468909	43469409	2_D2._.Rep1	23407	Nck2	Intronic	23407	uc007axf.1	0.4731	2_D2
chr1	43471265	43471765	2_D2._.Rep1	25763	Nck2	Intronic	25763	uc007axf.1	0.503	2_D2
chr1	43472092	43472592	5_D180._.Rep1	26590	Nck2	Intronic	26590	uc007axf.1	0.493	5_D180
chr1	43474402	43474902	2_D2._.Rep1	28900	Nck2	Intronic	28900	uc007axf.1	0.517	2_D2
chr1	43474943	43475443	2_D2._.Rep1	29441	Nck2	Intronic	29441	uc007axf.1	0.511	2_D2
chr1	43477880	43478380	5_D180._.Rep1	32378	Nck2	Intronic	32378	uc007axf.1	0.485	5_D180
chr1	43482683	43483183	1_Naive._.Rep1	37181	Nck2	Intronic	37181	uc007axf.1	0.479	1_Naive
chr1	43486703	43487203	1_Naive._.Rep1	41201	Nck2	Intronic	41201	uc007axf.1	0.4511	1_Naive
chr1	43496428	43496928	1_Naive._.Rep1	50926	Nck2	Intronic	50926	uc007axf.1	0.4611	1_Naive
chr1	43500050	43500550	2_D2._.Rep1	54548	Nck2	Intronic	54548	uc007axf.1	0.479	2_D2
chr1	43501076	43501576	1_Naive._.Rep1	55574	Nck2	Intronic	55574	uc007axf.1	0.4112	1_Naive
chr1	43502714	43503214	1_Naive._.Rep1	57212	Nck2	Intronic	57212	uc007axf.1	0.3992	1_Naive
chr1	43504138	43504638	1_Naive._.Rep2	58636	Nck2	Intronic	58636	uc007axf.1	0.4731	1_Naive
chr1	43519246	43519746	5_D180._.Rep2	73744	Nck2	Intronic	73744	uc007axf.1	0.499	5_D180
chr1	43520148	43520648	3_D8-1._.Rep1	74646	Nck2	Intronic	74646	uc007axf.1	0.4431	3_D8-1
chr1	43520859	43521359	3_D8-1._.Rep1	75357	Nck2	Intronic	75357	uc007axf.1	0.4511	3_D8-1
chr1	43521432	43521932	5_D180._.Rep1	75930	Nck2	Intronic	75930	uc007axf.1	0.4172	5_D180
chr1	43529085	43529585	4_D8-2._.Rep2	83583	Nck2	Intronic	83583	uc007axf.1	0.3553	4_D8-2
chr1	43534394	43534894	3_D8-1._.Rep2	88892	Nck2	Intronic	88892	uc007axf.1	0.4431	3_D8-1
chr1	43535217	43535717	5_D180._.Rep1	89715	Nck2	Intronic	89715	uc007axf.1	0.4052	5_D180
chr1	43536251	43536751	5_D180._.Rep1	90749	Nck2	Intronic	90749	uc007axf.1	0.4152	5_D180
chr1	43536971	43537471	2_D2._.Rep1	91469	Nck2	Intronic	91469	uc007axf.1	0.4291	2_D2
chr1	43537710	43538210	5_D180._.Rep1	92208	Nck2	Intronic	92208	uc007axf.1	0.4551	5_D180
chr1	43538609	43539109	2_D2._.Rep1	93107	Nck2	Intronic	93107	uc007axf.1	0.4351	2_D2
chr1	43539316	43539816	4_D8-2._.Rep2	93814	Nck2	Intronic	93814	uc007axf.1	0.4232	4_D8-2
chr1	43539940	43540440	2_D2._.Rep1	94438	Nck2	Intronic	94438	uc007axf.1	0.4611	2_D2
chr1	43541339	43541839	2_D2._.Rep1	95837	Nck2	Intronic	95837	uc007axf.1	0.4411	2_D2
chr1	43542281	43542781	5_D180._.Rep2	96779	Nck2	Intronic	96779	uc007axf.1	0.4651	5_D180
chr1	43544546	43545046	2_D2._.Rep1	99044	Nck2	Intronic	99044	uc007axf.1	0.509	2_D2
chr1	43545689	43546189	3_D8-1._.Rep1	100187	Nck2	Intronic	100187	uc007axf.1	0.3673	3_D8-1
chr1	43548608	43549108	2_D2._.Rep1	103106	Nck2	Intronic	103106	uc007axf.1	0.481	2_D2
chr1	43550792	43551292	2_D2._.Rep1	105290	Nck2	Intronic	105290	uc007axf.1	0.499	2_D2
chr1	43557664	43558164	3_D8-1._.Rep1	112162	Nck2	Intronic	112162	uc007axf.1	0.3693	3_D8-1
chr1	43558310	43558810	2_D2._.Rep1	112808	Nck2	Intronic	112808	uc007axf.1	0.4271	2_D2
chr1	43560110	43560610	5_D180._.Rep2	114608	Nck2	Intronic	114608	uc007axf.1	0.4651	5_D180
chr1	43561046	43561546	5_D180._.Rep1	115544	Nck2	Intronic	115544	uc007axf.1	0.3772	5_D180
chr1	43561565	43562065	1_Naive._.Rep1	116063	Nck2	Intronic	116063	uc007axf.1	0.4491	1_Naive
chr1	43562253	43562753	5_D180._.Rep1	116751	Nck2	Intronic	116751	uc007axf.1	0.4531	5_D180
chr1	43563021	43563521	3_D8-1._.Rep1	117519	Nck2	Intronic	117519	uc007axf.1	0.4251	3_D8-1
chr1	43563579	43564079	3_D8-1._.Rep1	118077	Nck2	Intronic	118077	uc007axf.1	0.4212	3_D8-1
chr1	43572481	43572981	5_D180._.Rep2	126979	Nck2	Distal	126979	uc007axf.1	0.4451	5_D180
chr1	43600141	43600641	2_D2._.Rep1	130210	1500015O10Rik	Distal	130210	uc007axh.1	0.507	2_D2
chr1	43635665	43636165	2_D2._.Rep1	94686	1500015O10Rik	Distal	94686	uc007axh.1	0.4271	2_D2
chr1	43701137	43701637	2_D2._.Rep1	29214	1500015O10Rik	Distal	29214	uc007axh.1	0.3892	2_D2
chr1	43760037	43760537	5_D180._.Rep1	29684	1500015O10Rik	Intronic	29684	uc007axh.1	0.3892	5_D180
chr1	43766259	43766759	2_D2._.Rep1	35906	1500015O10Rik	Intronic	35906	uc007axh.1	0.4611	2_D2
chr1	43767810	43768310	2_D2._.Rep1	37457	1500015O10Rik	Intronic	37457	uc007axh.1	0.485	2_D2
chr1	43768592	43769092	1_Naive._.Rep1	38239	1500015O10Rik	Intronic	38239	uc007axh.1	0.4431	1_Naive
chr1	43824070	43824570	5_D180._.Rep1	3387	Uxs1	Intronic	3387	uc007axi.1	0.4511	5_D180
chr1	43826805	43827305	5_D180._.Rep1	652	Uxs1	Intronic	652	uc007axi.1	0.525	5_D180
chr1	43827611	43828111	3_D8-1._.Rep1	152	Uxs1	Promoter	152	uc007axi.1	0.6806	3_D8-1
chr1	43843373	43843873	2_D2._.Rep1	15914	Uxs1	Distal	15914	uc007axi.1	0.4451	2_D2
chr1	43845703	43846203	3_D8-1._.Rep1	18244	Uxs1	Distal	18244	uc007axi.1	0.4491	3_D8-1
chr1	43877234	43877734	5_D180._.Rep2	49775	Uxs1	Distal	49775	uc007axi.1	0.4591	5_D180
chr1	43880330	43880830	1_Naive._.Rep2	52871	Uxs1	Distal	52871	uc007axi.1	0.3633	1_Naive
chr1	43888402	43888902	5_D180._.Rep1	45341	Tpp2	Distal	45341	uc007axj.1	0.507	5_D180
chr1	43897077	43897577	5_D180._.Rep1	36666	Tpp2	Distal	36666	uc007axj.1	0.4651	5_D180
chr1	43898891	43899391	5_D180._.Rep1	34852	Tpp2	Distal	34852	uc007axj.1	0.5329	5_D180
chr1	43902756	43903256	5_D180._.Rep2	30987	Tpp2	Distal	30987	uc007axj.1	0.4192	5_D180
chr1	43933401	43933901	2_D2._.Rep1	342	Tpp2	Promoter	342	uc007axj.1	0.5549	2_D2
chr1	43933979	43934479	2_D2._.Rep1	234	Tpp2	Exonic	234	uc007axj.1	0.7026	2_D2
chr1	43934682	43935182	5_D180._.Rep2	937	Tpp2	Intronic	937	uc007axj.1	0.3413	5_D180
chr1	43939246	43939746	3_D8-1._.Rep1	5501	Tpp2	Intronic	5501	uc007axj.1	0.3573	3_D8-1
chr1	43966710	43967210	2_D2._.Rep1	32965	Tpp2	Intronic	16111	uc007axj.1	0.4631	2_D2
chr1	43997226	43997726	2_D2._.Rep1	22529	Mettl21c	Intronic	14403	uc007axk.1	0.3713	2_D2
chr1	44032119	44032619	2_D2._.Rep1	12362	Mettl21c	Distal	12362	uc007axk.1	0.3892	2_D2
chr1	44032920	44033420	2_D2._.Rep1	13163	Mettl21c	Distal	13163	uc007axk.1	0.3533	2_D2
chr1	44042094	44042594	5_D180._.Rep1	22337	Mettl21c	Distal	22337	uc007axk.1	0.4511	5_D180
chr1	44064563	44065063	2_D2._.Rep1	37574	Tex30	Distal	37529	uc011wkn.2	0.3792	2_D2
chr1	44099647	44100147	2_D2._.Rep1	2490	Tex30	Exonic	2445	uc011wkn.2	0.3653	2_D2
chr1	44100783	44101283	5_D180._.Rep2	1354	Tex30	Intronic	1309	uc011wkn.2	0.3892	5_D180
chr1	44101370	44101870	5_D180._.Rep1	767	Tex30	Intronic	722	uc011wkn.2	0.497	5_D180
chr1	44102202	44102702	1_Naive._.Rep1	63	Tex30	Promoter	63	uc011wkn.2	0.6926	1_Naive
chr1	44118644	44119144	5_D180._.Rep1	120	Kdelc1	Promoter	120	uc007axw.2	0.5269	5_D180
chr1	44119149	44119649	2_D2._.Rep1	236	Bivm	Promoter	214	uc007axy.1	0.5808	2_D2
chr1	44119690	44120190	2_D2._.Rep1	777	Bivm	Promoter	27	uc007axy.1	0.6128	2_D2
chr1	44122232	44122732	1_Naive._.Rep1	3319	Bivm	Intronic	2513	uc007axy.1	0.4731	1_Naive
chr1	44147615	44148115	5_D180._.Rep2	120	Ercc5	Exonic	66	uc007ayc.2	0.6248	5_D180
chr1	44148243	44148743	3_D8-1._.Rep1	748	Ercc5	Intronic	560	uc007ayc.2	0.4072	3_D8-1
chr1	44155227	44155727	5_D180._.Rep1	7732	Ercc5	Intronic	7544	uc007ayc.2	0.4132	5_D180
chr1	45795225	45795725	1_Naive._.Rep2	25	Wdr75	Promoter	25	uc007ayt.2	0.6208	1_Naive
chr1	45795865	45796365	3_D8-1._.Rep1	613	Wdr75	Intronic	613	uc007ayt.2	0.4251	3_D8-1
chr1	45816818	45817318	3_D8-1._.Rep1	21566	Wdr75	Intronic	2522	uc007ayt.2	0.3553	3_D8-1
chr1	45825093	45825593	5_D180._.Rep1	29841	Wdr75	Distal	10797	uc007ayt.2	0.4391	5_D180
chr1	46843353	46843853	5_D180._.Rep1	9905	Slc39a10	Intronic	7451	uc033fjb.1	0.4032	5_D180
chr1	46849719	46850219	5_D180._.Rep1	3539	Slc39a10	Intronic	3539	uc033fjb.1	0.4092	5_D180
chr1	46851555	46852055	5_D180._.Rep2	1703	Slc39a10	Intronic	1703	uc033fjb.1	0.3972	5_D180
chr1	46852586	46853086	5_D180._.Rep1	672	Slc39a10	Intronic	672	uc033fjb.1	0.6547	5_D180
chr1	46853377	46853877	3_D8-1._.Rep1	117	Slc39a10	Promoter	117	uc033fjb.1	0.6886	3_D8-1
chr1	46853908	46854408	5_D180._.Rep1	648	Slc39a10	Promoter	648	uc033fjb.1	0.5309	5_D180
chr1	46864108	46864608	2_D2._.Rep1	10848	Slc39a10	Distal	10848	uc033fjb.1	0.4591	2_D2
chr1	46865027	46865527	5_D180._.Rep2	11767	Slc39a10	Distal	11767	uc033fjb.1	0.4212	5_D180
chr1	46891912	46892412	5_D180._.Rep1	38652	Slc39a10	Distal	38652	uc033fjb.1	0.3812	5_D180
chr1	46894386	46894886	1_Naive._.Rep1	41126	Slc39a10	Distal	41126	uc033fjb.1	0.481	1_Naive
chr1	46894939	46895439	4_D8-2._.Rep1	41679	Slc39a10	Distal	41679	uc033fjb.1	0.4012	4_D8-2
chr1	46905644	46906144	1_Naive._.Rep1	52384	Slc39a10	Distal	52384	uc033fjb.1	0.4112	1_Naive
chr1	46914391	46914891	3_D8-1._.Rep1	61131	Slc39a10	Distal	61131	uc033fjb.1	0.3912	3_D8-1
chr1	46921560	46922060	1_Naive._.Rep2	68300	Slc39a10	Distal	68300	uc033fjb.1	0.4232	1_Naive
chr1	46922864	46923364	1_Naive._.Rep1	69604	Slc39a10	Distal	69604	uc033fjb.1	0.4012	1_Naive
chr1	46970408	46970908	5_D180._.Rep1	117148	Slc39a10	Distal	117148	uc033fjb.1	0.3872	5_D180
chr1	50927173	50927673	2_D2._.Rep2	17460	Tmeff2	Intronic	99	uc007azz.1	0.6667	2_D2
chr1	50927679	50928179	2_D2._.Rep2	17966	Tmeff2	Exonic	405	uc007azz.1	0.6228	2_D2
chr1	50935292	50935792	2_D2._.Rep2	25579	Tmeff2	Intronic	8018	uc007azz.1	0.4032	2_D2
chr1	51104643	51105143	1_Naive._.Rep1	184232	Cavin2	Intronic	177369	uc007bac.2	0.4291	1_Naive
chr1	51106403	51106903	1_Naive._.Rep2	182472	Cavin2	Intronic	179129	uc007bac.2	0.3812	1_Naive
chr1	51120941	51121441	1_Naive._.Rep2	167934	Cavin2	Intronic	167934	uc007bac.2	0.3932	1_Naive
chr1	51286771	51287271	2_D2._.Rep1	2104	Cavin2	Intronic	2104	uc007bac.2	0.4192	2_D2
chr1	51333881	51334381	2_D2._.Rep1	351	9330175M20Rik	Promoter	351	uc057aum.1	0.4271	2_D2
chr1	51448728	51449228	2_D2._.Rep2	29420	Nabp1	Distal	9952	uc007bad.1	0.4371	2_D2
chr1	51449635	51450135	3_D8-1._.Rep1	28513	Nabp1	Distal	9045	uc007bad.1	0.4431	3_D8-1
chr1	51450855	51451355	2_D2._.Rep1	27293	Nabp1	Distal	7825	uc007bad.1	0.3872	2_D2
chr1	51458959	51459459	5_D180._.Rep2	19189	Nabp1	Distal	277	uc007bad.1	0.5289	5_D180
chr1	51466436	51466936	1_Naive._.Rep2	11712	Nabp1	Exonic	7754	uc007bad.1	0.3912	1_Naive
chr1	51467885	51468385	5_D180._.Rep2	10263	Nabp1	Exonic	9203	uc007bad.1	0.4132	5_D180
chr1	51471002	51471502	5_D180._.Rep2	7146	Nabp1	Exonic	7146	uc007bad.1	0.3752	5_D180
chr1	51472607	51473107	5_D180._.Rep1	5541	Nabp1	Intronic	5541	uc007bad.1	0.3812	5_D180
chr1	51473371	51473871	5_D180._.Rep2	4777	Nabp1	Intronic	4777	uc007bad.1	0.4251	5_D180
chr1	51474419	51474919	5_D180._.Rep2	3729	Nabp1	Intronic	3729	uc007bad.1	0.3972	5_D180
chr1	51474989	51475489	5_D180._.Rep2	3159	Nabp1	Intronic	3159	uc007bad.1	0.4032	5_D180
chr1	51475713	51476213	5_D180._.Rep1	2435	Nabp1	Intronic	2435	uc007bad.1	0.3992	5_D180
chr1	51476385	51476885	5_D180._.Rep2	1763	Nabp1	Intronic	1763	uc007bad.1	0.3513	5_D180
chr1	51477175	51477675	5_D180._.Rep2	973	Nabp1	Intronic	973	uc007bad.1	0.4491	5_D180
chr1	51477752	51478252	5_D180._.Rep1	396	Nabp1	Exonic	396	uc007bad.1	0.5669	5_D180
chr1	51478288	51478788	2_D2._.Rep1	138	Nabp1	Promoter	138	uc007bad.1	0.6267	2_D2
chr1	51478846	51479346	5_D180._.Rep1	696	Nabp1	Promoter	696	uc007bad.1	0.3693	5_D180
chr1	51480374	51480874	3_D8-1._.Rep1	2224	Nabp1	Distal	2224	uc007bad.1	0.4611	3_D8-1
chr1	51493839	51494339	2_D2._.Rep2	15689	Nabp1	Distal	15689	uc007bad.1	0.4092	2_D2
chr1	51499086	51499586	2_D2._.Rep1	20936	Nabp1	Distal	20936	uc007bad.1	0.4291	2_D2
chr1	51501219	51501719	3_D8-1._.Rep1	23069	Nabp1	Distal	23069	uc007bad.1	0.479	3_D8-1
chr1	51505647	51506147	2_D2._.Rep1	27497	Nabp1	Distal	27497	uc007bad.1	0.4112	2_D2
chr1	51506251	51506751	3_D8-1._.Rep2	28101	Nabp1	Distal	28101	uc007bad.1	0.4251	3_D8-1
chr1	51508993	51509493	2_D2._.Rep1	30843	Nabp1	Exonic	30843	uc007bad.1	0.487	2_D2
chr1	51512987	51513487	2_D2._.Rep1	34837	Nabp1	Intronic	34837	uc007bad.1	0.483	2_D2
chr1	51514315	51514815	3_D8-1._.Rep1	36165	Nabp1	Intronic	36165	uc007bad.1	0.4531	3_D8-1
chr1	51519063	51519563	3_D8-1._.Rep1	40913	Nabp1	Intronic	40913	uc007bad.1	0.4671	3_D8-1
chr1	51525500	51526000	2_D2._.Rep1	47350	Nabp1	Intronic	47350	uc007bad.1	0.4012	2_D2
chr1	51529600	51530100	5_D180._.Rep1	51450	Nabp1	Intronic	51450	uc007bad.1	0.4451	5_D180
chr1	51530404	51530904	2_D2._.Rep1	52254	Nabp1	Intronic	52254	uc007bad.1	0.4491	2_D2
chr1	51532266	51532766	2_D2._.Rep1	54116	Nabp1	Intronic	54116	uc007bad.1	0.4391	2_D2
chr1	51535294	51535794	2_D2._.Rep1	57144	Nabp1	Intronic	57144	uc007bad.1	0.3812	2_D2
chr1	51537094	51537594	2_D2._.Rep1	58944	Nabp1	Intronic	58944	uc007bad.1	0.4631	2_D2
chr1	51537649	51538149	2_D2._.Rep1	58818	Gm17767	Intronic	58818	uc029qon.1	0.4611	2_D2
chr1	51538165	51538665	2_D2._.Rep1	58302	Gm17767	Intronic	58302	uc029qon.1	0.4092	2_D2
chr1	51539684	51540184	2_D2._.Rep2	56783	Gm17767	Intronic	56783	uc029qon.1	0.485	2_D2
chr1	51569569	51570069	2_D2._.Rep1	26898	Gm17767	Intronic	26898	uc029qon.1	0.4411	2_D2
chr1	51570473	51570973	3_D8-1._.Rep1	25994	Gm17767	Intronic	25994	uc029qon.1	0.4251	3_D8-1
chr1	51572034	51572534	2_D2._.Rep1	24433	Gm17767	Intronic	24433	uc029qon.1	0.3812	2_D2
chr1	51572671	51573171	5_D180._.Rep2	23796	Gm17767	Intronic	23796	uc029qon.1	0.4491	5_D180
chr1	51573858	51574358	3_D8-1._.Rep1	22609	Gm17767	Intronic	22609	uc029qon.1	0.4511	3_D8-1
chr1	51577083	51577583	5_D180._.Rep2	19384	Gm17767	Intronic	19384	uc029qon.1	0.505	5_D180
chr1	51577680	51578180	4_D8-2._.Rep2	18787	Gm17767	Intronic	18787	uc029qon.1	0.4152	4_D8-2
chr1	51579921	51580421	3_D8-1._.Rep1	16546	Gm17767	Intronic	16546	uc029qon.1	0.485	3_D8-1
chr1	51584801	51585301	5_D180._.Rep1	11666	Gm17767	Intronic	11666	uc029qon.1	0.4711	5_D180
chr1	51585512	51586012	3_D8-1._.Rep1	10955	Gm17767	Intronic	10955	uc029qon.1	0.3992	3_D8-1
chr1	51586415	51586915	3_D8-1._.Rep1	10052	Gm17767	Intronic	10052	uc029qon.1	0.483	3_D8-1
chr1	51592309	51592809	5_D180._.Rep2	4158	Gm17767	Intronic	4158	uc029qon.1	0.4511	5_D180
chr1	51593873	51594373	2_D2._.Rep1	2594	Gm17767	Intronic	2594	uc029qon.1	0.4731	2_D2
chr1	51596931	51597431	2_D2._.Rep1	462	Gm17767	Promoter	462	uc029qon.1	0.4351	2_D2
chr1	51600381	51600881	5_D180._.Rep1	3912	Gm17767	Distal	3912	uc029qon.1	0.3693	5_D180
chr1	51614670	51615170	3_D8-1._.Rep2	18201	Gm17767	Distal	18201	uc029qon.1	0.4591	3_D8-1
chr1	51644371	51644871	2_D2._.Rep2	47902	Gm17767	Distal	47902	uc029qon.1	0.3752	2_D2
chr1	51669888	51670388	1_Naive._.Rep2	73419	Gm17767	Distal	73419	uc029qon.1	0.4671	1_Naive
chr1	51915692	51916192	2_D2._.Rep1	35	Myo1b	Promoter	35	uc007baf.1	0.7465	2_D2
chr1	51934456	51934956	1_Naive._.Rep2	18727	Myo1b	Distal	18727	uc007baf.1	0.4491	1_Naive
chr1	51944769	51945269	5_D180._.Rep1	29040	Myo1b	Distal	29040	uc007baf.1	0.3932	5_D180
chr1	51998481	51998981	5_D180._.Rep1	11582	Stat4	Intronic	9508	uc007bai.1	0.4411	5_D180
chr1	52004129	52004629	5_D180._.Rep1	17230	Stat4	Intronic	3860	uc007bai.1	0.4212	5_D180
chr1	52006065	52006565	2_D2._.Rep1	19166	Stat4	Intronic	1924	uc007bai.1	0.3653	2_D2
chr1	52006677	52007177	5_D180._.Rep2	19778	Stat4	Intronic	1312	uc007bai.1	0.3453	5_D180
chr1	52007523	52008023	2_D2._.Rep1	20624	Stat4	Intronic	466	uc007bai.1	0.4671	2_D2
chr1	52008340	52008840	5_D180._.Rep1	21441	Stat4	Exonic	349	uc007bai.1	0.523	5_D180
chr1	52008859	52009359	3_D8-1._.Rep1	21960	Stat4	Intronic	868	uc007bai.1	0.517	3_D8-1
chr1	52009390	52009890	3_D8-1._.Rep1	22491	Stat4	Intronic	1399	uc007bai.1	0.4291	3_D8-1
chr1	52010642	52011142	5_D180._.Rep2	23743	Stat4	Intronic	2651	uc007bai.1	0.3992	5_D180
chr1	52011184	52011684	1_Naive._.Rep2	24285	Stat4	Intronic	3193	uc007bai.1	0.4511	1_Naive
chr1	52011691	52012191	5_D180._.Rep1	24792	Stat4	Intronic	3700	uc007bai.1	0.3992	5_D180
chr1	52012202	52012702	4_D8-2._.Rep1	25303	Stat4	Intronic	4211	uc007bai.1	0.4391	4_D8-2
chr1	52012717	52013217	5_D180._.Rep1	25818	Stat4	Intronic	4726	uc007bai.1	0.4032	5_D180
chr1	52014902	52015402	3_D8-1._.Rep1	28003	Stat4	Intronic	6911	uc007bai.1	0.3992	3_D8-1
chr1	52019640	52020140	2_D2._.Rep1	32741	Stat4	Intronic	11649	uc007bai.1	0.4571	2_D2
chr1	52020201	52020701	5_D180._.Rep1	33302	Stat4	Intronic	12210	uc007bai.1	0.4351	5_D180
chr1	52022257	52022757	2_D2._.Rep1	35358	Stat4	Intronic	14266	uc007bai.1	0.4232	2_D2
chr1	52024605	52025105	2_D2._.Rep1	37706	Stat4	Intronic	16614	uc007bai.1	0.5549	2_D2
chr1	52027752	52028252	2_D2._.Rep1	40853	Stat4	Intronic	19761	uc007bai.1	0.3932	2_D2
chr1	52034805	52035305	2_D2._.Rep2	47906	Stat4	Intronic	26814	uc007bai.1	0.4431	2_D2
chr1	52035336	52035836	5_D180._.Rep1	48437	Stat4	Intronic	27345	uc007bai.1	0.4072	5_D180
chr1	52037830	52038330	2_D2._.Rep1	50931	Stat4	Intronic	29839	uc007bai.1	0.4052	2_D2
chr1	52039235	52039735	2_D2._.Rep1	52336	Stat4	Intronic	31244	uc007bai.1	0.483	2_D2
chr1	52040013	52040513	3_D8-1._.Rep1	53114	Stat4	Intronic	32022	uc007bai.1	0.4691	3_D8-1
chr1	52040592	52041092	2_D2._.Rep1	53693	Stat4	Intronic	32601	uc007bai.1	0.3912	2_D2
chr1	52049990	52050490	2_D2._.Rep1	63091	Stat4	Intronic	41999	uc007bai.1	0.4132	2_D2
chr1	52052224	52052724	5_D180._.Rep1	65325	Stat4	Intronic	44233	uc007bai.1	0.3613	5_D180
chr1	52052881	52053381	2_D2._.Rep1	65982	Stat4	Intronic	44890	uc007bai.1	0.3832	2_D2
chr1	52055214	52055714	2_D2._.Rep1	63973	Stat1	Intronic	47223	uc007baj.1	0.3792	2_D2
chr1	52055880	52056380	2_D2._.Rep1	63307	Stat1	Intronic	47889	uc007baj.1	0.3693	2_D2
chr1	52058097	52058597	2_D2._.Rep1	61090	Stat1	Intronic	50106	uc007baj.1	0.4311	2_D2
chr1	52059188	52059688	5_D180._.Rep1	59999	Stat1	Intronic	51197	uc007baj.1	0.3293	5_D180
chr1	52060191	52060691	2_D2._.Rep1	58996	Stat1	Intronic	52200	uc007baj.1	0.4371	2_D2
chr1	52066226	52066726	2_D2._.Rep1	52961	Stat1	Intronic	52961	uc007baj.1	0.3473	2_D2
chr1	52067753	52068253	5_D180._.Rep2	51434	Stat1	Intronic	51434	uc007baj.1	0.4411	5_D180
chr1	52076450	52076950	5_D180._.Rep2	42737	Stat1	Intronic	42737	uc007baj.1	0.4651	5_D180
chr1	52077579	52078079	3_D8-1._.Rep1	41608	Stat1	Intronic	41608	uc007baj.1	0.4611	3_D8-1
chr1	52079594	52080094	5_D180._.Rep2	39593	Stat1	Intronic	39593	uc007baj.1	0.4371	5_D180
chr1	52081404	52081904	2_D2._.Rep2	37783	Stat1	Intronic	37783	uc007baj.1	0.4232	2_D2
chr1	52083108	52083608	2_D2._.Rep1	36079	Stat1	Intronic	36079	uc007baj.1	0.4251	2_D2
chr1	52085492	52085992	3_D8-1._.Rep1	33695	Stat1	Intronic	33695	uc007baj.1	0.4571	3_D8-1
chr1	52098206	52098706	2_D2._.Rep2	20981	Stat1	Exonic	20981	uc007baj.1	0.4491	2_D2
chr1	52098803	52099303	5_D180._.Rep1	20384	Stat1	Intronic	20384	uc007baj.1	0.4072	5_D180
chr1	52100445	52100945	5_D180._.Rep2	18742	Stat1	Intronic	18742	uc007baj.1	0.4631	5_D180
chr1	52107549	52108049	5_D180._.Rep1	11638	Stat1	Distal	11638	uc007baj.1	0.4491	5_D180
chr1	52113017	52113517	4_D8-2._.Rep2	6170	Stat1	Distal	6170	uc007baj.1	0.4132	4_D8-2
chr1	52113573	52114073	3_D8-1._.Rep1	5614	Stat1	Distal	5614	uc007baj.1	0.6168	3_D8-1
chr1	52116711	52117211	3_D8-1._.Rep1	2476	Stat1	Distal	2476	uc007baj.1	0.3752	3_D8-1
chr1	52119242	52119742	1_Naive._.Rep1	53	Stat1	Promoter	53	uc007baj.1	0.6507	1_Naive
chr1	52120181	52120681	3_D8-1._.Rep1	992	Stat1	Intronic	808	uc007baj.1	0.4711	3_D8-1
chr1	52120721	52121221	2_D2._.Rep1	1532	Stat1	Intronic	1348	uc007baj.1	0.4032	2_D2
chr1	52141964	52142464	5_D180._.Rep2	22775	Stat1	Intronic	1863	uc007baj.1	0.513	5_D180
chr1	52143147	52143647	2_D2._.Rep1	23958	Stat1	Intronic	680	uc007baj.1	0.495	2_D2
chr1	52143677	52144177	2_D2._.Rep1	24488	Stat1	Intronic	150	uc007baj.1	0.4431	2_D2
chr1	52144753	52145253	2_D2._.Rep1	25564	Stat1	Intronic	924	uc007baj.1	0.513	2_D2
chr1	52146529	52147029	2_D2._.Rep1	27340	Stat1	Intronic	2700	uc007baj.1	0.509	2_D2
chr1	52149183	52149683	1_Naive._.Rep1	29994	Stat1	Intronic	5354	uc007baj.1	0.4471	1_Naive
chr1	52149784	52150284	1_Naive._.Rep2	30595	Stat1	Intronic	5955	uc007baj.1	0.485	1_Naive
chr1	52150568	52151068	1_Naive._.Rep1	31379	Stat1	Intronic	6739	uc007baj.1	0.5509	1_Naive
chr1	52170001	52170501	2_D2._.Rep1	50812	Stat1	Intronic	26172	uc007baj.1	0.5369	2_D2
chr1	52170753	52171253	3_D8-1._.Rep2	51564	Stat1	Intronic	26924	uc007baj.1	0.497	3_D8-1
chr1	52171313	52171813	5_D180._.Rep1	52124	Stat1	Intronic	27484	uc007baj.1	0.489	5_D180
chr1	52216719	52217219	2_D2._.Rep1	16262	Gls	Intronic	9609	uc007ban.2	0.3513	2_D2
chr1	52225647	52226147	5_D180._.Rep2	7334	Gls	Intronic	3653	uc007ban.2	0.4731	5_D180
chr1	52228177	52228677	2_D2._.Rep1	4804	Gls	Intronic	1123	uc007ban.2	0.3733	2_D2
chr1	52231403	52231903	5_D180._.Rep1	1578	Gls	Intronic	1578	uc007ban.2	0.3433	5_D180
chr1	52232225	52232725	1_Naive._.Rep1	756	Gls	Intronic	756	uc007ban.2	0.7226	1_Naive
chr1	52233055	52233555	1_Naive._.Rep1	72	Gls	Promoter	72	uc007ban.2	0.6866	1_Naive
chr1	52233869	52234369	4_D8-2._.Rep1	886	Gls	Promoter	886	uc007ban.2	0.3673	4_D8-2
chr1	52238974	52239474	5_D180._.Rep2	5991	Gls	Distal	5991	uc007ban.2	0.3114	5_D180
chr1	52294460	52294960	5_D180._.Rep2	61477	Gls	Distal	61477	uc007ban.2	0.3932	5_D180
chr1	52301184	52301684	5_D180._.Rep1	68201	Gls	Distal	68201	uc007ban.2	0.3353	5_D180
chr1	52302532	52303032	4_D8-2._.Rep2	69549	Gls	Distal	69549	uc007ban.2	0.489	4_D8-2
chr1	52328434	52328934	5_D180._.Rep1	95451	Gls	Distal	95451	uc007ban.2	0.4471	5_D180
chr1	52331386	52331886	2_D2._.Rep1	98403	Gls	Distal	98403	uc007ban.2	0.4491	2_D2
chr1	52363556	52364056	3_D8-1._.Rep1	130573	Gls	Distal	130573	uc007ban.2	0.3533	3_D8-1
chr1	52365593	52366093	5_D180._.Rep2	132610	Gls	Distal	132610	uc007ban.2	0.4052	5_D180
chr1	52366319	52366819	2_D2._.Rep1	133336	Gls	Distal	133336	uc007ban.2	0.4291	2_D2
chr1	52367096	52367596	2_D2._.Rep2	133101	Nab1	Distal	133101	uc007bao.2	0.3333	2_D2
chr1	52374640	52375140	3_D8-1._.Rep1	125557	Nab1	Distal	125557	uc007bao.2	0.4271	3_D8-1
chr1	52375297	52375797	3_D8-1._.Rep1	124900	Nab1	Distal	124900	uc007bao.2	0.4511	3_D8-1
chr1	52387506	52388006	3_D8-1._.Rep1	112691	Nab1	Distal	112691	uc007bao.2	0.3852	3_D8-1
chr1	52388084	52388584	3_D8-1._.Rep1	112113	Nab1	Distal	112113	uc007bao.2	0.4311	3_D8-1
chr1	52388807	52389307	5_D180._.Rep1	111390	Nab1	Distal	111390	uc007bao.2	0.4331	5_D180
chr1	52392881	52393381	2_D2._.Rep1	107316	Nab1	Distal	107316	uc007bao.2	0.3812	2_D2
chr1	52419374	52419874	2_D2._.Rep1	80823	Nab1	Distal	80823	uc007bao.2	0.4371	2_D2
chr1	52421554	52422054	2_D2._.Rep1	78643	Nab1	Distal	78643	uc007bao.2	0.4411	2_D2
chr1	52422990	52423490	2_D2._.Rep1	77207	Nab1	Distal	77207	uc007bao.2	0.4271	2_D2
chr1	52442762	52443262	2_D2._.Rep1	57435	Nab1	Distal	57435	uc007bao.2	0.4251	2_D2
chr1	52450662	52451162	3_D8-1._.Rep1	49535	Nab1	Distal	49535	uc007bao.2	0.3832	3_D8-1
chr1	52454610	52455110	2_D2._.Rep1	45587	Nab1	Distal	45587	uc007bao.2	0.4311	2_D2
chr1	52473171	52473671	2_D2._.Rep1	27026	Nab1	Intronic	27026	uc007bao.2	0.4531	2_D2
chr1	52489719	52490219	2_D2._.Rep1	10478	Nab1	Exonic	10478	uc007bao.2	0.517	2_D2
chr1	52496883	52497383	1_Naive._.Rep2	3314	Nab1	Intronic	3314	uc007bao.2	0.4571	1_Naive
chr1	52498617	52499117	3_D8-1._.Rep1	1580	Nab1	Intronic	1580	uc007bao.2	0.3293	3_D8-1
chr1	52499334	52499834	5_D180._.Rep2	863	Nab1	Intronic	863	uc007bao.2	0.4192	5_D180
chr1	52500204	52500704	5_D180._.Rep2	5	Nab1	Promoter	5	uc007bao.2	0.8283	5_D180
chr1	52500709	52501209	4_D8-2._.Rep1	510	Nab1	Promoter	510	uc007bao.2	0.513	4_D8-2
chr1	52501702	52502202	1_Naive._.Rep2	1503	Nab1	Promoter	1503	uc007bao.2	0.4671	1_Naive
chr1	52511652	52512152	4_D8-2._.Rep2	11453	Nab1	Distal	10635	uc007bao.2	0.4691	4_D8-2
chr1	52578164	52578664	4_D8-2._.Rep1	52290	Nemp2	Distal	52290	uc007bap.2	0.521	4_D8-2
chr1	52580123	52580623	3_D8-1._.Rep1	50331	Nemp2	Distal	50331	uc007bap.2	0.4152	3_D8-1
chr1	52597164	52597664	2_D2._.Rep1	33290	Nemp2	Distal	33290	uc007bap.2	0.515	2_D2
chr1	52597758	52598258	3_D8-1._.Rep1	32696	Nemp2	Distal	32696	uc007bap.2	0.4691	3_D8-1
chr1	52607634	52608134	5_D180._.Rep1	22820	Nemp2	Distal	22820	uc007bap.2	0.3852	5_D180
chr1	52630414	52630914	3_D8-1._.Rep1	40	Nemp2	Promoter	40	uc007bap.2	0.6687	3_D8-1
chr1	52630919	52631419	1_Naive._.Rep2	463	Nemp2	Exonic	416	uc007bap.2	0.4491	1_Naive
chr1	52631540	52632040	3_D8-1._.Rep1	1084	Nemp2	Exonic	1037	uc007bap.2	0.4152	3_D8-1
chr1	52638966	52639466	2_D2._.Rep1	8510	Nemp2	Intronic	8463	uc007bap.2	0.487	2_D2
chr1	52648083	52648583	5_D180._.Rep1	17627	Nemp2	Intronic	17580	uc007bap.2	0.4092	5_D180
chr1	52649993	52650493	5_D180._.Rep2	19537	Nemp2	Exonic	19490	uc007bap.2	0.4571	5_D180
chr1	52651871	52652371	5_D180._.Rep2	21415	Nemp2	Distal	21368	uc007bap.2	0.4271	5_D180
chr1	52652491	52652991	2_D2._.Rep2	22035	Nemp2	Distal	21988	uc007bap.2	0.4731	2_D2
chr1	52653207	52653707	5_D180._.Rep2	22751	Nemp2	Distal	22704	uc007bap.2	0.4112	5_D180
chr1	52653769	52654269	5_D180._.Rep2	23313	Nemp2	Distal	23266	uc007bap.2	0.3713	5_D180
chr1	52655190	52655690	5_D180._.Rep1	24734	Nemp2	Distal	24687	uc007bap.2	0.4671	5_D180
chr1	52679096	52679596	5_D180._.Rep1	47971	Mfsd6	Intronic	47971	uc007baq.1	0.5329	5_D180
chr1	52709787	52710287	4_D8-2._.Rep2	17280	Mfsd6	Intronic	17280	uc007baq.1	0.4092	4_D8-2
chr1	52726202	52726702	5_D180._.Rep1	865	Mfsd6	Intronic	865	uc007baq.1	0.519	5_D180
chr1	52727135	52727635	5_D180._.Rep1	66	Mfsd6	Promoter	66	uc007baq.1	0.6747	5_D180
chr1	52748193	52748693	5_D180._.Rep1	21124	Mfsd6	Distal	21124	uc007baq.1	0.3752	5_D180
chr1	52750731	52751231	5_D180._.Rep2	23662	Mfsd6	Distal	23662	uc007baq.1	0.517	5_D180
chr1	52751568	52752068	3_D8-1._.Rep1	24499	Mfsd6	Distal	24499	uc007baq.1	0.3892	3_D8-1
chr1	52753736	52754236	5_D180._.Rep1	26667	Mfsd6	Distal	26667	uc007baq.1	0.4192	5_D180
chr1	52764042	52764542	1_Naive._.Rep1	36973	Mfsd6	Distal	36973	uc007baq.1	0.485	1_Naive
chr1	52793620	52794120	3_D8-1._.Rep1	23817	Inpp1	Intronic	23817	uc011wld.1	0.4551	3_D8-1
chr1	52798314	52798814	3_D8-1._.Rep1	19123	Inpp1	Intronic	19123	uc011wld.1	0.3812	3_D8-1
chr1	52799342	52799842	5_D180._.Rep2	18095	Inpp1	Intronic	18095	uc011wld.1	0.4671	5_D180
chr1	52800217	52800717	4_D8-2._.Rep1	17220	Inpp1	Intronic	17220	uc011wld.1	0.4651	4_D8-2
chr1	52801519	52802019	2_D2._.Rep1	15918	Inpp1	Intronic	15918	uc011wld.1	0.483	2_D2
chr1	52802292	52802792	2_D2._.Rep2	15145	Inpp1	Intronic	15145	uc011wld.1	0.3972	2_D2
chr1	52802858	52803358	2_D2._.Rep1	14579	Inpp1	Intronic	14579	uc011wld.1	0.4671	2_D2
chr1	52816863	52817363	5_D180._.Rep1	574	Inpp1	Intronic	574	uc011wld.1	0.5329	5_D180
chr1	52817465	52817965	2_D2._.Rep1	26	Inpp1	Promoter	26	uc011wld.1	0.6367	2_D2
chr1	52823486	52823986	5_D180._.Rep2	6047	Inpp1	Distal	6047	uc011wld.1	0.4671	5_D180
chr1	52844145	52844645	3_D8-1._.Rep2	642	Hibch	Promoter	642	uc007bay.3	0.4551	3_D8-1
chr1	52844668	52845168	5_D180._.Rep1	119	Hibch	Promoter	119	uc007bay.3	0.5948	5_D180
chr1	52845201	52845701	5_D180._.Rep1	412	Hibch	Intronic	412	uc007bay.3	0.499	5_D180
chr1	52853974	52854474	1_Naive._.Rep2	9185	Hibch	Intronic	9185	uc007bay.3	0.4112	1_Naive
chr1	52856172	52856672	2_D2._.Rep2	11383	Hibch	Intronic	11383	uc007bay.3	0.4112	2_D2
chr1	52863585	52864085	2_D2._.Rep1	18796	Hibch	Intronic	18796	uc007bay.3	0.4471	2_D2
chr1	52951433	52951933	2_D2._.Rep1	11576	1700019D03Rik	Intronic	1156	uc007bbc.2	0.3912	2_D2
chr1	52952557	52953057	2_D2._.Rep1	10452	1700019D03Rik	Exonic	32	uc007bbc.2	0.6627	2_D2
chr1	53053076	53053576	5_D180._.Rep2	8313	Mstn	Distal	8313	uc007bbd.2	0.4511	5_D180
chr1	53296810	53297310	1_Naive._.Rep2	31	Pms1	Promoter	31	uc011wlj.1	0.6747	1_Naive
chr1	53298765	53299265	2_D2._.Rep1	1919	Ormdl1	Promoter	1919	uc007bbk.2	0.4431	2_D2
chr1	53313386	53313886	5_D180._.Rep2	11	Osgepl1	Promoter	11	uc007bbl.1	0.523	5_D180
chr1	53352442	53352942	5_D180._.Rep1	59	Asnsd1	Promoter	59	uc007bbm.1	0.6088	5_D180
chr1	53706553	53707053	2_D2._.Rep1	18	Dnah7a	Promoter	18	uc007bbn.1	0.5888	2_D2
chr1	53715398	53715898	3_D8-1._.Rep1	8863	Dnah7a	Distal	8863	uc007bbn.1	0.3573	3_D8-1
chr1	53754398	53754898	5_D180._.Rep1	30566	Stk17b	Distal	30566	uc007bbo.2	0.4172	5_D180
chr1	53754945	53755445	5_D180._.Rep1	30019	Stk17b	Distal	30019	uc007bbo.2	0.4072	5_D180
chr1	53756296	53756796	3_D8-1._.Rep1	28668	Stk17b	Exonic	28668	uc007bbo.2	0.4032	3_D8-1
chr1	53757996	53758496	1_Naive._.Rep2	26968	Stk17b	Intronic	26968	uc007bbo.2	0.3892	1_Naive
chr1	53761643	53762143	2_D2._.Rep1	23321	Stk17b	Intronic	23321	uc007bbo.2	0.4351	2_D2
chr1	53763295	53763795	5_D180._.Rep2	21669	Stk17b	Intronic	21669	uc007bbo.2	0.3932	5_D180
chr1	53764538	53765038	5_D180._.Rep1	20426	Stk17b	Intronic	20426	uc007bbo.2	0.4192	5_D180
chr1	53765308	53765808	2_D2._.Rep1	19656	Stk17b	Intronic	19656	uc007bbo.2	0.4671	2_D2
chr1	53766724	53767224	5_D180._.Rep2	18240	Stk17b	Intronic	18240	uc007bbo.2	0.3593	5_D180
chr1	53768293	53768793	5_D180._.Rep1	16671	Stk17b	Intronic	16671	uc007bbo.2	0.3812	5_D180
chr1	53768945	53769445	5_D180._.Rep2	16019	Stk17b	Intronic	16019	uc007bbo.2	0.4112	5_D180
chr1	53770307	53770807	5_D180._.Rep1	14657	Stk17b	Intronic	14657	uc007bbo.2	0.3812	5_D180
chr1	53770830	53771330	5_D180._.Rep1	14134	Stk17b	Intronic	14134	uc007bbo.2	0.3273	5_D180
chr1	53771385	53771885	4_D8-2._.Rep2	13579	Stk17b	Exonic	13579	uc007bbo.2	0.3832	4_D8-2
chr1	53772910	53773410	5_D180._.Rep1	12054	Stk17b	Intronic	12054	uc007bbo.2	0.3553	5_D180
chr1	53773908	53774408	3_D8-1._.Rep1	11056	Stk17b	Intronic	11056	uc007bbo.2	0.3772	3_D8-1
chr1	53775015	53775515	3_D8-1._.Rep1	9949	Stk17b	Intronic	9949	uc007bbo.2	0.3892	3_D8-1
chr1	53776478	53776978	3_D8-1._.Rep1	8486	Stk17b	Intronic	8486	uc007bbo.2	0.3812	3_D8-1
chr1	53777191	53777691	5_D180._.Rep2	7773	Stk17b	Intronic	7773	uc007bbo.2	0.3733	5_D180
chr1	53778235	53778735	2_D2._.Rep1	6729	Stk17b	Intronic	6729	uc007bbo.2	0.3972	2_D2
chr1	53779481	53779981	3_D8-1._.Rep2	5483	Stk17b	Intronic	5483	uc007bbo.2	0.3553	3_D8-1
chr1	53780520	53781020	5_D180._.Rep2	4444	Stk17b	Intronic	4444	uc007bbo.2	0.3273	5_D180
chr1	53781313	53781813	5_D180._.Rep2	3651	Stk17b	Intronic	3651	uc007bbo.2	0.3832	5_D180
chr1	53782308	53782808	5_D180._.Rep1	2656	Stk17b	Intronic	2656	uc007bbo.2	0.3992	5_D180
chr1	53783251	53783751	1_Naive._.Rep2	1713	Stk17b	Intronic	1713	uc007bbo.2	0.3273	1_Naive
chr1	53784142	53784642	5_D180._.Rep2	822	Stk17b	Intronic	822	uc007bbo.2	0.4671	5_D180
chr1	53784972	53785472	5_D180._.Rep2	6	Stk17b	Promoter	6	uc007bbo.2	0.6986	5_D180
chr1	53789185	53789685	2_D2._.Rep1	4219	Stk17b	Distal	4219	uc007bbo.2	0.3992	2_D2
chr1	53790651	53791151	5_D180._.Rep2	5685	Stk17b	Distal	5685	uc007bbo.2	0.4431	5_D180
chr1	53791337	53791837	5_D180._.Rep2	6371	Stk17b	Distal	6371	uc007bbo.2	0.491	5_D180
chr1	53792055	53792555	2_D2._.Rep1	7089	Stk17b	Distal	7089	uc007bbo.2	0.4511	2_D2
chr1	53795461	53795961	2_D2._.Rep1	10495	Stk17b	Distal	10495	uc007bbo.2	0.4152	2_D2
chr1	53797033	53797533	4_D8-2._.Rep2	12067	Stk17b	Distal	12067	uc007bbo.2	0.4032	4_D8-2
chr1	53797740	53798240	2_D2._.Rep1	12774	Stk17b	Distal	12774	uc007bbo.2	0.479	2_D2
chr1	53811246	53811746	1_Naive._.Rep1	26280	Stk17b	Exonic	26280	uc007bbo.2	0.3872	1_Naive
chr1	53814053	53814553	5_D180._.Rep2	29087	Stk17b	Intronic	29087	uc007bbo.2	0.4052	5_D180
chr1	53823666	53824166	2_D2._.Rep2	25507	Mir7681	Intronic	25507	uc007bbq.1	0.4631	2_D2
chr1	53824321	53824821	1_Naive._.Rep1	24852	Mir7681	Intronic	24852	uc007bbq.1	0.3892	1_Naive
chr1	53824843	53825343	2_D2._.Rep1	24330	Mir7681	Intronic	24330	uc007bbq.1	0.4391	2_D2
chr1	53838104	53838604	2_D2._.Rep1	11069	Mir7681	Intronic	11069	uc007bbq.1	0.4251	2_D2
chr1	53843018	53843518	2_D2._.Rep1	6155	Mir7681	Intronic	6155	uc007bbq.1	0.4491	2_D2
chr1	53845176	53845676	2_D2._.Rep1	3997	Mir7681	Intronic	3997	uc007bbq.1	0.3792	2_D2
chr1	53845819	53846319	2_D2._.Rep1	3354	Mir7681	Intronic	3354	uc007bbq.1	0.4192	2_D2
chr1	53851322	53851822	5_D180._.Rep2	2147	Mir7681	Intronic	2147	uc007bbq.1	0.4032	5_D180
chr1	53852159	53852659	2_D2._.Rep1	2984	Mir7681	Intronic	2984	uc007bbq.1	0.4311	2_D2
chr1	53856179	53856679	5_D180._.Rep1	7004	Mir7681	Intronic	7004	uc007bbq.1	0.3972	5_D180
chr1	53856697	53857197	5_D180._.Rep1	7522	Mir7681	Intronic	7522	uc007bbq.1	0.4631	5_D180
chr1	53875828	53876328	5_D180._.Rep1	26653	Mir7681	Intronic	26653	uc007bbq.1	0.4431	5_D180
chr1	53881658	53882158	1_Naive._.Rep2	32483	Mir7681	Intronic	32483	uc007bbq.1	0.4271	1_Naive
chr1	53882489	53882989	5_D180._.Rep1	33314	Mir7681	Intronic	33314	uc007bbq.1	0.3493	5_D180
chr1	53886742	53887242	1_Naive._.Rep1	37567	Mir7681	Intronic	37567	uc007bbq.1	0.4331	1_Naive
chr1	53889201	53889701	5_D180._.Rep1	40026	Mir7681	Intronic	40026	uc007bbq.1	0.4331	5_D180
chr1	53890310	53890810	5_D180._.Rep1	41135	Mir7681	Intronic	41135	uc007bbq.1	0.3872	5_D180
chr1	53894242	53894742	5_D180._.Rep1	45067	Mir7681	Intronic	45067	uc007bbq.1	0.489	5_D180
chr1	53906140	53906640	5_D180._.Rep1	56965	Mir7681	Intronic	56965	uc007bbq.1	0.481	5_D180
chr1	53909115	53909615	5_D180._.Rep2	59940	Mir7681	Intronic	59940	uc007bbq.1	0.3333	5_D180
chr1	53924473	53924973	1_Naive._.Rep2	75298	Mir7681	Intronic	75298	uc007bbq.1	0.4471	1_Naive
chr1	53927554	53928054	3_D8-1._.Rep1	78379	Mir7681	Intronic	78379	uc007bbq.1	0.3872	3_D8-1
chr1	53935929	53936429	3_D8-1._.Rep1	86754	Mir7681	Intronic	86754	uc007bbq.1	0.4311	3_D8-1
chr1	53936439	53936939	5_D180._.Rep2	87264	Mir7681	Intronic	87264	uc007bbq.1	0.3513	5_D180
chr1	53940110	53940610	5_D180._.Rep1	90935	Mir7681	Intronic	90935	uc007bbq.1	0.4391	5_D180
chr1	53945768	53946268	5_D180._.Rep1	96593	Mir7681	Intronic	96593	uc007bbq.1	0.4232	5_D180
chr1	53970561	53971061	3_D8-1._.Rep1	121386	Mir7681	Intronic	121386	uc007bbq.1	0.4511	3_D8-1
chr1	54039040	54039540	5_D180._.Rep1	155743	Hecw2	Intronic	155743	uc007bbp.1	0.4172	5_D180
chr1	54250493	54250993	2_D2._.Rep1	59	Ccdc150	Promoter	59	uc007bbr.1	0.5988	2_D2
chr1	54254516	54255016	2_D2._.Rep1	4082	Ccdc150	Intronic	4082	uc007bbr.1	0.4291	2_D2
chr1	54279567	54280067	1_Naive._.Rep1	29133	Ccdc150	Intronic	29133	uc007bbr.1	0.4092	1_Naive
chr1	54398856	54399356	1_Naive._.Rep1	39919	Gtf3c3	Intronic	39919	uc007bbz.1	0.4331	1_Naive
chr1	54421623	54422123	1_Naive._.Rep1	17152	Gtf3c3	Intronic	17152	uc007bbz.1	0.3892	1_Naive
chr1	54422133	54422633	1_Naive._.Rep1	16642	Gtf3c3	Intronic	16642	uc007bbz.1	0.4451	1_Naive
chr1	54438743	54439243	5_D180._.Rep1	32	Gtf3c3	Promoter	32	uc007bbz.1	0.5569	5_D180
chr1	54491196	54491696	1_Naive._.Rep1	52419	Gtf3c3	Intronic	52419	uc007bbz.1	0.3513	1_Naive
chr1	54491827	54492327	5_D180._.Rep1	53050	Gtf3c3	Exonic	53050	uc007bbz.1	0.3992	5_D180
chr1	54492537	54493037	1_Naive._.Rep2	53760	Gtf3c3	Intronic	53760	uc007bbz.1	0.4371	1_Naive
chr1	54493442	54493942	5_D180._.Rep1	54665	Gtf3c3	Intronic	54665	uc007bbz.1	0.4371	5_D180
chr1	54531283	54531783	2_D2._.Rep1	26150	Pgap1	Intronic	26150	uc007bcb.1	0.3892	2_D2
chr1	54555332	54555832	5_D180._.Rep1	2101	Pgap1	Intronic	2101	uc007bcb.1	0.3752	5_D180
chr1	54556918	54557418	5_D180._.Rep2	515	Pgap1	Intronic	515	uc007bcb.1	0.5529	5_D180
chr1	54557450	54557950	5_D180._.Rep2	15	Pgap1	Promoter	5	uc007bcb.1	0.6387	5_D180
chr1	54558129	54558629	3_D8-1._.Rep1	694	Pgap1	Promoter	684	uc007bcb.1	0.4192	3_D8-1
chr1	54578543	54579043	5_D180._.Rep2	21108	Pgap1	Distal	21098	uc007bcb.1	0.4152	5_D180
chr1	54582271	54582771	3_D8-1._.Rep1	24836	Pgap1	Distal	24826	uc007bcb.1	0.4212	3_D8-1
chr1	54584538	54585038	2_D2._.Rep1	27103	Pgap1	Distal	27093	uc007bcb.1	0.4631	2_D2
chr1	54585334	54585834	4_D8-2._.Rep1	27899	Pgap1	Distal	27889	uc007bcb.1	0.4491	4_D8-2
chr1	54586154	54586654	2_D2._.Rep1	28719	Pgap1	Distal	28709	uc007bcb.1	0.3912	2_D2
chr1	54600273	54600773	4_D8-2._.Rep1	42838	Pgap1	Distal	42828	uc007bcb.1	0.4152	4_D8-2
chr1	54601159	54601659	3_D8-1._.Rep1	43724	Pgap1	Distal	43714	uc007bcb.1	0.4371	3_D8-1
chr1	54603855	54604355	2_D2._.Rep1	46420	Pgap1	Distal	46410	uc007bcb.1	0.4212	2_D2
chr1	54606097	54606597	2_D2._.Rep1	48662	Pgap1	Distal	48652	uc007bcb.1	0.4591	2_D2
chr1	54639014	54639514	5_D180._.Rep2	81579	Pgap1	Distal	42464	uc007bcb.1	0.4411	5_D180
chr1	54647244	54647744	5_D180._.Rep2	89809	Pgap1	Exonic	34234	uc007bcb.1	0.4251	5_D180
chr1	54659051	54659551	3_D8-1._.Rep1	101616	Pgap1	Intronic	22427	uc007bcb.1	0.3952	3_D8-1
chr1	54660616	54661116	4_D8-2._.Rep1	103181	Pgap1	Intronic	20862	uc007bcb.1	0.4671	4_D8-2
chr1	54665915	54666415	5_D180._.Rep1	108480	Pgap1	Intronic	15563	uc007bcb.1	0.4132	5_D180
chr1	54706572	54707072	3_D8-1._.Rep1	149137	Pgap1	Intronic	25092	uc007bcb.1	0.3892	3_D8-1
chr1	54798391	54798891	5_D180._.Rep1	127745	Ankrd44	Intronic	116911	uc007bcf.1	0.4691	5_D180
chr1	54799342	54799842	1_Naive._.Rep1	126794	Ankrd44	Intronic	117862	uc007bcf.1	0.4311	1_Naive
chr1	54822067	54822567	2_D2._.Rep1	104069	Ankrd44	Intronic	104069	uc007bcf.1	0.3313	2_D2
chr1	54825799	54826299	2_D2._.Rep1	100337	Ankrd44	Intronic	100337	uc007bcf.1	0.489	2_D2
chr1	54827739	54828239	2_D2._.Rep2	98397	Ankrd44	Intronic	98397	uc007bcf.1	0.4451	2_D2
chr1	54832695	54833195	5_D180._.Rep2	93441	Ankrd44	Intronic	93441	uc007bcf.1	0.4311	5_D180
chr1	54834743	54835243	5_D180._.Rep2	91393	Ankrd44	Intronic	91393	uc007bcf.1	0.4511	5_D180
chr1	54835479	54835979	5_D180._.Rep2	90657	Ankrd44	Intronic	90657	uc007bcf.1	0.4311	5_D180
chr1	54839669	54840169	2_D2._.Rep2	86467	Ankrd44	Intronic	86467	uc007bcf.1	0.4631	2_D2
chr1	54841723	54842223	2_D2._.Rep1	84413	Ankrd44	Intronic	84413	uc007bcf.1	0.503	2_D2
chr1	54842310	54842810	5_D180._.Rep2	83826	Ankrd44	Intronic	83826	uc007bcf.1	0.3752	5_D180
chr1	54844338	54844838	2_D2._.Rep1	81798	Ankrd44	Intronic	81798	uc007bcf.1	0.4371	2_D2
chr1	54845923	54846423	5_D180._.Rep1	80213	Ankrd44	Intronic	80213	uc007bcf.1	0.4711	5_D180
chr1	54846454	54846954	3_D8-1._.Rep1	79682	Ankrd44	Intronic	79682	uc007bcf.1	0.4232	3_D8-1
chr1	54847164	54847664	5_D180._.Rep1	78972	Ankrd44	Intronic	78972	uc007bcf.1	0.489	5_D180
chr1	54853007	54853507	1_Naive._.Rep1	73129	Ankrd44	Intronic	73129	uc007bcf.1	0.4411	1_Naive
chr1	54853511	54854011	2_D2._.Rep1	72625	Ankrd44	Intronic	72625	uc007bcf.1	0.485	2_D2
chr1	54854345	54854845	4_D8-2._.Rep1	71791	Ankrd44	Intronic	71791	uc007bcf.1	0.4291	4_D8-2
chr1	54855913	54856413	5_D180._.Rep1	70223	Ankrd44	Intronic	70223	uc007bcf.1	0.4571	5_D180
chr1	54858855	54859355	5_D180._.Rep1	67281	Ankrd44	Intronic	67281	uc007bcf.1	0.4371	5_D180
chr1	54860316	54860816	5_D180._.Rep1	65820	Ankrd44	Intronic	65820	uc007bcf.1	0.4092	5_D180
chr1	54861664	54862164	5_D180._.Rep1	64472	Ankrd44	Intronic	64472	uc007bcf.1	0.4032	5_D180
chr1	54862552	54863052	2_D2._.Rep1	63584	Ankrd44	Intronic	63584	uc007bcf.1	0.4731	2_D2
chr1	54864548	54865048	5_D180._.Rep2	61588	Ankrd44	Intronic	61588	uc007bcf.1	0.485	5_D180
chr1	54865148	54865648	5_D180._.Rep2	60988	Ankrd44	Intronic	60988	uc007bcf.1	0.503	5_D180
chr1	54866114	54866614	5_D180._.Rep2	60022	Ankrd44	Intronic	60022	uc007bcf.1	0.5369	5_D180
chr1	54867417	54867917	2_D2._.Rep1	58719	Ankrd44	Intronic	58719	uc007bcf.1	0.4451	2_D2
chr1	54867987	54868487	5_D180._.Rep1	58149	Ankrd44	Intronic	58149	uc007bcf.1	0.4711	5_D180
chr1	54868538	54869038	5_D180._.Rep1	57598	Ankrd44	Intronic	57598	uc007bcf.1	0.509	5_D180
chr1	54871295	54871795	5_D180._.Rep1	54841	Ankrd44	Intronic	54841	uc007bcf.1	0.4391	5_D180
chr1	54872046	54872546	3_D8-1._.Rep1	54090	Ankrd44	Intronic	54090	uc007bcf.1	0.4012	3_D8-1
chr1	54874063	54874563	2_D2._.Rep1	52073	Ankrd44	Intronic	52073	uc007bcf.1	0.4471	2_D2
chr1	54879936	54880436	5_D180._.Rep1	46200	Ankrd44	Intronic	46200	uc007bcf.1	0.4551	5_D180
chr1	54881306	54881806	4_D8-2._.Rep1	44830	Ankrd44	Intronic	44830	uc007bcf.1	0.4491	4_D8-2
chr1	54882815	54883315	4_D8-2._.Rep2	43321	Ankrd44	Intronic	43321	uc007bcf.1	0.503	4_D8-2
chr1	54884526	54885026	5_D180._.Rep1	41610	Ankrd44	Intronic	41610	uc007bcf.1	0.501	5_D180
chr1	54887621	54888121	1_Naive._.Rep2	38515	Ankrd44	Intronic	38515	uc007bcf.1	0.3772	1_Naive
chr1	54888481	54888981	5_D180._.Rep1	37655	Ankrd44	Intronic	37655	uc007bcf.1	0.475	5_D180
chr1	54896390	54896890	5_D180._.Rep1	29746	Ankrd44	Intronic	29746	uc007bcf.1	0.4232	5_D180
chr1	54897188	54897688	2_D2._.Rep1	28948	Ankrd44	Intronic	28948	uc007bcf.1	0.487	2_D2
chr1	54901676	54902176	5_D180._.Rep1	24460	Ankrd44	Intronic	24460	uc007bcf.1	0.493	5_D180
chr1	54902745	54903245	2_D2._.Rep1	23391	Ankrd44	Intronic	23391	uc007bcf.1	0.493	2_D2
chr1	54904139	54904639	5_D180._.Rep2	21997	Ankrd44	Intronic	21997	uc007bcf.1	0.4651	5_D180
chr1	54905569	54906069	4_D8-2._.Rep1	20567	Ankrd44	Intronic	20567	uc007bcf.1	0.503	4_D8-2
chr1	54906285	54906785	2_D2._.Rep1	19851	Ankrd44	Intronic	19851	uc007bcf.1	0.483	2_D2
chr1	54907017	54907517	1_Naive._.Rep1	19119	Ankrd44	Intronic	19119	uc007bcf.1	0.503	1_Naive
chr1	54907614	54908114	2_D2._.Rep1	18522	Ankrd44	Intronic	18522	uc007bcf.1	0.4711	2_D2
chr1	54908924	54909424	2_D2._.Rep1	17212	Ankrd44	Intronic	17212	uc007bcf.1	0.497	2_D2
chr1	54909896	54910396	5_D180._.Rep2	16240	Ankrd44	Intronic	16240	uc007bcf.1	0.4591	5_D180
chr1	54910561	54911061	5_D180._.Rep1	15575	Ankrd44	Intronic	15575	uc007bcf.1	0.4451	5_D180
chr1	54911605	54912105	2_D2._.Rep1	14531	Ankrd44	Intronic	14531	uc007bcf.1	0.4391	2_D2
chr1	54912177	54912677	3_D8-1._.Rep1	13959	Ankrd44	Intronic	13959	uc007bcf.1	0.4631	3_D8-1
chr1	54913278	54913778	3_D8-1._.Rep1	12858	Ankrd44	Intronic	12858	uc007bcf.1	0.4591	3_D8-1
chr1	54914378	54914878	3_D8-1._.Rep1	11758	Ankrd44	Intronic	11758	uc007bcf.1	0.4311	3_D8-1
chr1	54914952	54915452	2_D2._.Rep1	11184	Ankrd44	Intronic	11184	uc007bcf.1	0.3733	2_D2
chr1	54916926	54917426	5_D180._.Rep2	9210	Ankrd44	Intronic	9210	uc007bcf.1	0.4251	5_D180
chr1	54921480	54921980	1_Naive._.Rep1	4656	Ankrd44	Intronic	4656	uc007bcf.1	0.3313	1_Naive
chr1	54922255	54922755	2_D2._.Rep1	3881	Ankrd44	Intronic	3881	uc007bcf.1	0.487	2_D2
chr1	54923310	54923810	3_D8-1._.Rep1	2826	Ankrd44	Intronic	2826	uc007bcf.1	0.4491	3_D8-1
chr1	54923923	54924423	1_Naive._.Rep2	2213	Ankrd44	Intronic	2213	uc007bcf.1	0.4671	1_Naive
chr1	54924532	54925032	3_D8-1._.Rep1	1604	Ankrd44	Intronic	1604	uc007bcf.1	0.4251	3_D8-1
chr1	54925350	54925850	5_D180._.Rep1	786	Ankrd44	Intronic	786	uc007bcf.1	0.5549	5_D180
chr1	54926147	54926647	2_D2._.Rep1	9	Ankrd44	Promoter	9	uc007bcf.1	0.7325	2_D2
chr1	54934876	54935376	2_D2._.Rep1	8738	Ankrd44	Distal	8738	uc007bcf.1	0.481	2_D2
chr1	54935387	54935887	2_D2._.Rep1	9249	Ankrd44	Distal	9249	uc007bcf.1	0.4311	2_D2
chr1	54954831	54955331	5_D180._.Rep2	28693	Ankrd44	Distal	28693	uc007bcf.1	0.4731	5_D180
chr1	54979206	54979706	5_D180._.Rep1	48021	Sf3b1	Distal	11658	uc007bcg.1	0.3733	5_D180
chr1	54983336	54983836	5_D180._.Rep2	43891	Sf3b1	Distal	7528	uc007bcg.1	0.4251	5_D180
chr1	55012475	55012975	3_D8-1._.Rep1	14752	Sf3b1	Intronic	14752	uc007bcg.1	0.4172	3_D8-1
chr1	55018764	55019264	5_D180._.Rep1	8463	Sf3b1	Intronic	8463	uc007bcg.1	0.4112	5_D180
chr1	55021014	55021514	5_D180._.Rep2	6213	Sf3b1	Intronic	6213	uc007bcg.1	0.4371	5_D180
chr1	55022063	55022563	5_D180._.Rep2	5164	Sf3b1	Intronic	5164	uc007bcg.1	0.4271	5_D180
chr1	55022986	55023486	3_D8-1._.Rep2	4241	Sf3b1	Intronic	4241	uc007bcg.1	0.4291	3_D8-1
chr1	55024170	55024670	5_D180._.Rep1	3057	Sf3b1	Intronic	3057	uc007bcg.1	0.3772	5_D180
chr1	55024966	55025466	1_Naive._.Rep2	2261	Sf3b1	Intronic	2261	uc007bcg.1	0.4192	1_Naive
chr1	55026036	55026536	5_D180._.Rep1	1191	Sf3b1	Intronic	1191	uc007bcg.1	0.4052	5_D180
chr1	55027222	55027722	3_D8-1._.Rep1	5	Sf3b1	Promoter	5	uc007bcg.1	0.6307	3_D8-1
chr1	55027856	55028356	5_D180._.Rep1	627	Sf3b1	Promoter	627	uc007bcg.1	0.3912	5_D180
chr1	55028769	55029269	5_D180._.Rep2	1540	Sf3b1	Promoter	1540	uc007bcg.1	0.4651	5_D180
chr1	55029342	55029842	3_D8-1._.Rep1	2113	Sf3b1	Distal	2113	uc007bcg.1	0.475	3_D8-1
chr1	55030947	55031447	1_Naive._.Rep1	3718	Sf3b1	Distal	3718	uc007bcg.1	0.4451	1_Naive
chr1	55042199	55042699	1_Naive._.Rep2	10320	Coq10b	Distal	10320	uc007bck.2	0.4072	1_Naive
chr1	55043110	55043610	3_D8-1._.Rep1	9409	Coq10b	Distal	9409	uc007bck.2	0.4551	3_D8-1
chr1	55049110	55049610	2_D2._.Rep1	3409	Coq10b	Distal	3409	uc007bck.2	0.3932	2_D2
chr1	55051633	55052133	2_D2._.Rep1	886	Coq10b	Promoter	886	uc007bck.2	0.3792	2_D2
chr1	55052413	55052913	5_D180._.Rep2	106	Coq10b	Promoter	106	uc007bck.2	0.6507	5_D180
chr1	55052940	55053440	4_D8-2._.Rep2	419	Coq10b	Intronic	419	uc007bck.2	0.6547	4_D8-2
chr1	55054070	55054570	5_D180._.Rep1	1549	Coq10b	Intronic	1549	uc007bck.2	0.3613	5_D180
chr1	55054909	55055409	5_D180._.Rep1	2388	Coq10b	Intronic	2388	uc007bck.2	0.3912	5_D180
chr1	55085741	55086241	5_D180._.Rep1	1940	Hspd1	Intronic	1940	uc007bcl.1	0.4571	5_D180
chr1	55086831	55087331	5_D180._.Rep2	850	Hspd1	Promoter	850	uc007bcl.1	0.507	5_D180
chr1	55087769	55088269	3_D8-1._.Rep1	86	Hspd1	Promoter	86	uc007bcl.1	0.7485	3_D8-1
chr1	55088384	55088884	3_D8-1._.Rep1	485	Hspe1	Promoter	485	uc007bcn.3	0.5669	3_D8-1
chr1	55089438	55089938	5_D180._.Rep1	1539	Hspe1	Promoter	1539	uc007bcn.3	0.4431	5_D180
chr1	55113553	55114053	2_D2._.Rep1	17441	Mob4	Distal	17441	uc007bcp.1	0.3912	2_D2
chr1	55130488	55130988	5_D180._.Rep2	506	Mob4	Promoter	506	uc007bcp.1	0.3653	5_D180
chr1	55131048	55131548	5_D180._.Rep2	52	Mob4	Promoter	52	uc007bcp.1	0.7485	5_D180
chr1	55131755	55132255	2_D2._.Rep1	759	Mob4	Intronic	759	uc007bcp.1	0.4491	2_D2
chr1	55135767	55136267	5_D180._.Rep1	4771	Mob4	Intronic	4771	uc007bcp.1	0.4192	5_D180
chr1	55149683	55150183	5_D180._.Rep1	18687	Mob4	Intronic	2302	uc007bcp.1	0.4032	5_D180
chr1	55160021	55160521	5_D180._.Rep2	29025	Mob4	Distal	12640	uc007bcp.1	0.491	5_D180
chr1	55160780	55161280	5_D180._.Rep2	29784	Mob4	Distal	13399	uc007bcp.1	0.491	5_D180
chr1	55161879	55162379	1_Naive._.Rep1	30883	Mob4	Distal	14498	uc007bcp.1	0.499	1_Naive
chr1	55196265	55196765	1_Naive._.Rep2	30266	Rftn2	Intronic	7876	uc007bcr.1	0.4471	1_Naive
chr1	55208725	55209225	1_Naive._.Rep1	17806	Rftn2	Intronic	4582	uc007bcr.1	0.4212	1_Naive
chr1	55209551	55210051	3_D8-1._.Rep2	16980	Rftn2	Intronic	5408	uc007bcr.1	0.3293	3_D8-1
chr1	55210183	55210683	1_Naive._.Rep1	16348	Rftn2	Intronic	6040	uc007bcr.1	0.495	1_Naive
chr1	55215357	55215857	5_D180._.Rep2	11174	Rftn2	Intronic	10643	uc007bcr.1	0.4531	5_D180
chr1	55226326	55226826	2_D2._.Rep1	205	Rftn2	Exonic	205	uc007bcr.1	0.505	2_D2
chr1	55228202	55228702	2_D2._.Rep2	1669	Rftn2	Promoter	1669	uc007bcr.1	0.4012	2_D2
chr1	55236932	55237432	5_D180._.Rep1	4	Mars2	Promoter	4	uc056ycx.1	0.6607	5_D180
chr1	55237712	55238212	2_D2._.Rep1	784	Mars2	Exonic	784	uc056ycx.1	0.5449	2_D2
chr1	55238308	55238808	2_D2._.Rep1	1380	Mars2	Exonic	1380	uc056ycx.1	0.515	2_D2
chr1	55239225	55239725	3_D8-1._.Rep1	2297	Mars2	Exonic	2297	uc056ycx.1	0.3733	3_D8-1
chr1	55363521	55364021	1_Naive._.Rep1	301	Boll	Promoter	301	uc007bcs.1	0.6387	1_Naive
chr1	55372555	55373055	1_Naive._.Rep1	9335	Boll	Distal	9335	uc007bcs.1	0.4032	1_Naive
chr1	55383073	55383573	2_D2._.Rep1	19853	Boll	Distal	19853	uc007bcs.1	0.4671	2_D2
chr1	55404315	55404815	2_D2._.Rep1	1380	Plcl1	Promoter	1380	uc007bct.1	0.4112	2_D2
chr1	55405046	55405546	2_D2._.Rep1	649	Plcl1	Promoter	649	uc007bct.1	0.481	2_D2
chr1	55405566	55406066	1_Naive._.Rep1	129	Plcl1	Promoter	129	uc007bct.1	0.6667	1_Naive
chr1	55406410	55406910	2_D2._.Rep1	713	Plcl1	Intronic	713	uc007bct.1	0.6627	2_D2
chr1	55410575	55411075	2_D2._.Rep1	4878	Plcl1	Intronic	4878	uc007bct.1	0.4192	2_D2
chr1	55424172	55424672	2_D2._.Rep1	18475	Plcl1	Intronic	18475	uc007bct.1	0.3872	2_D2
chr1	55430598	55431098	2_D2._.Rep1	24901	Plcl1	Intronic	14214	uc007bct.1	0.4052	2_D2
chr1	55435740	55436240	2_D2._.Rep1	30043	Plcl1	Intronic	9072	uc007bct.1	0.4511	2_D2
chr1	55436558	55437058	2_D2._.Rep1	30861	Plcl1	Intronic	8254	uc007bct.1	0.4072	2_D2
chr1	55437077	55437577	2_D2._.Rep1	31380	Plcl1	Intronic	7735	uc007bct.1	0.4491	2_D2
chr1	55441953	55442453	2_D2._.Rep1	36256	Plcl1	Intronic	2859	uc007bct.1	0.4012	2_D2
chr1	55446167	55446667	2_D2._.Rep1	40470	Plcl1	Intronic	1353	uc007bct.1	0.4671	2_D2
chr1	55446836	55447336	2_D2._.Rep1	41139	Plcl1	Intronic	2022	uc007bct.1	0.4232	2_D2
chr1	55448123	55448623	2_D2._.Rep2	42426	Plcl1	Intronic	3309	uc007bct.1	0.4431	2_D2
chr1	55486659	55487159	2_D2._.Rep1	80962	Plcl1	Intronic	41845	uc007bct.1	0.4671	2_D2
chr1	55488219	55488719	2_D2._.Rep1	82522	Plcl1	Intronic	43405	uc007bct.1	0.4132	2_D2
chr1	55489366	55489866	2_D2._.Rep1	83669	Plcl1	Intronic	44552	uc007bct.1	0.4511	2_D2
chr1	55525332	55525832	2_D2._.Rep1	119635	Plcl1	Intronic	80518	uc007bct.1	0.4451	2_D2
chr1	55528718	55529218	2_D2._.Rep2	123021	Plcl1	Intronic	83904	uc007bct.1	0.493	2_D2
chr1	55560583	55561083	2_D2._.Rep1	154886	Plcl1	Intronic	115769	uc007bct.1	0.4431	2_D2
chr1	55717411	55717911	2_D2._.Rep1	213579	9130227L01Rik	Intronic	213579	uc007bcx.1	0.4311	2_D2
chr1	55736310	55736810	2_D2._.Rep1	194680	9130227L01Rik	Intronic	194680	uc007bcx.1	0.4271	2_D2
chr1	55754871	55755371	2_D2._.Rep1	176119	9130227L01Rik	Distal	176119	uc007bcx.1	0.515	2_D2
chr1	55755690	55756190	1_Naive._.Rep1	175300	9130227L01Rik	Distal	175300	uc007bcx.1	0.4092	1_Naive
chr1	55874120	55874620	2_D2._.Rep1	56870	9130227L01Rik	Distal	56870	uc007bcx.1	0.4212	2_D2
chr1	56972116	56972616	2_D2._.Rep1	896	9130024F11Rik	Promoter	896	uc011wlq.1	0.7046	2_D2
chr1	56973359	56973859	2_D2._.Rep2	2139	9130024F11Rik	Exonic	2139	uc011wlq.1	0.5948	2_D2
chr1	56977092	56977592	2_D2._.Rep1	5872	9130024F11Rik	Intronic	5872	uc011wlq.1	0.5968	2_D2
chr1	56977861	56978361	2_D2._.Rep1	6641	9130024F11Rik	Intronic	6641	uc011wlq.1	0.5329	2_D2
chr1	57377341	57377841	2_D2._.Rep1	28	1700066M21Rik	Promoter	28	uc011wlr.1	0.6747	2_D2
chr1	57378094	57378594	3_D8-1._.Rep1	723	1700066M21Rik	Promoter	723	uc011wlr.1	0.4691	3_D8-1
chr1	57393970	57394470	5_D180._.Rep2	12327	Maip1	Intronic	12327	uc007bdz.2	0.3493	5_D180
chr1	57406255	57406755	3_D8-1._.Rep1	42	Maip1	Promoter	42	uc007bdz.2	0.6327	3_D8-1
chr1	57773851	57774351	2_D2._.Rep1	759	Spats2l	Promoter	759	uc011wlt.2	0.517	2_D2
chr1	57774743	57775243	2_D2._.Rep1	131	Spats2l	Exonic	131	uc011wlt.2	0.7705	2_D2
chr1	57840104	57840604	1_Naive._.Rep1	65492	Spats2l	Intronic	5216	uc011wlt.2	0.4251	1_Naive
chr1	57944653	57945153	1_Naive._.Rep2	25180	Kctd18	Intronic	24620	uc007beh.2	0.4271	1_Naive
chr1	57969137	57969637	5_D180._.Rep2	696	Kctd18	Intronic	136	uc007beh.2	0.4451	5_D180
chr1	57969845	57970345	4_D8-2._.Rep2	10	Kctd18	Promoter	10	uc007beh.2	0.6647	4_D8-2
chr1	57995699	57996199	3_D8-1._.Rep2	10608	Sgo2a	Intronic	24	uc057aup.1	0.6168	3_D8-1
chr1	58029482	58029982	2_D2._.Rep1	236	Aox1	Promoter	236	uc011wlu.2	0.477	2_D2
chr1	58156710	58157210	5_D180._.Rep1	43823	Aox3	Intronic	34717	uc011wlv.2	0.4471	5_D180
chr1	58195462	58195962	1_Naive._.Rep1	14684	Aox4	Intronic	14684	uc029qos.1	0.497	1_Naive
chr1	58271105	58271605	3_D8-1._.Rep1	6970	Aox2	Distal	6970	uc007bej.1	0.4431	3_D8-1
chr1	58296265	58296765	1_Naive._.Rep1	18188	Aox2	Intronic	18188	uc007bej.1	0.485	1_Naive
chr1	58300997	58301497	1_Naive._.Rep2	22920	Aox2	Intronic	22920	uc007bej.1	0.4731	1_Naive
chr1	58303546	58304046	1_Naive._.Rep1	25469	Aox2	Intronic	25469	uc007bej.1	0.5549	1_Naive
chr1	58304294	58304794	5_D180._.Rep2	26217	Aox2	Exonic	26217	uc007bej.1	0.513	5_D180
chr1	58308542	58309042	2_D2._.Rep2	30465	Aox2	Intronic	30465	uc007bej.1	0.507	2_D2
chr1	58311130	58311630	1_Naive._.Rep1	33053	Aox2	Intronic	33053	uc007bej.1	0.479	1_Naive
chr1	58315482	58315982	1_Naive._.Rep1	37405	Aox2	Intronic	37405	uc007bej.1	0.513	1_Naive
chr1	58392295	58392795	5_D180._.Rep2	551	Bzw1	Promoter	551	uc007bek.1	0.5808	5_D180
chr1	58392845	58393345	5_D180._.Rep1	1	Bzw1	Promoter	1	uc007bek.1	0.7206	5_D180
chr1	58393495	58393995	5_D180._.Rep1	647	Bzw1	Intronic	608	uc007bek.1	0.6727	5_D180
chr1	58404318	58404818	5_D180._.Rep1	11470	Bzw1	Intronic	11090	uc007bek.1	0.4132	5_D180
chr1	58405554	58406054	5_D180._.Rep1	12706	Bzw1	Exonic	9854	uc007bek.1	0.4192	5_D180
chr1	58407452	58407952	1_Naive._.Rep1	14604	Bzw1	Distal	7956	uc007bek.1	0.481	1_Naive
chr1	58408118	58408618	5_D180._.Rep2	15270	Bzw1	Distal	7290	uc007bek.1	0.483	5_D180
chr1	58408628	58409128	5_D180._.Rep2	15209	Clk1	Distal	6780	uc011wlx.1	0.3772	5_D180
chr1	58410049	58410549	5_D180._.Rep1	13788	Clk1	Distal	5359	uc011wlx.1	0.4232	5_D180
chr1	58410783	58411283	5_D180._.Rep1	13054	Clk1	Distal	4625	uc011wlx.1	0.4611	5_D180
chr1	58411304	58411804	5_D180._.Rep1	12533	Clk1	Distal	4104	uc011wlx.1	0.4172	5_D180
chr1	58412858	58413358	5_D180._.Rep2	10979	Clk1	Intronic	2550	uc011wlx.1	0.3653	5_D180
chr1	58414578	58415078	5_D180._.Rep2	9259	Clk1	Exonic	830	uc011wlx.1	0.4232	5_D180
chr1	58415418	58415918	5_D180._.Rep1	8419	Clk1	Intronic	8	uc011wlx.1	0.3573	5_D180
chr1	58415998	58416498	5_D180._.Rep1	7839	Clk1	Intronic	588	uc011wlx.1	0.4072	5_D180
chr1	58418133	58418633	1_Naive._.Rep1	5704	Clk1	Intronic	2723	uc011wlx.1	0.4651	1_Naive
chr1	58418731	58419231	5_D180._.Rep2	5106	Clk1	Intronic	3321	uc011wlx.1	0.4571	5_D180
chr1	58420869	58421369	5_D180._.Rep1	2968	Clk1	Exonic	2968	uc011wlx.1	0.3852	5_D180
chr1	58421390	58421890	5_D180._.Rep1	2447	Clk1	Intronic	2447	uc011wlx.1	0.4311	5_D180
chr1	58422133	58422633	5_D180._.Rep1	1704	Clk1	Intronic	1704	uc011wlx.1	0.3733	5_D180
chr1	58422847	58423347	5_D180._.Rep2	990	Clk1	Intronic	990	uc011wlx.1	0.4172	5_D180
chr1	58423810	58424310	3_D8-1._.Rep1	27	Clk1	Promoter	27	uc011wlx.1	0.5509	3_D8-1
chr1	58424383	58424883	5_D180._.Rep1	544	Clk1	Promoter	544	uc011wlx.1	0.503	5_D180
chr1	58439801	58440301	1_Naive._.Rep1	5215	Nif3l1	Intronic	5215	uc056yda.1	0.4351	1_Naive
chr1	58444621	58445121	2_D2._.Rep1	395	Nif3l1	Promoter	395	uc056yda.1	0.4271	2_D2
chr1	58445340	58445840	1_Naive._.Rep1	103	Ppil3	Promoter	103	uc011wly.1	0.5729	1_Naive
chr1	58445922	58446422	5_D180._.Rep1	685	Ppil3	Promoter	685	uc011wly.1	0.4291	5_D180
chr1	58454237	58454737	1_Naive._.Rep1	9000	Ppil3	Intronic	6852	uc011wly.1	0.479	1_Naive
chr1	58504738	58505238	2_D2._.Rep1	120	Orc2	Exonic	120	uc007bel.1	0.6707	2_D2
chr1	58562418	58562918	5_D180._.Rep1	23664	Fam126b	Intronic	23485	uc007bem.2	0.3932	5_D180
chr1	58571028	58571528	2_D2._.Rep1	15054	Fam126b	Intronic	14875	uc007bem.2	0.3992	2_D2
chr1	58577215	58577715	2_D2._.Rep1	8867	Fam126b	Intronic	8688	uc007bem.2	0.3892	2_D2
chr1	58579118	58579618	2_D2._.Rep1	6964	Fam126b	Intronic	6785	uc007bem.2	0.3433	2_D2
chr1	58586042	58586542	5_D180._.Rep1	40	Fam126b	Promoter	40	uc007bem.2	0.5988	5_D180
chr1	58586581	58587081	5_D180._.Rep1	433	Ndufb3	Promoter	433	uc007bep.2	0.4551	5_D180
chr1	58651588	58652088	2_D2._.Rep1	802	Gm20257	Promoter	802	uc007beu.1	0.513	2_D2
chr1	58652344	58652844	5_D180._.Rep1	46	Gm20257	Promoter	46	uc007beu.1	0.5349	5_D180
chr1	58652968	58653468	3_D8-1._.Rep1	576	Gm20257	Intronic	576	uc007beu.1	0.4431	3_D8-1
chr1	58677530	58678030	3_D8-1._.Rep1	18208	Als2cr12	Intronic	14664	uc007bev.2	0.481	3_D8-1
chr1	58697521	58698021	2_D2._.Rep2	1781	Als2cr12	Promoter	1781	uc007bev.2	0.475	2_D2
chr1	58710633	58711133	3_D8-1._.Rep1	607	Cflar	Promoter	607	uc007bey.1	0.3972	3_D8-1
chr1	58711236	58711736	3_D8-1._.Rep1	4	Cflar	Promoter	4	uc007bey.1	0.5489	3_D8-1
chr1	58712352	58712852	2_D2._.Rep2	1110	Cflar	Intronic	683	uc007bey.1	0.4651	2_D2
chr1	58712876	58713376	1_Naive._.Rep2	1634	Cflar	Intronic	159	uc007bey.1	0.489	1_Naive
chr1	58714094	58714594	2_D2._.Rep1	2852	Cflar	Intronic	1047	uc007bey.1	0.4251	2_D2
chr1	58715345	58715845	5_D180._.Rep1	4103	Cflar	Intronic	2298	uc007bey.1	0.3972	5_D180
chr1	58716282	58716782	5_D180._.Rep2	5040	Cflar	Intronic	3235	uc007bey.1	0.4351	5_D180
chr1	58719466	58719966	5_D180._.Rep1	8224	Cflar	Intronic	6419	uc007bey.1	0.4351	5_D180
chr1	58720029	58720529	5_D180._.Rep2	8787	Cflar	Intronic	6982	uc007bey.1	0.497	5_D180
chr1	58720890	58721390	1_Naive._.Rep1	9648	Cflar	Intronic	7843	uc007bey.1	0.4232	1_Naive
chr1	58721498	58721998	3_D8-1._.Rep1	10256	Cflar	Intronic	8451	uc007bey.1	0.479	3_D8-1
chr1	58722001	58722501	2_D2._.Rep2	10759	Cflar	Intronic	8300	uc007bey.1	0.519	2_D2
chr1	58724464	58724964	2_D2._.Rep1	13222	Cflar	Intronic	5837	uc007bey.1	0.4571	2_D2
chr1	58725729	58726229	2_D2._.Rep1	14487	Cflar	Intronic	4572	uc007bey.1	0.4711	2_D2
chr1	58726935	58727435	2_D2._.Rep1	15693	Cflar	Intronic	3366	uc007bey.1	0.4311	2_D2
chr1	58728136	58728636	2_D2._.Rep1	16894	Cflar	Intronic	2165	uc007bey.1	0.4711	2_D2
chr1	58730740	58731240	2_D2._.Rep1	19498	Cflar	Intronic	437	uc007bey.1	0.4671	2_D2
chr1	58734439	58734939	2_D2._.Rep2	23197	Cflar	Intronic	4136	uc007bey.1	0.4431	2_D2
chr1	58739405	58739905	2_D2._.Rep1	28163	Cflar	Intronic	9102	uc007bey.1	0.509	2_D2
chr1	58742473	58742973	2_D2._.Rep1	31231	Cflar	Intronic	12170	uc007bey.1	0.4491	2_D2
chr1	58746827	58747327	3_D8-1._.Rep1	35585	Cflar	Intronic	16524	uc007bey.1	0.491	3_D8-1
chr1	58761247	58761747	2_D2._.Rep1	33876	Casp8	Distal	30944	uc007bez.2	0.4631	2_D2
chr1	58770001	58770501	5_D180._.Rep1	25122	Casp8	Distal	25122	uc007bez.2	0.4411	5_D180
chr1	58773277	58773777	5_D180._.Rep1	21846	Casp8	Distal	21846	uc007bez.2	0.4491	5_D180
chr1	58773863	58774363	1_Naive._.Rep1	21260	Casp8	Distal	21260	uc007bez.2	0.4491	1_Naive
chr1	58778174	58778674	5_D180._.Rep1	16949	Casp8	Distal	16949	uc007bez.2	0.4132	5_D180
chr1	58794459	58794959	2_D2._.Rep1	664	Casp8	Promoter	664	uc007bez.2	0.475	2_D2
chr1	58795159	58795659	5_D180._.Rep1	34	Casp8	Promoter	34	uc007bez.2	0.519	5_D180
chr1	58795882	58796382	2_D2._.Rep1	757	Casp8	Intronic	757	uc007bez.2	0.5469	2_D2
chr1	58797259	58797759	1_Naive._.Rep1	2134	Casp8	Intronic	2134	uc007bez.2	0.4431	1_Naive
chr1	58801748	58802248	4_D8-2._.Rep2	6623	Casp8	Intronic	503	uc007bez.2	0.4411	4_D8-2
chr1	58802254	58802754	2_D2._.Rep1	7129	Casp8	Exonic	1	uc007bez.2	0.4711	2_D2
chr1	58802962	58803462	1_Naive._.Rep1	7837	Casp8	Intronic	709	uc007bez.2	0.4651	1_Naive
chr1	58803503	58804003	3_D8-1._.Rep1	8378	Casp8	Intronic	1250	uc007bez.2	0.3912	3_D8-1
chr1	58806610	58807110	5_D180._.Rep1	11485	Casp8	Intronic	4357	uc007bez.2	0.495	5_D180
chr1	58856750	58857250	2_D2._.Rep1	61625	Casp8	Distal	54497	uc007bez.2	0.491	2_D2
chr1	58859661	58860161	2_D2._.Rep1	64536	Casp8	Distal	57408	uc007bez.2	0.517	2_D2
chr1	58897500	58898000	5_D180._.Rep1	75731	Trak2	Distal	75731	uc011wlz.3	0.481	5_D180
chr1	58911039	58911539	4_D8-2._.Rep2	62192	Trak2	Intronic	62192	uc011wlz.3	0.4411	4_D8-2
chr1	58953642	58954142	1_Naive._.Rep2	19589	Trak2	Intronic	19589	uc011wlz.3	0.4351	1_Naive
chr1	58956242	58956742	5_D180._.Rep2	16989	Trak2	Intronic	16989	uc011wlz.3	0.4351	5_D180
chr1	58966812	58967312	5_D180._.Rep2	6419	Trak2	Intronic	6419	uc011wlz.3	0.4251	5_D180
chr1	58972740	58973240	4_D8-2._.Rep1	491	Trak2	Promoter	491	uc011wlz.3	0.485	4_D8-2
chr1	58973262	58973762	3_D8-1._.Rep1	29	Trak2	Promoter	29	uc011wlz.3	0.6727	3_D8-1
chr1	59070793	59071293	1_Naive._.Rep1	23856	Als2cr11	Intronic	1200	uc029qot.1	0.503	1_Naive
chr1	59119590	59120090	3_D8-1._.Rep2	541	Tmem237	Intronic	33	uc007bfc.2	0.6387	3_D8-1
chr1	59120099	59120599	4_D8-2._.Rep1	32	Tmem237	Promoter	32	uc007bfc.2	0.6886	4_D8-2
chr1	59142738	59143238	5_D180._.Rep1	20400	Mpp4	Intronic	2813	uc057aur.1	0.3573	5_D180
chr1	59144462	59144962	2_D2._.Rep1	18676	Mpp4	Exonic	1089	uc057aur.1	0.483	2_D2
chr1	59150621	59151121	2_D2._.Rep1	12517	Mpp4	Intronic	236	uc057aur.1	0.485	2_D2
chr1	59162893	59163393	2_D2._.Rep1	245	Mpp4	Exonic	245	uc057aur.1	0.485	2_D2
chr1	59177975	59178475	2_D2._.Rep1	14835	Mpp4	Intronic	8300	uc057aur.1	0.503	2_D2
chr1	59179984	59180484	2_D2._.Rep1	16844	Mpp4	Intronic	6291	uc057aur.1	0.4311	2_D2
chr1	59189424	59189924	1_Naive._.Rep1	26284	Mpp4	Intronic	3147	uc057aur.1	0.4012	1_Naive
chr1	59214242	59214742	3_D8-1._.Rep1	22738	Als2	Intronic	4633	uc011wma.1	0.4052	3_D8-1
chr1	59237038	59237538	3_D8-1._.Rep2	56	Als2	Promoter	56	uc011wma.1	0.6487	3_D8-1
chr1	59237865	59238365	3_D8-1._.Rep1	883	Als2	Promoter	883	uc011wma.1	0.4591	3_D8-1
chr1	59481166	59481666	5_D180._.Rep1	730	Fzd7	Promoter	730	uc007bfp.1	0.5309	5_D180
chr1	59481766	59482266	1_Naive._.Rep1	130	Fzd7	Promoter	130	uc007bfp.1	0.6208	1_Naive
chr1	59482556	59483056	1_Naive._.Rep1	658	Fzd7	Exonic	658	uc007bfp.1	0.7226	1_Naive
chr1	59483368	59483868	5_D180._.Rep1	1470	Fzd7	Exonic	1470	uc007bfp.1	0.6387	5_D180
chr1	59584585	59585085	5_D180._.Rep1	68570	Gm973	Intronic	36046	uc007bft.2	0.503	5_D180
chr1	59601327	59601827	1_Naive._.Rep1	69256	Sumo1	Intronic	52788	uc029qov.1	0.5729	1_Naive
chr1	59602502	59603002	1_Naive._.Rep2	68081	Sumo1	Intronic	53963	uc029qov.1	0.483	1_Naive
chr1	59608350	59608850	2_D2._.Rep1	62233	Sumo1	Intronic	59811	uc029qov.1	0.4391	2_D2
chr1	59609367	59609867	3_D8-1._.Rep1	61216	Sumo1	Intronic	60828	uc029qov.1	0.4112	3_D8-1
chr1	59613737	59614237	2_D2._.Rep1	56846	Sumo1	Intronic	56846	uc029qov.1	0.517	2_D2
chr1	59614251	59614751	2_D2._.Rep1	56332	Sumo1	Intronic	56332	uc029qov.1	0.479	2_D2
chr1	59623258	59623758	1_Naive._.Rep1	47325	Sumo1	Intronic	47325	uc029qov.1	0.4092	1_Naive
chr1	59638330	59638830	3_D8-1._.Rep2	32253	Sumo1	Distal	32253	uc029qov.1	0.3812	3_D8-1
chr1	59658284	59658784	5_D180._.Rep2	12299	Sumo1	Intronic	12299	uc029qov.1	0.3553	5_D180
chr1	59661033	59661533	2_D2._.Rep2	9550	Sumo1	Intronic	9550	uc029qov.1	0.4731	2_D2
chr1	59665147	59665647	5_D180._.Rep2	5436	Sumo1	Intronic	5436	uc029qov.1	0.3972	5_D180
chr1	59667764	59668264	5_D180._.Rep1	2819	Sumo1	Intronic	2819	uc029qov.1	0.3752	5_D180
chr1	59668350	59668850	5_D180._.Rep1	2233	Sumo1	Intronic	2233	uc029qov.1	0.4471	5_D180
chr1	59669742	59670242	5_D180._.Rep2	841	Sumo1	Intronic	841	uc029qov.1	0.4631	5_D180
chr1	59670545	59671045	5_D180._.Rep2	38	Sumo1	Promoter	38	uc029qov.1	0.6587	5_D180
chr1	59671222	59671722	5_D180._.Rep2	637	Sumo1	Promoter	637	uc029qov.1	0.4351	5_D180
chr1	59673625	59674125	2_D2._.Rep1	3040	Sumo1	Distal	3040	uc029qov.1	0.4012	2_D2
chr1	59683883	59684383	2_D2._.Rep1	872	Nop58	Promoter	872	uc007bfz.2	0.4172	2_D2
chr1	59684702	59685202	3_D8-1._.Rep1	53	Nop58	Promoter	53	uc007bfz.2	0.475	3_D8-1
chr1	59685246	59685746	1_Naive._.Rep2	489	Nop58	Intronic	489	uc007bfz.2	0.4511	1_Naive
chr1	59686097	59686597	2_D2._.Rep1	1340	Nop58	Intronic	1340	uc007bfz.2	0.4451	2_D2
chr1	59698624	59699124	2_D2._.Rep1	5933	Snord11	Intronic	5933	uc033fje.1	0.4551	2_D2
chr1	59722742	59723242	2_D2._.Rep1	18183	Snord11	Distal	18183	uc033fje.1	0.4711	2_D2
chr1	59762184	59762684	2_D2._.Rep1	1844	Bmpr2	Promoter	1844	uc007bgb.2	0.4551	2_D2
chr1	59763106	59763606	5_D180._.Rep1	922	Bmpr2	Promoter	922	uc007bgb.2	0.7126	5_D180
chr1	59763867	59764367	5_D180._.Rep2	161	Bmpr2	Promoter	161	uc007bgb.2	0.6467	5_D180
chr1	59764425	59764925	5_D180._.Rep2	395	Bmpr2	Exonic	395	uc007bgb.2	0.5808	5_D180
chr1	59883679	59884179	5_D180._.Rep1	29076	Fam117b	Distal	29076	uc007bgd.2	0.4132	5_D180
chr1	59895450	59895950	1_Naive._.Rep2	17305	Fam117b	Distal	17305	uc007bgd.2	0.489	1_Naive
chr1	59912662	59913162	5_D180._.Rep1	93	Fam117b	Promoter	93	uc007bgd.2	0.7066	5_D180
chr1	59913569	59914069	5_D180._.Rep1	812	Fam117b	Intronic	812	uc007bgd.2	0.6707	5_D180
chr1	59914297	59914797	5_D180._.Rep2	1540	Fam117b	Intronic	1540	uc007bgd.2	0.4531	5_D180
chr1	59914924	59915424	2_D2._.Rep1	2167	Fam117b	Intronic	2167	uc007bgd.2	0.4651	2_D2
chr1	59915795	59916295	5_D180._.Rep2	3038	Fam117b	Intronic	3038	uc007bgd.2	0.4371	5_D180
chr1	59917342	59917842	4_D8-2._.Rep2	4585	Fam117b	Intronic	4585	uc007bgd.2	0.3633	4_D8-2
chr1	59921527	59922027	5_D180._.Rep2	8770	Fam117b	Intronic	8770	uc007bgd.2	0.4172	5_D180
chr1	59923188	59923688	3_D8-1._.Rep1	10431	Fam117b	Intronic	10431	uc007bgd.2	0.3892	3_D8-1
chr1	60016148	60016648	2_D2._.Rep1	26723	Ica1l	Intronic	26723	uc007bgh.2	0.4511	2_D2
chr1	60016865	60017365	2_D2._.Rep2	26006	Ica1l	Intronic	26006	uc007bgh.2	0.4291	2_D2
chr1	60042638	60043138	2_D2._.Rep1	233	Ica1l	Exonic	233	uc007bgh.2	0.6946	2_D2
chr1	60054604	60055104	1_Naive._.Rep2	11731	Ica1l	Distal	11731	uc007bgh.2	0.4291	1_Naive
chr1	60070650	60071150	3_D8-1._.Rep1	27346	Carf	Distal	27006	uc007bgk.3	0.475	3_D8-1
chr1	60074895	60075395	1_Naive._.Rep1	23101	Carf	Distal	22761	uc007bgk.3	0.4251	1_Naive
chr1	60075547	60076047	1_Naive._.Rep1	22449	Carf	Distal	22109	uc007bgk.3	0.4012	1_Naive
chr1	60096559	60097059	2_D2._.Rep2	1437	Carf	Promoter	1097	uc007bgk.3	0.4571	2_D2
chr1	60097685	60098185	5_D180._.Rep1	311	Carf	Promoter	27	uc007bgk.3	0.4491	5_D180
chr1	60098287	60098787	1_Naive._.Rep2	36	Wdr12	Promoter	36	uc057kfs.1	0.7206	1_Naive
chr1	60158400	60158900	5_D180._.Rep1	21948	Nbeal1	Distal	21948	uc007bgm.2	0.4271	5_D180
chr1	60158919	60159419	5_D180._.Rep2	21429	Nbeal1	Distal	21429	uc007bgm.2	0.4491	5_D180
chr1	60178309	60178809	2_D2._.Rep1	2039	Nbeal1	Distal	2039	uc007bgm.2	0.4331	2_D2
chr1	60179576	60180076	5_D180._.Rep1	772	Nbeal1	Promoter	772	uc007bgm.2	0.4032	5_D180
chr1	60180276	60180776	3_D8-1._.Rep1	72	Nbeal1	Promoter	72	uc007bgm.2	0.7525	3_D8-1
chr1	60236214	60236714	1_Naive._.Rep1	55864	Nbeal1	Exonic	1482	uc007bgm.2	0.3772	1_Naive
chr1	60272417	60272917	3_D8-1._.Rep2	70632	Cyp20a1	Intronic	5999	uc007bgr.1	0.3473	3_D8-1
chr1	60342454	60342954	2_D2._.Rep1	595	Cyp20a1	Promoter	595	uc007bgr.1	0.4351	2_D2
chr1	60343013	60343513	1_Naive._.Rep2	36	Cyp20a1	Promoter	36	uc007bgr.1	0.6467	1_Naive
chr1	60343699	60344199	2_D2._.Rep1	648	Cyp20a1	Intronic	648	uc007bgr.1	0.4711	2_D2
chr1	60352810	60353310	1_Naive._.Rep1	9759	Cyp20a1	Exonic	9759	uc007bgr.1	0.3812	1_Naive
chr1	60355411	60355911	1_Naive._.Rep1	12360	Cyp20a1	Intronic	12360	uc007bgr.1	0.491	1_Naive
chr1	60356048	60356548	1_Naive._.Rep1	12997	Cyp20a1	Intronic	12997	uc007bgr.1	0.501	1_Naive
chr1	60361130	60361630	5_D180._.Rep1	18079	Cyp20a1	Intronic	18079	uc007bgr.1	0.485	5_D180
chr1	60401758	60402258	3_D8-1._.Rep1	7610	Abi2	Distal	7610	uc011wmg.1	0.4691	3_D8-1
chr1	60405161	60405661	2_D2._.Rep2	4207	Abi2	Distal	4207	uc011wmg.1	0.3693	2_D2
chr1	60408424	60408924	5_D180._.Rep1	944	Abi2	Promoter	944	uc011wmg.1	0.3633	5_D180
chr1	60409415	60409915	5_D180._.Rep2	45	Abi2	Promoter	45	uc011wmg.1	0.7146	5_D180
chr1	60410441	60410941	2_D2._.Rep1	1071	Abi2	Intronic	1071	uc011wmg.1	0.3872	2_D2
chr1	60416671	60417171	5_D180._.Rep1	7301	Abi2	Intronic	7301	uc011wmg.1	0.3892	5_D180
chr1	60417198	60417698	1_Naive._.Rep2	7828	Abi2	Intronic	7828	uc011wmg.1	0.3593	1_Naive
chr1	60428875	60429375	5_D180._.Rep1	19505	Abi2	Intronic	19505	uc011wmg.1	0.4152	5_D180
chr1	60447044	60447544	5_D180._.Rep1	37674	Abi2	Exonic	37674	uc011wmg.1	0.4531	5_D180
chr1	60460555	60461055	5_D180._.Rep1	51185	Abi2	Intronic	51185	uc011wmg.1	0.4232	5_D180
chr1	60482821	60483321	4_D8-2._.Rep1	73451	Abi2	Distal	73451	uc011wmg.1	0.4112	4_D8-2
chr1	60485119	60485619	5_D180._.Rep1	75749	Abi2	Exonic	75749	uc011wmg.1	0.3593	5_D180
chr1	60485630	60486130	5_D180._.Rep1	76260	Abi2	Exonic	76260	uc011wmg.1	0.4172	5_D180
chr1	60530092	60530592	3_D8-1._.Rep1	36422	Raph1	Intronic	36422	uc007bgx.2	0.4212	3_D8-1
chr1	60530615	60531115	4_D8-2._.Rep1	35899	Raph1	Intronic	35899	uc007bgx.2	0.4112	4_D8-2
chr1	60534898	60535398	1_Naive._.Rep2	31616	Raph1	Intronic	31616	uc007bgx.2	0.4411	1_Naive
chr1	60539249	60539749	5_D180._.Rep1	27265	Raph1	Intronic	27265	uc007bgx.2	0.3693	5_D180
chr1	60563138	60563638	3_D8-1._.Rep1	3376	Raph1	Intronic	3376	uc007bgx.2	0.3194	3_D8-1
chr1	60565206	60565706	5_D180._.Rep1	1308	Raph1	Intronic	1308	uc007bgx.2	0.4571	5_D180
chr1	60566257	60566757	2_D2._.Rep1	257	Raph1	Intronic	257	uc007bgx.2	0.7585	2_D2
chr1	60566790	60567290	5_D180._.Rep2	274	Raph1	Promoter	274	uc007bgx.2	0.7405	5_D180
chr1	60568270	60568770	3_D8-1._.Rep1	1754	Raph1	Promoter	1754	uc007bgx.2	0.3493	3_D8-1
chr1	60569236	60569736	3_D8-1._.Rep1	2720	Raph1	Distal	2720	uc007bgx.2	0.481	3_D8-1
chr1	60579907	60580407	3_D8-1._.Rep1	13391	Raph1	Distal	13391	uc007bgx.2	0.4491	3_D8-1
chr1	60627426	60627926	1_Naive._.Rep1	60910	Raph1	Distal	60910	uc007bgx.2	0.4491	1_Naive
chr1	60652397	60652897	1_Naive._.Rep1	85881	Raph1	Distal	51611	uc007bgx.2	0.4351	1_Naive
chr1	60677323	60677823	2_D2._.Rep1	68814	Cd28	Distal	26685	uc007bho.1	0.3733	2_D2
chr1	60681097	60681597	2_D2._.Rep1	65040	Cd28	Distal	22911	uc007bho.1	0.4451	2_D2
chr1	60702591	60703091	5_D180._.Rep2	43546	Cd28	Distal	1417	uc007bho.1	0.4471	5_D180
chr1	60744234	60744734	2_D2._.Rep1	1903	Cd28	Promoter	1903	uc007bho.1	0.3772	2_D2
chr1	60746127	60746627	2_D2._.Rep2	10	Cd28	Promoter	10	uc007bho.1	0.4631	2_D2
chr1	60746944	60747444	5_D180._.Rep2	805	Cd28	Intronic	805	uc007bho.1	0.3713	5_D180
chr1	60747474	60747974	5_D180._.Rep1	1335	Cd28	Intronic	1335	uc007bho.1	0.3533	5_D180
chr1	60747985	60748485	5_D180._.Rep1	1846	Cd28	Intronic	1846	uc007bho.1	0.4072	5_D180
chr1	60749288	60749788	2_D2._.Rep1	3149	Cd28	Intronic	3149	uc007bho.1	0.3952	2_D2
chr1	60749902	60750402	2_D2._.Rep1	3763	Cd28	Intronic	3763	uc007bho.1	0.4511	2_D2
chr1	60751200	60751700	5_D180._.Rep2	5061	Cd28	Intronic	5061	uc007bho.1	0.4172	5_D180
chr1	60751761	60752261	5_D180._.Rep1	5622	Cd28	Intronic	5622	uc007bho.1	0.3932	5_D180
chr1	60752329	60752829	5_D180._.Rep1	6190	Cd28	Intronic	6190	uc007bho.1	0.3972	5_D180
chr1	60752885	60753385	5_D180._.Rep1	6746	Cd28	Intronic	6746	uc007bho.1	0.3573	5_D180
chr1	60753961	60754461	5_D180._.Rep1	7822	Cd28	Intronic	7822	uc007bho.1	0.483	5_D180
chr1	60754703	60755203	5_D180._.Rep1	8564	Cd28	Intronic	8564	uc007bho.1	0.2994	5_D180
chr1	60755710	60756210	5_D180._.Rep2	9571	Cd28	Intronic	9571	uc007bho.1	0.3952	5_D180
chr1	60756293	60756793	5_D180._.Rep1	10154	Cd28	Intronic	10154	uc007bho.1	0.3194	5_D180
chr1	60756874	60757374	5_D180._.Rep1	10735	Cd28	Intronic	10735	uc007bho.1	0.3613	5_D180
chr1	60758102	60758602	5_D180._.Rep1	11963	Cd28	Intronic	11963	uc007bho.1	0.4431	5_D180
chr1	60758828	60759328	5_D180._.Rep1	12689	Cd28	Intronic	12689	uc007bho.1	0.3792	5_D180
chr1	60759591	60760091	2_D2._.Rep1	13452	Cd28	Intronic	13452	uc007bho.1	0.4411	2_D2
chr1	60760444	60760944	2_D2._.Rep1	14305	Cd28	Intronic	14305	uc007bho.1	0.4232	2_D2
chr1	60761470	60761970	2_D2._.Rep1	15331	Cd28	Intronic	15331	uc007bho.1	0.3713	2_D2
chr1	60762435	60762935	5_D180._.Rep1	16296	Cd28	Intronic	16160	uc007bho.1	0.4072	5_D180
chr1	60765033	60765533	2_D2._.Rep1	18894	Cd28	Exonic	13562	uc007bho.1	0.4212	2_D2
chr1	60765855	60766355	2_D2._.Rep1	19716	Cd28	Intronic	12740	uc007bho.1	0.3792	2_D2
chr1	60771726	60772226	2_D2._.Rep1	25587	Cd28	Exonic	6869	uc007bho.1	0.3713	2_D2
chr1	60772298	60772798	5_D180._.Rep1	26159	Cd28	Exonic	6297	uc007bho.1	0.4132	5_D180
chr1	60774461	60774961	3_D8-1._.Rep1	28322	Cd28	Distal	4134	uc007bho.1	0.4671	3_D8-1
chr1	60776254	60776754	2_D2._.Rep1	30115	Cd28	Distal	2341	uc007bho.1	0.4192	2_D2
chr1	60776880	60777380	2_D2._.Rep1	30741	Cd28	Distal	1715	uc007bho.1	0.4511	2_D2
chr1	60777599	60778099	5_D180._.Rep2	31460	Cd28	Distal	996	uc007bho.1	0.4232	5_D180
chr1	60778632	60779132	2_D2._.Rep2	32493	Cd28	Distal	35	uc007bho.1	0.4631	2_D2
chr1	60781566	60782066	1_Naive._.Rep1	35427	Cd28	Distal	17	uc007bho.1	0.4531	1_Naive
chr1	60793690	60794190	1_Naive._.Rep1	47551	Cd28	Distal	12105	uc007bho.1	0.4291	1_Naive
chr1	60805484	60805984	2_D2._.Rep1	59345	Cd28	Distal	23899	uc007bho.1	0.4212	2_D2
chr1	60811935	60812435	5_D180._.Rep1	65796	Cd28	Distal	30350	uc007bho.1	0.4391	5_D180
chr1	60813351	60813851	1_Naive._.Rep1	67212	Cd28	Distal	31766	uc007bho.1	0.4132	1_Naive
chr1	60822885	60823385	2_D2._.Rep1	76746	Cd28	Distal	41300	uc007bho.1	0.4731	2_D2
chr1	60830681	60831181	2_D2._.Rep1	78093	Ctla4	Distal	49096	uc007bhq.1	0.4531	2_D2
chr1	60833591	60834091	2_D2._.Rep1	75183	Ctla4	Distal	52006	uc007bhq.1	0.3493	2_D2
chr1	60845573	60846073	2_D2._.Rep1	63201	Ctla4	Distal	63201	uc007bhq.1	0.4551	2_D2
chr1	60853308	60853808	2_D2._.Rep1	55466	Ctla4	Distal	55466	uc007bhq.1	0.497	2_D2
chr1	60857270	60857770	5_D180._.Rep2	51504	Ctla4	Distal	51504	uc007bhq.1	0.4391	5_D180
chr1	60860554	60861054	3_D8-1._.Rep1	48220	Ctla4	Distal	48220	uc007bhq.1	0.4351	3_D8-1
chr1	60863224	60863724	2_D2._.Rep1	45550	Ctla4	Distal	45550	uc007bhq.1	0.485	2_D2
chr1	60864256	60864756	2_D2._.Rep1	44518	Ctla4	Distal	44518	uc007bhq.1	0.4052	2_D2
chr1	60868344	60868844	2_D2._.Rep1	40430	Ctla4	Distal	40430	uc007bhq.1	0.477	2_D2
chr1	60874331	60874831	3_D8-1._.Rep1	34443	Ctla4	Distal	34443	uc007bhq.1	0.4491	3_D8-1
chr1	60875184	60875684	2_D2._.Rep1	33590	Ctla4	Distal	33590	uc007bhq.1	0.4551	2_D2
chr1	60882739	60883239	1_Naive._.Rep1	26035	Ctla4	Distal	26035	uc007bhq.1	0.3912	1_Naive
chr1	60886478	60886978	2_D2._.Rep1	22296	Ctla4	Distal	22296	uc007bhq.1	0.3852	2_D2
chr1	60887015	60887515	2_D2._.Rep1	21759	Ctla4	Distal	21759	uc007bhq.1	0.4251	2_D2
chr1	60893457	60893957	2_D2._.Rep2	15317	Ctla4	Distal	15317	uc007bhq.1	0.4551	2_D2
chr1	60898103	60898603	2_D2._.Rep2	10671	Ctla4	Distal	10671	uc007bhq.1	0.3573	2_D2
chr1	60898660	60899160	2_D2._.Rep1	10114	Ctla4	Distal	10114	uc007bhq.1	0.3812	2_D2
chr1	60899254	60899754	2_D2._.Rep1	9520	Ctla4	Distal	9520	uc007bhq.1	0.4491	2_D2
chr1	60902943	60903443	2_D2._.Rep2	5831	Ctla4	Distal	5831	uc007bhq.1	0.4212	2_D2
chr1	60905430	60905930	2_D2._.Rep1	3344	Ctla4	Distal	3344	uc007bhq.1	0.4172	2_D2
chr1	60907422	60907922	5_D180._.Rep2	1352	Ctla4	Promoter	1352	uc007bhq.1	0.485	5_D180
chr1	60908757	60909257	2_D2._.Rep1	17	Ctla4	Promoter	17	uc007bhq.1	0.4631	2_D2
chr1	60910735	60911235	5_D180._.Rep1	1959	Ctla4	Intronic	1959	uc007bhq.1	0.3792	5_D180
chr1	60911548	60912048	2_D2._.Rep1	2772	Ctla4	Intronic	2772	uc007bhq.1	0.4651	2_D2
chr1	60912313	60912813	5_D180._.Rep2	3537	Ctla4	Exonic	3537	uc007bhq.1	0.501	5_D180
chr1	60913310	60913810	2_D2._.Rep2	4534	Ctla4	Intronic	4534	uc007bhq.1	0.4411	2_D2
chr1	60913995	60914495	5_D180._.Rep2	5219	Ctla4	Intronic	5219	uc007bhq.1	0.4052	5_D180
chr1	60915678	60916178	1_Naive._.Rep1	6902	Ctla4	Distal	6902	uc007bhq.1	0.3952	1_Naive
chr1	60916424	60916924	5_D180._.Rep1	7648	Ctla4	Distal	7648	uc007bhq.1	0.4551	5_D180
chr1	60917167	60917667	5_D180._.Rep2	8391	Ctla4	Distal	8391	uc007bhq.1	0.4092	5_D180
chr1	60920374	60920874	5_D180._.Rep1	11598	Ctla4	Distal	11598	uc007bhq.1	0.4691	5_D180
chr1	60930287	60930787	2_D2._.Rep1	21511	Ctla4	Distal	21511	uc007bhq.1	0.4371	2_D2
chr1	60936925	60937425	2_D2._.Rep1	28149	Ctla4	Distal	28149	uc007bhq.1	0.4391	2_D2
chr1	60938937	60939437	2_D2._.Rep1	30161	Ctla4	Distal	30161	uc007bhq.1	0.4172	2_D2
chr1	60939930	60940430	2_D2._.Rep1	31154	Ctla4	Distal	31154	uc007bhq.1	0.4291	2_D2
chr1	60940954	60941454	1_Naive._.Rep1	32178	Ctla4	Distal	32178	uc007bhq.1	0.4311	1_Naive
chr1	60941698	60942198	2_D2._.Rep2	32922	Ctla4	Distal	32922	uc007bhq.1	0.4451	2_D2
chr1	60954770	60955270	1_Naive._.Rep1	22893	Icos	Distal	22893	uc007bhu.1	0.3633	1_Naive
chr1	60961025	60961525	2_D2._.Rep1	16638	Icos	Distal	16638	uc007bhu.1	0.4052	2_D2
chr1	60973548	60974048	2_D2._.Rep1	4115	Icos	Distal	4115	uc007bhu.1	0.523	2_D2
chr1	60974087	60974587	2_D2._.Rep1	3576	Icos	Distal	3576	uc007bhu.1	0.4251	2_D2
chr1	60975813	60976313	2_D2._.Rep2	1850	Icos	Promoter	1850	uc007bhu.1	0.4311	2_D2
chr1	60977600	60978100	3_D8-1._.Rep1	63	Icos	Promoter	63	uc007bhu.1	0.4172	3_D8-1
chr1	60978897	60979397	5_D180._.Rep2	1232	Icos	Intronic	1232	uc007bhu.1	0.4212	5_D180
chr1	60979602	60980102	2_D2._.Rep1	1937	Icos	Intronic	1937	uc007bhu.1	0.4291	2_D2
chr1	60980501	60981001	5_D180._.Rep2	2836	Icos	Intronic	2836	uc007bhu.1	0.4611	5_D180
chr1	60982918	60983418	2_D2._.Rep1	5253	Icos	Intronic	5253	uc007bhu.1	0.4052	2_D2
chr1	60984946	60985446	5_D180._.Rep1	7281	Icos	Intronic	4282	uc007bhu.1	0.4251	5_D180
chr1	60985463	60985963	5_D180._.Rep1	7798	Icos	Intronic	3765	uc007bhu.1	0.4411	5_D180
chr1	60986114	60986614	5_D180._.Rep2	8449	Icos	Intronic	3114	uc007bhu.1	0.3553	5_D180
chr1	60990278	60990778	1_Naive._.Rep1	12613	Icos	Intronic	1048	uc007bhu.1	0.4591	1_Naive
chr1	61002095	61002595	2_D2._.Rep2	24430	Icos	Distal	12865	uc007bhu.1	0.4331	2_D2
chr1	61003038	61003538	2_D2._.Rep1	25373	Icos	Distal	13808	uc007bhu.1	0.4631	2_D2
chr1	61022777	61023277	2_D2._.Rep1	45112	Icos	Distal	33547	uc007bhu.1	0.485	2_D2
chr1	61024447	61024947	4_D8-2._.Rep2	46782	Icos	Distal	35217	uc007bhu.1	0.4311	4_D8-2
chr1	61026705	61027205	2_D2._.Rep2	49040	Icos	Distal	37475	uc007bhu.1	0.3992	2_D2
chr1	61027469	61027969	3_D8-1._.Rep1	49804	Icos	Distal	38239	uc007bhu.1	0.4291	3_D8-1
chr1	61028913	61029413	3_D8-1._.Rep1	51248	Icos	Distal	39683	uc007bhu.1	0.4251	3_D8-1
chr1	61030486	61030986	3_D8-1._.Rep1	52821	Icos	Distal	41256	uc007bhu.1	0.3832	3_D8-1
chr1	61035106	61035606	2_D2._.Rep1	57441	Icos	Distal	45876	uc007bhu.1	0.3393	2_D2
chr1	61039260	61039760	2_D2._.Rep1	61595	Icos	Distal	50030	uc007bhu.1	0.4232	2_D2
chr1	61043664	61044164	2_D2._.Rep2	65999	Icos	Distal	54434	uc007bhu.1	0.4371	2_D2
chr1	61046268	61046768	2_D2._.Rep1	68603	Icos	Distal	57038	uc007bhu.1	0.3573	2_D2
chr1	61049633	61050133	2_D2._.Rep1	71968	Icos	Distal	60403	uc007bhu.1	0.4192	2_D2
chr1	61050281	61050781	2_D2._.Rep1	72616	Icos	Distal	61051	uc007bhu.1	0.4112	2_D2
chr1	61054371	61054871	2_D2._.Rep1	76706	Icos	Distal	65141	uc007bhu.1	0.4431	2_D2
chr1	61055099	61055599	3_D8-1._.Rep1	77434	Icos	Distal	65869	uc007bhu.1	0.4152	3_D8-1
chr1	61068058	61068558	1_Naive._.Rep1	90393	Icos	Distal	78828	uc007bhu.1	0.3832	1_Naive
chr1	61084671	61085171	4_D8-2._.Rep1	107006	Icos	Distal	95441	uc007bhu.1	0.4471	4_D8-2
chr1	61101585	61102085	1_Naive._.Rep1	123920	Icos	Distal	112355	uc007bhu.1	0.4451	1_Naive
chr1	61135561	61136061	5_D180._.Rep1	157896	Icos	Distal	146331	uc007bhu.1	0.3872	5_D180
chr1	61136082	61136582	5_D180._.Rep1	158417	Icos	Distal	146852	uc007bhu.1	0.4032	5_D180
chr1	61137137	61137637	2_D2._.Rep1	159472	Icos	Distal	147907	uc007bhu.1	0.3593	2_D2
chr1	61137845	61138345	3_D8-1._.Rep1	160180	Icos	Distal	148615	uc007bhu.1	0.479	3_D8-1
chr1	61139146	61139646	3_D8-1._.Rep1	161481	Icos	Distal	149916	uc007bhu.1	0.491	3_D8-1
chr1	61157064	61157564	2_D2._.Rep1	179399	Icos	Distal	167834	uc007bhu.1	0.4731	2_D2
chr1	61160480	61160980	2_D2._.Rep2	182815	Icos	Distal	171250	uc007bhu.1	0.4391	2_D2
chr1	61181038	61181538	5_D180._.Rep1	197143	9530026F06Rik	Distal	191808	uc007bhv.1	0.4431	5_D180
chr1	61203089	61203589	2_D2._.Rep2	175092	9530026F06Rik	Distal	175092	uc007bhv.1	0.519	2_D2
chr1	61402353	61402853	4_D8-2._.Rep1	24170	9530026F06Rik	Distal	24170	uc007bhv.1	0.4731	4_D8-2
chr1	61422488	61422988	2_D2._.Rep1	44305	9530026F06Rik	Distal	44305	uc007bhv.1	0.4711	2_D2
chr1	61423201	61423701	3_D8-1._.Rep1	45018	9530026F06Rik	Distal	45018	uc007bhv.1	0.4032	3_D8-1
chr1	61424084	61424584	4_D8-2._.Rep1	45901	9530026F06Rik	Distal	45901	uc007bhv.1	0.3952	4_D8-2
chr1	61638592	61639092	4_D8-2._.Rep2	17	Pard3b	Promoter	17	uc007bhw.1	0.7066	4_D8-2
chr1	61639250	61639750	2_D2._.Rep1	675	Pard3b	Intronic	675	uc007bhw.1	0.6188	2_D2
chr1	61771176	61771676	3_D8-1._.Rep1	132601	Pard3b	Intronic	21297	uc007bhw.1	0.3693	3_D8-1
chr1	62621903	62622403	1_Naive._.Rep1	81163	Nrp2	Intronic	81163	uc007bhy.2	0.4391	1_Naive
chr1	62639046	62639546	1_Naive._.Rep1	64020	Nrp2	Exonic	64020	uc007bhy.2	0.4311	1_Naive
chr1	62703043	62703543	2_D2._.Rep2	23	Nrp2	Promoter	23	uc007bhy.2	0.7246	2_D2
chr1	62706166	62706666	2_D2._.Rep1	3098	Nrp2	Intronic	3098	uc007bhy.2	0.6307	2_D2
chr1	62706670	62707170	2_D2._.Rep1	3602	Nrp2	Intronic	3602	uc007bhy.2	0.6248	2_D2
chr1	62773625	62774125	3_D8-1._.Rep2	20856	4930487H11Rik	Intronic	4905	uc007bia.1	0.507	3_D8-1
chr1	62794197	62794697	3_D8-1._.Rep2	284	4930487H11Rik	Exonic	284	uc007bia.1	0.5329	3_D8-1
chr1	62795509	62796009	3_D8-1._.Rep1	1026	4930487H11Rik	Promoter	1026	uc007bia.1	0.5569	3_D8-1
chr1	62797764	62798264	1_Naive._.Rep2	3281	4930487H11Rik	Intronic	3281	uc007bia.1	0.4511	1_Naive
chr1	62813211	62813711	1_Naive._.Rep1	18728	4930487H11Rik	Intronic	18728	uc007bia.1	0.499	1_Naive
chr1	62822698	62823198	3_D8-1._.Rep1	28215	4930487H11Rik	Distal	28215	uc007bia.1	0.515	3_D8-1
chr1	62823959	62824459	1_Naive._.Rep1	29476	4930487H11Rik	Distal	29476	uc007bia.1	0.4491	1_Naive
chr1	62826388	62826888	3_D8-1._.Rep2	31905	4930487H11Rik	Distal	31905	uc007bia.1	0.4691	3_D8-1
chr1	62829620	62830120	5_D180._.Rep2	35137	4930487H11Rik	Distal	35137	uc007bia.1	0.4691	5_D180
chr1	62831951	62832451	5_D180._.Rep2	37468	4930487H11Rik	Distal	37468	uc007bia.1	0.4491	5_D180
chr1	62834397	62834897	3_D8-1._.Rep1	39914	4930487H11Rik	Distal	39914	uc007bia.1	0.483	3_D8-1
chr1	62843145	62843645	3_D8-1._.Rep1	48662	4930487H11Rik	Distal	48662	uc007bia.1	0.3932	3_D8-1
chr1	62859097	62859597	5_D180._.Rep1	64614	4930487H11Rik	Distal	64614	uc007bia.1	0.4271	5_D180
chr1	62872468	62872968	3_D8-1._.Rep1	77985	4930487H11Rik	Distal	77985	uc007bia.1	0.4212	3_D8-1
chr1	62873849	62874349	5_D180._.Rep2	79366	4930487H11Rik	Distal	79366	uc007bia.1	0.4551	5_D180
chr1	62874713	62875213	4_D8-2._.Rep1	80230	4930487H11Rik	Distal	80230	uc007bia.1	0.4611	4_D8-2
chr1	62875613	62876113	4_D8-2._.Rep2	81130	4930487H11Rik	Distal	81130	uc007bia.1	0.511	4_D8-2
chr1	62876646	62877146	3_D8-1._.Rep1	82163	4930487H11Rik	Distal	82163	uc007bia.1	0.4311	3_D8-1
chr1	62877554	62878054	1_Naive._.Rep1	83071	4930487H11Rik	Distal	83071	uc007bia.1	0.4551	1_Naive
chr1	62897375	62897875	5_D180._.Rep2	102892	4930487H11Rik	Distal	102892	uc007bia.1	0.4232	5_D180
chr1	62908541	62909041	3_D8-1._.Rep1	114058	4930487H11Rik	Distal	114058	uc007bia.1	0.5329	3_D8-1
chr1	62909525	62910025	4_D8-2._.Rep2	115042	4930487H11Rik	Distal	115042	uc007bia.1	0.4731	4_D8-2
chr1	62929471	62929971	3_D8-1._.Rep1	134988	4930487H11Rik	Distal	134988	uc007bia.1	0.487	3_D8-1
chr1	62964228	62964728	5_D180._.Rep1	149788	Ino80d	Distal	149788	uc007bic.1	0.5289	5_D180
chr1	62984394	62984894	5_D180._.Rep1	129622	Ino80d	Distal	129622	uc007bic.1	0.5289	5_D180
chr1	63040564	63041064	3_D8-1._.Rep1	73452	Ino80d	Distal	73452	uc007bic.1	0.4331	3_D8-1
chr1	63110805	63111305	2_D2._.Rep1	3211	Ino80d	Intronic	3211	uc007bic.1	0.3932	2_D2
chr1	63112654	63113154	1_Naive._.Rep2	1362	Ino80d	Promoter	1362	uc007bic.1	0.509	1_Naive
chr1	63113764	63114264	5_D180._.Rep1	252	Ino80d	Promoter	252	uc007bic.1	0.8124	5_D180
chr1	63114435	63114935	4_D8-2._.Rep1	213	Ino80dos	Promoter	54	uc007bid.1	0.5349	4_D8-2
chr1	63119673	63120173	2_D2._.Rep1	5451	Ino80dos	Intronic	5182	uc007bid.1	0.4251	2_D2
chr1	63129371	63129871	5_D180._.Rep2	15149	Ino80dos	Intronic	14880	uc007bid.1	0.3892	5_D180
chr1	63130056	63130556	5_D180._.Rep2	15834	Ino80dos	Intronic	15565	uc007bid.1	0.501	5_D180
chr1	63134494	63134994	2_D2._.Rep1	20272	Ino80dos	Intronic	20003	uc007bid.1	0.4531	2_D2
chr1	63175842	63176342	3_D8-1._.Rep1	729	Ndufs1	Promoter	729	uc007bie.1	0.485	3_D8-1
chr1	63176545	63177045	3_D8-1._.Rep2	26	Ndufs1	Promoter	26	uc007bie.1	0.5808	3_D8-1
chr1	63177087	63177587	3_D8-1._.Rep1	505	Eef1b2	Promoter	505	uc007bif.2	0.6208	3_D8-1
chr1	63179868	63180368	2_D2._.Rep1	1094	Snora41	Exonic	1094	uc007bii.2	0.4232	2_D2
chr1	63180990	63181490	1_Naive._.Rep2	2216	Snora41	Distal	2216	uc007bii.2	0.4291	1_Naive
chr1	63182574	63183074	3_D8-1._.Rep1	3800	Snora41	Exonic	1249	uc007bii.2	0.3892	3_D8-1
chr1	63445645	63446145	2_D2._.Rep1	3	Adam23	Promoter	3	uc007bja.1	0.7305	2_D2
chr1	63659485	63659985	1_Naive._.Rep2	27191	Dytn	Intronic	27191	uc033fjj.1	0.4451	1_Naive
chr1	63665392	63665892	2_D2._.Rep1	21284	Dytn	Intronic	21284	uc033fjj.1	0.4132	2_D2
chr1	63668439	63668939	5_D180._.Rep2	18237	Dytn	Intronic	18237	uc033fjj.1	0.4571	5_D180
chr1	63730381	63730881	3_D8-1._.Rep1	5	Fastkd2	Promoter	5	uc007bjj.1	0.487	3_D8-1
chr1	63953414	63953914	1_Naive._.Rep1	11062	Gm13749	Distal	11062	uc011wmp.1	0.525	1_Naive
chr1	63995791	63996291	5_D180._.Rep2	31313	Gm13749	Distal	31313	uc011wmp.1	0.4671	5_D180
chr1	63998076	63998576	2_D2._.Rep1	33598	Gm13749	Distal	33598	uc011wmp.1	0.4511	2_D2
chr1	63998842	63999342	2_D2._.Rep1	34364	Gm13749	Distal	34364	uc011wmp.1	0.4212	2_D2
chr1	64000636	64001136	2_D2._.Rep2	36158	Gm13749	Distal	34699	uc011wmp.1	0.489	2_D2
chr1	64003454	64003954	3_D8-1._.Rep1	38796	Mir6899	Distal	31881	uc007bke.1	0.4551	3_D8-1
chr1	64052357	64052857	5_D180._.Rep1	10105	Mir6899	Intronic	10105	uc007bke.1	0.3872	5_D180
chr1	64075938	64076438	2_D2._.Rep1	33686	Mir6899	Intronic	33686	uc007bke.1	0.4032	2_D2
chr1	64078393	64078893	1_Naive._.Rep1	36141	Mir6899	Intronic	36141	uc007bke.1	0.5489	1_Naive
chr1	64081161	64081661	3_D8-1._.Rep1	38909	Mir6899	Intronic	38909	uc007bke.1	0.4192	3_D8-1
chr1	64081676	64082176	4_D8-2._.Rep2	39424	Mir6899	Intronic	39424	uc007bke.1	0.3972	4_D8-2
chr1	64085877	64086377	1_Naive._.Rep1	35298	Klf7	Intronic	35261	uc007bjr.2	0.4032	1_Naive
chr1	64087838	64088338	1_Naive._.Rep1	33337	Klf7	Intronic	33300	uc007bjr.2	0.475	1_Naive
chr1	64091408	64091908	2_D2._.Rep1	29767	Klf7	Intronic	29730	uc007bjr.2	0.4411	2_D2
chr1	64101308	64101808	2_D2._.Rep1	19867	Klf7	Intronic	19830	uc007bjr.2	0.4232	2_D2
chr1	64104671	64105171	4_D8-2._.Rep2	16504	Klf7	Intronic	16467	uc007bjr.2	0.475	4_D8-2
chr1	64108584	64109084	5_D180._.Rep2	12591	Klf7	Intronic	12554	uc007bjr.2	0.4311	5_D180
chr1	64116399	64116899	5_D180._.Rep2	4776	Klf7	Intronic	4739	uc007bjr.2	0.3852	5_D180
chr1	64117394	64117894	1_Naive._.Rep1	3781	Klf7	Intronic	3744	uc007bjr.2	0.3872	1_Naive
chr1	64118100	64118600	5_D180._.Rep1	3075	Klf7	Intronic	3038	uc007bjr.2	0.4591	5_D180
chr1	64118741	64119241	2_D2._.Rep1	2434	Klf7	Intronic	2397	uc007bjr.2	0.4411	2_D2
chr1	64119396	64119896	3_D8-1._.Rep1	1779	Klf7	Intronic	1742	uc007bjr.2	0.525	3_D8-1
chr1	64120406	64120906	5_D180._.Rep1	769	Klf7	Intronic	732	uc007bjr.2	0.4731	5_D180
chr1	64120959	64121459	5_D180._.Rep1	216	Klf7	Exonic	179	uc007bjr.2	0.519	5_D180
chr1	64121482	64121982	5_D180._.Rep2	305	Klf7	Promoter	305	uc007bjr.2	0.6707	5_D180
chr1	64122028	64122528	2_D2._.Rep2	851	Klf7	Promoter	851	uc007bjr.2	0.6387	2_D2
chr1	64133268	64133768	2_D2._.Rep1	12091	Klf7	Distal	12091	uc007bjr.2	0.3892	2_D2
chr1	64136218	64136718	1_Naive._.Rep1	15041	Klf7	Distal	15041	uc007bjr.2	0.4571	1_Naive
chr1	64191495	64191995	2_D2._.Rep1	70318	Klf7	Distal	70318	uc007bjr.2	0.479	2_D2
chr1	64193129	64193629	2_D2._.Rep1	71952	Klf7	Distal	71952	uc007bjr.2	0.4691	2_D2
chr1	64302723	64303223	2_D2._.Rep1	181546	Klf7	Distal	179260	uc007bjr.2	0.501	2_D2
chr1	64305444	64305944	2_D2._.Rep1	184267	Klf7	Distal	176539	uc007bjr.2	0.521	2_D2
chr1	64407287	64407787	2_D2._.Rep1	125266	Creb1	Distal	74696	uc007bkf.1	0.4371	2_D2
chr1	64445961	64446461	5_D180._.Rep1	86592	Creb1	Distal	36022	uc007bkf.1	0.513	5_D180
chr1	64448016	64448516	5_D180._.Rep1	84537	Creb1	Distal	33967	uc007bkf.1	0.3633	5_D180
chr1	64448529	64449029	5_D180._.Rep1	84024	Creb1	Distal	33454	uc007bkf.1	0.4691	5_D180
chr1	64481992	64482492	1_Naive._.Rep1	50561	Creb1	Distal	7	uc007bkf.1	0.4391	1_Naive
chr1	64485846	64486346	5_D180._.Rep1	46707	Creb1	Distal	3861	uc007bkf.1	0.4271	5_D180
chr1	64486419	64486919	5_D180._.Rep1	46134	Creb1	Distal	4434	uc007bkf.1	0.519	5_D180
chr1	64506978	64507478	2_D2._.Rep1	25575	Creb1	Distal	24993	uc007bkf.1	0.4711	2_D2
chr1	64507528	64508028	2_D2._.Rep1	25025	Creb1	Distal	25025	uc007bkf.1	0.4212	2_D2
chr1	64508407	64508907	2_D2._.Rep1	24146	Creb1	Distal	24146	uc007bkf.1	0.4451	2_D2
chr1	64527580	64528080	1_Naive._.Rep1	4973	Creb1	Distal	4973	uc007bkf.1	0.4072	1_Naive
chr1	64529681	64530181	5_D180._.Rep1	2872	Creb1	Distal	2872	uc007bkf.1	0.497	5_D180
chr1	64530973	64531473	1_Naive._.Rep2	1580	Creb1	Promoter	1580	uc007bkf.1	0.503	1_Naive
chr1	64531951	64532451	4_D8-2._.Rep2	602	Creb1	Promoter	602	uc007bkf.1	0.5948	4_D8-2
chr1	64532506	64533006	3_D8-1._.Rep1	47	Creb1	Promoter	47	uc007bkf.1	0.6747	3_D8-1
chr1	64533295	64533795	5_D180._.Rep1	740	Creb1	Intronic	740	uc007bkf.1	0.7086	5_D180
chr1	64534102	64534602	5_D180._.Rep1	1547	Creb1	Intronic	1547	uc007bkf.1	0.4052	5_D180
chr1	64535664	64536164	5_D180._.Rep1	3109	Creb1	Intronic	3109	uc007bkf.1	0.3693	5_D180
chr1	64537941	64538441	5_D180._.Rep1	5386	Creb1	Intronic	5386	uc007bkf.1	0.3673	5_D180
chr1	64541800	64542300	1_Naive._.Rep2	9245	Creb1	Intronic	8798	uc007bkf.1	0.3074	1_Naive
chr1	64543687	64544187	3_D8-1._.Rep1	11132	Creb1	Intronic	6911	uc007bkf.1	0.3992	3_D8-1
chr1	64545975	64546475	2_D2._.Rep2	13420	Creb1	Intronic	4623	uc007bkf.1	0.4571	2_D2
chr1	64549361	64549861	2_D2._.Rep1	16806	Creb1	Intronic	1237	uc007bkf.1	0.3014	2_D2
chr1	64601198	64601698	2_D2._.Rep1	15757	Mettl21a	Exonic	15719	uc011wmr.1	0.3613	2_D2
chr1	64603366	64603866	1_Naive._.Rep1	13589	Mettl21a	Exonic	13551	uc011wmr.1	0.4431	1_Naive
chr1	64614980	64615480	2_D2._.Rep2	1975	Mettl21a	Intronic	1937	uc011wmr.1	0.5289	2_D2
chr1	64615672	64616172	2_D2._.Rep1	1283	Mettl21a	Intronic	1245	uc011wmr.1	0.4371	2_D2
[truncated: 103,330 more rows]

## Sheet: Table S3
Table S3. Differential chromatin accessible peaks from each sample, related to Figure 1F
Chrom	Start	End	Log2FC	FDR	MeanDiff	Peak	NearestGene	Sample
chr8	108880104	108880604	4.27591	9.05307e-39	0.607687	chr8:108880104-108880604	Mir3108	Naïve
chr9	58112180	58112680	4.51722	5.51344e-34	0.530826	chr9:58112180-58112680	Ccdc33	Naïve
chr2	170050566	170051066	4.73903	1.07383e-33	0.530239	chr2:170050566-170051066	A630075F10Rik	Naïve
chr6	124694153	124694653	3.08389	2.25319e-32	0.591343	chr6:124694153-124694653	Emg1	Naïve
chr18	81210782	81211282	4.03332	8.9277e-32	0.601071	chr18:81210782-81211282	Sall3	Naïve
chr12	25958470	25958970	3.31192	5.11204e-31	0.56539	chr12:25958470-25958970	Gm29687	Naïve
chr1	135807575	135808075	4.30455	7.24991e-31	0.42957	chr1:135807575-135808075	Tnni1	Naïve
chr9	42487984	42488484	4.85274	7.24991e-31	0.466951	chr9:42487984-42488484	Tbcel	Naïve
chr2	158322728	158323228	2.75318	1.32215e-30	0.481481	chr2:158322728-158323228	Lbp	Naïve
chr16	5445698	5446198	4.42209	8.99857e-30	0.450052	chr16:5445698-5446198	Eef2kmt	Naïve
chr8	108887084	108887584	2.168	2.10693e-29	0.547229	chr8:108887084-108887584	Mir3108	Naïve
chr15	94255037	94255537	4.33283	9.40305e-29	0.477006	chr15:94255037-94255537	D630010B17Rik	Naïve
chr6	28351103	28351603	5.97644	9.58925e-28	0.447636	chr6:28351103-28351603	Zfp800	Naïve
chr5	20332516	20333016	5.22723	1.49308e-27	0.453676	chr5:20332516-20333016	Phtf2	Naïve
chr3	38280068	38280568	3.01152	6.37701e-27	0.556111	chr3:38280068-38280568	5430434I15Rik	Naïve
chr16	5452899	5453399	3.51519	1.05564e-26	0.367425	chr16:5452899-5453399	Eef2kmt	Naïve
chr14	18001854	18002354	2.91428	1.3789e-26	0.522218	chr14:18001854-18002354	Nr1d2	Naïve
chr13	28551560	28552060	3.83167	1.49613e-26	0.356668	chr13:28551560-28552060	Mir6368	Naïve
chr10	68673441	68673941	2.79307	2.38908e-26	0.580747	chr10:68673441-68673941	Tmem26	Naïve
chr1	164458139	164458639	2.45305	3.26577e-26	0.426094	chr1:164458139-164458639	Atp1b1	Naïve
chr4	97657514	97658014	3.20241	3.59611e-26	0.374806	chr4:97657514-97658014	Nfia	Naïve
chr5	147340948	147341448	3.96797	4.27018e-26	0.405761	chr5:147340948-147341448	Urad	Naïve
chr13	28512522	28513022	2.69581	4.69099e-26	0.561207	chr13:28512522-28513022	Mir6368	Naïve
chr15	80538574	80539074	2.18884	1.08919e-25	0.436273	chr15:80538574-80539074	Enthd1	Naïve
chr5	119633574	119634074	4.20566	1.91159e-25	0.348633	chr5:119633574-119634074	AW549542	Naïve
chr1	164453670	164454170	4.87914	2.08374e-25	0.37249	chr1:164453670-164454170	Atp1b1	Naïve
chr3	121426828	121427328	2.93651	2.96732e-25	0.345008	chr3:121426828-121427328	Cnn3	Naïve
chr16	23181412	23181912	2.18537	3.14537e-25	0.486652	chr16:23181412-23181912	C730014E05Rik	Naïve
chr2	72136845	72137345	4.64852	3.88801e-25	0.383169	chr2:72136845-72137345	Map3k20	Naïve
chr4	154936502	154937002	1.73205	1.002e-24	0.581628	chr4:154936502-154937002	Tnfrsf14	Naïve
chr8	123404509	123405009	2.62044	1.75221e-24	0.426247	chr8:123404509-123405009	Mc1r	Naïve
chr17	33947680	33948180	3.18855	2.78488e-24	0.437225	chr17:33947680-33948180	B3galt4	Naïve
chr8	111582352	111582852	2.84315	3.50916e-24	0.379319	chr8:111582352-111582852	Znrf1	Naïve
chr11	75560923	75561423	3.14376	5.11189e-24	0.327421	chr11:75560923-75561423	Mir3971	Naïve
chr4	155050052	155050552	2.38104	6.01705e-24	0.463992	chr4:155050052-155050552	Plch2	Naïve
chr9	123756691	123757191	3.68036	2.04939e-23	0.334694	chr9:123756691-123757191	Lztfl1	Naïve
chr15	85233175	85233675	5.00244	3.17603e-23	0.281786	chr15:85233175-85233675	Fbln1	Naïve
chr11	60032494	60032994	3.41805	3.57055e-23	0.264638	chr11:60032494-60032994	Pemt	Naïve
chr3	105133042	105133542	2.95638	3.60365e-23	0.272006	chr3:105133042-105133542	4930564D02Rik	Naïve
chr16	94254522	94255022	6.48053	4.92314e-23	0.352149	chr16:94254522-94255022	Hlcs	Naïve
chr6	115559864	115560364	4.59042	5.53511e-23	0.307385	chr6:115559864-115560364	Tsen2	Naïve
chr3	103493988	103494488	2.45553	6.44983e-23	0.539058	chr3:103493988-103494488	Syt6	Naïve
chr7	24467850	24468350	3.76426	8.07912e-23	0.343244	chr7:24467850-24468350	Plaur	Naïve
chr17	83799610	83800110	3.21068	8.28089e-23	0.361361	chr17:83799610-83800110	Haao	Naïve
chr4	149282282	149282782	2.57016	9.46378e-23	0.546366	chr4:149282282-149282782	Kif1b	Naïve
chr1	164503353	164503853	5.64418	9.65941e-23	0.271881	chr1:164503353-164503853	Atp1b1	Naïve
chr1	127322407	127322907	2.62309	2.77883e-22	0.387304	chr1:127322407-127322907	Mgat5	Naïve
chr2	91645747	91646247	3.27422	2.82427e-22	0.427946	chr2:91645747-91646247	Zfp408	Naïve
chr1	184793409	184793909	2.39072	2.92017e-22	0.461518	chr1:184793409-184793909	Mtarc1	Naïve
chr18	60952301	60952801	3.48696	4.15135e-22	0.298259	chr18:60952301-60952801	Mir7220	Naïve
chr11	75318827	75319327	2.44233	6.49172e-22	0.346333	chr11:75318827-75319327	Rpa1	Naïve
chr3	9512081	9512581	3.71625	1.48786e-21	0.271631	chr3:9512081-9512581	Zfp704	Naïve
chr1	92130309	92130809	2.94687	1.58307e-21	0.346838	chr1:92130309-92130809	Hdac4	Naïve
chr5	71903378	71903878	6.03924	2.79387e-21	0.2455	chr5:71903378-71903878	Gabrb1	Naïve
chr5	123780670	123781170	3.65229	3.59278e-21	0.317685	chr5:123780670-123781170	Kntc1	Naïve
chr10	18193149	18193649	1.95509	6.34714e-21	0.572659	chr10:18193149-18193649	Ect2l	Naïve
chr4	32560215	32560715	2.25711	6.65669e-21	0.310161	chr4:32560215-32560715	Bach2os	Naïve
chr7	66839358	66839858	2.09146	6.69314e-21	0.389259	chr7:66839358-66839858	Adamts17	Naïve
chr13	28953534	28954034	2.39446	7.07742e-21	0.315805	chr13:28953534-28954034	Sox4	Naïve
chr6	120934116	120934616	3.53081	1.06349e-20	0.416494	chr6:120934116-120934616	Bid	Naïve
chr11	6704840	6705340	2.48438	1.35642e-20	0.372099	chr11:6704840-6705340	Gm11981	Naïve
chr18	32598015	32598515	3.62636	1.74636e-20	0.371647	chr18:32598015-32598515	Gypc	Naïve
chr8	34397846	34398346	2.20909	2.25829e-20	0.480661	chr8:34397846-34398346	Mir6395	Naïve
chr4	10769952	10770452	1.72916	2.3203e-20	0.621975	chr4:10769952-10770452	1700123O12Rik	Naïve
chr16	95284115	95284615	3.83849	2.45047e-20	0.30699	chr16:95284115-95284615	Gm31641	Naïve
chr5	114680823	114681323	2.82942	2.83023e-20	0.311137	chr5:114680823-114681323	Gltp	Naïve
chrX	41400398	41400898	3.98213	2.83541e-20	0.320923	chrX:41400398-41400898	Gria3	Naïve
chr2	157746518	157747018	2.0977	3.03279e-20	0.40479	chr2:157746518-157747018	Ctnnbl1	Naïve
chr8	108866305	108866805	7.21014	3.23083e-20	0.295322	chr8:108866305-108866805	Mir3108	Naïve
chr12	107729222	107729722	2.91313	3.43314e-20	0.380828	chr12:107729222-107729722	4930465M20Rik	Naïve
chr4	134641782	134642282	2.69157	4.33503e-20	0.272432	chr4:134641782-134642282	Man1c1	Naïve
chr3	127868031	127868531	2.36327	4.53447e-20	0.409086	chr3:127868031-127868531	Fam241a	Naïve
chr7	37490215	37490715	3.05723	5.20893e-20	0.318487	chr7:37490215-37490715	Zfp536	Naïve
chr11	54063088	54063588	3.29998	5.44067e-20	0.286668	chr11:54063088-54063588	Pdlim4	Naïve
chr5	151247055	151247555	2.7749	5.44067e-20	0.291823	chr5:151247055-151247555	Stard13	Naïve
chr3	97273820	97274320	3.31216	5.63873e-20	0.28102	chr3:97273820-97274320	Bcl9	Naïve
chr10	121886725	121887225	2.45519	9.27464e-20	0.352679	chr10:121886725-121887225	BC048403	Naïve
chr3	108865546	108866046	2.55002	9.60668e-20	0.319041	chr3:108865546-108866046	Fndc7	Naïve
chr15	73523129	73523629	2.46149	1.02198e-19	0.387903	chr15:73523129-73523629	Dennd3	Naïve
chr9	48980333	48980833	3.80963	1.05638e-19	0.273825	chr9:48980333-48980833	Usp28	Naïve
chr13	52100120	52100620	2.91704	1.1051e-19	0.287431	chr13:52100120-52100620	4921525O09Rik	Naïve
chr14	60118050	60118550	2.51896	1.11627e-19	0.319606	chr14:60118050-60118550	Atp8a2	Naïve
chr2	156970213	156970713	4.13824	1.11627e-19	0.30038	chr2:156970213-156970713	Ndrg3	Naïve
chr16	52006946	52007446	3.28293	1.56917e-19	0.413698	chr16:52006946-52007446	Gm29686	Naïve
chr5	146783837	146784337	2.50358	1.67013e-19	0.354338	chr5:146783837-146784337	Usp12	Naïve
chr2	118008016	118008516	4.85369	1.75702e-19	0.267297	chr2:118008016-118008516	Gm13986	Naïve
chr13	28502109	28502609	4.34058	1.91465e-19	0.344112	chr13:28502109-28502609	Mir6368	Naïve
chr5	140208665	140209165	3.53509	2.3992e-19	0.310108	chr5:140208665-140209165	Mad1l1	Naïve
chr2	122469003	122469503	3.03783	2.40771e-19	0.360777	chr2:122469003-122469503	Bambi-ps1	Naïve
chr8	108847275	108847775	4.74153	2.6459e-19	0.240734	chr8:108847275-108847775	Mir3108	Naïve
chr12	28834239	28834739	1.95892	2.86505e-19	0.454673	chr12:28834239-28834739	Eipr1	Naïve
chr3	131190589	131191089	3.05997	2.98851e-19	0.280302	chr3:131190589-131191089	Lef1	Naïve
chr13	8783661	8784161	2.36193	3.19107e-19	0.451213	chr13:8783661-8784161	Wdr37	Naïve
chr10	4099910	4100410	2.51046	3.7676e-19	0.395772	chr10:4099910-4100410	Mthfd1l	Naïve
chr9	61054307	61054807	2.57662	4.08276e-19	0.321683	chr9:61054307-61054807	Gm5122	Naïve
chr14	79226576	79227076	3.7894	4.16655e-19	0.276377	chr14:79226576-79227076	Zfp957	Naïve
chr1	87378561	87379061	3.81886	4.383e-19	0.28447	chr1:87378561-87379061	Kcnj13	Naïve
chr14	65078026	65078526	5.08027	5.22331e-19	0.283698	chr14:65078026-65078526	Extl3	Naïve
chr8	36123045	36123545	3.12951	7.3345e-19	0.295724	chr8:36123045-36123545	Prag1	Naïve
chr11	43528510	43529010	3.08119	7.56646e-19	0.226593	chr11:43528510-43529010	Ccnjl	Naïve
chr4	133506459	133506959	2.7288	7.88903e-19	0.253924	chr4:133506459-133506959	Trnp1	Naïve
chr10	96693742	96694242	4.04031	8.18099e-19	0.272154	chr10:96693742-96694242	Btg1	Naïve
chr1	128602534	128603034	2.26438	8.60043e-19	0.343085	chr1:128602534-128603034	Cxcr4	Naïve
chr16	23225210	23225710	2.36724	9.6762e-19	0.359376	chr16:23225210-23225710	BC106179	Naïve
chr9	11513712	11514212	3.5482	1.07259e-18	0.356932	chr9:11513712-11514212	Cntn5	Naïve
chr6	135433688	135434188	3.65675	1.39935e-18	0.235571	chr6:135433688-135434188	Emp1	Naïve
chr6	73279548	73280048	2.4291	1.48669e-18	0.4609	chr6:73279548-73280048	Suclg1	Naïve
chr18	81863083	81863583	2.88541	1.52505e-18	0.360407	chr18:81863083-81863583	Mir5127	Naïve
chr1	54421623	54422123	2.56347	1.57486e-18	0.424859	chr1:54421623-54422123	Gtf3c3	Naïve
chr10	7211290	7211790	2.39092	1.73545e-18	0.233685	chr10:7211290-7211790	Cnksr3	Naïve
chr6	142941870	142942370	2.83958	1.78545e-18	0.337333	chr6:142941870-142942370	St8sia1	Naïve
chr15	53140239	53140739	2.59921	1.84431e-18	0.329227	chr15:53140239-53140739	Ext1	Naïve
chr11	114873061	114873561	1.99836	1.89346e-18	0.355454	chr11:114873061-114873561	Cd300a	Naïve
chr10	93697831	93698331	6.87804	2.46476e-18	0.234185	chr10:93697831-93698331	Gm15915	Naïve
chr15	80602402	80602902	1.73472	2.46476e-18	0.468164	chr15:80602402-80602902	Grap2	Naïve
chr1	39091092	39091592	2.36409	2.70788e-18	0.339424	chr1:39091092-39091592	Mir6349	Naïve
chr13	112133673	112134173	3.59282	3.86399e-18	0.28976	chr13:112133673-112134173	Ankrd55	Naïve
chr1	66552548	66553048	1.82699	4.29791e-18	0.410217	chr1:66552548-66553048	Unc80	Naïve
chr8	119569797	119570297	1.90669	4.29791e-18	0.35867	chr8:119569797-119570297	Hsdl1	Naïve
chr16	23286380	23286880	2.66662	4.59802e-18	0.358505	chr16:23286380-23286880	BC106179	Naïve
chr9	115561189	115561689	1.8269	4.59802e-18	0.401121	chr9:115561189-115561689	Mir467h	Naïve
chr13	73709520	73710020	2.73488	5.06999e-18	0.367576	chr13:73709520-73710020	Slc6a19	Naïve
chr12	28800515	28801015	3.26739	5.36616e-18	0.259429	chr12:28800515-28801015	Eipr1	Naïve
chr2	27121915	27122415	2.73458	5.97083e-18	0.253916	chr2:27121915-27122415	Fam163b	Naïve
chr14	79236245	79236745	2.17056	6.46985e-18	0.424298	chr14:79236245-79236745	Zfp957	Naïve
chr14	48226197	48226697	2.09374	6.7528e-18	0.248358	chr14:48226197-48226697	Gm6498	Naïve
chr4	33077698	33078198	3.26989	7.13262e-18	0.280105	chr4:33077698-33078198	Gabrr2	Naïve
chr18	35776496	35776996	3.23912	7.31148e-18	0.307987	chr18:35776496-35776996	Ube2d2a	Naïve
chr9	42838253	42838753	2.67883	7.31148e-18	0.362977	chr9:42838253-42838753	Grik4	Naïve
chr2	157121701	157122201	1.83881	7.75257e-18	0.384868	chr2:157121701-157122201	Samhd1	Naïve
chr12	107051210	107051710	3.00906	8.15672e-18	0.299272	chr12:107051210-107051710	4933406K04Rik	Naïve
chr4	57640212	57640712	3.79219	9.0741e-18	0.384756	chr4:57640212-57640712	Palm2	Naïve
chr7	83148105	83148605	4.18078	1.05279e-17	0.190304	chr7:83148105-83148605	A530021J07Rik	Naïve
chr5	114505186	114505686	2.35015	1.05727e-17	0.26572	chr5:114505186-114505686	Mvk	Naïve
chr10	38884680	38885180	2.20323	1.08525e-17	0.360077	chr10:38884680-38885180	Rfpl4b	Naïve
chr2	13224536	13225036	4.05269	1.53476e-17	0.3214	chr2:13224536-13225036	Rsu1	Naïve
chr19	41039057	41039557	3.55431	1.9075e-17	0.258958	chr19:41039057-41039557	Dntt	Naïve
chr5	139367824	139368324	3.70105	2.07752e-17	0.322386	chr5:139367824-139368324	Mir339	Naïve
chr2	102039267	102039767	3.91088	2.11423e-17	0.29121	chr2:102039267-102039767	Ldlrad3	Naïve
chr9	103489139	103489639	2.89934	2.36858e-17	0.296971	chr9:103489139-103489639	Bfsp2	Naïve
chr4	109079616	109080116	2.32286	2.99679e-17	0.352153	chr4:109079616-109080116	Mir761	Naïve
chr13	43906223	43906723	2.75259	3.11286e-17	0.309131	chr13:43906223-43906723	Cd83	Naïve
chr9	61925198	61925698	2.78067	3.18473e-17	0.162912	chr9:61925198-61925698	Rplp1	Naïve
chr12	17724695	17725195	2.07604	4.39331e-17	0.446948	chr12:17724695-17725195	Hpcal1	Naïve
chr10	62851538	62852038	2.86204	4.45872e-17	0.232784	chr10:62851538-62852038	Tet1	Naïve
chr8	10945821	10946321	1.99241	4.49319e-17	0.270642	chr8:10945821-10946321	3930402G23Rik	Naïve
chr12	100165060	100165560	2.04585	4.8603e-17	0.280206	chr12:100165060-100165560	Nrde2	Naïve
chr2	68960042	68960542	4.15608	5.04136e-17	0.234597	chr2:68960042-68960542	Cers6	Naïve
chr5	50026426	50026926	4.14633	5.18609e-17	0.262179	chr5:50026426-50026926	Adgra3	Naïve
chr15	100182831	100183331	4.07537	5.8304e-17	0.275707	chr15:100182831-100183331	Atf1	Naïve
chr15	89282461	89282961	1.88295	6.58053e-17	0.358734	chr15:89282461-89282961	Mir6959	Naïve
chr6	28322391	28322891	4.27467	6.78057e-17	0.226667	chr6:28322391-28322891	Zfp800	Naïve
chr11	104661076	104661576	2.24868	6.85963e-17	0.429337	chr11:104661076-104661576	Itgb3	Naïve
chr8	108822897	108823397	4.13408	6.86086e-17	0.221652	chr8:108822897-108823397	Zfhx3	Naïve
chr1	131324741	131325241	3.24552	7.802e-17	0.1894	chr1:131324741-131325241	Ikbke	Naïve
chr17	79099749	79100249	2.48206	9.01056e-17	0.312604	chr17:79099749-79100249	Qpct	Naïve
chr11	99170833	99171333	1.61588	9.8563e-17	0.469112	chr11:99170833-99171333	Ccr7	Naïve
chr18	55681278	55681778	6.35924	1.03448e-16	0.281964	chr18:55681278-55681778	Zfp608	Naïve
chr9	58139883	58140383	5.06022	1.048e-16	0.240606	chr9:58139883-58140383	Islr	Naïve
chr15	31649619	31650119	3.46502	1.05193e-16	0.298187	chr15:31649619-31650119	Fam173b	Naïve
chr3	9520359	9520859	3.94416	1.0657e-16	0.256808	chr3:9520359-9520859	Zfp704	Naïve
chr15	3309784	3310284	3.86361	1.08013e-16	0.210083	chr15:3309784-3310284	Ccdc152	Naïve
chr10	78594522	78595022	3.10665	1.11767e-16	0.282796	chr10:78594522-78595022	Syde1	Naïve
chr9	115474115	115474615	2.28792	1.37126e-16	0.240118	chr9:115474115-115474615	Mir467h	Naïve
chr8	13987097	13987597	1.82558	1.45376e-16	0.423607	chr8:13987097-13987597	Gm5907	Naïve
chr13	15845741	15846241	2.40582	2.32807e-16	0.263577	chr13:15845741-15846241	A530046M15Rik	Naïve
chr4	40883114	40883614	2.57494	2.32807e-16	0.316547	chr4:40883114-40883614	B4galt1	Naïve
chr17	65957523	65958023	3.65557	2.37843e-16	0.254755	chr17:65957523-65958023	Twsg1	Naïve
chr14	15099854	15100354	2.42244	2.42899e-16	0.243148	chr14:15099854-15100354	Nek10	Naïve
chr18	68969297	68969797	2.98226	2.5867e-16	0.30454	chr18:68969297-68969797	4930546C10Rik	Naïve
chr5	35973751	35974251	4.11349	2.78555e-16	0.245542	chr5:35973751-35974251	Afap1	Naïve
chr14	122902095	122902595	2.20407	2.7904e-16	0.404376	chr14:122902095-122902595	4930594M22Rik	Naïve
chr17	73086944	73087444	3.62629	2.86008e-16	0.296687	chr17:73086944-73087444	Lclat1	Naïve
chr4	62551935	62552435	2.2647	2.91476e-16	0.270592	chr4:62551935-62552435	Rgs3	Naïve
chr15	30662019	30662519	4.87965	2.946e-16	0.252044	chr15:30662019-30662519	4930430F21Rik	Naïve
chr6	66493647	66494147	2.8846	2.95035e-16	0.235344	chr6:66493647-66494147	Mad2l1	Naïve
chr9	81863787	81864287	2.83418	3.67766e-16	0.312853	chr9:81863787-81864287	Mei4	Naïve
chr12	40536174	40536674	1.95683	3.7481e-16	0.464193	chr12:40536174-40536674	Dock4	Naïve
chr4	136081734	136082234	2.14691	3.94681e-16	0.286735	chr4:136081734-136082234	Rpl11	Naïve
chr5	147323146	147323646	3.39508	3.97128e-16	0.193184	chr5:147323146-147323646	Urad	Naïve
chr15	94478704	94479204	3.79066	4.14168e-16	0.211009	chr15:94478704-94479204	Pus7l	Naïve
chr2	127927515	127928015	2.48304	4.43568e-16	0.40563	chr2:127927515-127928015	Acoxl	Naïve
chr14	16173290	16173790	1.97177	4.59369e-16	0.480155	chr14:16173290-16173790	Ngly1	Naïve
chr4	140601058	140601558	3.51933	4.59953e-16	0.266327	chr4:140601058-140601558	Arhgef10l	Naïve
chr3	101066148	101066648	2.86593	4.61034e-16	0.367396	chr3:101066148-101066648	Cd101	Naïve
chr2	144228483	144228983	2.5764	6.55499e-16	0.264281	chr2:144228483-144228983	Snord17	Naïve
chr6	71154824	71155324	3.45973	6.64292e-16	0.281621	chr6:71154824-71155324	Thnsl2	Naïve
chr3	9499824	9500324	3.18812	7.53438e-16	0.211625	chr3:9499824-9500324	C030034L19Rik	Naïve
chr3	101029266	101029766	1.97319	7.81036e-16	0.327697	chr3:101029266-101029766	Cd101	Naïve
chr14	121553686	121554186	3.4801	8.03999e-16	0.296295	chr14:121553686-121554186	Slc15a1	Naïve
chr5	107201766	107202266	2.66302	1.07935e-15	0.181107	chr5:107201766-107202266	Tgfbr3	Naïve
chr12	15804841	15805341	3.00854	1.21999e-15	0.25725	chr12:15804841-15805341	Mir6387	Naïve
chr2	27187437	27187937	2.42977	1.34199e-15	0.373798	chr2:27187437-27187937	Dbh	Naïve
chr11	46404995	46405495	3.43424	1.34816e-15	0.269815	chr11:46404995-46405495	Fam71b	Naïve
chr12	82187084	82187584	3.84822	1.40496e-15	0.259634	chr12:82187084-82187584	Sipa1l1	Naïve
chr17	30046628	30047128	2.73241	1.41821e-15	0.26346	chr17:30046628-30047128	Zfand3	Naïve
chr9	77513889	77514389	2.9841	1.63879e-15	0.341638	chr9:77513889-77514389	Lrrc1	Naïve
chr1	82973892	82974392	4.73492	1.68626e-15	0.228786	chr1:82973892-82974392	Slc19a3	Naïve
chr9	121992982	121993482	2.07602	1.78558e-15	0.262965	chr9:121992982-121993482	Pomgnt2	Naïve
chr9	48538216	48538716	1.70766	2.0396e-15	0.330262	chr9:48538216-48538716	Gm5617	Naïve
chr4	32291425	32291925	1.73314	2.09214e-15	0.448869	chr4:32291425-32291925	Bach2	Naïve
chr16	78595734	78596234	4.12109	2.17795e-15	0.262135	chr16:78595734-78596234	D16Ertd472e	Naïve
chr15	36336796	36337296	1.92821	2.40978e-15	0.208265	chr15:36336796-36337296	Rnf19a	Naïve
chr16	22526083	22526583	3.58737	2.94123e-15	0.22951	chr16:22526083-22526583	Mir8095	Naïve
chr16	8745710	8746210	3.51403	2.98229e-15	0.285379	chr16:8745710-8746210	Usp7	Naïve
chr5	23524552	23525052	3.50782	3.06397e-15	0.23164	chr5:23524552-23525052	Kmt2e	Naïve
chr10	68119161	68119661	2.80878	3.27644e-15	0.248709	chr10:68119161-68119661	Rtkn2	Naïve
chr16	95869400	95869900	1.64627	3.71566e-15	0.438936	chr16:95869400-95869900	1600002D24Rik	Naïve
chr2	60375071	60375571	3.81488	4.81897e-15	0.286083	chr2:60375071-60375571	Ly75	Naïve
chr1	69768771	69769271	2.13637	5.06606e-15	0.38871	chr1:69768771-69769271	Spag16	Naïve
chr12	112449041	112449541	2.68776	5.69563e-15	0.251467	chr12:112449041-112449541	B020018J22Rik	Naïve
chr3	38282820	38283320	3.31109	5.79352e-15	0.316605	chr3:38282820-38283320	5430434I15Rik	Naïve
chr3	97297736	97298236	2.28507	6.04459e-15	0.201644	chr3:97297736-97298236	Bcl9	Naïve
chr8	108884794	108885294	6.12248	6.25735e-15	0.178598	chr8:108884794-108885294	Mir3108	Naïve
chr8	123162780	123163280	1.54803	7.33998e-15	0.364148	chr8:123162780-123163280	Sult5a1	Naïve
chr4	7455088	7455588	1.8758	7.58363e-15	0.252668	chr4:7455088-7455588	8430436N08Rik	Naïve
chr12	109067769	109068269	3.18206	8.10979e-15	0.155744	chr12:109067769-109068269	Begain	Naïve
chr3	68966889	68967389	2.67937	8.33197e-15	0.258108	chr3:68966889-68967389	Ift80	Naïve
chr4	31823832	31824332	3.02409	8.62137e-15	0.294326	chr4:31823832-31824332	Map3k7	Naïve
chr9	115526293	115526793	2.62153	8.62137e-15	0.33283	chr9:115526293-115526793	Mir467h	Naïve
chr8	35692874	35693374	4.6461	9.50006e-15	0.298949	chr8:35692874-35693374	Gm16793	Naïve
chr13	44065669	44066169	2.82854	9.68539e-15	0.218552	chr13:44065669-44066169	Gm5083	Naïve
chr3	59702614	59703114	2.3745	1.13442e-14	0.284388	chr3:59702614-59703114	Gm5538	Naïve
chr16	23228331	23228831	4.87908	1.21367e-14	0.224956	chr16:23228331-23228831	BC106179	Naïve
chr5	103746491	103746991	3.94109	1.38432e-14	0.186604	chr5:103746491-103746991	Aff1	Naïve
chr13	28417501	28418001	3.31122	1.38841e-14	0.183294	chr13:28417501-28418001	Prl5a1	Naïve
chr3	116374418	116374918	2.91578	1.51578e-14	0.196245	chr3:116374418-116374918	Cdc14a	Naïve
chr11	109591449	109591949	2.72833	1.52556e-14	0.218907	chr11:109591449-109591949	Wipi1	Naïve
chr13	52627984	52628484	5.46844	1.56875e-14	0.214354	chr13:52627984-52628484	Syk	Naïve
chr5	136863868	136864368	2.73582	1.59098e-14	0.21003	chr5:136863868-136864368	Col26a1	Naïve
chr19	11807243	11807743	3.00643	1.8113e-14	0.304893	chr19:11807243-11807743	Stx3	Naïve
chr8	127515901	127516401	3.21998	1.93349e-14	0.248697	chr8:127515901-127516401	Pard3	Naïve
chr9	94945505	94946005	2.73044	2.06847e-14	0.295905	chr9:94945505-94946005	Mir7656	Naïve
chr9	63086610	63087110	3.04154	2.12661e-14	0.183635	chr9:63086610-63087110	Skor1	Naïve
chr12	52824691	52825191	2.96508	2.20636e-14	0.187083	chr12:52824691-52825191	Akap6	Naïve
chr13	89401258	89401758	3.58796	2.22848e-14	0.250308	chr13:89401258-89401758	Hapln1	Naïve
chr13	52144030	52144530	6.30709	2.44867e-14	0.156991	chr13:52144030-52144530	4921525O09Rik	Naïve
chr17	52448595	52449095	2.59015	2.61063e-14	0.350901	chr17:52448595-52449095	Kcnh8	Naïve
chr3	131199830	131200330	1.97121	2.62461e-14	0.251678	chr3:131199830-131200330	Hadh	Naïve
chr2	71360156	71360656	3.78443	2.72252e-14	0.244571	chr2:71360156-71360656	Slc25a12	Naïve
chr11	88073229	88073729	1.70035	2.73734e-14	0.350542	chr11:88073229-88073729	Vezf1	Naïve
chr6	87725239	87725739	3.81798	2.86809e-14	0.179004	chr6:87725239-87725739	Efcc1	Naïve
chr9	66492244	66492744	3.3839	3.05218e-14	0.335305	chr9:66492244-66492744	Fbxl22	Naïve
chr18	62081603	62082103	4.46545	3.15589e-14	0.157892	chr18:62081603-62082103	Adrb2	Naïve
chr15	53324688	53325188	3.42002	3.26642e-14	0.202026	chr15:53324688-53325188	Ext1	Naïve
chr19	41022150	41022650	6.13073	3.2939e-14	0.201811	chr19:41022150-41022650	Dntt	Naïve
chr14	18041721	18042221	3.637	3.39807e-14	0.18828	chr14:18041721-18042221	Nr1d2	Naïve
chr10	36157977	36158477	2.00509	3.4314e-14	0.40636	chr10:36157977-36158477	Hs3st5	Naïve
chr10	67911875	67912375	2.62019	3.4612e-14	0.201794	chr10:67911875-67912375	Zfp365	Naïve
chr17	29155788	29156288	1.67888	3.53203e-14	0.27524	chr17:29155788-29156288	Rab44	Naïve
chr8	95369534	95370034	4.02876	3.56308e-14	0.193492	chr8:95369534-95370034	Mmp15	Naïve
chr12	52796368	52796868	3.2846	3.59433e-14	0.189338	chr12:52796368-52796868	Akap6	Naïve
chr9	115499481	115499981	4.02669	3.65305e-14	0.252802	chr9:115499481-115499981	Mir467h	Naïve
chr7	63999105	63999605	1.50927	3.67621e-14	0.4474	chr7:63999105-63999605	Klf13	Naïve
chr1	183180225	183180725	2.15821	3.81365e-14	0.265906	chr1:183180225-183180725	Disp1	Naïve
chr13	73703351	73703851	1.52301	3.92045e-14	0.347428	chr13:73703351-73703851	Slc6a19	Naïve
chr2	59469878	59470378	1.97847	3.9925e-14	0.287311	chr2:59469878-59470378	Dapl1	Naïve
chr3	101276381	101276881	1.82249	4.15058e-14	0.263237	chr3:101276381-101276881	Cd2	Naïve
chr8	11009565	11010065	1.93803	4.15164e-14	0.177596	chr8:11009565-11010065	Irs2	Naïve
chr5	149080399	149080899	2.05789	4.31783e-14	0.341986	chr5:149080399-149080899	Hmgb1	Naïve
chr9	58131710	58132210	2.85249	4.38969e-14	0.227532	chr9:58131710-58132210	Ccdc33	Naïve
chr13	47056040	47056540	3.74223	4.59454e-14	0.218925	chr13:47056040-47056540	Kdm1b	Naïve
chr5	36006046	36006546	2.56981	4.73031e-14	0.209308	chr5:36006046-36006546	Afap1	Naïve
chr14	121552531	121553031	3.39933	4.77881e-14	0.245967	chr14:121552531-121553031	Slc15a1	Naïve
chr2	173026755	173027255	1.49352	4.85186e-14	0.455357	chr2:173026755-173027255	Rbm38	Naïve
chr16	94185327	94185827	1.42044	4.90441e-14	0.389729	chr16:94185327-94185827	Sim2	Naïve
chr12	3870955	3871455	1.34176	5.33022e-14	0.459536	chr12:3870955-3871455	Dnmt3aos	Naïve
chr6	124885855	124886355	2.51227	5.33022e-14	0.373481	chr6:124885855-124886355	Cd4	Naïve
chr8	114875114	114875614	3.15462	5.50111e-14	0.209741	chr8:114875114-114875614	Wwox	Naïve
chr15	79374691	79375191	4.12552	5.5465e-14	0.181812	chr15:79374691-79375191	Mir1943	Naïve
chr9	123766931	123767431	4.04508	5.73371e-14	0.195077	chr9:123766931-123767431	Cxcr6	Naïve
chr14	48271062	48271562	4.0002	5.8722e-14	0.219447	chr14:48271062-48271562	Gm6498	Naïve
chr19	47524830	47525330	2.5108	6.02637e-14	0.259745	chr19:47524830-47525330	Stn1	Naïve
chr16	23174810	23175310	2.27279	6.20513e-14	0.245714	chr16:23174810-23175310	C730014E05Rik	Naïve
chr8	85624399	85624899	1.60979	6.24001e-14	0.397953	chr8:85624399-85624899	Dnaja2	Naïve
chr11	117872140	117872640	1.16069	6.57702e-14	0.502944	chr11:117872140-117872640	Tha1	Naïve
chr9	63089061	63089561	2.58209	6.79905e-14	0.209736	chr9:63089061-63089561	Skor1	Naïve
chr11	115462445	115462945	2.20267	7.48795e-14	0.259877	chr11:115462445-115462945	Slc16a5	Naïve
chr9	114612953	114613453	3.54793	8.01379e-14	0.205599	chr9:114612953-114613453	Cnot10	Naïve
chr6	119508829	119509329	2.12253	8.0674e-14	0.304422	chr6:119508829-119509329	Fbxl14	Naïve
chr12	107184313	107184813	2.26394	8.16663e-14	0.339509	chr12:107184313-107184813	4933406K04Rik	Naïve
chr17	52468309	52468809	1.49094	8.68904e-14	0.368287	chr17:52468309-52468809	Kcnh8	Naïve
chr7	97842705	97843205	2.57274	8.98738e-14	0.251989	chr7:97842705-97843205	Pak1	Naïve
chr13	114189405	114189905	2.07643	9.57379e-14	0.24006	chr13:114189405-114189905	A430090L17Rik	Naïve
chr2	84016342	84016842	4.12	9.83991e-14	0.219812	chr2:84016342-84016842	Zswim2	Naïve
chr5	100912323	100912823	1.90845	1.14699e-13	0.243942	chr5:100912323-100912823	Gpat3	Naïve
chr12	109090647	109091147	6.35411	1.17057e-13	0.162258	chr12:109090647-109091147	Begain	Naïve
chr4	111414707	111415207	2.29004	1.17057e-13	0.235615	chr4:111414707-111415207	Bend5	Naïve
chr6	87152816	87153316	1.37833	1.21774e-13	0.432681	chr6:87152816-87153316	D6Ertd527e	Naïve
chr9	105689422	105689922	3.30138	1.25189e-13	0.252518	chr9:105689422-105689922	Pik3r4	Naïve
chr7	68070582	68071082	2.54935	1.26969e-13	0.264194	chr7:68070582-68071082	Igf1r	Naïve
chr5	140215374	140215874	3.90836	1.27395e-13	0.220496	chr5:140215374-140215874	Mad1l1	Naïve
chr3	37724369	37724869	2.49237	1.33827e-13	0.324335	chr3:37724369-37724869	Gm5148	Naïve
chr8	126721526	126722026	3.67216	1.40195e-13	0.164213	chr8:126721526-126722026	A630001O12Rik	Naïve
chr15	74769031	74769531	2.32732	1.44469e-13	0.276488	chr15:74769031-74769531	Ly6d	Naïve
chr7	25835453	25835953	1.55356	1.4615e-13	0.407369	chr7:25835453-25835953	Cyp2s1	Naïve
chr14	16151776	16152276	3.26867	1.46813e-13	0.223582	chr14:16151776-16152276	Ngly1	Naïve
chr9	15580114	15580614	4.05036	1.5695e-13	0.175936	chr9:15580114-15580614	4930540M03Rik	Naïve
chr3	115933526	115934026	2.03922	1.61833e-13	0.33032	chr3:115933526-115934026	Dph5	Naïve
chr7	71242495	71242995	2.48352	1.62403e-13	0.310187	chr7:71242495-71242995	4930441H08Rik	Naïve
chr18	82846892	82847392	3.01652	1.64042e-13	0.221951	chr18:82846892-82847392	4930445N18Rik	Naïve
chr9	120691976	120692476	1.46821	1.6912e-13	0.263082	chr9:120691976-120692476	5830454E08Rik	Naïve
chr11	32013510	32014010	2.09819	1.74826e-13	0.297657	chr11:32013510-32014010	Nsg2	Naïve
chr15	67460258	67460758	5.27015	1.74826e-13	0.187137	chr15:67460258-67460758	1700012I11Rik	Naïve
chr3	121426197	121426697	1.73166	1.74826e-13	0.201981	chr3:121426197-121426697	Cnn3	Naïve
chr1	35709158	35709658	4.47048	1.77331e-13	0.188243	chr1:35709158-35709658	Hs6st1	Naïve
chr11	54162935	54163435	2.0295	1.91919e-13	0.287027	chr11:54162935-54163435	4933405E24Rik	Naïve
chr1	127982147	127982647	2.82417	1.98087e-13	0.276536	chr1:127982147-127982647	Rab3gap1	Naïve
chr9	115434663	115435163	2.68095	2.10233e-13	0.184651	chr9:115434663-115435163	Mir467h	Naïve
chr12	106311065	106311565	2.11319	2.13491e-13	0.205623	chr12:106311065-106311565	1700121N20Rik	Naïve
chr14	118834166	118834666	1.84669	2.13491e-13	0.416858	chr14:118834166-118834666	Cldn10	Naïve
chr4	129610009	129610509	3.3053	2.16722e-13	0.295951	chr4:129610009-129610509	Dcdc2b	Naïve
chr8	86797661	86798161	1.56147	2.197e-13	0.450956	chr8:86797661-86798161	Siah1a	Naïve
chr19	10648131	10648631	1.88226	2.23194e-13	0.20968	chr19:10648131-10648631	4930524O05Rik	Naïve
chr18	41979420	41979920	2.48729	2.23498e-13	0.312966	chr18:41979420-41979920	Grxcr2	Naïve
chr1	92178260	92178760	1.89422	2.44156e-13	0.276996	chr1:92178260-92178760	Hdac4	Naïve
chr1	164457517	164458017	2.25314	2.45205e-13	0.140837	chr1:164457517-164458017	Atp1b1	Naïve
chr5	107840576	107841076	2.22415	2.45431e-13	0.436354	chr5:107840576-107841076	Ube2d2b	Naïve
chr3	101407567	101408067	1.98466	2.57968e-13	0.307328	chr3:101407567-101408067	Igsf3	Naïve
chr5	134444317	134444817	1.13565	2.67553e-13	0.31332	chr5:134444317-134444817	Gtf2ird1	Naïve
chr14	10301429	10301929	4.17368	2.67916e-13	0.258219	chr14:10301429-10301929	Mnd1-ps	Naïve
chr5	125152098	125152598	3.72723	3.01159e-13	0.20103	chr5:125152098-125152598	Ncor2	Naïve
chr13	56507084	56507584	1.71281	3.10355e-13	0.307422	chr13:56507084-56507584	Fbxl21	Naïve
chr2	167139739	167140239	2.6468	3.21802e-13	0.25748	chr2:167139739-167140239	Kcnb1	Naïve
chr15	53266913	53267413	2.31481	3.45627e-13	0.310259	chr15:53266913-53267413	Ext1	Naïve
chr14	64392564	64393064	2.594	3.49722e-13	0.307777	chr14:64392564-64393064	Msra	Naïve
chr2	72082766	72083266	3.16726	3.58982e-13	0.18489	chr2:72082766-72083266	Rapgef4	Naïve
chr1	164511556	164512056	3.43936	3.8588e-13	0.173951	chr1:164511556-164512056	Atp1b1	Naïve
chr3	148850906	148851406	3.09872	3.94567e-13	0.218396	chr3:148850906-148851406	Adgrl2	Naïve
chr6	121062687	121063187	4.46834	3.94567e-13	0.201041	chr6:121062687-121063187	Mical3	Naïve
chr1	127796317	127796817	1.35205	4.13066e-13	0.320819	chr1:127796317-127796817	Ccnt2	Naïve
chr16	23262069	23262569	3.10634	4.14361e-13	0.168631	chr16:23262069-23262569	BC106179	Naïve
chr12	99329116	99329616	1.90669	4.27752e-13	0.357904	chr12:99329116-99329616	Foxn3	Naïve
chr3	35318214	35318714	2.72956	4.27752e-13	0.187896	chr3:35318214-35318714	Gm6639	Naïve
chr2	72117053	72117553	2.81556	4.39908e-13	0.171324	chr2:72117053-72117553	Rapgef4	Naïve
chr5	149428269	149428769	2.28751	4.47767e-13	0.205142	chr5:149428269-149428769	Tex26	Naïve
chr9	72890590	72891090	1.80952	4.47767e-13	0.299247	chr9:72890590-72891090	Pygo1	Naïve
chr17	52591729	52592229	3.35769	4.5744e-13	0.243743	chr17:52591729-52592229	Kcnh8	Naïve
chr13	46779729	46780229	2.79592	5.00329e-13	0.270483	chr13:46779729-46780229	Nup153	Naïve
chr8	81694821	81695321	4.70725	5.08972e-13	0.171539	chr8:81694821-81695321	Inpp4b	Naïve
chr7	68144209	68144709	3.746	5.2153e-13	0.204052	chr7:68144209-68144709	Pgpep1l	Naïve
chr12	80273039	80273539	1.46797	5.27465e-13	0.367609	chr12:80273039-80273539	Actn1	Naïve
chr9	115387452	115387952	2.04576	5.33646e-13	0.233322	chr9:115387452-115387952	Mir467h	Naïve
chr15	80892271	80892771	3.38807	5.79786e-13	0.207514	chr15:80892271-80892771	Mir5113	Naïve
chr7	104169749	104170249	3.44537	5.82141e-13	0.274057	chr7:104169749-104170249	Olfm5	Naïve
chr2	76421460	76421960	3.53272	6.02878e-13	0.232232	chr2:76421460-76421960	Osbpl6	Naïve
chr11	117718812	117719312	3.03561	6.22688e-13	0.283629	chr11:117718812-117719312	Tmc6	Naïve
chr10	118633416	118633916	1.71545	6.64221e-13	0.478285	chr10:118633416-118633916	Ifngas1	Naïve
chr10	5448295	5448795	1.7555	7.04248e-13	0.291328	chr10:5448295-5448795	Syne1	Naïve
chr7	132316538	132317038	1.82505	7.34399e-13	0.224525	chr7:132316538-132317038	Chst15	Naïve
chr7	127628661	127629161	1.6151	7.89338e-13	0.253755	chr7:127628661-127629161	Zfp629	Naïve
chr2	32778014	32778514	2.46393	8.02746e-13	0.159059	chr2:32778014-32778514	Ptrh1	Naïve
chr10	61233101	61233601	1.44129	8.82522e-13	0.479661	chr10:61233101-61233601	Adamts14	Naïve
chr18	60991288	60991788	3.56107	8.92288e-13	0.170069	chr18:60991288-60991788	Slc6a7	Naïve
chr2	72281925	72282425	1.89581	9.19942e-13	0.341829	chr2:72281925-72282425	Map3k20	Naïve
chr9	48994719	48995219	3.30744	9.22692e-13	0.155824	chr9:48994719-48995219	Usp28	Naïve
chr6	49321289	49321789	4.35448	9.40074e-13	0.204585	chr6:49321289-49321789	Ccdc126	Naïve
chr12	28735201	28735701	6.16298	9.40393e-13	0.141875	chr12:28735201-28735701	Trappc12	Naïve
chr13	28833272	28833772	3.9787	9.703e-13	0.156001	chr13:28833272-28833772	2610307P16Rik	Naïve
chr4	134750131	134750631	1.30321	9.703e-13	0.417577	chr4:134750131-134750631	Ldlrap1	Naïve
chr5	134445098	134445598	3.03886	1.00646e-12	0.196288	chr5:134445098-134445598	Gtf2ird1	Naïve
chr5	146974008	146974508	2.34788	1.02779e-12	0.244974	chr5:146974008-146974508	Mtif3	Naïve
chr9	112213691	112214191	5.13908	1.0322e-12	0.159426	chr9:112213691-112214191	2310075C17Rik	Naïve
chr5	64905152	64905652	2.30056	1.04799e-12	0.294884	chr5:64905152-64905652	Tlr1	Naïve
chr4	63024661	63025161	5.08289	1.06846e-12	0.195285	chr4:63024661-63025161	Zfp618	Naïve
chr16	76202122	76202622	3.50987	1.11826e-12	0.233768	chr16:76202122-76202622	4930578N18Rik	Naïve
chr14	122028910	122029410	3.16637	1.16717e-12	0.234122	chr14:122028910-122029410	Timm8a2	Naïve
chr15	53115363	53115863	1.64035	1.17573e-12	0.326536	chr15:53115363-53115863	Ext1	Naïve
chr12	73687040	73687540	2.88542	1.1937e-12	0.148904	chr12:73687040-73687540	Prkch	Naïve
chr2	26622888	26623388	1.83278	1.22151e-12	0.31647	chr2:26622888-26623388	Fam69b	Naïve
chr12	112854861	112855361	1.25385	1.22337e-12	0.546149	chr12:112854861-112855361	Gpr132	Naïve
chr17	84407923	84408423	2.09945	1.22337e-12	0.184408	chr17:84407923-84408423	Thada	Naïve
chr14	57616544	57617044	5.85562	1.26277e-12	0.157203	chr14:57616544-57617044	1700039M10Rik	Naïve
chr10	41880709	41881209	2.70669	1.29055e-12	0.27683	chr10:41880709-41881209	Sesn1	Naïve
chr2	75073150	75073650	2.53705	1.3278e-12	0.164012	chr2:75073150-75073650	Mtx2	Naïve
chr4	44097690	44098190	2.88106	1.41505e-12	0.218191	chr4:44097690-44098190	Gne	Naïve
chr13	55716062	55716562	3.60003	1.6059e-12	0.19474	chr13:55716062-55716562	Txndc15	Naïve
chr9	118750722	118751222	2.41099	1.6059e-12	0.195883	chr9:118750722-118751222	Itga9	Naïve
chr12	54191927	54192427	2.58471	1.66182e-12	0.204306	chr12:54191927-54192427	Egln3	Naïve
chr4	136816676	136817176	3.22417	1.70885e-12	0.19158	chr4:136816676-136817176	Ephb2	Naïve
chr13	73702671	73703171	1.30659	1.72033e-12	0.412554	chr13:73702671-73703171	Slc6a19	Naïve
chr2	59353882	59354382	2.76509	1.77561e-12	0.189071	chr2:59353882-59354382	5330411J11Rik	Naïve
chr11	117878195	117878695	1.84521	1.82221e-12	0.241534	chr11:117878195-117878695	Tha1	Naïve
chr4	56070520	56071020	3.37466	1.83832e-12	0.23097	chr4:56070520-56071020	Klf4	Naïve
chr6	142917360	142917860	1.9115	1.92404e-12	0.346771	chr6:142917360-142917860	St8sia1	Naïve
chr1	164571625	164572125	2.74354	1.95818e-12	0.198331	chr1:164571625-164572125	Atp1b1	Naïve
chr13	41948170	41948670	2.96773	2.04729e-12	0.261669	chr13:41948170-41948670	Gm10790	Naïve
chr4	149469473	149469973	2.12734	2.11634e-12	0.327565	chr4:149469473-149469973	Rbp7	Naïve
chr15	25227453	25227953	4.86392	2.22536e-12	0.176678	chr15:25227453-25227953	Basp1	Naïve
chr5	72763524	72764024	1.81737	2.40029e-12	0.205856	chr5:72763524-72764024	Txk	Naïve
chr17	46172537	46173037	2.31726	2.40282e-12	0.162381	chr17:46172537-46173037	Gtpbp2	Naïve
chr5	89090063	89090563	4.46179	2.48855e-12	0.19774	chr5:89090063-89090563	Slc4a4	Naïve
chr4	71291673	71292173	1.52304	2.49349e-12	0.353566	chr4:71291673-71292173	Megf9	Naïve
chr9	115468593	115469093	2.37918	2.50178e-12	0.148545	chr9:115468593-115469093	Mir467h	Naïve
chr17	71118546	71119046	3.16472	2.56108e-12	0.163204	chr17:71118546-71119046	Lpin2	Naïve
chr10	62840640	62841140	4.12938	2.62734e-12	0.194515	chr10:62840640-62841140	Ccar1	Naïve
chr5	67299898	67300398	2.54685	2.64126e-12	0.305779	chr5:67299898-67300398	Slc30a9	Naïve
chr5	143654775	143655275	3.53248	2.68558e-12	0.192649	chr5:143654775-143655275	Cyth3	Naïve
chr18	74760505	74761005	2.63113	2.71107e-12	0.179837	chr18:74760505-74761005	Scarna17	Naïve
chr4	35140385	35140885	2.02172	2.71107e-12	0.251746	chr4:35140385-35140885	Ifnk	Naïve
chr4	149990866	149991366	2.16368	2.81785e-12	0.168164	chr4:149990866-149991366	H6pd	Naïve
chr9	121454905	121455405	1.71581	2.82171e-12	0.243744	chr9:121454905-121455405	Cck	Naïve
chr19	55915397	55915897	2.00467	2.91998e-12	0.377258	chr19:55915397-55915897	Tcf7l2	Naïve
chr9	112174932	112175432	5.12328	2.95793e-12	0.149929	chr9:112174932-112175432	2310075C17Rik	Naïve
chr15	94231208	94231708	5.00062	2.97908e-12	0.159299	chr15:94231208-94231708	D630010B17Rik	Naïve
chr7	64185253	64185753	1.70105	3.14298e-12	0.20335	chr7:64185253-64185753	Mir211	Naïve
chr13	46616609	46617109	1.5338	3.16998e-12	0.163587	chr13:46616609-46617109	Fam8a1	Naïve
chr4	11143103	11143603	4.0487	3.19185e-12	0.24122	chr4:11143103-11143603	Mir684-2	Naïve
chr9	32938843	32939343	3.78684	3.212e-12	0.162605	chr9:32938843-32939343	Gm27162	Naïve
chr4	130774752	130775252	1.73823	3.38506e-12	0.494181	chr4:130774752-130775252	Sdc3	Naïve
chr7	127632340	127632840	3.09883	3.47596e-12	0.174499	chr7:127632340-127632840	Zfp629	Naïve
chr11	5411552	5412052	1.84142	3.57682e-12	0.29511	chr11:5411552-5412052	Znrf3	Naïve
chr2	158159834	158160334	2.6998	3.75117e-12	0.333741	chr2:158159834-158160334	Tgm2	Naïve
chr1	84318534	84319034	4.73263	3.7718e-12	0.176204	chr1:84318534-84319034	Pid1	Naïve
chr11	32061818	32062318	1.97113	3.77594e-12	0.418621	chr11:32061818-32062318	Gm12108	Naïve
chr2	139924896	139925396	4.21313	3.86637e-12	0.138982	chr2:139924896-139925396	Tasp1	Naïve
chr3	52102505	52103005	1.48023	3.87822e-12	0.321128	chr3:52102505-52103005	Maml3	Naïve
chr17	74753130	74753630	3.55481	3.9301e-12	0.152021	chr17:74753130-74753630	Ttc27	Naïve
chr4	156004043	156004543	1.72269	4.13348e-12	0.256599	chr4:156004043-156004543	Tnfrsf4	Naïve
chr12	25013084	25013584	1.58251	4.25591e-12	0.225859	chr12:25013084-25013584	Kidins220	Naïve
chr5	36003735	36004235	3.55229	4.25591e-12	0.172086	chr5:36003735-36004235	Afap1	Naïve
chr2	156267575	156268075	2.50306	4.31374e-12	0.200114	chr2:156267575-156268075	Cnbd2	Naïve
chr9	115471510	115472010	3.38875	4.32103e-12	0.190564	chr9:115471510-115472010	Mir467h	Naïve
chr1	37696842	37697342	2.06102	4.39323e-12	0.25216	chr1:37696842-37697342	2010300C02Rik	Naïve
chr6	134700357	134700857	2.9444	4.39323e-12	0.193984	chr6:134700357-134700857	Borcs5	Naïve
chr1	165837482	165837982	2.50701	4.47654e-12	0.216216	chr1:165837482-165837982	Cd247	Naïve
chr10	68009239	68009739	6.10417	4.50746e-12	0.136129	chr10:68009239-68009739	Rtkn2	Naïve
chr13	12349371	12349871	2.70952	4.68805e-12	0.189941	chr13:12349371-12349871	Actn2	Naïve
chr3	107099836	107100336	1.92811	4.74062e-12	0.174701	chr3:107099836-107100336	Kcna2	Naïve
chr8	83611966	83612466	1.53406	4.77668e-12	0.340834	chr8:83611966-83612466	Dnajb1	Naïve
chr5	111039720	111040220	2.43152	4.77764e-12	0.288711	chr5:111039720-111040220	Mir701	Naïve
chr2	7269970	7270470	2.22837	5.05405e-12	0.208595	chr2:7269970-7270470	Celf2	Naïve
chr2	164899687	164900187	1.76557	5.16567e-12	0.258664	chr2:164899687-164900187	Zfp335	Naïve
chr4	6970483	6970983	1.89962	5.21179e-12	0.310214	chr4:6970483-6970983	Tox	Naïve
chr14	31433105	31433605	1.93707	5.2601e-12	0.303338	chr14:31433105-31433605	Sh3bp5	Naïve
chr14	31570242	31570742	3.11865	5.60944e-12	0.265817	chr14:31570242-31570742	Colq	Naïve
chr1	36148728	36149228	2.52214	5.69343e-12	0.212049	chr1:36148728-36149228	Mir6897	Naïve
chr11	54104967	54105467	3.36408	6.32476e-12	0.213457	chr11:54104967-54105467	P4ha2	Naïve
chr8	34046706	34047206	4.36622	6.83959e-12	0.145089	chr8:34046706-34047206	Dctn6	Naïve
chr9	103489850	103490350	1.75257	6.83959e-12	0.239052	chr9:103489850-103490350	Bfsp2	Naïve
chr18	7404742	7405242	3.94352	7.07952e-12	0.228128	chr18:7404742-7405242	Armc4	Naïve
chr1	91626040	91626540	4.60751	7.09178e-12	0.174252	chr1:91626040-91626540	Asb1	Naïve
chr5	111553371	111553871	3.37295	7.23495e-12	0.225707	chr5:111553371-111553871	C130026L21Rik	Naïve
chr15	67405453	67405953	3.8603	7.2512e-12	0.172156	chr15:67405453-67405953	1700012I11Rik	Naïve
chr3	9549847	9550347	3.09466	7.27748e-12	0.260099	chr3:9549847-9550347	Zfp704	Naïve
chr12	52830731	52831231	3.15212	7.32821e-12	0.259372	chr12:52830731-52831231	Akap6	Naïve
chr4	47000969	47001469	3.91012	7.33891e-12	0.185419	chr4:47000969-47001469	Gabbr2	Naïve
chr6	37617322	37617822	3.21256	8.08182e-12	0.196021	chr6:37617322-37617822	Akr1d1	Naïve
chr8	3220892	3221392	1.18348	8.11362e-12	0.330117	chr8:3220892-3221392	Insr	Naïve
chr5	149320586	149321086	2.78413	8.14996e-12	0.150892	chr5:149320586-149321086	Alox5ap	Naïve
chr13	89428465	89428965	3.81147	8.24003e-12	0.163763	chr13:89428465-89428965	Hapln1	Naïve
chr1	43403329	43403829	2.41264	8.43718e-12	0.218525	chr1:43403329-43403829	Nck2	Naïve
chr1	80410158	80410658	2.95957	8.51665e-12	0.204867	chr1:80410158-80410658	1700016L21Rik	Naïve
chr8	81782779	81783279	2.60134	8.73641e-12	0.236517	chr8:81782779-81783279	Inpp4b	Naïve
chr19	55408406	55408906	2.19838	8.76237e-12	0.248576	chr19:55408406-55408906	Vti1a	Naïve
chr8	14994305	14994805	1.34463	8.76237e-12	0.333273	chr8:14994305-14994805	Kbtbd11	Naïve
chr4	133498312	133498812	1.70294	8.83414e-12	0.193595	chr4:133498312-133498812	Trnp1	Naïve
chr8	127447094	127447594	4.93708	8.86193e-12	0.179663	chr8:127447094-127447594	Pard3	Naïve
chr13	52721393	52721893	1.67481	9.0373e-12	0.445252	chr13:52721393-52721893	BB123696	Naïve
chr13	41932270	41932770	2.60514	9.14547e-12	0.20549	chr13:41932270-41932770	Gm10790	Naïve
chr18	75410127	75410627	1.35201	9.20834e-12	0.43328	chr18:75410127-75410627	Smad7	Naïve
chr1	136672469	136672969	1.58135	9.27274e-12	0.342933	chr1:136672469-136672969	Gm19705	Naïve
chr5	27304012	27304512	4.16792	9.41177e-12	0.170804	chr5:27304012-27304512	Speer4b	Naïve
chr10	100770218	100770718	2.02912	9.75594e-12	0.140861	chr10:100770218-100770718	1700017N19Rik	Naïve
chr6	120199453	120199953	2.08412	9.88566e-12	0.291024	chr6:120199453-120199953	B4galnt3	Naïve
chr10	40177543	40178043	2.5052	1.01062e-11	0.258484	chr10:40177543-40178043	Slc16a10	Naïve
chr8	64826363	64826863	2.31477	1.0267e-11	0.32108	chr8:64826363-64826863	Klhl2	Naïve
chr13	56476670	56477170	1.31471	1.04866e-11	0.382516	chr13:56476670-56477170	Il9	Naïve
chr4	139813537	139814037	5.40962	1.05904e-11	0.126086	chr4:139813537-139814037	Pax7	Naïve
chr15	78683512	78684012	2.94529	1.06715e-11	0.176402	chr15:78683512-78684012	Elfn2	Naïve
chr11	11726126	11726626	1.24384	1.08064e-11	0.443151	chr11:11726126-11726626	Ikzf1	Naïve
chr13	97309337	97309837	5.42803	1.09101e-11	0.147475	chr13:97309337-97309837	Enc1	Naïve
chr5	89036135	89036635	2.3144	1.10562e-11	0.248988	chr5:89036135-89036635	Slc4a4	Naïve
chr11	117794129	117794629	2.29486	1.14131e-11	0.223298	chr11:117794129-117794629	6030468B19Rik	Naïve
chr6	13650798	13651298	2.47169	1.17443e-11	0.201741	chr6:13650798-13651298	Bmt2	Naïve
chr15	25692528	25693028	4.18065	1.1837e-11	0.174097	chr15:25692528-25693028	Myo10	Naïve
chr5	107015677	107016177	2.71768	1.18469e-11	0.158172	chr5:107015677-107016177	Cdc7	Naïve
chr2	72853249	72853749	4.45465	1.19884e-11	0.142866	chr2:72853249-72853749	6430710C18Rik	Naïve
chr3	97294213	97294713	1.68688	1.24651e-11	0.173697	chr3:97294213-97294713	Bcl9	Naïve
chr8	11008807	11009307	1.08594	1.24747e-11	0.319588	chr8:11008807-11009307	Irs2	Naïve
chr5	89051520	89052020	3.4209	1.25277e-11	0.163295	chr5:89051520-89052020	Slc4a4	Naïve
chr1	135659433	135659933	1.43244	1.26124e-11	0.272013	chr1:135659433-135659933	Nav1	Naïve
chr10	42848694	42849194	1.97203	1.33328e-11	0.258136	chr10:42848694-42849194	Scml4	Naïve
chr12	59169835	59170335	1.84642	1.45416e-11	0.263391	chr12:59169835-59170335	Fbxo33	Naïve
chr6	146005156	146005656	4.78702	1.45416e-11	0.127696	chr6:146005156-146005656	Sspn	Naïve
chr15	25910217	25910717	3.31588	1.45723e-11	0.203949	chr15:25910217-25910717	Mir7212	Naïve
chr5	67360048	67360548	2.76679	1.46383e-11	0.171101	chr5:67360048-67360548	Slc30a9	Naïve
chr11	106669735	106670235	2.70065	1.49311e-11	0.25736	chr11:106669735-106670235	Tex2	Naïve
chr11	100891651	100892151	3.75162	1.53445e-11	0.185915	chr11:100891651-100892151	Stat5a	Naïve
chr5	50024030	50024530	4.51395	1.55809e-11	0.170637	chr5:50024030-50024530	Adgra3	Naïve
chr11	99162958	99163458	1.60303	1.6283e-11	0.36034	chr11:99162958-99163458	Ccr7	Naïve
chr17	79964863	79965363	1.51284	1.73135e-11	0.299144	chr17:79964863-79965363	Atl2	Naïve
chr14	61046286	61046786	1.95702	1.79436e-11	0.262432	chr14:61046286-61046786	Tnfrsf19	Naïve
chr12	71006762	71007262	1.99564	1.84406e-11	0.279675	chr12:71006762-71007262	3110056K07Rik	Naïve
chr8	108890906	108891406	3.17968	1.85312e-11	0.150712	chr8:108890906-108891406	Mir3108	Naïve
chr1	136618481	136618981	3.25518	2.01783e-11	0.166683	chr1:136618481-136618981	Zfp281	Naïve
chr1	127319846	127320346	1.48041	2.03711e-11	0.177497	chr1:127319846-127320346	Mgat5	Naïve
chr15	36396010	36396510	1.86059	2.0903e-11	0.371219	chr15:36396010-36396510	Ankrd46	Naïve
chr6	66154847	66155347	6.14644	2.12842e-11	0.140236	chr6:66154847-66155347	Gm31520	Naïve
chr6	29853574	29854074	1.39654	2.13741e-11	0.247186	chr6:29853574-29854074	Strip2	Naïve
chr5	65910279	65910779	1.49403	2.22226e-11	0.244324	chr5:65910279-65910779	Rhoh	Naïve
chr6	37607448	37607948	1.68368	2.23317e-11	0.350848	chr6:37607448-37607948	Akr1d1	Naïve
chr13	114188702	114189202	1.61953	2.24971e-11	0.273654	chr13:114188702-114189202	A430090L17Rik	Naïve
chrX	57221857	57222357	2.9577	2.34106e-11	0.223615	chrX:57221857-57222357	Cd40lg	Naïve
chr2	59467931	59468431	2.80431	2.38005e-11	0.205845	chr2:59467931-59468431	Dapl1	Naïve
chr15	81131107	81131607	2.85109	2.38409e-11	0.202742	chr15:81131107-81131607	Mkl1	Naïve
chr4	126090053	126090553	2.50598	2.38409e-11	0.227294	chr4:126090053-126090553	Lsm10	Naïve
chr4	56915932	56916432	2.2097	2.44495e-11	0.184121	chr4:56915932-56916432	Mir32	Naïve
chr12	15967456	15967956	2.13907	2.46122e-11	0.235862	chr12:15967456-15967956	Trib2	Naïve
chr14	69774777	69775277	1.37284	2.4762e-11	0.413874	chr14:69774777-69775277	Tnfrsf10b	Naïve
chr18	81521118	81521618	3.00453	2.54384e-11	0.221547	chr18:81521118-81521618	Mir5127	Naïve
chr10	122604903	122605403	3.1264	2.59643e-11	0.169599	chr10:122604903-122605403	A130077B15Rik	Naïve
chr7	128627139	128627639	2.8442	2.60212e-11	0.162607	chr7:128627139-128627639	Inpp5f	Naïve
chr1	157039081	157039581	3.13586	2.65445e-11	0.1367	chr1:157039081-157039581	Tex35	Naïve
chr2	25620348	25620848	1.84791	2.67255e-11	0.348238	chr2:25620348-25620848	Tmem141	Naïve
chr11	88576617	88577117	2.04591	2.68273e-11	0.241539	chr11:88576617-88577117	0610039H22Rik	Naïve
chr10	7211969	7212469	1.45051	2.77679e-11	0.140599	chr10:7211969-7212469	Cnksr3	Naïve
chr3	89911067	89911567	3.55002	2.82268e-11	0.178338	chr3:89911067-89911567	Il6ra	Naïve
chr11	99115826	99116326	1.95197	2.8455e-11	0.199671	chr11:99115826-99116326	Tns4	Naïve
chr4	10753155	10753655	3.30482	2.96458e-11	0.19995	chr4:10753155-10753655	1700123O12Rik	Naïve
chr2	68959457	68959957	3.27982	2.99462e-11	0.154159	chr2:68959457-68959957	Cers6	Naïve
chr10	75417613	75418113	2.63508	3.01597e-11	0.215224	chr10:75417613-75418113	Upb1	Naïve
chr6	135418473	135418973	1.76819	3.02039e-11	0.231343	chr6:135418473-135418973	Emp1	Naïve
chr3	146063039	146063539	3.47393	3.17448e-11	0.191883	chr3:146063039-146063539	Wdr63	Naïve
chr7	4816573	4817073	3.23513	3.2181e-11	0.190997	chr7:4816573-4817073	Ube2s	Naïve
chr1	165816321	165816821	1.67633	3.24838e-11	0.276513	chr1:165816321-165816821	Cd247	Naïve
chr12	73382244	73382744	1.87544	3.2891e-11	0.140974	chr12:73382244-73382744	D830013O20Rik	Naïve
chr16	95303646	95304146	3.95199	3.30288e-11	0.125485	chr16:95303646-95304146	Gm31641	Naïve
chr19	47412871	47413371	2.06995	3.43533e-11	0.191995	chr19:47412871-47413371	Sh3pxd2a	Naïve
chr2	156882442	156882942	1.20572	3.60145e-11	0.291995	chr2:156882442-156882942	Sla2	Naïve
chr9	116018515	116019015	5.41127	3.60677e-11	0.143753	chr9:116018515-116019015	Gadl1	Naïve
chr13	51911578	51912078	3.39319	3.62815e-11	0.154844	chr13:51911578-51912078	Gadd45g	Naïve
chr15	59082108	59082608	1.98189	3.62851e-11	0.177426	chr15:59082108-59082608	Mtss1	Naïve
chr5	64342073	64342573	2.80201	3.65765e-11	0.160754	chr5:64342073-64342573	1700027F09Rik	Naïve
chr17	56885782	56886282	2.56053	3.68321e-11	0.194483	chr17:56885782-56886282	1700061G19Rik	Naïve
chr18	35837510	35838010	2.52613	4.01978e-11	0.151429	chr18:35837510-35838010	Cxxc5	Naïve
chr12	73342195	73342695	3.27671	4.06543e-11	0.192866	chr12:73342195-73342695	Slc38a6	Naïve
chr15	61422914	61423414	3.10871	4.06543e-11	0.171671	chr15:61422914-61423414	D030024E09Rik	Naïve
chr18	35830076	35830576	1.85746	4.12627e-11	0.146138	chr18:35830076-35830576	Cxxc5	Naïve
chr6	119336095	119336595	1.99852	4.12627e-11	0.233944	chr6:119336095-119336595	Lrtm2	Naïve
chr9	118400530	118401030	2.49568	4.12627e-11	0.204096	chr9:118400530-118401030	4933432G23Rik	Naïve
chr17	73009972	73010472	1.8818	4.128e-11	0.34956	chr17:73009972-73010472	Lbh	Naïve
chr7	130893043	130893543	2.44984	4.16987e-11	0.161197	chr7:130893043-130893543	Mir7061	Naïve
chr16	21694601	21695101	2.42238	4.21405e-11	0.148948	chr16:21694601-21695101	2510009E07Rik	Naïve
chr10	122599427	122599927	2.03851	4.35641e-11	0.206933	chr10:122599427-122599927	A130077B15Rik	Naïve
chr2	72117675	72118175	2.04859	4.39551e-11	0.228536	chr2:72117675-72118175	Rapgef4	Naïve
chr16	11072943	11073443	3.13746	4.39714e-11	0.116293	chr16:11072943-11073443	Snn	Naïve
chr1	136617151	136617651	2.64233	4.51078e-11	0.179005	chr1:136617151-136617651	Zfp281	Naïve
chr9	114742641	114743141	1.7045	4.68103e-11	0.235673	chr9:114742641-114743141	Cmtm6	Naïve
chr1	51104643	51105143	6.02087	4.70184e-11	0.141819	chr1:51104643-51105143	Cavin2	Naïve
chr13	9030329	9030829	2.02047	4.7409e-11	0.137909	chr13:9030329-9030829	Gtpbp4	Naïve
chr9	15581965	15582465	3.77961	4.7952e-11	0.137498	chr9:15581965-15582465	4930540M03Rik	Naïve
chr17	18558687	18559187	1.81115	4.8616e-11	0.258039	chr17:18558687-18559187	Vmn2r96	Naïve
chr8	127500131	127500631	1.76018	4.88938e-11	0.151543	chr8:127500131-127500631	Pard3	Naïve
chr16	48800840	48801340	2.47624	4.9498e-11	0.202958	chr16:48800840-48801340	Retnlb	Naïve
chr7	75384529	75385029	3.09091	5.27221e-11	0.182356	chr7:75384529-75385029	Akap13	Naïve
chr7	63816232	63816732	1.41761	5.30972e-11	0.271116	chr7:63816232-63816732	E030018B13Rik	Naïve
chr6	99486224	99486724	1.74912	5.37388e-11	0.298912	chr6:99486224-99486724	Foxp1	Naïve
chr6	135450551	135451051	2.63535	5.39833e-11	0.198853	chr6:135450551-135451051	Emp1	Naïve
chr2	33878348	33878848	2.37526	5.44567e-11	0.13912	chr2:33878348-33878848	Mvb12b	Naïve
chr15	97842078	97842578	1.55264	5.51137e-11	0.325948	chr15:97842078-97842578	Hdac7	Naïve
chr19	53809486	53809986	2.09123	5.51147e-11	0.175068	chr19:53809486-53809986	Pdcd4	Naïve
chr7	83609866	83610366	2.24517	5.54589e-11	0.166794	chr7:83609866-83610366	Stard5	Naïve
chr9	123760751	123761251	2.59162	5.56062e-11	0.16384	chr9:123760751-123761251	Lztfl1	Naïve
chr7	132317066	132317566	1.44639	5.56467e-11	0.196502	chr7:132317066-132317566	Chst15	Naïve
chr16	91448077	91448577	1.30152	5.60615e-11	0.258083	chr16:91448077-91448577	A930006K02Rik	Naïve
chr14	118173486	118173986	2.11001	5.61701e-11	0.300322	chr14:118173486-118173986	Gpr180	Naïve
chr2	32047270	32047770	1.40124	5.71827e-11	0.214135	chr2:32047270-32047770	Mir7674	Naïve
chr5	36089288	36089788	1.35245	5.80752e-11	0.255115	chr5:36089288-36089788	Psapl1	Naïve
chr5	24344402	24344902	1.69182	5.81531e-11	0.215802	chr5:24344402-24344902	Kcnh2	Naïve
chr3	103090390	103090890	3.41583	5.918e-11	0.135715	chr3:103090390-103090890	Ampd1	Naïve
chr11	11878696	11879196	2.0155	6.05559e-11	0.187401	chr11:11878696-11879196	1700042O10Rik	Naïve
chr8	35596977	35597477	1.41604	6.12782e-11	0.377008	chr8:35596977-35597477	Gm16793	Naïve
chr11	106056835	106057335	1.64122	6.1365e-11	0.231072	chr11:106056835-106057335	Taco1	Naïve
chr2	52310628	52311128	1.59747	6.16062e-11	0.144031	chr2:52310628-52311128	4930573O16Rik	Naïve
chr3	122474062	122474562	3.26512	6.18729e-11	0.194355	chr3:122474062-122474562	Bcar3	Naïve
chr5	89044787	89045287	1.55497	6.2431e-11	0.175325	chr5:89044787-89045287	Slc4a4	Naïve
chr5	92245375	92245875	1.80533	6.24478e-11	0.279133	chr5:92245375-92245875	Ppef2	Naïve
chr11	21166775	21167275	1.95074	6.31424e-11	0.248739	chr11:21166775-21167275	Vps54	Naïve
chr11	52309405	52309905	1.4498	6.48326e-11	0.22951	chr11:52309405-52309905	Tcf7	Naïve
chr16	23165443	23165943	1.57152	6.53537e-11	0.171238	chr16:23165443-23165943	C730014E05Rik	Naïve
chr5	92102946	92103446	1.84562	6.58208e-11	0.304324	chr5:92102946-92103446	G3bp2	Naïve
chr15	101180272	101180772	1.89359	6.59372e-11	0.236395	chr15:101180272-101180772	Acvr1b	Naïve
chr18	84302455	84302955	1.47107	6.8304e-11	0.33461	chr18:84302455-84302955	Zadh2	Naïve
chr6	121110217	121110717	3.00782	6.91487e-11	0.202292	chr6:121110217-121110717	Mical3	Naïve
chr5	127485054	127485554	2.09058	7.07504e-11	0.160557	chr5:127485054-127485554	Slc15a4	Naïve
chr4	57916371	57916871	2.08511	7.10269e-11	0.153822	chr4:57916371-57916871	D630039A03Rik	Naïve
chr16	48594352	48594852	4.15941	7.14558e-11	0.161722	chr16:48594352-48594852	Morc1	Naïve
chr18	64931125	64931625	2.4931	7.17529e-11	0.221998	chr18:64931125-64931625	Nedd4l	Naïve
chr11	76037501	76038001	2.10647	7.17868e-11	0.138723	chr11:76037501-76038001	Rflnb	Naïve
chr15	36965721	36966221	3.93339	7.42726e-11	0.191646	chr15:36965721-36966221	Zfp706	Naïve
chr6	136689993	136690493	2.33148	7.44361e-11	0.165889	chr6:136689993-136690493	Plbd1	Naïve
chr9	31271195	31271695	1.71127	7.65232e-11	0.424013	chr9:31271195-31271695	Gm7244	Naïve
chr11	105444863	105445363	3.50986	7.93878e-11	0.224674	chr11:105444863-105445363	Marchf10	Naïve
chr3	69289775	69290275	2.31904	8.04369e-11	0.267928	chr3:69289775-69290275	Ppm1l	Naïve
chr10	117625680	117626180	1.61365	8.08803e-11	0.27274	chr10:117625680-117626180	Cpm	Naïve
chr8	79399216	79399716	1.80343	8.15982e-11	0.292814	chr8:79399216-79399716	Smad1	Naïve
chr6	146481305	146481805	1.80814	8.2301e-11	0.233438	chr6:146481305-146481805	Itpr2	Naïve
chr18	69547860	69548360	2.11237	8.25867e-11	0.147351	chr18:69547860-69548360	Tcf4	Naïve
chr2	29110984	29111484	5.39477	8.37265e-11	0.137937	chr2:29110984-29111484	Setx	Naïve
chr12	15809502	15810002	3.76232	8.43605e-11	0.180692	chr12:15809502-15810002	Trib2	Naïve
chr8	10924371	10924871	3.08613	8.44527e-11	0.128661	chr8:10924371-10924871	3930402G23Rik	Naïve
chr6	90550490	90550990	5.19955	8.48777e-11	0.138897	chr6:90550490-90550990	Aldh1l1	Naïve
chr15	59070398	59070898	5.38025	8.5168e-11	0.139776	chr15:59070398-59070898	Mtss1	Naïve
chr16	95279937	95280437	4.53503	8.53427e-11	0.131205	chr16:95279937-95280437	Gm31641	Naïve
chr2	68932192	68932692	2.78929	8.75844e-11	0.1226	chr2:68932192-68932692	Cers6	Naïve
chr1	39843207	39843707	1.68282	8.98368e-11	0.264733	chr1:39843207-39843707	1700066B17Rik	Naïve
chr2	103945427	103945927	2.04593	8.98389e-11	0.233529	chr2:103945427-103945927	Lmo2	Naïve
chr18	31807045	31807545	2.35942	9.15599e-11	0.209725	chr18:31807045-31807545	Wdr33	Naïve
chr5	50058784	50059284	4.1813	9.26782e-11	0.164105	chr5:50058784-50059284	Adgra3	Naïve
chr8	108819788	108820288	3.86326	9.28644e-11	0.107286	chr8:108819788-108820288	Zfhx3	Naïve
chr1	69680946	69681446	4.8301	9.3703e-11	0.151878	chr1:69680946-69681446	Ikzf2	Naïve
chr7	68205719	68206219	2.13726	9.50149e-11	0.15216	chr7:68205719-68206219	Pgpep1l	Naïve
chr4	35156028	35156528	1.94247	9.70532e-11	0.217472	chr4:35156028-35156528	Mob3b	Naïve
chr16	5454264	5454764	5.99714	9.75633e-11	0.126251	chr16:5454264-5454764	Eef2kmt	Naïve
chr8	120544084	120544584	2.71913	9.89515e-11	0.172402	chr8:120544084-120544584	Mir7687	Naïve
chr8	125667215	125667715	1.66486	9.89754e-11	0.270963	chr8:125667215-125667715	Map10	Naïve
chr11	77791911	77792411	1.43574	9.90633e-11	0.283009	chr11:77791911-77792411	Myo18a	Naïve
chr11	55194285	55194785	4.40177	1.03992e-10	0.164589	chr11:55194285-55194785	Slc36a1os	Naïve
chr11	96996336	96996836	1.35762	1.04853e-10	0.442805	chr11:96996336-96996836	Sp6	Naïve
chr4	83941553	83942053	2.29929	1.05342e-10	0.227343	chr4:83941553-83942053	6030471H07Rik	Naïve
chr19	32406689	32407189	2.16043	1.06312e-10	0.151567	chr19:32406689-32407189	Sgms1	Naïve
chr5	35728859	35729359	2.97719	1.06312e-10	0.209513	chr5:35728859-35729359	Sh3tc1	Naïve
chr5	122650083	122650583	2.28842	1.06463e-10	0.169111	chr5:122650083-122650583	P2rx7	Naïve
chr9	48562336	48562836	1.83939	1.06601e-10	0.196144	chr9:48562336-48562836	Nnmt	Naïve
chr3	68980894	68981394	1.79945	1.07249e-10	0.254316	chr3:68980894-68981394	Ift80	Naïve
chr3	9402746	9403246	1.64932	1.10757e-10	0.257553	chr3:9402746-9403246	C030034L19Rik	Naïve
chr9	20636266	20636766	1.91656	1.14575e-10	0.252271	chr9:20636266-20636766	Ubl5	Naïve
chr5	62778550	62779050	1.6488	1.17907e-10	0.432534	chr5:62778550-62779050	Arap2	Naïve
chr10	68054103	68054603	2.72092	1.20553e-10	0.212999	chr10:68054103-68054603	Rtkn2	Naïve
chr3	38283558	38284058	2.46367	1.22386e-10	0.179526	chr3:38283558-38284058	5430434I15Rik	Naïve
chr14	15062723	15063223	2.59597	1.24161e-10	0.160737	chr14:15062723-15063223	Nek10	Naïve
chr2	33215631	33216131	2.60014	1.24161e-10	0.14095	chr2:33215631-33216131	Angptl2	Naïve
chr15	83008962	83009462	2.23975	1.24944e-10	0.231098	chr15:83008962-83009462	Nfam1	Naïve
chr12	4558827	4559327	3.93307	1.26802e-10	0.192644	chr12:4558827-4559327	Itsn2	Naïve
chr3	37205156	37205656	1.32907	1.2923e-10	0.345534	chr3:37205156-37205656	Il21	Naïve
chr5	122733763	122734263	2.3313	1.31797e-10	0.159823	chr5:122733763-122734263	P2rx4	Naïve
chr9	118821525	118822025	2.1066	1.3491e-10	0.131901	chr9:118821525-118822025	Ctdspl	Naïve
chr10	18469558	18470058	2.50752	1.37137e-10	0.171109	chr10:18469558-18470058	Nhsl1	Naïve
chr6	115684923	115685423	3.28103	1.39245e-10	0.139235	chr6:115684923-115685423	Raf1	Naïve
chr18	68227522	68228022	1.45378	1.42879e-10	0.459911	chr18:68227522-68228022	Mir7219	Naïve
chr10	121419955	121420455	2.29616	1.43566e-10	0.3156	chr10:121419955-121420455	Gns	Naïve
chr7	129814060	129814560	2.08222	1.47079e-10	0.123788	chr7:129814060-129814560	Gm4265	Naïve
chr4	155603726	155604226	4.62557	1.52575e-10	0.135936	chr4:155603726-155604226	Slc35e2	Naïve
chr19	47448458	47448958	1.4487	1.53721e-10	0.191068	chr19:47448458-47448958	Sh3pxd2a	Naïve
chr7	99003152	99003652	2.79807	1.54599e-10	0.181342	chr7:99003152-99003652	Uvrag	Naïve
chr2	173023546	173024046	1.11092	1.55824e-10	0.341403	chr2:173023546-173024046	Rbm38	Naïve
chr5	36397937	36398437	2.10758	1.56675e-10	0.152088	chr5:36397937-36398437	Sorcs2	Naïve
chr5	50029623	50030123	4.03971	1.58538e-10	0.164501	chr5:50029623-50030123	Adgra3	Naïve
chr15	77071356	77071856	2.11836	1.61256e-10	0.241456	chr15:77071356-77071856	1700109K24Rik	Naïve
chr18	67966910	67967410	1.67535	1.62321e-10	0.238973	chr18:67966910-67967410	Ldlrad4	Naïve
chr9	21652069	21652569	1.47303	1.62321e-10	0.202608	chr9:21652069-21652569	Smarca4	Naïve
chr5	64764374	64764874	2.9682	1.62401e-10	0.223902	chr5:64764374-64764874	Klf3	Naïve
chr1	181227753	181228253	1.61299	1.69891e-10	0.166381	chr1:181227753-181228253	Wdr26	Naïve
chr6	127991781	127992281	1.1314	1.75072e-10	0.313153	chr6:127991781-127992281	Tspan11	Naïve
chr18	81863732	81864232	2.11695	1.75479e-10	0.170443	chr18:81863732-81864232	Mir5127	Naïve
chr5	64029633	64030133	1.98467	1.83561e-10	0.320731	chr5:64029633-64030133	5830416I19Rik	Naïve
chr11	6695240	6695740	1.31038	1.89163e-10	0.287212	chr11:6695240-6695740	Gm11981	Naïve
chr16	36927446	36927946	2.7114	1.90505e-10	0.250668	chr16:36927446-36927946	Hcls1	Naïve
chr16	76310234	76310734	3.9996	1.9256e-10	0.154039	chr16:76310234-76310734	Nrip1	Naïve
chr16	32081946	32082446	1.84359	1.96374e-10	0.198902	chr16:32081946-32082446	Pak2	Naïve
chr2	173854822	173855322	2.86536	1.96374e-10	0.174105	chr2:173854822-173855322	Vapb	Naïve
chr14	32716656	32717156	2.57653	2.03648e-10	0.163728	chr14:32716656-32717156	3425401B19Rik	Naïve
chr15	73117855	73118355	1.32981	2.12444e-10	0.489686	chr15:73117855-73118355	Chrac1	Naïve
chr3	145987496	145987996	2.34353	2.15397e-10	0.135293	chr3:145987496-145987996	Syde2	Naïve
chr16	33012811	33013311	2.94119	2.18894e-10	0.176768	chr16:33012811-33013311	Iqcg	Naïve
chr18	60973303	60973803	3.76587	2.19985e-10	0.122265	chr18:60973303-60973803	Mir6982	Naïve
chr16	95750239	95750739	1.87046	2.26104e-10	0.250383	chr16:95750239-95750739	Ets2	Naïve
chr11	50915924	50916424	1.81176	2.2633e-10	0.227743	chr11:50915924-50916424	Zfp2	Naïve
chr16	23224573	23225073	1.59079	2.32282e-10	0.191037	chr16:23224573-23225073	St6gal1	Naïve
chr8	126626924	126627424	1.63672	2.33798e-10	0.248509	chr8:126626924-126627424	Irf2bp2	Naïve
chr17	84032388	84032888	1.66439	2.35596e-10	0.198031	chr17:84032388-84032888	8430430B14Rik	Naïve
chr6	128025459	128025959	1.4323	2.37292e-10	0.309442	chr6:128025459-128025959	Tspan9	Naïve
chr1	180922248	180922748	2.25323	2.37433e-10	0.176828	chr1:180922248-180922748	Lefty1	Naïve
chr13	73760051	73760551	1.88382	2.42609e-10	0.229299	chr13:73760051-73760551	Slc12a7	Naïve
chr5	107223029	107223529	4.79627	2.44077e-10	0.116464	chr5:107223029-107223529	Tgfbr3	Naïve
chr6	136854202	136854702	1.81303	2.45746e-10	0.244388	chr6:136854202-136854702	Art4	Naïve
chr17	17636090	17636590	2.66578	2.5523e-10	0.241422	chr17:17636090-17636590	Lnpep	Naïve
chr13	97287027	97287527	2.5982	2.57213e-10	0.169896	chr13:97287027-97287527	Enc1	Naïve
chr7	99017500	99018000	4.76691	2.59059e-10	0.147749	chr7:99017500-99018000	Uvrag	Naïve
chr13	30197922	30198422	2.67995	2.59633e-10	0.138725	chr13:30197922-30198422	Mboat1	Naïve
chr11	75980363	75980863	2.01153	2.65471e-10	0.23465	chr11:75980363-75980863	1700016K19Rik	Naïve
chr5	65904453	65904953	2.47654	2.65471e-10	0.190743	chr5:65904453-65904953	Rhoh	Naïve
chr5	148976801	148977301	1.15385	2.65687e-10	0.261392	chr5:148976801-148977301	5930430L01Rik	Naïve
chr3	135513248	135513748	2.02426	2.68963e-10	0.246777	chr3:135513248-135513748	Manba	Naïve
chr18	84911599	84912099	6.39421	2.69965e-10	0.166889	chr18:84911599-84912099	Fbxo15	Naïve
chr9	112174378	112174878	6.11609	2.69965e-10	0.137275	chr9:112174378-112174878	2310075C17Rik	Naïve
chr12	107140852	107141352	2.22557	2.72733e-10	0.294438	chr12:107140852-107141352	4933406K04Rik	Naïve
chr5	140210356	140210856	3.69267	2.74556e-10	0.146768	chr5:140210356-140210856	Mad1l1	Naïve
chr17	35194108	35194608	1.53078	2.84861e-10	0.284748	chr17:35194108-35194608	Ltb	Naïve
chr15	94187536	94188036	1.60255	2.86855e-10	0.131729	chr15:94187536-94188036	D630010B17Rik	Naïve
chr9	115617906	115618406	2.63363	2.95187e-10	0.146954	chr9:115617906-115618406	Mir467h	Naïve
chr15	74723202	74723702	2.45828	2.98468e-10	0.225316	chr15:74723202-74723702	Them6	Naïve
chr2	72144751	72145251	1.53109	2.98468e-10	0.167174	chr2:72144751-72145251	Map3k20	Naïve
chr4	135128792	135129292	1.69232	3.00659e-10	0.192441	chr4:135128792-135129292	Runx3	Naïve
chr11	3344859	3345359	1.44683	3.0395e-10	0.253146	chr11:3344859-3345359	Pik3ip1	Naïve
chr4	32862401	32862901	3.6128	3.07159e-10	0.146596	chr4:32862401-32862901	Lyrm2	Naïve
chr15	36937675	36938175	2.42506	3.09966e-10	0.183364	chr15:36937675-36938175	Zfp706	Naïve
chr2	32646315	32646815	4.91396	3.10207e-10	0.136831	chr2:32646315-32646815	Eng	Naïve
chr17	18458059	18458559	1.98332	3.1247e-10	0.187231	chr17:18458059-18458559	Vmn2r95	Naïve
chr1	69656915	69657415	4.63169	3.13546e-10	0.136342	chr1:69656915-69657415	Ikzf2	Naïve
chr6	67480360	67480860	2.99008	3.13572e-10	0.155522	chr6:67480360-67480860	Il23r	Naïve
chr1	84305651	84306151	2.84467	3.22287e-10	0.189844	chr1:84305651-84306151	Pid1	Naïve
chr11	32020308	32020808	2.48277	3.22881e-10	0.197487	chr11:32020308-32020808	Nsg2	Naïve
chr15	64067465	64067965	1.72899	3.3662e-10	0.406774	chr15:64067465-64067965	Fam49b	Naïve
chr12	17727896	17728396	2.11894	3.36696e-10	0.219372	chr12:17727896-17728396	Hpcal1	Naïve
chr3	52088315	52088815	2.32321	3.39055e-10	0.151312	chr3:52088315-52088815	Maml3	Naïve
chr18	55695565	55696065	3.93023	3.47506e-10	0.116115	chr18:55695565-55696065	Zfp608	Naïve
chr3	68967514	68968014	2.03913	3.52023e-10	0.135513	chr3:68967514-68968014	Ift80	Naïve
chr11	121697258	121697758	1.34743	3.55356e-10	0.204246	chr11:121697258-121697758	Metrnl	Naïve
chr14	17659900	17660400	2.70787	3.62725e-10	0.124123	chr14:17659900-17660400	Thrb	Naïve
chr11	99136373	99136873	1.48831	3.63058e-10	0.292339	chr11:99136373-99136873	Ccr7	Naïve
chr2	26551990	26552490	1.86178	3.66376e-10	0.229932	chr2:26551990-26552490	Egfl7	Naïve
chr2	35259638	35260138	1.76791	3.66376e-10	0.17441	chr2:35259638-35260138	Gsn	Naïve
chr18	76892275	76892775	2.33943	3.72494e-10	0.148911	chr18:76892275-76892775	Skor2	Naïve
chr9	110891042	110891542	2.65612	3.78208e-10	0.191185	chr9:110891042-110891542	Als2cl	Naïve
chr10	43740103	43740603	1.50311	3.80966e-10	0.121506	chr10:43740103-43740603	1700027J07Rik	Naïve
chr4	148683430	148683930	1.54161	3.86705e-10	0.357566	chr4:148683430-148683930	Gm572	Naïve
chr7	31146657	31147157	2.38135	3.90176e-10	0.152576	chr7:31146657-31147157	Gramd1a	Naïve
chr10	41619943	41620443	1.16018	3.94172e-10	0.25093	chr10:41619943-41620443	Ccdc162	Naïve
chr13	13581956	13582456	1.55458	4.10622e-10	0.174358	chr13:13581956-13582456	Lyst	Naïve
chr18	80041665	80042165	1.80451	4.10622e-10	0.151421	chr18:80041665-80042165	Pard6g	Naïve
chr10	128746198	128746698	1.37495	4.1145e-10	0.427676	chr10:128746198-128746698	Pym1	Naïve
chr9	42465509	42466009	1.06441	4.12868e-10	0.387431	chr9:42465509-42466009	Tbcel	Naïve
chr7	80091499	80091999	1.46575	4.14553e-10	0.283988	chr7:80091499-80091999	Gm21057	Naïve
chr17	5491296	5491796	1.39186	4.15539e-10	0.353421	chr17:5491296-5491796	Zdhhc14	Naïve
chr9	96696192	96696692	2.1615	4.27745e-10	0.184866	chr9:96696192-96696692	Zbtb38	Naïve
chr16	23375018	23375518	2.69071	4.32452e-10	0.186095	chr16:23375018-23375518	Rtp1	Naïve
chr10	128990920	128991420	1.56715	4.4424e-10	0.30401	chr10:128990920-128991420	Olfr9	Naïve
chr10	78386423	78386923	6.14279	4.46929e-10	0.139876	chr10:78386423-78386923	Mir6907	Naïve
chr8	104039522	104040022	5.8109	4.46929e-10	0.110718	chr8:104039522-104040022	Cdh5	Naïve
chr11	60232507	60233007	1.9888	4.62426e-10	0.152408	chr11:60232507-60233007	Srebf1	Naïve
chr1	106065732	106066232	5.22986	4.69407e-10	0.121187	chr1:106065732-106066232	Zcchc2	Naïve
chr4	150583768	150584268	1.74101	4.70913e-10	0.154559	chr4:150583768-150584268	Slc45a1	Naïve
chr5	148978313	148978813	2.1592	4.89594e-10	0.143371	chr5:148978313-148978813	5930430L01Rik	Naïve
chr9	41080811	41081311	1.50193	4.89971e-10	0.357759	chr9:41080811-41081311	Crtam	Naïve
chr12	33048392	33048892	2.14146	4.94269e-10	0.20393	chr12:33048392-33048892	Cdhr3	Naïve
chr15	100732586	100733086	1.24736	4.94269e-10	0.359662	chr15:100732586-100733086	I730030J21Rik	Naïve
chr16	87725786	87726286	1.66096	4.96375e-10	0.212717	chr16:87725786-87726286	Bach1	Naïve
chr7	83147599	83148099	3.33178	4.97403e-10	0.14988	chr7:83147599-83148099	A530021J07Rik	Naïve
chr1	135631471	135631971	4.08005	5.08589e-10	0.148958	chr1:135631471-135631971	Nav1	Naïve
chr17	56884756	56885256	1.76104	5.33326e-10	0.173398	chr17:56884756-56885256	1700061G19Rik	Naïve
chr17	5769045	5769545	2.74689	5.43476e-10	0.158649	chr17:5769045-5769545	3300005D01Rik	Naïve
chr1	36921572	36922072	3.32442	5.45706e-10	0.123757	chr1:36921572-36922072	Tmem131	Naïve
chr15	73268092	73268592	1.74698	5.56916e-10	0.198137	chr15:73268092-73268592	Mir151	Naïve
chr6	22374768	22375268	2.92329	5.63833e-10	0.131562	chr6:22374768-22375268	Fam3c	Naïve
chr7	68250431	68250931	2.00778	5.68591e-10	0.207722	chr7:68250431-68250931	Pgpep1l	Naïve
chr13	52083964	52084464	2.08598	5.69275e-10	0.161897	chr13:52083964-52084464	4921525O09Rik	Naïve
chr9	11578963	11579463	2.6829	5.71793e-10	0.208344	chr9:11578963-11579463	Cntn5	Naïve
chr10	18407342	18407842	3.79076	5.78969e-10	0.159861	chr10:18407342-18407842	Nhsl1	Naïve
chr10	62858899	62859399	3.98752	5.83269e-10	0.17907	chr10:62858899-62859399	Tet1	Naïve
chr12	28808597	28809097	2.15108	5.83269e-10	0.156817	chr12:28808597-28809097	Eipr1	Naïve
chr17	51800131	51800631	3.26914	5.83269e-10	0.149317	chr17:51800131-51800631	Satb1	Naïve
chr5	28269514	28270014	1.25112	5.8571e-10	0.3433	chr5:28269514-28270014	Cnpy1	Naïve
chr10	93700895	93701395	5.09441	5.95171e-10	0.160293	chr10:93700895-93701395	Gm15915	Naïve
chr5	123765514	123766014	2.12609	5.9772e-10	0.197578	chr5:123765514-123766014	Kntc1	Naïve
chr16	23144265	23144765	1.28996	6.05101e-10	0.298229	chr16:23144265-23144765	Adipoq	Naïve
chr16	59515296	59515796	2.66828	6.07289e-10	0.203462	chr16:59515296-59515796	Crybg3	Naïve
chr19	14695321	14695821	1.79311	6.11394e-10	0.366443	chr19:14695321-14695821	Tle4	Naïve
chr12	82165547	82166047	1.70363	6.11742e-10	0.234574	chr12:82165547-82166047	Sipa1l1	Naïve
chr16	44735588	44736088	2.49976	6.14858e-10	0.174837	chr16:44735588-44736088	Gtpbp8	Naïve
chr16	23279666	23280166	2.19156	6.3132e-10	0.188824	chr16:23279666-23280166	BC106179	Naïve
chr16	91533424	91533924	1.05132	6.32131e-10	0.472103	chr16:91533424-91533924	Mir6367	Naïve
chr1	157038370	157038870	2.2052	6.37686e-10	0.117964	chr1:157038370-157038870	Tex35	Naïve
chr11	77521041	77521541	2.78032	6.40691e-10	0.125344	chr11:77521041-77521541	Abhd15	Naïve
chr16	91056329	91056829	1.20457	6.41451e-10	0.353453	chr16:91056329-91056829	Paxbp1	Naïve
chr9	59941792	59942292	1.21449	6.41451e-10	0.380961	chr9:59941792-59942292	Gm7616	Naïve
chr13	41929707	41930207	2.55886	6.50381e-10	0.170165	chr13:41929707-41930207	Gm10790	Naïve
chr14	18021669	18022169	3.4066	6.54296e-10	0.121274	chr14:18021669-18022169	Nr1d2	Naïve
chr4	63072834	63073334	4.73476	6.60407e-10	0.0995718	chr4:63072834-63073334	Ambp	Naïve
chr19	47450105	47450605	2.57969	6.78498e-10	0.105569	chr19:47450105-47450605	Sh3pxd2a	Naïve
chr5	139930967	139931467	2.35804	7.17434e-10	0.171759	chr5:139930967-139931467	Elfn1	Naïve
chr12	106308188	106308688	2.14344	7.27322e-10	0.128282	chr12:106308188-106308688	1700121N20Rik	Naïve
chr13	37562509	37563009	2.66242	7.35836e-10	0.194446	chr13:37562509-37563009	Ly86	Naïve
chr11	51961725	51962225	1.87032	7.42206e-10	0.21884	chr11:51961725-51962225	Cdkn2aipnl	Naïve
chr11	54726639	54727139	2.53377	7.43401e-10	0.172144	chr11:54726639-54727139	Cdc42se2	Naïve
chr3	68974653	68975153	3.2751	7.43542e-10	0.145334	chr3:68974653-68975153	Ift80	Naïve
chr5	115150846	115151346	2.93848	7.43901e-10	0.130861	chr5:115150846-115151346	Mlec	Naïve
chr9	62363554	62364054	2.26487	7.44361e-10	0.242548	chr9:62363554-62364054	Anp32a	Naïve
chr7	112213097	112213597	1.73834	7.51397e-10	0.284882	chr7:112213097-112213597	Mical2	Naïve
chr4	149066889	149067389	2.18701	7.59551e-10	0.130536	chr4:149066889-149067389	Pex14	Naïve
chr1	36960440	36960940	1.7022	7.62928e-10	0.265026	chr1:36960440-36960940	Tmem131	Naïve
chr15	80148541	80149041	3.10676	7.67611e-10	0.161423	chr15:80148541-80149041	Tab1	Naïve
chr6	84617000	84617500	1.60083	7.72072e-10	0.296806	chr6:84617000-84617500	Cyp26b1	Naïve
chr2	71735504	71736004	2.28896	8.24784e-10	0.207779	chr2:71735504-71736004	Platr26	Naïve
chr1	106036670	106037170	4.6726	8.49764e-10	0.194387	chr1:106036670-106037170	Zcchc2	Naïve
chr11	114876154	114876654	1.48603	8.52451e-10	0.196753	chr11:114876154-114876654	Cd300a	Naïve
chr13	37751696	37752196	2.77731	8.56337e-10	0.128558	chr13:37751696-37752196	Rreb1	Naïve
chr8	80393079	80393579	3.6226	8.56337e-10	0.147649	chr8:80393079-80393579	Gypa	Naïve
chr4	7206902	7207402	2.51899	8.57603e-10	0.116442	chr4:7206902-7207402	Tox	Naïve
chr12	36019478	36019978	1.98474	8.60331e-10	0.277409	chr12:36019478-36019978	Tspan13	Naïve
chr1	43880330	43880830	1.99638	8.60471e-10	0.272441	chr1:43880330-43880830	Uxs1	Naïve
chr8	125862286	125862786	3.17442	8.99752e-10	0.135691	chr8:125862286-125862786	A730098A19Rik	Naïve
chr2	26550017	26550517	3.57081	9.05319e-10	0.144682	chr2:26550017-26550517	Egfl7	Naïve
chr9	42860339	42860839	2.21326	9.08326e-10	0.136178	chr9:42860339-42860839	Grik4	Naïve
chr18	69614237	69614737	3.2088	9.0996e-10	0.130041	chr18:69614237-69614737	Tcf4	Naïve
chr14	16172273	16172773	2.54582	9.11611e-10	0.149163	chr14:16172273-16172773	Ngly1	Naïve
chr5	96878769	96879269	1.46444	9.45014e-10	0.352203	chr5:96878769-96879269	Gm8013	Naïve
chr10	88204175	88204675	3.49754	9.673e-10	0.144999	chr10:88204175-88204675	Washc3	Naïve
chr3	28554793	28555293	2.93722	9.87652e-10	0.21742	chr3:28554793-28555293	Mir466q	Naïve
chr2	122485571	122486071	5.43545	1.01667e-09	0.111748	chr2:122485571-122486071	Gm14085	Naïve
chr15	11532889	11533389	2.41485	1.02286e-09	0.18868	chr15:11532889-11533389	Tars	Naïve
chr15	25828430	25828930	2.13941	1.02773e-09	0.203555	chr15:25828430-25828930	Retreg1	Naïve
chr8	86686544	86687044	1.8148	1.02773e-09	0.367706	chr8:86686544-86687044	Gm10638	Naïve
chr19	34510656	34511156	2.1765	1.02781e-09	0.178843	chr19:34510656-34511156	Lipa	Naïve
chr14	74359608	74360108	4.51078	1.0288e-09	0.150222	chr14:74359608-74360108	4933402J15Rik	Naïve
chr7	68264500	68265000	1.93956	1.03623e-09	0.217479	chr7:68264500-68265000	Pgpep1l	Naïve
chr9	113792521	113793021	1.90461	1.04077e-09	0.194312	chr9:113792521-113793021	Clasp2	Naïve
chr1	43768592	43769092	1.64845	1.04224e-09	0.358348	chr1:43768592-43769092	1500015O10Rik	Naïve
chr14	57610988	57611488	3.98428	1.05296e-09	0.170292	chr14:57610988-57611488	1700039M10Rik	Naïve
chr3	8718138	8718638	2.25459	1.05296e-09	0.307477	chr3:8718138-8718638	Hey1	Naïve
chr15	82162159	82162659	3.04161	1.07374e-09	0.176738	chr15:82162159-82162659	Srebf2	Naïve
chr5	118036789	118037289	1.82444	1.08261e-09	0.212282	chr5:118036789-118037289	Tesc	Naïve
chr15	78604182	78604682	4.01485	1.11472e-09	0.113729	chr15:78604182-78604682	Cyth4	Naïve
chr10	20257752	20258252	4.01489	1.12145e-09	0.126241	chr10:20257752-20258252	Mir6413	Naïve
chr8	108886582	108887082	1.00316	1.13694e-09	0.17814	chr8:108886582-108887082	Mir3108	Naïve
chr17	73163661	73164161	1.78817	1.18867e-09	0.225888	chr17:73163661-73164161	Lclat1	Naïve
chr1	60882739	60883239	3.28732	1.20594e-09	0.155261	chr1:60882739-60883239	Ctla4	Naïve
chr10	58714040	58714540	2.34091	1.21603e-09	0.157493	chr10:58714040-58714540	BB019430	Naïve
chr12	100228419	100228919	3.02334	1.22621e-09	0.134218	chr12:100228419-100228919	Calm1	Naïve
chr2	102057385	102057885	5.95704	1.22621e-09	0.122736	chr2:102057385-102057885	Ldlrad3	Naïve
chr7	118976569	118977069	5.56764	1.22621e-09	0.0932273	chr7:118976569-118977069	Gprc5b	Naïve
chr17	26094123	26094623	3.6965	1.22975e-09	0.110427	chr17:26094123-26094623	Nme4	Naïve
chr7	68102789	68103289	2.52382	1.27689e-09	0.115468	chr7:68102789-68103289	Igf1r	Naïve
chrX	99592967	99593467	5.13252	1.31475e-09	0.11813	chrX:99592967-99593467	Pja1	Naïve
chr8	13979751	13980251	1.54405	1.34663e-09	0.184226	chr8:13979751-13980251	Tdrp	Naïve
chr7	46832097	46832597	1.62509	1.38679e-09	0.173164	chr7:46832097-46832597	Ldha	Naïve
chr2	72114021	72114521	1.55306	1.38794e-09	0.317688	chr2:72114021-72114521	Rapgef4	Naïve
chr17	27997149	27997649	1.87649	1.38935e-09	0.288864	chr17:27997149-27997649	Tcp11	Naïve
chr9	51213452	51213952	1.37217	1.39733e-09	0.431378	chr9:51213452-51213952	Pou2af1	Naïve
chr17	52461712	52462212	2.92461	1.43108e-09	0.138795	chr17:52461712-52462212	Kcnh8	Naïve
chr2	167989324	167989824	1.8488	1.45806e-09	0.179347	chr2:167989324-167989824	Ripor3	Naïve
chr6	71353636	71354136	1.60607	1.46931e-09	0.26709	chr6:71353636-71354136	Cd8a	Naïve
chr9	120796120	120796620	2.16813	1.51155e-09	0.257859	chr9:120796120-120796620	1700020M21Rik	Naïve
chr17	80323529	80324029	1.11447	1.5342e-09	0.409779	chr17:80323529-80324029	Arhgef33	Naïve
chr15	59010668	59011168	1.49022	1.5485e-09	0.106905	chr15:59010668-59011168	Mtss1	Naïve
chr13	112292433	112292933	3.22699	1.55136e-09	0.136239	chr13:112292433-112292933	Ankrd55	Naïve
chr8	125391253	125391753	1.03238	1.58604e-09	0.221719	chr8:125391253-125391753	Sipa1l2	Naïve
chr7	114210601	114211101	3.26152	1.58887e-09	0.131277	chr7:114210601-114211101	Copb1	Naïve
chr12	100544098	100544598	2.48208	1.59021e-09	0.142863	chr12:100544098-100544598	Ttc7b	Naïve
chr17	15821624	15822124	3.63129	1.59417e-09	0.136759	chr17:15821624-15822124	Rgmb	Naïve
chr10	25457014	25457514	2.21934	1.65824e-09	0.251624	chr10:25457014-25457514	Smlr1	Naïve
chr9	106386085	106386585	2.06076	1.67961e-09	0.206303	chr9:106386085-106386585	Dusp7	Naïve
chr11	45874205	45874705	2.39839	1.69043e-09	0.18568	chr11:45874205-45874705	Clint1	Naïve
chr3	144252924	144253424	1.81404	1.69914e-09	0.264032	chr3:144252924-144253424	Lmo4	Naïve
chr5	118601390	118601890	2.97861	1.7024e-09	0.174668	chr5:118601390-118601890	Med13l	Naïve
chr1	80440844	80441344	1.67827	1.71807e-09	0.248762	chr1:80440844-80441344	1700016L21Rik	Naïve
chr10	19321660	19322160	1.15167	1.71807e-09	0.35435	chr10:19321660-19322160	Olig3	Naïve
chr9	66680061	66680561	1.8954	1.71864e-09	0.230552	chr9:66680061-66680561	Car12	Naïve
chr7	49364425	49364925	4.53291	1.72194e-09	0.148431	chr7:49364425-49364925	9130015G15Rik	Naïve
chr17	79787143	79787643	2.77083	1.73218e-09	0.103907	chr17:79787143-79787643	Cyp1b1	Naïve
chr3	144260809	144261309	4.53502	1.74004e-09	0.127949	chr3:144260809-144261309	Lmo4	Naïve
chr5	147475292	147475792	5.34937	1.75056e-09	0.134135	chr5:147475292-147475792	Pan3	Naïve
chr16	48771886	48772386	2.515	1.78468e-09	0.143259	chr16:48771886-48772386	Trat1	Naïve
chr12	111914038	111914538	1.40432	1.79444e-09	0.260375	chr12:111914038-111914538	Ppp1r13b	Naïve
chr8	128473814	128474314	2.25814	1.79544e-09	0.251882	chr8:128473814-128474314	Mir1903	Naïve
chr5	142891325	142891825	2.16708	1.8051e-09	0.150906	chr5:142891325-142891825	Fbxl18	Naïve
chr17	5885412	5885912	1.57555	1.81814e-09	0.158205	chr17:5885412-5885912	Snx9	Naïve
chr13	49090130	49090630	4.32663	1.85465e-09	0.157492	chr13:49090130-49090630	Wnk2	Naïve
chr19	57429866	57430366	3.07095	1.89294e-09	0.176516	chr19:57429866-57430366	Trub1	Naïve
chr13	34837630	34838130	4.31765	1.90485e-09	0.135719	chr13:34837630-34838130	Prpf4b	Naïve
chr9	108540751	108541251	2.15168	1.93127e-09	0.190742	chr9:108540751-108541251	Impdh2	Naïve
chr2	117996091	117996591	3.88442	1.93812e-09	0.112938	chr2:117996091-117996591	Gm13986	Naïve
chr5	74132618	74133118	2.04581	2.02853e-09	0.199803	chr5:74132618-74133118	Snora26	Naïve
chr14	120372700	120373200	2.29033	2.03426e-09	0.148383	chr14:120372700-120373200	Mbnl2	Naïve
chr14	53991345	53991845	3.36065	2.03785e-09	0.146182	chr14:53991345-53991845	Dad1	Naïve
chr14	121545459	121545959	5.79948	2.03785e-09	0.10983	chr14:121545459-121545959	Slc15a1	Naïve
chr6	119630505	119631005	5.73627	2.03785e-09	0.105035	chr6:119630505-119631005	Wnt5b	Naïve
chr7	63815361	63815861	1.97449	2.04563e-09	0.107402	chr7:63815361-63815861	E030018B13Rik	Naïve
chr14	75769261	75769761	1.31205	2.09205e-09	0.376331	chr14:75769261-75769761	Cog3	Naïve
chr18	80738146	80738646	1.20283	2.13162e-09	0.27231	chr18:80738146-80738646	Nfatc1	Naïve
chr17	78086908	78087408	1.97568	2.17735e-09	0.333566	chr17:78086908-78087408	Crim1	Naïve
chr10	40462174	40462674	1.48624	2.22872e-09	0.261974	chr10:40462174-40462674	Slc22a16	Naïve
chr7	68062764	68063264	2.50271	2.24569e-09	0.155343	chr7:68062764-68063264	Igf1r	Naïve
chr1	127830145	127830645	1.33541	2.27289e-09	0.348354	chr1:127830145-127830645	Map3k19	Naïve
chr11	70265222	70265722	2.77758	2.28039e-09	0.150766	chr11:70265222-70265722	Alox12	Naïve
chr3	75696074	75696574	2.7542	2.28247e-09	0.139149	chr3:75696074-75696574	Platr10	Naïve
chr15	27796462	27796962	2.3665	2.29556e-09	0.174848	chr15:27796462-27796962	Otulinl	Naïve
chr10	19116924	19117424	2.48018	2.30458e-09	0.180251	chr10:19116924-19117424	Gm20139	Naïve
chr13	73690535	73691035	1.8915	2.34754e-09	0.169307	chr13:73690535-73691035	Slc6a19os	Naïve
chr2	73003027	73003527	1.54735	2.36657e-09	0.301892	chr2:73003027-73003527	Sp3	Naïve
chr8	13996207	13996707	3.34377	2.36996e-09	0.148896	chr8:13996207-13996707	Gm5907	Naïve
chr17	83961927	83962427	2.61387	2.4034e-09	0.188909	chr17:83961927-83962427	8430430B14Rik	Naïve
chr2	117988468	117988968	4.42096	2.40899e-09	0.120997	chr2:117988468-117988968	Gm13986	Naïve
chr5	149324687	149325187	2.69989	2.42385e-09	0.184899	chr5:149324687-149325187	Alox5ap	Naïve
chr16	48627230	48627730	2.57785	2.43689e-09	0.166581	chr16:48627230-48627730	Trat1	Naïve
chr10	78385470	78385970	2.1275	2.51294e-09	0.106083	chr10:78385470-78385970	Mir6907	Naïve
chr5	35893155	35893655	1.45836	2.56472e-09	0.221191	chr5:35893155-35893655	Afap1	Naïve
chr7	128376048	128376548	2.36911	2.56668e-09	0.164867	chr7:128376048-128376548	Rgs10	Naïve
chr17	23620321	23620821	1.58547	2.56754e-09	0.391205	chr17:23620321-23620821	Zscan10	Naïve
chr5	107079848	107080348	1.32309	2.57645e-09	0.310525	chr5:107079848-107080348	Cdc7	Naïve
chr15	97577997	97578497	1.89047	2.5999e-09	0.291326	chr15:97577997-97578497	Rpap3	Naïve
chr11	100609825	100610325	2.03063	2.68328e-09	0.210826	chr11:100609825-100610325	Dnajc7	Naïve
chr1	162295406	162295906	3.70225	2.77647e-09	0.166382	chr1:162295406-162295906	Dnm3os	Naïve
chr2	118499613	118500113	2.20278	2.79907e-09	0.145519	chr2:118499613-118500113	Srp14	Naïve
chr10	93688523	93689023	4.72437	2.81765e-09	0.122829	chr10:93688523-93689023	Gm15915	Naïve
chr6	83414911	83415411	3.54478	2.82639e-09	0.127029	chr6:83414911-83415411	Mir6374	Naïve
chr17	78429013	78429513	2.41496	2.87954e-09	0.174299	chr17:78429013-78429513	Fez2	Naïve
chr12	108098216	108098716	3.25827	2.89642e-09	0.157982	chr12:108098216-108098716	Ccnk	Naïve
chr14	16170151	16170651	2.05816	2.9112e-09	0.221971	chr14:16170151-16170651	Ngly1	Naïve
chr1	193285711	193286211	3.04095	2.93267e-09	0.134811	chr1:193285711-193286211	G0s2	Naïve
chr2	122765115	122765615	1.41774	2.93447e-09	0.159153	chr2:122765115-122765615	Sqor	Naïve
chr11	52313365	52313865	1.29023	2.94901e-09	0.110491	chr11:52313365-52313865	Tcf7	Naïve
chr15	78576394	78576894	1.38159	2.99849e-09	0.249701	chr15:78576394-78576894	Rac2	Naïve
chr6	143115056	143115556	1.11104	3.06105e-09	0.282598	chr6:143115056-143115556	C2cd5	Naïve
chr18	77121450	77121950	2.05929	3.06603e-09	0.144388	chr18:77121450-77121950	Pias2	Naïve
chr3	83791395	83791895	2.0388	3.09104e-09	0.20877	chr3:83791395-83791895	Sfrp2	Naïve
chr14	79315884	79316384	2.95081	3.09385e-09	0.14338	chr14:79315884-79316384	Rgcc	Naïve
chr16	64647682	64648182	3.00344	3.1706e-09	0.130295	chr16:64647682-64648182	4930453N24Rik	Naïve
chr1	189855664	189856164	3.89027	3.17654e-09	0.099291	chr1:189855664-189856164	Smyd2	Naïve
chr12	100282274	100282774	4.46766	3.22284e-09	0.152643	chr12:100282274-100282774	Gm10432	Naïve
chr11	62524142	62524642	1.77802	3.23503e-09	0.182186	chr11:62524142-62524642	Cenpv	Naïve
chr19	55792486	55792986	2.24387	3.24374e-09	0.240012	chr19:55792486-55792986	Tcf7l2	Naïve
chr17	50310327	50310827	1.61111	3.25639e-09	0.206813	chr17:50310327-50310827	Dazl	Naïve
chr10	42886969	42887469	1.83434	3.28914e-09	0.231632	chr10:42886969-42887469	Scml4	Naïve
chr11	88164276	88164776	2.75659	3.32524e-09	0.161452	chr11:88164276-88164776	Mrps23	Naïve
chr5	147366333	147366833	1.74905	3.33248e-09	0.221264	chr5:147366333-147366833	Flt3	Naïve
chr1	36797417	36797917	1.69429	3.36613e-09	0.250582	chr1:36797417-36797917	Zap70	Naïve
chr18	35829516	35830016	2.70306	3.36613e-09	0.102996	chr18:35829516-35830016	Cxxc5	Naïve
chr7	80064067	80064567	5.88689	3.36613e-09	0.116815	chr7:80064067-80064567	Gm21057	Naïve
chr8	36028305	36028805	1.58237	3.42385e-09	0.312119	chr8:36028305-36028805	Prag1	Naïve
chr4	107259884	107260384	3.01273	3.42406e-09	0.159491	chr4:107259884-107260384	Hspb11	Naïve
chr10	93679518	93680018	3.496	3.48802e-09	0.117032	chr10:93679518-93680018	Gm15915	Naïve
chr16	31683609	31684109	2.57121	3.52231e-09	0.16365	chr16:31683609-31684109	Dlg1	Naïve
chr16	8719154	8719654	3.40505	3.52979e-09	0.164804	chr16:8719154-8719654	Gm5767	Naïve
chr18	79297666	79298166	1.68607	3.54389e-09	0.191598	chr18:79297666-79298166	Setbp1	Naïve
chr16	76283773	76284273	3.93199	3.56966e-09	0.176439	chr16:76283773-76284273	Nrip1	Naïve
chr6	119450707	119451207	2.17376	3.59659e-09	0.152228	chr6:119450707-119451207	Fbxl14	Naïve
chr17	50524977	50525477	1.02202	3.60725e-09	0.317525	chr17:50524977-50525477	Plcl2	Naïve
chr6	83437177	83437677	1.73968	3.60978e-09	0.211386	chr6:83437177-83437677	B230319C09Rik	Naïve
chr6	140656945	140657445	2.36546	3.61137e-09	0.139085	chr6:140656945-140657445	Aebp2	Naïve
chr5	111416946	111417446	2.71364	3.62552e-09	0.100625	chr5:111416946-111417446	Mn1	Naïve
chr4	57656368	57656868	5.12286	3.67337e-09	0.136372	chr4:57656368-57656868	Palm2	Naïve
chr1	189602242	189602742	3.91519	3.69272e-09	0.14816	chr1:189602242-189602742	Cenpf	Naïve
chr13	52635451	52635951	2.87445	3.72035e-09	0.124476	chr13:52635451-52635951	Syk	Naïve
chr15	94276360	94276860	2.84936	3.72902e-09	0.107238	chr15:94276360-94276860	D630010B17Rik	Naïve
chr2	122306733	122307233	3.9237	3.72902e-09	0.147325	chr2:122306733-122307233	Duoxa1	Naïve
chr7	120693873	120694373	1.71639	3.7588e-09	0.312873	chr7:120693873-120694373	Mosmo	Naïve
chr4	134091093	134091593	2.72891	3.76716e-09	0.143543	chr4:134091093-134091593	Cd52	Naïve
chr1	60813351	60813851	4.72103	3.80091e-09	0.102513	chr1:60813351-60813851	Cd28	Naïve
chr9	48450023	48450523	2.06571	3.80378e-09	0.248309	chr9:48450023-48450523	Gm8884	Naïve
chr1	36024891	36025391	1.22842	3.93407e-09	0.253475	chr1:36024891-36025391	Hs6st1	Naïve
chr11	75318277	75318777	2.11776	4.1211e-09	0.143705	chr11:75318277-75318777	Rpa1	Naïve
chr10	117651770	117652270	2.18703	4.21198e-09	0.159732	chr10:117651770-117652270	Cpm	Naïve
chr5	118620297	118620797	2.55235	4.23582e-09	0.147085	chr5:118620297-118620797	Med13l	Naïve
chr11	88430229	88430729	1.33285	4.25419e-09	0.223398	chr11:88430229-88430729	Mir378b	Naïve
chr19	45780530	45781030	1.87028	4.35287e-09	0.308272	chr19:45780530-45781030	Mgea5	Naïve
chr9	56146229	56146729	2.69943	4.49849e-09	0.163303	chr9:56146229-56146729	Tspan3	Naïve
chr1	64136218	64136718	1.99536	4.55016e-09	0.142212	chr1:64136218-64136718	Klf7	Naïve
chr8	72279055	72279555	1.19895	4.59846e-09	0.220579	chr8:72279055-72279555	Ap1m1	Naïve
chr12	40529635	40530135	2.64585	4.73628e-09	0.0953113	chr12:40529635-40530135	Dock4	Naïve
chr13	93546003	93546503	2.03325	4.75144e-09	0.144757	chr13:93546003-93546503	Jmy	Naïve
chr1	13311787	13312287	3.38093	4.78899e-09	0.135512	chr1:13311787-13312287	Ncoa2	Naïve
chr5	140271217	140271717	4.22054	4.80882e-09	0.137262	chr5:140271217-140271717	Mad1l1	Naïve
chr16	5453548	5454048	4.28403	4.8249e-09	0.120833	chr16:5453548-5454048	Eef2kmt	Naïve
chr1	164063623	164064123	1.78757	4.87881e-09	0.190734	chr1:164063623-164064123	Sell	Naïve
chr19	32620985	32621485	2.97135	4.9459e-09	0.125316	chr19:32620985-32621485	Papss2	Naïve
chr5	136693351	136693851	2.4373	5.02974e-09	0.114808	chr5:136693351-136693851	Myl10	Naïve
chr8	84723464	84723964	1.91905	5.02974e-09	0.121521	chr8:84723464-84723964	Lyl1	Naïve
chr2	11266583	11267083	2.45148	5.037e-09	0.227064	chr2:11266583-11267083	Gm13293	Naïve
chr14	79239316	79239816	2.88689	5.15643e-09	0.189074	chr14:79239316-79239816	Zfp957	Naïve
chr4	111415215	111415715	2.34304	5.17364e-09	0.148792	chr4:111415215-111415715	Bend5	Naïve
chr11	109347626	109348126	1.93789	5.25358e-09	0.199179	chr11:109347626-109348126	1700096J18Rik	Naïve
chr11	116369501	116370001	1.79933	5.25358e-09	0.180942	chr11:116369501-116370001	Foxj1	Naïve
chr2	18307375	18307875	2.3533	5.28802e-09	0.162255	chr2:18307375-18307875	Dnajc1	Naïve
chr8	68062210	68062710	2.54536	5.31712e-09	0.215213	chr8:68062210-68062710	Psd3	Naïve
chr9	83437519	83438019	2.44456	5.3653e-09	0.209046	chr9:83437519-83438019	Lca5	Naïve
chr2	21222646	21223146	1.88302	5.41809e-09	0.229996	chr2:21222646-21223146	Thnsl1	Naïve
chr12	76853705	76854205	2.51567	5.46671e-09	0.148533	chr12:76853705-76854205	Fntb	Naïve
chr2	27198778	27199278	2.10555	5.48099e-09	0.131935	chr2:27198778-27199278	Dbh	Naïve
chrX	36195718	36196218	4.38138	5.50387e-09	0.161316	chrX:36195718-36196218	Zcchc12	Naïve
chr4	118260463	118260963	2.35164	5.73393e-09	0.106909	chr4:118260463-118260963	Ptprf	Naïve
chr11	75926766	75927266	1.36128	5.91512e-09	0.165843	chr11:75926766-75927266	Rph3al	Naïve
chr17	30035565	30036065	2.79868	6.08237e-09	0.148731	chr17:30035565-30036065	Zfand3	Naïve
chr4	109229712	109230212	3.92381	6.09802e-09	0.108871	chr4:109229712-109230212	Calr4	Naïve
chr16	46104462	46104962	2.09161	6.106e-09	0.239067	chr16:46104462-46104962	Cd96	Naïve
chr16	21835579	21836079	2.21082	6.25238e-09	0.122472	chr16:21835579-21836079	1300002E11Rik	Naïve
chr4	155168642	155169142	2.48508	6.27288e-09	0.206133	chr4:155168642-155169142	Ski	Naïve
chr6	127471942	127472442	2.33361	6.27482e-09	0.167433	chr6:127471942-127472442	Parp11	Naïve
chr2	59644925	59645425	2.76783	6.28417e-09	0.170801	chr2:59644925-59645425	Tanc1	Naïve
chr16	32520316	32520816	1.38994	6.34675e-09	0.236479	chr16:32520316-32520816	Zdhhc19	Naïve
chr19	32230595	32231095	3.81098	6.44161e-09	0.126196	chr19:32230595-32231095	Asah2	Naïve
chr16	32972542	32973042	1.45476	6.48491e-09	0.244475	chr16:32972542-32973042	Lrch3	Naïve
chr10	60381192	60381692	1.19328	6.66007e-09	0.41125	chr10:60381192-60381692	Gm17455	Naïve
chr5	110978352	110978852	2.09127	6.68707e-09	0.1767	chr5:110978352-110978852	Mir701	Naïve
chr8	34120344	34120844	2.04169	6.69481e-09	0.235868	chr8:34120344-34120844	Mboat4	Naïve
chr1	38885894	38886394	1.81907	6.71206e-09	0.270612	chr1:38885894-38886394	Chst10	Naïve
chr15	80149537	80150037	1.47453	6.77648e-09	0.278866	chr15:80149537-80150037	Tab1	Naïve
chr1	58311130	58311630	1.3919	6.87221e-09	0.243276	chr1:58311130-58311630	Aox2	Naïve
chr3	89868958	89869458	2.52033	6.95097e-09	0.147383	chr3:89868958-89869458	She	Naïve
chr5	65849230	65849730	3.5974	7.03552e-09	0.118705	chr5:65849230-65849730	Rhoh	Naïve
chr10	4079855	4080355	1.66117	7.04562e-09	0.10629	chr10:4079855-4080355	Mthfd1l	Naïve
chr17	45298293	45298793	2.21681	7.12904e-09	0.127864	chr17:45298293-45298793	Cdc5l	Naïve
chr16	21694032	21694532	2.42893	7.13782e-09	0.112154	chr16:21694032-21694532	2510009E07Rik	Naïve
chr17	29297681	29298181	2.07944	7.14023e-09	0.211022	chr17:29297681-29298181	Pi16	Naïve
chr13	44375840	44376340	1.83681	7.2591e-09	0.0946847	chr13:44375840-44376340	1700029N11Rik	Naïve
chr8	14012510	14013010	1.16582	7.26947e-09	0.396527	chr8:14012510-14013010	Gm5907	Naïve
chr15	73225071	73225571	3.81998	7.29063e-09	0.138467	chr15:73225071-73225571	Mir151	Naïve
chr17	50331019	50331519	1.6011	7.3785e-09	0.157856	chr17:50331019-50331519	Dazl	Naïve
chr10	84925429	84925929	1.94306	7.44452e-09	0.164628	chr10:84925429-84925929	Ric8b	Naïve
chr8	14011909	14012409	2.21066	7.44805e-09	0.190504	chr8:14011909-14012409	Gm5907	Naïve
chr7	68148213	68148713	1.74115	7.5101e-09	0.0967747	chr7:68148213-68148713	Pgpep1l	Naïve
chr11	113611906	113612406	2.02734	7.57256e-09	0.185508	chr11:113611906-113612406	Sstr2	Naïve
chr6	119500056	119500556	1.82188	7.57444e-09	0.126907	chr6:119500056-119500556	Fbxl14	Naïve
chr14	66188891	66189391	2.11514	7.57995e-09	0.299908	chr14:66188891-66189391	Chrna2	Naïve
chr7	56018386	56018886	1.93331	7.65187e-09	0.236906	chr7:56018386-56018886	Nipa1	Naïve
chr6	124750386	124750886	1.5812	7.73269e-09	0.196398	chr6:124750386-124750886	Atn1	Naïve
chrX	134158059	134158559	4.28222	7.73392e-09	0.102986	chrX:134158059-134158559	Xkrx	Naïve
chr2	14992480	14992980	2.4014	7.79779e-09	0.230807	chr2:14992480-14992980	Nsun6	Naïve
chr11	115451921	115452421	1.17207	7.87072e-09	0.325952	chr11:115451921-115452421	Mir3968	Naïve
chr9	108617244	108617744	2.60205	7.87131e-09	0.160423	chr9:108617244-108617744	P4htm	Naïve
chr19	3731129	3731629	1.40201	7.93185e-09	0.30599	chr19:3731129-3731629	1810055G02Rik	Naïve
chr12	73679301	73679801	2.66049	7.96117e-09	0.170253	chr12:73679301-73679801	Prkch	Naïve
chr16	42907313	42907813	1.78622	7.96117e-09	0.190595	chr16:42907313-42907813	Gm19522	Naïve
chr5	72761242	72761742	1.63604	8.14136e-09	0.229095	chr5:72761242-72761742	Txk	Naïve
chr10	19962698	19963198	2.13422	8.14924e-09	0.230141	chr10:19962698-19963198	Map3k5	Naïve
chr4	155209402	155209902	1.76823	8.1672e-09	0.171275	chr4:155209402-155209902	Ski	Naïve
chr11	115461767	115462267	1.4722	8.34776e-09	0.180346	chr11:115461767-115462267	Slc16a5	Naïve
chr5	139174974	139175474	2.12204	8.37297e-09	0.208948	chr5:139174974-139175474	Dnaaf5	Naïve
chr6	72993250	72993750	1.07689	8.39322e-09	0.440846	chr6:72993250-72993750	Tmsb10	Naïve
chr1	156446519	156447019	2.71869	8.45719e-09	0.126326	chr1:156446519-156447019	Axdnd1	Naïve
chr3	104630894	104631394	2.00142	8.45719e-09	0.177002	chr3:104630894-104631394	Slc16a1	Naïve
chr11	103260752	103261252	2.22185	8.58128e-09	0.220214	chr11:103260752-103261252	Map3k14	Naïve
chr8	4313556	4314056	1.78101	8.71442e-09	0.223576	chr8:4313556-4314056	Elavl1	Naïve
chr2	49787571	49788071	2.51823	8.73111e-09	0.157889	chr2:49787571-49788071	Lypd6b	Naïve
chr12	73698350	73698850	1.51087	8.78257e-09	0.305141	chr12:73698350-73698850	Prkch	Naïve
chr18	68951744	68952244	1.99013	8.83868e-09	0.157802	chr18:68951744-68952244	4930546C10Rik	Naïve
chr1	135793644	135794144	4.38845	8.84221e-09	0.138252	chr1:135793644-135794144	Tnni1	Naïve
chr17	88752919	88753419	1.79438	9.11724e-09	0.204391	chr17:88752919-88753419	Lhcgr	Naïve
chr4	97673667	97674167	5.92476	9.11724e-09	0.119975	chr4:97673667-97674167	Nfia	Naïve
chr5	27319428	27319928	5.54101	9.11724e-09	0.0914853	chr5:27319428-27319928	Speer4b	Naïve
chr7	79190604	79191104	2.71737	9.19654e-09	0.147025	chr7:79190604-79191104	Mfge8	Naïve
chr8	126596094	126596594	1.74016	9.28608e-09	0.214824	chr8:126596094-126596594	Irf2bp2	Naïve
chr17	73904980	73905480	2.92347	9.30315e-09	0.116483	chr17:73904980-73905480	Xdh	Naïve
chr7	96456515	96457015	3.3184	9.38759e-09	0.154857	chr7:96456515-96457015	Gm15412	Naïve
chr18	13786877	13787377	2.95504	9.39027e-09	0.116275	chr18:13786877-13787377	Zfp521	Naïve
chr18	73648346	73648846	3.49569	9.42282e-09	0.159825	chr18:73648346-73648846	Smad4	Naïve
chr16	23170837	23171337	1.70801	9.51248e-09	0.0932144	chr16:23170837-23171337	C730014E05Rik	Naïve
chr15	59913773	59914273	1.34464	9.52528e-09	0.193374	chr15:59913773-59914273	4933412E24Rik	Naïve
chr2	71873523	71874023	1.52971	9.59746e-09	0.291318	chr2:71873523-71874023	Pdk1	Naïve
chr4	126813079	126813579	2.10523	9.63258e-09	0.187169	chr4:126813079-126813579	AU040320	Naïve
chr6	124900335	124900835	1.97292	9.94723e-09	0.170635	chr6:124900335-124900835	Lag3	Naïve
chr16	51719624	51720124	2.26037	1.00601e-08	0.169675	chr16:51719624-51720124	Gm29686	Naïve
chr8	13974770	13975270	1.49585	1.00762e-08	0.238443	chr8:13974770-13975270	Tdrp	Naïve
chr10	116919512	116920012	2.07545	1.02475e-08	0.125391	chr10:116919512-116920012	Myrfl	Naïve
chr13	28600702	28601202	2.00058	1.05059e-08	0.160487	chr13:28600702-28601202	Mir6368	Naïve
chr12	40535653	40536153	1.7284	1.07214e-08	0.19231	chr12:40535653-40536153	Dock4	Naïve
chr13	109440813	109441313	2.04752	1.07214e-08	0.11472	chr13:109440813-109441313	Mir582	Naïve
chr3	130901308	130901808	1.851	1.07214e-08	0.129457	chr3:130901308-130901808	Rpl34	Naïve
chr7	125507227	125507727	2.29072	1.07218e-08	0.200209	chr7:125507227-125507727	Nsmce1	Naïve
chr3	89864013	89864513	1.60094	1.07959e-08	0.275604	chr3:89864013-89864513	She	Naïve
chr1	165154073	165154573	2.50887	1.10782e-08	0.149824	chr1:165154073-165154573	Tbx19	Naïve
chr7	128397001	128397501	2.61471	1.11259e-08	0.152131	chr7:128397001-128397501	Rgs10	Naïve
chr1	162179277	162179777	3.26946	1.12273e-08	0.254075	chr1:162179277-162179777	Dnm3os	Naïve
chr1	33898783	33899283	2.78496	1.12707e-08	0.152914	chr1:33898783-33899283	Bend6	Naïve
chr7	79363276	79363776	1.30151	1.12751e-08	0.136556	chr7:79363276-79363776	Rlbp1	Naïve
chr3	127845020	127845520	2.33784	1.12806e-08	0.263942	chr3:127845020-127845520	Ap1ar	Naïve
chr2	117417422	117417922	1.33236	1.13899e-08	0.355754	chr2:117417422-117417922	Rasgrp1	Naïve
chr15	59978844	59979344	3.02065	1.14323e-08	0.173627	chr15:59978844-59979344	4933412E24Rik	Naïve
chr1	135725872	135726372	1.84483	1.17146e-08	0.186418	chr1:135725872-135726372	Csrp1	Naïve
chr12	40580274	40580774	3.54465	1.17605e-08	0.159428	chr12:40580274-40580774	Dock4	Naïve
chr4	136835749	136836249	1.5268	1.18334e-08	0.123934	chr4:136835749-136836249	Ephb2	Naïve
chr13	37751050	37751550	2.15803	1.19287e-08	0.129086	chr13:37751050-37751550	Rreb1	Naïve
chr11	60099806	60100306	1.91924	1.1931e-08	0.100346	chr11:60099806-60100306	Rai1	Naïve
chr4	47010884	47011384	1.42007	1.19429e-08	0.168638	chr4:47010884-47011384	Gabbr2	Naïve
chr12	82326396	82326896	1.77069	1.20451e-08	0.165356	chr12:82326396-82326896	Sipa1l1	Naïve
chr11	98527022	98527522	1.76838	1.22037e-08	0.166483	chr11:98527022-98527522	Ikzf3	Naïve
chr3	52101798	52102298	1.52026	1.2376e-08	0.196372	chr3:52101798-52102298	Maml3	Naïve
chr9	21449763	21450263	1.521	1.24795e-08	0.251821	chr9:21449763-21450263	Dnm2	Naïve
chr7	48137768	48138268	2.10247	1.26749e-08	0.112272	chr7:48137768-48138268	Mrgprb5	Naïve
chr11	22692932	22693432	1.04196	1.27059e-08	0.296099	chr11:22692932-22693432	Tmem17	Naïve
chr7	28355133	28355633	1.33925	1.27898e-08	0.179927	chr7:28355133-28355633	AF357399	Naïve
chr15	68961676	68962176	4.08201	1.28392e-08	0.116323	chr15:68961676-68962176	Khdrbs3	Naïve
chrX	167404706	167405206	5.27473	1.28908e-08	0.10951	chrX:167404706-167405206	Prps2	Naïve
chr2	17363283	17363783	4.20025	1.29695e-08	0.102753	chr2:17363283-17363783	Mir6419	Naïve
chr1	130700213	130700713	3.00749	1.31801e-08	0.136936	chr1:130700213-130700713	Yod1	Naïve
chr6	136946885	136947385	2.45066	1.32549e-08	0.11499	chr6:136946885-136947385	Arhgdib	Naïve
chr16	94585286	94585786	2.75003	1.34698e-08	0.10976	chr16:94585286-94585786	Dyrk1a	Naïve
chr18	81046613	81047113	2.07959	1.35162e-08	0.163165	chr18:81046613-81047113	Sall3	Naïve
chr17	71986407	71986907	1.94159	1.35415e-08	0.124287	chr17:71986407-71986907	Clip4	Naïve
chr6	108839362	108839862	2.55092	1.38307e-08	0.17043	chr6:108839362-108839862	Edem1	Naïve
chrX	7570704	7571204	1.98005	1.38454e-08	0.175053	chrX:7570704-7571204	Flicr	Naïve
chr10	100716244	100716744	3.99755	1.38839e-08	0.130282	chr10:100716244-100716744	1700017N19Rik	Naïve
chr8	46543073	46543573	1.87251	1.39737e-08	0.177267	chr8:46543073-46543573	Cenpu	Naïve
chr3	126589417	126589917	4.27832	1.4158e-08	0.136455	chr3:126589417-126589917	Camk2d	Naïve
chr10	37323698	37324198	2.35906	1.43055e-08	0.132002	chr10:37323698-37324198	Marcks	Naïve
chr4	111440246	111440746	3.87855	1.43585e-08	0.120605	chr4:111440246-111440746	Bend5	Naïve
chr1	179240608	179241108	2.28585	1.43738e-08	0.229008	chr1:179240608-179241108	Smyd3	Naïve
chr17	48300065	48300565	1.41456	1.43872e-08	0.186042	chr17:48300065-48300565	Treml2	Naïve
chr4	107196433	107196933	2.20198	1.45902e-08	0.217824	chr4:107196433-107196933	Ldlrad1	Naïve
chr11	54062480	54062980	2.42865	1.45926e-08	0.100925	chr11:54062480-54062980	Pdlim4	Naïve
chr11	46115064	46115564	4.03411	1.46079e-08	0.105022	chr11:46115064-46115564	Mir8100	Naïve
chr15	36855471	36855971	2.50891	1.48591e-08	0.153773	chr15:36855471-36855971	Ywhaz	Naïve
chr8	72365058	72365558	1.49283	1.50628e-08	0.179558	chr8:72365058-72365558	Klf2	Naïve
chr7	145089329	145089829	2.13314	1.52688e-08	0.114429	chr7:145089329-145089829	1810010D01Rik	Naïve
chr11	98875334	98875834	1.61071	1.55046e-08	0.259518	chr11:98875334-98875834	Wipf2	Naïve
chr2	118491213	118491713	1.99858	1.58611e-08	0.236591	chr2:118491213-118491713	Srp14	Naïve
chr11	113339664	113340164	2.32638	1.60326e-08	0.123549	chr11:113339664-113340164	4732490B19Rik	Naïve
chr19	32926047	32926547	2.13806	1.60326e-08	0.188543	chr19:32926047-32926547	Pten	Naïve
chr10	25387217	25387717	2.63699	1.62268e-08	0.176676	chr10:25387217-25387717	Epb41l2	Naïve
chr9	110887904	110888404	3.12834	1.63765e-08	0.142877	chr9:110887904-110888404	Als2cl	Naïve
chr2	59488169	59488669	2.69325	1.64765e-08	0.158408	chr2:59488169-59488669	Dapl1	Naïve
chr4	149064805	149065305	2.72542	1.65968e-08	0.20417	chr4:149064805-149065305	Pex14	Naïve
chr6	87216372	87216872	4.61507	1.67435e-08	0.108251	chr6:87216372-87216872	D6Ertd527e	Naïve
chrX	123103169	123103669	2.74095	1.68245e-08	0.230074	chrX:123103169-123103669	Cldn34c1	Naïve
chr5	139388553	139389053	4.74143	1.69278e-08	0.147734	chr5:139388553-139389053	Gpr146	Naïve
chr9	121010475	121010975	2.98348	1.71167e-08	0.0994062	chr9:121010475-121010975	Mir7090	Naïve
chr7	135542236	135542736	1.59759	1.72615e-08	0.234352	chr7:135542236-135542736	Ptpre	Naïve
chr5	140282764	140283264	4.40623	1.77323e-08	0.110689	chr5:140282764-140283264	Mad1l1	Naïve
chr1	74068524	74069024	3.96088	1.84105e-08	0.10852	chr1:74068524-74069024	Tns1	Naïve
chr10	83644064	83644564	2.26103	1.84105e-08	0.192632	chr10:83644064-83644564	Appl2	Naïve
chr4	55343145	55343645	1.90842	1.85376e-08	0.273618	chr4:55343145-55343645	Rad23b	Naïve
chr16	20458657	20459157	3.01132	1.8883e-08	0.0971124	chr16:20458657-20459157	Abcc5	Naïve
chr2	174565802	174566302	1.74102	1.92186e-08	0.166472	chr2:174565802-174566302	Zfp831	Naïve
chr17	56843640	56844140	2.48757	1.92234e-08	0.146615	chr17:56843640-56844140	Rfx2	Naïve
chr12	36025463	36025963	2.3021	1.97194e-08	0.167255	chr12:36025463-36025963	Tspan13	Naïve
chr5	148709046	148709546	1.9552	2.00537e-08	0.178141	chr5:148709046-148709546	2210417A02Rik	Naïve
chr8	125461457	125461957	1.56105	2.01337e-08	0.204223	chr8:125461457-125461957	Sipa1l2	Naïve
chr5	36358147	36358647	5.49754	2.03205e-08	0.0995219	chr5:36358147-36358647	Sorcs2	Naïve
chr7	80444443	80444943	2.11889	2.04986e-08	0.163791	chr7:80444443-80444943	Furin	Naïve
chr5	134277237	134277737	5.47832	2.05374e-08	0.115383	chr5:134277237-134277737	Gtf2i	Naïve
chr7	82988811	82989311	5.08022	2.06973e-08	0.0864312	chr7:82988811-82989311	4933430H16Rik	Naïve
chr9	80313575	80314075	2.11164	2.0719e-08	0.156689	chr9:80313575-80314075	Myo6	Naïve
chr17	73812920	73813420	1.66113	2.07925e-08	0.362629	chr17:73812920-73813420	Ehd3	Naïve
chr9	118678202	118678702	1.19603	2.11766e-08	0.299227	chr9:118678202-118678702	Itga9	Naïve
chr16	95769648	95770148	3.03092	2.12314e-08	0.128374	chr16:95769648-95770148	Ets2	Naïve
chr5	37056481	37056981	2.32507	2.12314e-08	0.177095	chr5:37056481-37056981	Jakmip1	Naïve
chr16	11073446	11073946	3.41711	2.12468e-08	0.118184	chr16:11073446-11073946	Snn	Naïve
chr11	54082696	54083196	5.39831	2.13057e-08	0.14136	chr11:54082696-54083196	Pdlim4	Naïve
chr15	97252456	97252956	1.7794	2.1532e-08	0.196703	chr15:97252456-97252956	Amigo2	Naïve
chr6	100580988	100581488	2.25549	2.19122e-08	0.132512	chr6:100580988-100581488	1700049E22Rik	Naïve
chr16	51690902	51691402	1.0619	2.19175e-08	0.305442	chr16:51690902-51691402	Gm29686	Naïve
chr12	40379506	40380006	4.73032	2.22741e-08	0.128365	chr12:40379506-40380006	Zfp277	Naïve
chr3	69290319	69290819	2.81129	2.23168e-08	0.13149	chr3:69290319-69290819	Ppm1l	Naïve
chr13	51951629	51952129	1.78681	2.23287e-08	0.216085	chr13:51951629-51952129	Gadd45g	Naïve
chr3	101059154	101059654	2.79416	2.26462e-08	0.120861	chr3:101059154-101059654	Cd101	Naïve
chr12	54187296	54187796	3.68095	2.31627e-08	0.11624	chr12:54187296-54187796	Egln3	Naïve
chr9	77469735	77470235	3.38731	2.339e-08	0.0794452	chr9:77469735-77470235	5730403I07Rik	Naïve
chr10	122758302	122758802	1.02685	2.35306e-08	0.375783	chr10:122758302-122758802	Mir8104	Naïve
chr2	105021901	105022401	1.93628	2.44663e-08	0.205562	chr2:105021901-105022401	Eif3m	Naïve
chr10	88203176	88203676	1.67927	2.48777e-08	0.160722	chr10:88203176-88203676	Washc3	Naïve
chr15	25811884	25812384	1.53925	2.49893e-08	0.167909	chr15:25811884-25812384	Retreg1	Naïve
chr3	101701204	101701704	1.62276	2.50032e-08	0.207028	chr3:101701204-101701704	Atp1a1	Naïve
chr11	118225830	118226330	1.54366	2.50801e-08	0.164811	chr11:118225830-118226330	Cyth1	Naïve
chr17	73221996	73222496	2.32988	2.52831e-08	0.10678	chr17:73221996-73222496	Lclat1	Naïve
chr1	164413551	164414051	1.98748	2.55295e-08	0.136185	chr1:164413551-164414051	Atp1b1	Naïve
chr14	11161909	11162409	1.91611	2.57081e-08	0.249391	chr14:11161909-11162409	Fhit	Naïve
chr12	52729343	52729843	3.20145	2.64859e-08	0.164252	chr12:52729343-52729843	Akap6	Naïve
chr13	100805710	100806210	2.61624	2.65587e-08	0.116939	chr13:100805710-100806210	Ccnb1	Naïve
chr15	53724063	53724563	2.23388	2.67056e-08	0.163193	chr15:53724063-53724563	Mir28c	Naïve
chr19	32574859	32575359	1.85178	2.73514e-08	0.144798	chr19:32574859-32575359	Papss2	Naïve
chr12	106379253	106379753	2.113	2.75383e-08	0.0954874	chr12:106379253-106379753	1700121N20Rik	Naïve
chr13	111995551	111996051	3.7938	2.75904e-08	0.122727	chr13:111995551-111996051	Gm15326	Naïve
chr5	58083910	58084410	3.68587	2.77788e-08	0.142619	chr5:58083910-58084410	Pcdh7	Naïve
chr1	39555991	39556491	1.33842	2.78332e-08	0.130303	chr1:39555991-39556491	Snord89	Naïve
chr18	14666986	14667486	1.30156	2.78332e-08	0.317622	chr18:14666986-14667486	Ss18	Naïve
chr10	125388733	125389233	2.20456	2.79025e-08	0.111886	chr10:125388733-125389233	Slc16a7	Naïve
chr11	45893787	45894287	4.43178	2.85415e-08	0.0902692	chr11:45893787-45894287	Clint1	Naïve
chr2	174555675	174556175	1.32395	2.86337e-08	0.190186	chr2:174555675-174556175	Prelid3b	Naïve
chr12	107016726	107017226	3.87714	2.86838e-08	0.148909	chr12:107016726-107017226	4933406K04Rik	Naïve
chr3	130932190	130932690	2.44644	2.88744e-08	0.229226	chr3:130932190-130932690	Lef1	Naïve
chr7	49421171	49421671	3.92488	2.92758e-08	0.142542	chr7:49421171-49421671	Dbx1	Naïve
chr12	77788187	77788687	1.3853	2.93585e-08	0.332188	chr12:77788187-77788687	Gphn	Naïve
chr1	128601328	128601828	1.93684	3.09003e-08	0.235469	chr1:128601328-128601828	Cxcr4	Naïve
chr7	117428808	117429308	1.10801	3.14764e-08	0.409685	chr7:117428808-117429308	Xylt1	Naïve
chr9	51401755	51402255	2.04084	3.15827e-08	0.205246	chr9:51401755-51402255	1810046K07Rik	Naïve
chr15	59524637	59525137	2.73306	3.16886e-08	0.190448	chr15:59524637-59525137	Trib1	Naïve
chr2	80324364	80324864	3.18955	3.20831e-08	0.111409	chr2:80324364-80324864	Dnajc10	Naïve
chr6	134532973	134533473	2.8319	3.20831e-08	0.120084	chr6:134532973-134533473	Lrp6	Naïve
chr7	79293514	79294014	2.8968	3.20831e-08	0.150702	chr7:79293514-79294014	Abhd2	Naïve
chr14	52427574	52428074	3.0325	3.2312e-08	0.18523	chr14:52427574-52428074	Olfr1510	Naïve
chr1	184024583	184025083	1.51195	3.24785e-08	0.194748	chr1:184024583-184025083	1700056E22Rik	Naïve
chr2	154991341	154991841	2.97351	3.33129e-08	0.141263	chr2:154991341-154991841	a	Naïve
chr11	73084246	73084746	2.1338	3.41575e-08	0.174498	chr11:73084246-73084746	Itgae	Naïve
chr1	39280903	39281403	2.39413	3.42667e-08	0.114032	chr1:39280903-39281403	Rpl31	Naïve
chr5	118614484	118614984	1.93239	3.43649e-08	0.104358	chr5:118614484-118614984	Med13l	Naïve
chr12	12349905	12350405	2.17249	3.45392e-08	0.134496	chr12:12349905-12350405	4921511I17Rik	Naïve
chr8	22780576	22781076	2.06592	3.45608e-08	0.203266	chr8:22780576-22781076	Plat	Naïve
chr1	82900507	82901007	1.50608	3.47688e-08	0.180732	chr1:82900507-82901007	Agfg1	Naïve
chr15	97390731	97391231	1.54993	3.48762e-08	0.193543	chr15:97390731-97391231	Amigo2	Naïve
chr5	36359347	36359847	3.4004	3.48762e-08	0.114972	chr5:36359347-36359847	Sorcs2	Naïve
chr13	34914537	34915037	2.6045	3.53876e-08	0.141071	chr13:34914537-34915037	Fam217a	Naïve
chr4	63061842	63062342	4.73741	3.56204e-08	0.0763719	chr4:63061842-63062342	Ambp	Naïve
chr6	39347901	39348401	1.31274	3.56256e-08	0.247321	chr6:39347901-39348401	Slc37a3	Naïve
chr15	101250487	101250987	4.85184	3.5724e-08	0.0958545	chr15:101250487-101250987	Nr4a1	Naïve
chr4	133085924	133086424	1.48952	3.57527e-08	0.160179	chr4:133085924-133086424	Wasf2	Naïve
chr7	125561178	125561678	1.99288	3.59338e-08	0.256723	chr7:125561178-125561678	Il4ra	Naïve
chr11	75937458	75937958	2.25825	3.62747e-08	0.200245	chr11:75937458-75937958	Rph3al	Naïve
chr2	32065432	32065932	1.20122	3.68534e-08	0.328743	chr2:32065432-32065932	Mir7674	Naïve
chr4	106841761	106842261	2.51104	3.85278e-08	0.196253	chr4:106841761-106842261	Acot11	Naïve
chr5	134332722	134333222	1.34169	3.86121e-08	0.19845	chr5:134332722-134333222	Mir3965	Naïve
chr5	115693250	115693750	2.05482	3.87305e-08	0.145433	chr5:115693250-115693750	Bicdl1	Naïve
chr15	67196214	67196714	2.66437	3.91561e-08	0.180348	chr15:67196214-67196714	St3gal1	Naïve
chr9	63074315	63074815	2.36415	3.93565e-08	0.11601	chr9:63074315-63074815	Skor1	Naïve
chr15	39904968	39905468	1.82273	3.94374e-08	0.141014	chr15:39904968-39905468	Lrp12	Naïve
chr1	74178565	74179065	4.34632	3.94826e-08	0.143794	chr1:74178565-74179065	Cxcr1	Naïve
chr7	37490724	37491224	2.02552	4.0234e-08	0.0802232	chr7:37490724-37491224	Zfp536	Naïve
chr10	99116804	99117304	1.34971	4.05426e-08	0.165614	chr10:99116804-99117304	Galnt4	Naïve
chr18	36193256	36193756	5.27959	4.07942e-08	0.0759902	chr18:36193256-36193756	Nrg2	Naïve
chr3	142625862	142626362	5.94524	4.07942e-08	0.12172	chr3:142625862-142626362	Mir6381	Naïve
chr9	25549031	25549531	5.65257	4.07942e-08	0.0990019	chr9:25549031-25549531	Eepd1	Naïve
chr9	77380323	77380823	5.39191	4.07942e-08	0.0823053	chr9:77380323-77380823	5730403I07Rik	Naïve
chr11	17192097	17192597	2.45595	4.14329e-08	0.212623	chr11:17192097-17192597	Pno1	Naïve
chr18	65818868	65819368	1.35136	4.15466e-08	0.214247	chr18:65818868-65819368	Sec11c	Naïve
chr3	101541499	101541999	2.2963	4.17911e-08	0.135595	chr3:101541499-101541999	Atp1a1	Naïve
chr15	39913324	39913824	1.75816	4.19713e-08	0.197425	chr15:39913324-39913824	Lrp12	Naïve
chr2	35423629	35424129	4.02944	4.20168e-08	0.117469	chr2:35423629-35424129	4930402F06Rik	Naïve
chr8	125741336	125741836	2.06977	4.33113e-08	0.150651	chr8:125741336-125741836	Ntpcr	Naïve
chr7	122434189	122434689	2.74788	4.34277e-08	0.075231	chr7:122434189-122434689	Prkcb	Naïve
chr14	30008777	30009277	2.6176	4.36513e-08	0.12231	chr14:30008777-30009277	Chdh	Naïve
chr7	118895405	118895905	3.71783	4.40462e-08	0.0991226	chr7:118895405-118895905	Knop1	Naïve
chr7	88276787	88277287	2.1328	4.43712e-08	0.223415	chr7:88276787-88277287	Ctsc	Naïve
chr2	164534263	164534763	1.94442	4.49899e-08	0.202281	chr2:164534263-164534763	Gm14317	Naïve
chr1	91183291	91183791	1.78361	4.50632e-08	0.16694	chr1:91183291-91183791	Ramp1	Naïve
chr19	34505102	34505602	1.51668	4.50632e-08	0.17113	chr19:34505102-34505602	Lipa	Naïve
chr17	57286682	57287182	1.83189	4.51309e-08	0.14567	chr17:57286682-57287182	Vav1	Naïve
chr3	101748157	101748657	2.33707	4.52542e-08	0.200309	chr3:101748157-101748657	Mab21l3	Naïve
chr5	36997913	36998413	1.97033	4.55052e-08	0.125064	chr5:36997913-36998413	Wfs1	Naïve
chr16	23196725	23197225	1.81217	4.56362e-08	0.156089	chr16:23196725-23197225	C730014E05Rik	Naïve
chr2	132029777	132030277	1.0326	4.5801e-08	0.231921	chr2:132029777-132030277	Rassf2	Naïve
chr1	43501076	43501576	2.0503	4.59427e-08	0.177041	chr1:43501076-43501576	Nck2	Naïve
chr3	144231853	144232353	1.54844	4.62966e-08	0.26646	chr3:144231853-144232353	Lmo4	Naïve
chr12	16049508	16050008	2.46081	4.66049e-08	0.155636	chr12:16049508-16050008	Trib2	Naïve
chr10	68201885	68202385	4.55311	4.66958e-08	0.13057	chr10:68201885-68202385	Arid5b	Naïve
chr7	81880771	81881271	1.88481	4.68645e-08	0.129791	chr7:81880771-81881271	Tm6sf1	Naïve
chr6	142963917	142964417	1.71777	4.69449e-08	0.151979	chr6:142963917-142964417	St8sia1	Naïve
chr13	91484227	91484727	1.70876	4.69756e-08	0.291195	chr13:91484227-91484727	Ssbp2	Naïve
chr2	132035512	132036012	1.63017	4.70773e-08	0.132228	chr2:132035512-132036012	Rassf2	Naïve
chr5	111356867	111357367	2.4337	4.77961e-08	0.158269	chr5:111356867-111357367	Pitpnb	Naïve
chr2	122789375	122789875	4.2818	4.80495e-08	0.0832669	chr2:122789375-122789875	Sqor	Naïve
chr11	82860615	82861115	3.83458	4.83666e-08	0.146086	chr11:82860615-82861115	Rffl	Naïve
chr11	73090288	73090788	3.18007	4.84449e-08	0.0880492	chr11:73090288-73090788	Itgae	Naïve
chr3	133339322	133339822	4.20358	4.92492e-08	0.151298	chr3:133339322-133339822	Ppa2	Naïve
chr7	24268083	24268583	3.37854	4.9791e-08	0.092501	chr7:24268083-24268583	Zfp93	Naïve
chr7	24451987	24452487	2.29439	5.0058e-08	0.207534	chr7:24451987-24452487	Irgc1	Naïve
chr11	78972959	78973459	1.79394	5.07746e-08	0.156364	chr11:78972959-78973459	Lgals9	Naïve
chr10	96690823	96691323	1.59702	5.13573e-08	0.220749	chr10:96690823-96691323	Btg1	Naïve
chr17	23617127	23617627	1.66728	5.18147e-08	0.188669	chr17:23617127-23617627	Zscan10	Naïve
chr19	47446988	47447488	1.7568	5.24244e-08	0.121466	chr19:47446988-47447488	Sh3pxd2a	Naïve
chr14	15083759	15084259	3.00432	5.29399e-08	0.112295	chr14:15083759-15084259	Nek10	Naïve
chr2	158154109	158154609	1.50583	5.33048e-08	0.188254	chr2:158154109-158154609	Tgm2	Naïve
chr6	90629427	90629927	2.96574	5.38218e-08	0.111454	chr6:90629427-90629927	Slc41a3	Naïve
chr8	117306783	117307283	2.32089	5.44762e-08	0.155693	chr8:117306783-117307283	Cmip	Naïve
chr19	26608962	26609462	3.28504	5.48055e-08	0.135365	chr19:26608962-26609462	Smarca2	Naïve
chr10	39564609	39565109	2.72128	5.52566e-08	0.125289	chr10:39564609-39565109	Traf3ip2	Naïve
chr12	76932598	76933098	2.3556	5.61205e-08	0.147052	chr12:76932598-76933098	Max	Naïve
chr1	58439801	58440301	2.99114	5.62872e-08	0.110544	chr1:58439801-58440301	Nif3l1	Naïve
chr15	97455538	97456038	1.12619	5.64575e-08	0.142551	chr15:97455538-97456038	Amigo2	Naïve
chr11	100584544	100585044	1.37562	5.76303e-08	0.141565	chr11:100584544-100585044	Cnp	Naïve
chr2	72855191	72855691	2.33791	5.81003e-08	0.126196	chr2:72855191-72855691	6430710C18Rik	Naïve
chr9	116294006	116294506	1.21371	5.84329e-08	0.294932	chr9:116294006-116294506	Gm4668	Naïve
chr2	28539930	28540430	1.20185	5.97172e-08	0.232028	chr2:28539930-28540430	Cel	Naïve
chr4	150087080	150087580	1.07541	5.97309e-08	0.226482	chr4:150087080-150087580	Gpr157	Naïve
chr9	77961291	77961791	3.12346	5.98282e-08	0.134443	chr9:77961291-77961791	Elovl5	Naïve
chr7	122247102	122247602	3.16063	6.0006e-08	0.130119	chr7:122247102-122247602	Chp2	Naïve
chr13	43554831	43555331	1.28484	6.08512e-08	0.174365	chr13:43554831-43555331	Mcur1	Naïve
chr8	13964464	13964964	2.34617	6.11182e-08	0.158811	chr8:13964464-13964964	Tdrp	Naïve
chr19	45843363	45843863	1.59861	6.26852e-08	0.167313	chr19:45843363-45843863	Kcnip2	Naïve
chr4	59167120	59167620	1.32394	6.28162e-08	0.119647	chr4:59167120-59167620	Ugcg	Naïve
chr10	4469925	4470425	2.57861	6.33664e-08	0.119713	chr10:4469925-4470425	Rmnd1	Naïve
chr14	87498107	87498607	2.6438	6.33664e-08	0.112287	chr14:87498107-87498607	Tdrd3	Naïve
chr5	124232286	124232786	2.27938	6.34153e-08	0.153288	chr5:124232286-124232786	Pitpnm2os1	Naïve
chr18	89176567	89177067	2.15491	6.37193e-08	0.14824	chr18:89176567-89177067	Cd226	Naïve
chr2	101992895	101993395	1.27087	6.37812e-08	0.203263	chr2:101992895-101993395	Commd9	Naïve
chr13	52262960	52263460	3.61133	6.38013e-08	0.0855619	chr13:52262960-52263460	4921525O09Rik	Naïve
chr9	115390882	115391382	2.03543	6.40251e-08	0.130465	chr9:115390882-115391382	Mir467h	Naïve
chr18	73643022	73643522	2.5004	6.44042e-08	0.227623	chr18:73643022-73643522	Smad4	Naïve
chr18	35762662	35763162	2.74524	6.45038e-08	0.133333	chr18:35762662-35763162	Ube2d2a	Naïve
chr9	42520409	42520909	2.23723	6.4681e-08	0.103734	chr9:42520409-42520909	Tbcel	Naïve
chr4	32874639	32875139	3.18432	6.63081e-08	0.107821	chr4:32874639-32875139	Lyrm2	Naïve
chr10	99119414	99119914	2.28623	6.63439e-08	0.12872	chr10:99119414-99119914	Galnt4	Naïve
chr1	189608676	189609176	2.45917	6.71539e-08	0.182525	chr1:189608676-189609176	Cenpf	Naïve
chr3	104466476	104466976	2.53736	6.72322e-08	0.131354	chr3:104466476-104466976	Lrig2	Naïve
chr9	51238885	51239385	2.35449	6.77014e-08	0.147781	chr9:51238885-51239385	Pou2af1	Naïve
chr3	145988060	145988560	1.37179	6.81013e-08	0.0820051	chr3:145988060-145988560	Syde2	Naïve
chr17	31039506	31040006	1.26189	6.82493e-08	0.307342	chr17:31039506-31040006	Abcg1	Naïve
chr1	180723646	180724146	2.46456	6.91549e-08	0.132224	chr1:180723646-180724146	Acbd3	Naïve
chr17	80555882	80556382	2.00686	6.97243e-08	0.154629	chr17:80555882-80556382	Cdkl4	Naïve
chrX	140531310	140531810	1.87512	7.02195e-08	0.145424	chrX:140531310-140531810	Tsc22d3	Naïve
chr4	95302311	95302811	3.35995	7.02273e-08	0.0890163	chr4:95302311-95302811	Jun	Naïve
chr3	101058174	101058674	2.2613	7.03321e-08	0.112632	chr3:101058174-101058674	Cd101	Naïve
chr10	75835908	75836408	1.31232	7.18432e-08	0.311739	chr10:75835908-75836408	Gstt2	Naïve
chr8	10925545	10926045	2.86699	7.18593e-08	0.0971737	chr8:10925545-10926045	3930402G23Rik	Naïve
chr13	24587454	24587954	4.92428	7.36692e-08	0.104217	chr13:24587454-24587954	Ripor2	Naïve
chr1	156938703	156939203	1.46962	7.37311e-08	0.196049	chr1:156938703-156939203	Ralgps2	Naïve
chr17	17444249	17444749	1.40845	7.53704e-08	0.142456	chr17:17444249-17444749	Lix1	Naïve
chr15	92134236	92134736	2.61111	7.68962e-08	0.215718	chr15:92134236-92134736	Cntn1	Naïve
chr11	119143251	119143751	2.04059	7.7668e-08	0.126887	chr11:119143251-119143751	Mir6934	Naïve
chr14	121340779	121341279	2.51153	7.7668e-08	0.165169	chr14:121340779-121341279	Stk24	Naïve
chr13	8457764	8458264	2.12161	7.77274e-08	0.178778	chr13:8457764-8458264	Adarb2	Naïve
chr18	56412832	56413332	1.4138	7.79039e-08	0.430506	chr18:56412832-56413332	Gramd3	Naïve
chr7	78597645	78598145	1.54969	7.82523e-08	0.185999	chr7:78597645-78598145	Ntrk3	Naïve
chr3	121493789	121494289	1.63271	7.85671e-08	0.182361	chr3:121493789-121494289	Slc44a3	Naïve
chr10	78232589	78233089	2.06861	7.85816e-08	0.148386	chr10:78232589-78233089	Trappc10	Naïve
chr1	156901607	156902107	3.85906	7.87027e-08	0.101089	chr1:156901607-156902107	Ralgps2	Naïve
chr7	113263016	113263516	2.16471	7.88676e-08	0.126333	chr7:113263016-113263516	Arntl	Naïve
chr2	11254407	11254907	1.86767	7.97765e-08	0.19723	chr2:11254407-11254907	Prkcq	Naïve
chr8	81761428	81761928	2.40614	7.97765e-08	0.224683	chr8:81761428-81761928	Inpp4b	Naïve
chr2	173267933	173268433	3.20789	8.03283e-08	0.120033	chr2:173267933-173268433	Pmepa1	Naïve
chr1	64085877	64086377	2.07183	8.04813e-08	0.158622	chr1:64085877-64086377	Klf7	Naïve
chr12	55015347	55015847	2.93815	8.17066e-08	0.140987	chr12:55015347-55015847	Baz1a	Naïve
chr12	76923033	76923533	1.61324	8.19363e-08	0.289649	chr12:76923033-76923533	Max	Naïve
chr13	98902591	98903091	3.34181	8.28017e-08	0.170104	chr13:98902591-98903091	Tnpo1	Naïve
chr16	35765426	35765926	1.4247	8.29835e-08	0.304699	chr16:35765426-35765926	Dirc2	Naïve
chr11	79460722	79461222	1.93331	8.34879e-08	0.208286	chr11:79460722-79461222	AU040972	Naïve
chr17	83918680	83919180	1.27553	8.36344e-08	0.101178	chr17:83918680-83919180	Haao	Naïve
chr9	32745827	32746327	1.61702	8.39444e-08	0.306025	chr9:32745827-32746327	Ets1	Naïve
chr3	103091703	103092203	1.0645	8.43085e-08	0.230678	chr3:103091703-103092203	Ampd1	Naïve
chr15	73228306	73228806	3.17352	8.55679e-08	0.0936475	chr15:73228306-73228806	Mir151	Naïve
chr14	72985073	72985573	3.6605	8.56301e-08	0.122154	chr14:72985073-72985573	Gm9199	Naïve
chr9	15587375	15587875	2.00217	8.57159e-08	0.136949	chr9:15587375-15587875	4930540M03Rik	Naïve
chr8	117547918	117548418	2.15689	8.582e-08	0.126701	chr8:117547918-117548418	Plcg2	Naïve
chr19	32998719	32999219	2.33117	8.67238e-08	0.203856	chr19:32998719-32999219	Mir3970	Naïve
chr18	60851564	60852064	3.23107	8.70549e-08	0.113908	chr18:60851564-60852064	Tcof1	Naïve
chr13	38936769	38937269	1.5291	8.79725e-08	0.0925307	chr13:38936769-38937269	5033403F01Rik	Naïve
chr4	57730578	57731078	1.30478	8.82829e-08	0.141382	chr4:57730578-57731078	Akap2	Naïve
chr17	35731675	35732175	2.37784	8.85355e-08	0.207729	chr17:35731675-35732175	Ddr1	Naïve
chrX	12583218	12583718	4.65889	8.86727e-08	0.104723	chrX:12583218-12583718	Atp6ap2	Naïve
chr4	139597328	139597828	1.39657	8.8681e-08	0.324652	chr4:139597328-139597828	Aldh4a1	Naïve
chr18	15331630	15332130	2.28144	8.87684e-08	0.14619	chr18:15331630-15332130	Aqp4	Naïve
chr18	75373965	75374465	1.1175	9.03822e-08	0.221519	chr18:75373965-75374465	Smad7	Naïve
chr2	72874486	72874986	1.92625	9.05229e-08	0.197703	chr2:72874486-72874986	6430710C18Rik	Naïve
chr7	82957565	82958065	1.66578	9.08437e-08	0.195075	chr7:82957565-82958065	4933430H16Rik	Naïve
chr10	68203817	68204317	5.38456	9.1737e-08	0.0918931	chr10:68203817-68204317	Arid5b	Naïve
chr19	33265199	33265699	1.84605	9.18334e-08	0.173809	chr19:33265199-33265699	Mir3970	Naïve
chr19	36224501	36225001	1.59694	9.21383e-08	0.168472	chr19:36224501-36225001	Ankrd1	Naïve
chr1	183987642	183988142	1.4421	9.26072e-08	0.209476	chr1:183987642-183988142	1700056E22Rik	Naïve
chr4	130017003	130017503	1.35128	9.29704e-08	0.13875	chr4:130017003-130017503	Col16a1	Naïve
chr2	118762431	118762931	2.87194	9.33369e-08	0.109956	chr2:118762431-118762931	Ccdc9b	Naïve
chr13	44799941	44800441	1.50847	9.37396e-08	0.345512	chr13:44799941-44800441	Jarid2	Naïve
chr18	32954997	32955497	2.89734	9.43229e-08	0.138692	chr18:32954997-32955497	Camk4	Naïve
chr16	21845685	21846185	1.81587	9.54981e-08	0.13821	chr16:21845685-21846185	Map3k13	Naïve
chr4	150269177	150269677	1.74125	9.57736e-08	0.177979	chr4:150269177-150269677	Rere	Naïve
chr16	23195574	23196074	4.34113	9.64614e-08	0.119925	chr16:23195574-23196074	C730014E05Rik	Naïve
chr14	79593986	79594486	2.48261	9.74269e-08	0.14652	chr14:79593986-79594486	Sugt1	Naïve
chr5	132515536	132516036	4.48182	9.86343e-08	0.0896183	chr5:132515536-132516036	Auts2	Naïve
chr11	79672980	79673480	3.67803	9.90457e-08	0.113794	chr11:79672980-79673480	Rab11fip4os2	Naïve
chr15	62092590	62093090	1.91744	9.91945e-08	0.209476	chr15:62092590-62093090	Pvt1	Naïve
chr14	48246196	48246696	2.23707	1.00922e-07	0.0907475	chr14:48246196-48246696	Gm6498	Naïve
chr5	147362982	147363482	3.81295	1.03118e-07	0.0954735	chr5:147362982-147363482	Flt3	Naïve
chr2	178033808	178034308	3.88402	1.03465e-07	0.0848131	chr2:178033808-178034308	Zfp971	Naïve
chr6	65998314	65998814	3.62827	1.03465e-07	0.106251	chr6:65998314-65998814	4930544G11Rik	Naïve
chr7	80631350	80631850	2.5545	1.04157e-07	0.170842	chr7:80631350-80631850	Gm15880	Naïve
chr3	86986322	86986822	2.67583	1.04969e-07	0.177828	chr3:86986322-86986822	Cd1d2	Naïve
chr6	124072703	124073203	3.16874	1.05008e-07	0.13118	chr6:124072703-124073203	Vmn2r26	Naïve
chr16	21836660	21837160	3.54032	1.05706e-07	0.110634	chr16:21836660-21837160	1300002E11Rik	Naïve
chr16	84995345	84995845	2.52173	1.06356e-07	0.120615	chr16:84995345-84995845	Gm10791	Naïve
chr1	88578155	88578655	1.80456	1.07618e-07	0.194245	chr1:88578155-88578655	Gm19589	Naïve
chr15	9533285	9533785	1.84937	1.08495e-07	0.25055	chr15:9533285-9533785	Il7r	Naïve
chr14	99943121	99943621	2.49648	1.0855e-07	0.11283	chr14:99943121-99943621	Klf12	Naïve
chr1	151074834	151075334	2.48505	1.08722e-07	0.199503	chr1:151074834-151075334	C730036E19Rik	Naïve
chr15	80741799	80742299	2.69309	1.08722e-07	0.110566	chr15:80741799-80742299	Tnrc6b	Naïve
chr2	70922593	70923093	4.0728	1.08722e-07	0.118795	chr2:70922593-70923093	Tlk1	Naïve
chr2	169778677	169779177	1.82817	1.09366e-07	0.117678	chr2:169778677-169779177	Tshz2	Naïve
chr1	133399922	133400422	5.23489	1.09856e-07	0.0736106	chr1:133399922-133400422	Sox13	Naïve
chr4	135427971	135428471	5.97721	1.09856e-07	0.124492	chr4:135427971-135428471	Rcan3	Naïve
chr13	28419767	28420267	3.23824	1.10303e-07	0.117024	chr13:28419767-28420267	Prl5a1	Naïve
chr6	119408560	119409060	1.36539	1.10379e-07	0.248187	chr6:119408560-119409060	Adipor2	Naïve
chr1	189830974	189831474	1.94338	1.12224e-07	0.124603	chr1:189830974-189831474	Smyd2	Naïve
chr4	133298447	133298947	1.72496	1.12224e-07	0.152642	chr4:133298447-133298947	Tmem222	Naïve
chr9	77466853	77467353	2.50646	1.12224e-07	0.0825289	chr9:77466853-77467353	5730403I07Rik	Naïve
chr2	25828511	25829011	2.06725	1.13604e-07	0.210659	chr2:25828511-25829011	Lcn9	Naïve
chr6	144572493	144572993	2.2702	1.16342e-07	0.0835287	chr6:144572493-144572993	Sox5os3	Naïve
chr2	169790632	169791132	1.76613	1.17413e-07	0.120154	chr2:169790632-169791132	Tshz2	Naïve
chr6	8504732	8505232	1.56085	1.17669e-07	0.295416	chr6:8504732-8505232	A430035B10Rik	Naïve
chr11	32011742	32012242	2.37076	1.17917e-07	0.158895	chr11:32011742-32012242	Nsg2	Naïve
chr13	28959470	28959970	2.01082	1.18697e-07	0.177939	chr13:28959470-28959970	Sox4	Naïve
chr14	76217052	76217552	1.49285	1.19306e-07	0.200852	chr14:76217052-76217552	2900040C04Rik	Naïve
chr1	80416289	80416789	3.59718	1.197e-07	0.15311	chr1:80416289-80416789	1700016L21Rik	Naïve
chr7	82773700	82774200	3.5689	1.19743e-07	0.0776312	chr7:82773700-82774200	4933406J10Rik	Naïve
chr5	110979053	110979553	2.16959	1.2002e-07	0.132313	chr5:110979053-110979553	Mir701	Naïve
chr11	119163854	119164354	2.5886	1.20195e-07	0.126963	chr11:119163854-119164354	Mir6934	Naïve
chr17	30027577	30028077	2.51567	1.20195e-07	0.0935804	chr17:30027577-30028077	Zfand3	Naïve
chr7	6172017	6172517	1.01628	1.2091e-07	0.371348	chr7:6172017-6172517	Zfp444	Naïve
chr1	35653264	35653764	1.07811	1.23068e-07	0.238298	chr1:35653264-35653764	Hs6st1	Naïve
chr11	49196578	49197078	4.43455	1.23082e-07	0.0924215	chr11:49196578-49197078	Zfp62	Naïve
chr5	134234228	134234728	1.71588	1.24536e-07	0.159286	chr5:134234228-134234728	Ncf1	Naïve
chr5	105635534	105636034	3.41081	1.25998e-07	0.0906148	chr5:105635534-105636034	Lrrc8d	Naïve
chr5	149017584	149018084	2.01375	1.27165e-07	0.160816	chr5:149017584-149018084	Gm15408	Naïve
chr2	91645230	91645730	3.24587	1.27643e-07	0.0903567	chr2:91645230-91645730	Zfp408	Naïve
chr15	30646539	30647039	3.73029	1.30735e-07	0.108623	chr15:30646539-30647039	4930430F21Rik	Naïve
chr12	16116533	16117033	3.60651	1.30898e-07	0.0897994	chr12:16116533-16117033	Trib2	Naïve
chr13	97322497	97322997	1.81787	1.31965e-07	0.143411	chr13:97322497-97322997	Enc1	Naïve
chr9	115979028	115979528	3.07385	1.33294e-07	0.140002	chr9:115979028-115979528	Gadl1	Naïve
chr5	122209572	122210072	1.72338	1.33863e-07	0.192201	chr5:122209572-122210072	Hvcn1	Naïve
chr17	32880277	32880777	1.68818	1.34165e-07	0.195164	chr17:32880277-32880777	Zfp870	Naïve
chr11	106657892	106658392	1.96493	1.36021e-07	0.152145	chr11:106657892-106658392	Tex2	Naïve
chr18	35888094	35888594	1.43275	1.36253e-07	0.268351	chr18:35888094-35888594	Cxxc5	Naïve
chr3	159841499	159841999	2.73871	1.38138e-07	0.12288	chr3:159841499-159841999	Wls	Naïve
chr11	78215678	78216178	1.69497	1.39298e-07	0.282743	chr11:78215678-78216178	Proca1	Naïve
chr11	98878442	98878942	2.99693	1.40125e-07	0.0933721	chr11:98878442-98878942	Wipf2	Naïve
chr1	74067874	74068374	3.52889	1.40681e-07	0.0718539	chr1:74067874-74068374	Tns1	Naïve
chr3	101265610	101266110	1.97281	1.40972e-07	0.110877	chr3:101265610-101266110	Cd2	Naïve
chr3	9608877	9609377	3.12183	1.41221e-07	0.104825	chr3:9608877-9609377	Zfp704	Naïve
chr6	88442426	88442926	2.03368	1.41221e-07	0.166257	chr6:88442426-88442926	Eefsec	Naïve
chr12	113481477	113481977	2.54909	1.41823e-07	0.107594	chr12:113481477-113481977	Adam6b	Naïve
chr9	83549826	83550326	2.42755	1.43309e-07	0.1663	chr9:83549826-83550326	Sh3bgrl2	Naïve
chr8	72358308	72358808	4.42217	1.44786e-07	0.0853104	chr8:72358308-72358808	Klf2	Naïve
chr18	55548606	55549106	1.6996	1.45395e-07	0.125769	chr18:55548606-55549106	Zfp608	Naïve
chr3	52397167	52397667	1.61786	1.46387e-07	0.117345	chr3:52397167-52397667	Gm30173	Naïve
chr16	23182044	23182544	2.809	1.47182e-07	0.0698068	chr16:23182044-23182544	C730014E05Rik	Naïve
chr19	21104457	21104957	1.97385	1.52149e-07	0.196943	chr19:21104457-21104957	4930554I06Rik	Naïve
chr10	96822479	96822979	1.93242	1.52618e-07	0.104969	chr10:96822479-96822979	Btg1	Naïve
chr2	118896393	118896893	1.33403	1.53162e-07	0.210751	chr2:118896393-118896893	Bahd1	Naïve
chr11	96992891	96993391	2.11546	1.53673e-07	0.158705	chr11:96992891-96993391	Sp2	Naïve
chr14	15273005	15273505	1.59901	1.54645e-07	0.149727	chr14:15273005-15273505	B230110C06Rik	Naïve
chr10	121493974	121494474	3.14484	1.5475e-07	0.130072	chr10:121493974-121494474	Rassf3	Naïve
chr3	107089463	107089963	2.3012	1.56426e-07	0.114768	chr3:107089463-107089963	Kcna2	Naïve
chr18	61187994	61188494	1.25705	1.56719e-07	0.196174	chr18:61187994-61188494	Hmgxb3	Naïve
chr10	14332698	14333198	1.9844	1.57531e-07	0.117525	chr10:14332698-14333198	Adgrg6	Naïve
chr13	28720187	28720687	4.02858	1.58071e-07	0.113695	chr13:28720187-28720687	Mir6368	Naïve
chr17	62857204	62857704	2.08896	1.58071e-07	0.141214	chr17:62857204-62857704	Efna5	Naïve
chr13	20538360	20538860	2.8928	1.58372e-07	0.166557	chr13:20538360-20538860	Aoah	Naïve
chr15	101148505	101149005	3.53204	1.58925e-07	0.0741197	chr15:101148505-101149005	Acvrl1	Naïve
chr1	35971755	35972255	1.37627	1.59754e-07	0.0871993	chr1:35971755-35972255	Hs6st1	Naïve
chr15	74918349	74918849	1.22744	1.60035e-07	0.271643	chr15:74918349-74918849	Ly6e	Naïve
chr18	61044856	61045356	2.19314	1.6193e-07	0.0843166	chr18:61044856-61045356	Pdgfrb	Naïve
chr7	63991486	63991986	1.85863	1.62904e-07	0.127795	chr7:63991486-63991986	Klf13	Naïve
chr16	23178595	23179095	3.53435	1.633e-07	0.080626	chr16:23178595-23179095	C730014E05Rik	Naïve
chr5	123781809	123782309	1.43068	1.63844e-07	0.202185	chr5:123781809-123782309	Kntc1	Naïve
chr15	64106827	64107327	1.95444	1.64221e-07	0.149285	chr15:64106827-64107327	Fam49b	Naïve
chr10	125369924	125370424	4.31008	1.64954e-07	0.0748783	chr10:125369924-125370424	Slc16a7	Naïve
chr4	98243840	98244340	2.37759	1.65834e-07	0.135827	chr4:98243840-98244340	Tm2d1	Naïve
chr6	97473103	97473603	1.50964	1.67368e-07	0.143897	chr6:97473103-97473603	Frmd4b	Naïve
chr10	128438881	128439381	2.58617	1.68032e-07	0.11946	chr10:128438881-128439381	Mir8105	Naïve
chr16	35747282	35747782	2.13902	1.68032e-07	0.16947	chr16:35747282-35747782	Dirc2	Naïve
chr9	61056598	61057098	1.4731	1.68032e-07	0.244112	chr9:61056598-61057098	Gm5122	Naïve
chr1	88506356	88506856	1.62685	1.68474e-07	0.187499	chr1:88506356-88506856	Glrp1	Naïve
chr17	51880118	51880618	1.54462	1.70035e-07	0.134926	chr17:51880118-51880618	Gm20098	Naïve
chr2	104385897	104386397	3.78219	1.70281e-07	0.121905	chr2:104385897-104386397	D430041D05Rik	Naïve
chr16	23226045	23226545	1.55752	1.70891e-07	0.150564	chr16:23226045-23226545	BC106179	Naïve
chr10	42192966	42193466	1.56038	1.71385e-07	0.176854	chr10:42192966-42193466	Foxo3	Naïve
chr1	173432224	173432724	1.14281	1.71752e-07	0.30683	chr1:173432224-173432724	Aim2	Naïve
chr16	35742266	35742766	1.04769	1.71752e-07	0.300083	chr16:35742266-35742766	Dirc2	Naïve
chr5	100911255	100911755	2.34669	1.72613e-07	0.0979644	chr5:100911255-100911755	Gpat3	Naïve
chr9	115623836	115624336	1.1409	1.73384e-07	0.172776	chr9:115623836-115624336	Mir467h	Naïve
chr2	151944008	151944508	1.50615	1.75281e-07	0.244865	chr2:151944008-151944508	Mir1953	Naïve
chr11	100888711	100889211	4.36828	1.75905e-07	0.141272	chr11:100888711-100889211	Stat5a	Naïve
chr5	63755876	63756376	4.23406	1.75905e-07	0.11282	chr5:63755876-63756376	0610040J01Rik	Naïve
chr2	102188540	102189040	3.05203	1.78115e-07	0.119271	chr2:102188540-102189040	Ldlrad3	Naïve
chr11	75414929	75415429	2.57759	1.80321e-07	0.127197	chr11:75414929-75415429	Serpinf1	Naïve
chr10	80610076	80610576	1.91616	1.80959e-07	0.163812	chr10:80610076-80610576	Mir6912	Naïve
chr19	41027550	41028050	3.37059	1.80959e-07	0.0974943	chr19:41027550-41028050	Dntt	Naïve
chrX	153375052	153375552	2.10747	1.80959e-07	0.129399	chrX:153375052-153375552	Ubqln2	Naïve
chr1	179578586	179579086	2.13958	1.81615e-07	0.146072	chr1:179578586-179579086	Cnst	Naïve
chr14	60741601	60742101	2.38664	1.82742e-07	0.152348	chr14:60741601-60742101	C1qtnf9	Naïve
chr16	23282219	23282719	2.03033	1.82742e-07	0.137082	chr16:23282219-23282719	BC106179	Naïve
chr9	114443283	114443783	1.26387	1.82742e-07	0.306192	chr9:114443283-114443783	Glb1	Naïve
chr15	25414692	25415192	2.07726	1.82873e-07	0.122541	chr15:25414692-25415192	Gm5468	Naïve
chr5	144937233	144937733	2.21554	1.84763e-07	0.162596	chr5:144937233-144937733	Smurf1	Naïve
chr7	80628592	80629092	1.30491	1.86356e-07	0.139181	chr7:80628592-80629092	Gm15880	Naïve
chr13	46929881	46930381	2.34764	1.86721e-07	0.0836254	chr13:46929881-46930381	Kif13a	Naïve
chr11	101218615	101219115	2.32248	1.87822e-07	0.165303	chr11:101218615-101219115	Ezh1	Naïve
chr5	148956815	148957315	1.49712	1.87822e-07	0.110613	chr5:148956815-148957315	8430423G03Rik	Naïve
chr8	34945013	34945513	2.34388	1.87926e-07	0.142423	chr8:34945013-34945513	Tnks	Naïve
chr8	13608864	13609364	1.16403	1.92718e-07	0.218302	chr8:13608864-13609364	1700029H14Rik	Naïve
chr7	24445495	24445995	2.24851	1.92751e-07	0.168507	chr7:24445495-24445995	Irgc1	Naïve
chr11	43529143	43529643	1.97252	1.93093e-07	0.0834468	chr11:43529143-43529643	Ccnjl	Naïve
chr7	68190034	68190534	1.61834	1.93093e-07	0.0983163	chr7:68190034-68190534	Pgpep1l	Naïve
chr6	38120600	38121100	1.17368	1.93971e-07	0.261323	chr6:38120600-38121100	Atp6v0a4	Naïve
chr5	149255464	149255964	2.01575	1.94449e-07	0.11363	chr5:149255464-149255964	Alox5ap	Naïve
chr2	91932037	91932537	1.69502	1.94877e-07	0.18805	chr2:91932037-91932537	Mdk	Naïve
chrX	95711464	95711964	1.8687	1.95975e-07	0.152939	chrX:95711464-95711964	Zc3h12b	Naïve
chr10	80628901	80629401	1.53203	1.97611e-07	0.200102	chr10:80628901-80629401	Csnk1g2	Naïve
chr12	107832938	107833438	1.57612	1.9856e-07	0.114597	chr12:107832938-107833438	4930465M20Rik	Naïve
chr2	32541965	32542465	1.05325	1.99405e-07	0.367296	chr2:32541965-32542465	Fam102a	Naïve
chr10	4091909	4092409	2.77527	2.005e-07	0.0993707	chr10:4091909-4092409	Mthfd1l	Naïve
chr10	99441002	99441502	3.40175	2.02495e-07	0.10469	chr10:99441002-99441502	Gm20110	Naïve
chr14	121366043	121366543	1.0159	2.02632e-07	0.315966	chr14:121366043-121366543	Stk24	Naïve
chr6	114907436	114907936	1.44702	2.03402e-07	0.234134	chr6:114907436-114907936	Vgll4	Naïve
chr12	52701101	52701601	2.68762	2.03788e-07	0.139796	chr12:52701101-52701601	Akap6	Naïve
chr15	59018897	59019397	3.43849	2.04292e-07	0.114907	chr15:59018897-59019397	Mtss1	Naïve
chr5	104021606	104022106	1.44931	2.06958e-07	0.165117	chr5:104021606-104022106	Hsd17b11	Naïve
chr11	51643722	51644222	4.30473	2.07756e-07	0.0713579	chr11:51643722-51644222	D930048N14Rik	Naïve
chr13	46501795	46502295	1.7275	2.09147e-07	0.125098	chr13:46501795-46502295	Cap2	Naïve
chr3	101699990	101700490	3.53012	2.11108e-07	0.12462	chr3:101699990-101700490	Atp1a1	Naïve
chr11	82961709	82962209	3.64152	2.11445e-07	0.0920891	chr11:82961709-82962209	Slfn5os	Naïve
chr10	99132200	99132700	3.02194	2.11662e-07	0.114857	chr10:99132200-99132700	Galnt4	Naïve
chr8	126686825	126687325	2.07685	2.13274e-07	0.171836	chr8:126686825-126687325	Irf2bp2	Naïve
chrX	167359620	167360120	2.66507	2.1381e-07	0.112297	chrX:167359620-167360120	Prps2	Naïve
chr18	75304467	75304967	1.37698	2.16477e-07	0.248529	chr18:75304467-75304967	2010010A06Rik	Naïve
chr15	88736069	88736569	3.18704	2.17638e-07	0.133944	chr15:88736069-88736569	Brd1	Naïve
chr15	97429477	97429977	1.7812	2.18578e-07	0.121485	chr15:97429477-97429977	Amigo2	Naïve
chr14	47222863	47223363	3.13955	2.18983e-07	0.125328	chr14:47222863-47223363	Gch1	Naïve
chr1	64087838	64088338	2.16832	2.19126e-07	0.146652	chr1:64087838-64088338	Klf7	Naïve
chr11	118355098	118355598	1.11422	2.19195e-07	0.228008	chr11:118355098-118355598	Timp2	Naïve
chr1	152269862	152270362	1.72005	2.196e-07	0.15628	chr1:152269862-152270362	Tsen15	Naïve
chr16	21689124	21689624	3.18418	2.20923e-07	0.102091	chr16:21689124-21689624	2510009E07Rik	Naïve
chr15	53328034	53328534	3.92153	2.21025e-07	0.116952	chr15:53328034-53328534	Ext1	Naïve
chr3	95997084	95997584	1.77772	2.22586e-07	0.0951445	chr3:95997084-95997584	Plekho1	Naïve
chr12	80258347	80258847	1.92384	2.24091e-07	0.116556	chr12:80258347-80258847	Actn1	Naïve
chr3	101731091	101731591	4.05795	2.2418e-07	0.101041	chr3:101731091-101731591	Mab21l3	Naïve
chr2	61051741	61052241	3.67692	2.24976e-07	0.0797104	chr2:61051741-61052241	Gm13582	Naïve
chr9	115611679	115612179	1.30322	2.25686e-07	0.287858	chr9:115611679-115612179	Mir467h	Naïve
chr5	100644105	100644605	1.77598	2.27431e-07	0.179011	chr5:100644105-100644605	Coq2	Naïve
chr18	65318923	65319423	1.48311	2.27609e-07	0.229741	chr18:65318923-65319423	Mir122	Naïve
chr10	128715633	128716133	1.6763	2.27841e-07	0.109779	chr10:128715633-128716133	Pmel	Naïve
chr17	5089503	5090003	2.21997	2.30418e-07	0.135678	chr17:5089503-5090003	Arid1b	Naïve
chr17	32276944	32277444	1.59223	2.3053e-07	0.0913278	chr17:32276944-32277444	Brd4	Naïve
chr4	137762839	137763339	2.89177	2.31619e-07	0.0989094	chr4:137762839-137763339	Alpl	Naïve
chr9	106312857	106313357	1.51417	2.31729e-07	0.180461	chr9:106312857-106313357	Poc1a	Naïve
chr12	116315570	116316070	1.72408	2.33161e-07	0.172026	chr12:116315570-116316070	Esyt2	Naïve
chr3	54399832	54400332	2.69618	2.33688e-07	0.078347	chr3:54399832-54400332	Postn	Naïve
chr6	99309244	99309744	1.66305	2.33688e-07	0.223914	chr6:99309244-99309744	Foxp1	Naïve
chr4	101508848	101509348	3.25957	2.35836e-07	0.129548	chr4:101508848-101509348	Dnajc6	Naïve
chr14	118982532	118983032	3.23846	2.36858e-07	0.156245	chr14:118982532-118983032	Dnajc3	Naïve
chr9	45807700	45808200	1.74868	2.3884e-07	0.132863	chr9:45807700-45808200	Cep164	Naïve
chr5	90492385	90492885	1.75689	2.40328e-07	0.164098	chr5:90492385-90492885	Afp	Naïve
chr6	22349499	22349999	1.70936	2.41361e-07	0.216488	chr6:22349499-22349999	Fam3c	Naïve
chr13	55062234	55062734	4.45702	2.41996e-07	0.105294	chr13:55062234-55062734	Uimc1	Naïve
chr5	125016375	125016875	1.19865	2.49174e-07	0.24616	chr5:125016375-125016875	Rflna	Naïve
chr2	84072826	84073326	5.37644	2.51401e-07	0.101323	chr2:84072826-84073326	Zswim2	Naïve
chr1	192086615	192087115	1.22872	2.51581e-07	0.223618	chr1:192086615-192087115	Traf5	Naïve
chr4	124759362	124759862	2.08808	2.51805e-07	0.148525	chr4:124759362-124759862	Mir698	Naïve
chr17	28007946	28008446	2.04046	2.53336e-07	0.0927677	chr17:28007946-28008446	Tcp11	Naïve
chr9	118715863	118716363	1.88342	2.61765e-07	0.171466	chr9:118715863-118716363	Itga9	Naïve
chr15	81101318	81101818	2.13912	2.64857e-07	0.189067	chr15:81101318-81101818	Mkl1	Naïve
chr11	115698888	115699388	1.2423	2.66521e-07	0.280218	chr11:115698888-115699388	Grb2	Naïve
chr16	45261248	45261748	2.61499	2.69241e-07	0.151323	chr16:45261248-45261748	Btla	Naïve
chr5	147337740	147338240	4.2025	2.6952e-07	0.0792417	chr5:147337740-147338240	Urad	Naïve
chr13	73692464	73692964	1.54714	2.72074e-07	0.146747	chr13:73692464-73692964	Slc6a19os	Naïve
chr11	73085320	73085820	4.07063	2.7348e-07	0.0892593	chr11:73085320-73085820	Itgae	Naïve
chr16	42190104	42190604	1.33955	2.7379e-07	0.295935	chr16:42190104-42190604	Mir6540	Naïve
chr11	75282638	75283138	1.02435	2.74462e-07	0.330052	chr11:75282638-75283138	Rpa1	Naïve
chr2	14055421	14055921	2.39148	2.78462e-07	0.0913246	chr2:14055421-14055921	Hacd1	Naïve
chr5	57717304	57717804	2.07016	2.78984e-07	0.147936	chr5:57717304-57717804	4932441J04Rik	Naïve
chr1	137898316	137898816	1.27765	2.79032e-07	0.211629	chr1:137898316-137898816	Mir181a-1	Naïve
chr11	31832049	31832549	2.7574	2.80173e-07	0.104311	chr11:31832049-31832549	D630024D03Rik	Naïve
chr13	63284733	63285233	1.94489	2.82169e-07	0.14307	chr13:63284733-63285233	Gm16907	Naïve
chr13	12273915	12274415	1.43159	2.83583e-07	0.146207	chr13:12273915-12274415	Mtr	Naïve
chr5	149265408	149265908	1.89442	2.83985e-07	0.100438	chr5:149265408-149265908	Alox5ap	Naïve
chr10	75531662	75532162	1.46588	2.84701e-07	0.245371	chr10:75531662-75532162	Snrpd3	Naïve
chr10	84631960	84632460	1.89636	2.88255e-07	0.221951	chr10:84631960-84632460	Polr3b	Naïve
chr2	129815966	129816466	4.18081	2.92054e-07	0.146615	chr2:129815966-129816466	Stk35os1	Naïve
chr11	77766224	77766724	1.75838	2.92207e-07	0.0857244	chr11:77766224-77766724	Myo18a	Naïve
chr14	16181866	16182366	2.2227	2.927e-07	0.126265	chr14:16181866-16182366	Ngly1	Naïve
chr14	21034396	21034896	2.82083	2.93467e-07	0.122839	chr14:21034396-21034896	Ap3m1	Naïve
chr1	157017481	157017981	2.50492	2.9565e-07	0.115372	chr1:157017481-157017981	Ralgps2	Naïve
chr15	68960292	68960792	5.63276	2.9565e-07	0.0976241	chr15:68960292-68960792	Khdrbs3	Naïve
chr6	115764136	115764636	2.32055	2.9565e-07	0.108069	chr6:115764136-115764636	Tmem40	Naïve
chr8	108863021	108863521	5.40349	2.9565e-07	0.0829849	chr8:108863021-108863521	Mir3108	Naïve
chr3	152950228	152950728	1.50755	2.9647e-07	0.198655	chr3:152950228-152950728	St6galnac5	Naïve
chr2	57905015	57905515	3.97064	2.9788e-07	0.113152	chr2:57905015-57905515	Galnt5	Naïve
chr3	75730905	75731405	1.4998	2.9788e-07	0.251993	chr3:75730905-75731405	Platr10	Naïve
chr6	94681403	94681903	1.00799	2.99269e-07	0.347796	chr6:94681403-94681903	Lrig1	Naïve
chr3	79100093	79100593	2.38156	3.01766e-07	0.0837506	chr3:79100093-79100593	Rapgef2	Naïve
chr15	100419113	100419613	1.50746	3.0916e-07	0.19026	chr15:100419113-100419613	Gm5475	Naïve
chr18	36197116	36197616	3.5166	3.0916e-07	0.094125	chr18:36197116-36197616	Nrg2	Naïve
chr12	82166223	82166723	1.12646	3.10618e-07	0.265412	chr12:82166223-82166723	Sipa1l1	Naïve
chr15	93595663	93596163	1.61149	3.12465e-07	0.151962	chr15:93595663-93596163	Prickle1	Naïve
chr17	47484360	47484860	1.61347	3.13837e-07	0.213247	chr17:47484360-47484860	Taf8	Naïve
chr4	108082229	108082729	2.00922	3.13905e-07	0.138005	chr4:108082229-108082729	Mir6397	Naïve
chr2	29095601	29096101	1.54789	3.13939e-07	0.324298	chr2:29095601-29096101	Setx	Naïve
chr12	8662090	8662590	1.99414	3.15292e-07	0.202027	chr12:8662090-8662590	Pum2	Naïve
chr2	34614954	34615454	3.5663	3.18109e-07	0.095742	chr2:34614954-34615454	Gapvd1	Naïve
chr14	61601204	61601704	3.38429	3.1903e-07	0.114229	chr14:61601204-61601704	Trim13	Naïve
chr2	135658400	135658900	2.27025	3.1903e-07	0.111324	chr2:135658400-135658900	Plcb4	Naïve
chr7	116231132	116231632	1.52159	3.19152e-07	0.232474	chr7:116231132-116231632	Plekha7	Naïve
chr10	120625419	120625919	1.30161	3.19668e-07	0.295901	chr10:120625419-120625919	4921513I03Rik	Naïve
chr14	30014429	30014929	2.28164	3.20144e-07	0.140695	chr14:30014429-30014929	Chdh	Naïve
chr15	103365289	103365789	1.83104	3.22843e-07	0.119814	chr15:103365289-103365789	Itga5	Naïve
chr5	125153181	125153681	2.98509	3.24366e-07	0.11224	chr5:125153181-125153681	Ncor2	Naïve
chr11	77772074	77772574	3.20547	3.25243e-07	0.090626	chr11:77772074-77772574	Myo18a	Naïve
chr10	59970105	59970605	1.66666	3.25643e-07	0.120905	chr10:59970105-59970605	Ddit4	Naïve
chr3	101072332	101072832	2.13902	3.30107e-07	0.134536	chr3:101072332-101072832	Ptgfrn	Naïve
chr16	51718563	51719063	2.39348	3.32581e-07	0.176586	chr16:51718563-51719063	Gm29686	Naïve
chr1	106662982	106663482	2.96443	3.35143e-07	0.112701	chr1:106662982-106663482	Bcl2	Naïve
chr16	23227768	23228268	2.48252	3.36238e-07	0.0824388	chr16:23227768-23228268	BC106179	Naïve
chr4	136100365	136100865	1.38387	3.36816e-07	0.18321	chr4:136100365-136100865	Id3	Naïve
chrX	144525916	144526416	2.03613	3.41806e-07	0.20474	chrX:144525916-144526416	Mageb16-ps1	Naïve
chr1	127978056	127978556	3.1042	3.41908e-07	0.139141	chr1:127978056-127978556	Rab3gap1	Naïve
chr9	61983194	61983694	1.69053	3.42219e-07	0.194689	chr9:61983194-61983694	Kif23	Naïve
chr10	7630874	7631374	3.41935	3.4449e-07	0.0994612	chr10:7630874-7631374	A630066F11Rik	Naïve
chr3	126834645	126835145	1.98889	3.45975e-07	0.166908	chr3:126834645-126835145	Camk2d	Naïve
chr17	47486532	47487032	1.56443	3.46446e-07	0.130546	chr17:47486532-47487032	Taf8	Naïve
chr13	28952829	28953329	2.08229	3.49604e-07	0.122585	chr13:28952829-28953329	Sox4	Naïve
chr17	5060425	5060925	3.73229	3.52698e-07	0.0884916	chr17:5060425-5060925	Arid1b	Naïve
chr7	45141212	45141712	3.23784	3.53952e-07	0.092446	chr7:45141212-45141712	Flt3l	Naïve
chr6	67317781	67318281	1.59007	3.55776e-07	0.147228	chr6:67317781-67318281	Serbp1	Naïve
chr13	117242151	117242651	1.67872	3.56213e-07	0.218693	chr13:117242151-117242651	Emb	Naïve
chr17	17442113	17442613	3.18209	3.56974e-07	0.121472	chr17:17442113-17442613	Lix1	Naïve
chr8	111624859	111625359	3.10048	3.57943e-07	0.125221	chr8:111624859-111625359	Ldhd	Naïve
chr19	21724337	21724837	3.33147	3.58581e-07	0.120291	chr19:21724337-21724837	Cemip2	Naïve
chr2	128027686	128028186	1.80912	3.59499e-07	0.169066	chr2:128027686-128028186	Bcl2l11	Naïve
chr7	82970574	82971074	3.73023	3.63598e-07	0.0729654	chr7:82970574-82971074	4933430H16Rik	Naïve
chr1	39102080	39102580	1.85725	3.64282e-07	0.128377	chr1:39102080-39102580	Mir6349	Naïve
chr1	7095799	7096299	1.85755	3.66461e-07	0.233046	chr1:7095799-7096299	Pcmtd1	Naïve
chr11	97810378	97810878	1.26671	3.6664e-07	0.254141	chr11:97810378-97810878	Lasp1	Naïve
chr3	131024076	131024576	2.59211	3.77339e-07	0.143161	chr3:131024076-131024576	Lef1	Naïve
chr12	11230236	11230736	1.48798	3.84649e-07	0.171887	chr12:11230236-11230736	Msgn1	Naïve
chr9	114546673	114547173	1.92036	3.86499e-07	0.128006	chr9:114546673-114547173	Trim71	Naïve
chr1	131278579	131279079	1.1578	3.88844e-07	0.211995	chr1:131278579-131279079	Ikbke	Naïve
chr2	58123658	58124158	3.01362	3.8896e-07	0.152355	chr2:58123658-58124158	Gm13546	Naïve
chr16	11077583	11078083	3.05897	3.92396e-07	0.135741	chr16:11077583-11078083	Snn	Naïve
chr9	42423567	42424067	2.79354	3.9552e-07	0.0933659	chr9:42423567-42424067	Tecta	Naïve
chr11	104661765	104662265	1.19113	3.98215e-07	0.0753916	chr11:104661765-104662265	Itgb3	Naïve
chr12	79692093	79692593	1.76867	3.99275e-07	0.18442	chr12:79692093-79692593	9430078K24Rik	Naïve
chr10	42270680	42271180	2.3233	4.01979e-07	0.191678	chr10:42270680-42271180	Foxo3	Naïve
chr10	118712906	118713406	1.66509	4.02306e-07	0.210767	chr10:118712906-118713406	Dyrk2	Naïve
chr17	18002925	18003425	2.49605	4.02463e-07	0.105459	chr17:18002925-18003425	Fpr-rs4	Naïve
chr7	125487110	125487610	1.20077	4.0872e-07	0.118623	chr7:125487110-125487610	Nsmce1	Naïve
chr11	70435448	70435948	1.31457	4.09825e-07	0.246983	chr11:70435448-70435948	Mir7115	Naïve
chr7	80368774	80369274	1.51509	4.11791e-07	0.143207	chr7:80368774-80369274	Man2a2	Naïve
chr1	164426186	164426686	5.2894	4.12047e-07	0.0957982	chr1:164426186-164426686	Atp1b1	Naïve
chr12	99640395	99640895	1.07203	4.13342e-07	0.33815	chr12:99640395-99640895	1700064M15Rik	Naïve
chrX	13516402	13516902	4.80755	4.16574e-07	0.074431	chrX:13516402-13516902	Nyx	Naïve
chr4	115075470	115075970	1.55483	4.17106e-07	0.116531	chr4:115075470-115075970	Pdzk1ip1	Naïve
chr6	103512067	103512567	2.84747	4.20897e-07	0.098946	chr6:103512067-103512567	Chl1	Naïve
chr11	32125999	32126499	1.69045	4.23093e-07	0.207151	chr11:32125999-32126499	Gm12108	Naïve
chr19	12541610	12542110	1.1584	4.25846e-07	0.212901	chr19:12541610-12542110	Fam111a	Naïve
chr7	75495894	75496394	3.96833	4.27163e-07	0.102716	chr7:75495894-75496394	Akap13	Naïve
chr11	87240131	87240631	2.56458	4.28397e-07	0.0966823	chr11:87240131-87240631	Trim37	Naïve
chr14	16164546	16165046	4.30684	4.30191e-07	0.0646157	chr14:16164546-16165046	Ngly1	Naïve
chr19	55407904	55408404	2.59511	4.31225e-07	0.109996	chr19:55407904-55408404	Vti1a	Naïve
chr14	54682354	54682854	3.96517	4.31414e-07	0.116888	chr14:54682354-54682854	1700123O20Rik	Naïve
chr9	11396742	11397242	3.97775	4.34486e-07	0.115056	chr9:11396742-11397242	Cntn5	Naïve
chr11	102292939	102293439	2.76624	4.35717e-07	0.0910243	chr11:102292939-102293439	Atxn7l3	Naïve
chr16	23262835	23263335	4.40344	4.36024e-07	0.0871773	chr16:23262835-23263335	BC106179	Naïve
chr10	118997048	118997548	2.49812	4.36818e-07	0.132222	chr10:118997048-118997548	Gm38403	Naïve
chr14	18665553	18666053	1.05878	4.4246e-07	0.329978	chr14:18665553-18666053	Ube2e2	Naïve
chr4	32394783	32395283	4.00186	4.44114e-07	0.0765796	chr4:32394783-32395283	Bach2	Naïve
chr17	23858509	23859009	2.61354	4.44787e-07	0.133703	chr17:23858509-23859009	Prss32	Naïve
chr3	89821191	89821691	1.84813	4.46154e-07	0.149067	chr3:89821191-89821691	She	Naïve
chr14	122069899	122070399	2.40885	4.473e-07	0.169523	chr14:122069899-122070399	Timm8a2	Naïve
chr3	130803762	130804262	2.29605	4.47463e-07	0.0854682	chr3:130803762-130804262	Rpl34	Naïve
chr18	35849839	35850339	1.24982	4.47937e-07	0.231427	chr18:35849839-35850339	Cxxc5	Naïve
chr17	31082189	31082689	4.02905	4.50266e-07	0.104624	chr17:31082189-31082689	Abcg1	Naïve
chr16	10585225	10585725	2.30466	4.5121e-07	0.286062	chr16:10585225-10585725	Clec16a	Naïve
chr5	36364140	36364640	3.663	4.51817e-07	0.0846595	chr5:36364140-36364640	Sorcs2	Naïve
chr5	139931813	139932313	1.95484	4.53316e-07	0.108946	chr5:139931813-139932313	Elfn1	Naïve
chr14	118673450	118673950	1.41658	4.54333e-07	0.211642	chr14:118673450-118673950	Abcc4	Naïve
chr2	156974883	156975383	1.91288	4.54848e-07	0.125112	chr2:156974883-156975383	Ndrg3	Naïve
chr6	94636812	94637312	3.72024	4.54848e-07	0.0938875	chr6:94636812-94637312	Mir7041	Naïve
chr11	106057493	106057993	3.06954	4.55446e-07	0.0793974	chr11:106057493-106057993	Taco1	Naïve
chr6	142891367	142891867	4.12304	4.56266e-07	0.114436	chr6:142891367-142891867	St8sia1	Naïve
chr5	139377457	139377957	1.46837	4.63194e-07	0.236703	chr5:139377457-139377957	Gpr146	Naïve
chr1	151177587	151178087	1.16119	4.68206e-07	0.177109	chr1:151177587-151178087	C730036E19Rik	Naïve
chr13	43961304	43961804	1.97249	4.68443e-07	0.091376	chr13:43961304-43961804	Gm5083	Naïve
chr9	85105265	85105765	3.02013	4.71582e-07	0.086422	chr9:85105265-85105765	Tent5a	Naïve
chr2	180730990	180731490	1.84738	4.82175e-07	0.191888	chr2:180730990-180731490	Slc17a9	Naïve
chr14	79267892	79268392	2.29539	4.82452e-07	0.0917793	chr14:79267892-79268392	Zfp957	Naïve
chr18	79267755	79268255	5.36778	4.84938e-07	0.0809073	chr18:79267755-79268255	Setbp1	Naïve
chr11	113470070	113470570	1.63836	4.86506e-07	0.0959508	chr11:113470070-113470570	Sstr2	Naïve
chrX	37141676	37142176	1.83678	4.87126e-07	0.166395	chrX:37141676-37142176	Nkap	Naïve
chr10	6954455	6954955	3.31047	4.88367e-07	0.143165	chr10:6954455-6954955	Ipcef1	Naïve
chr17	79093208	79093708	1.39576	4.88367e-07	0.289709	chr17:79093208-79093708	Qpct	Naïve
chr11	46358314	46358814	2.28942	4.89907e-07	0.156031	chr11:46358314-46358814	Itk	Naïve
chr13	60601661	60602161	1.97707	4.90066e-07	0.0868909	chr13:60601661-60602161	Dapk1	Naïve
chr3	9895698	9896198	1.71792	4.90207e-07	0.163509	chr3:9895698-9896198	Pag1	Naïve
chr6	127177927	127178427	3.08579	4.9093e-07	0.173239	chr6:127177927-127178427	Ccnd2	Naïve
chr12	102291890	102292390	2.06786	4.92597e-07	0.082109	chr12:102291890-102292390	Rin3	Naïve
chr3	103465936	103466436	1.69155	4.98524e-07	0.141376	chr3:103465936-103466436	Syt6	Naïve
chr14	122052870	122053370	2.00747	4.99877e-07	0.185638	chr14:122052870-122053370	Timm8a2	Naïve
chr13	52800632	52801132	1.4881	4.99923e-07	0.248519	chr13:52800632-52801132	BB123696	Naïve
chr7	16197131	16197631	2.51717	5.00202e-07	0.143585	chr7:16197131-16197631	Meis3	Naïve
chr9	116263752	116264252	1.54205	5.06249e-07	0.257916	chr9:116263752-116264252	Gm4668	Naïve
chr9	41181259	41181759	1.01384	5.0955e-07	0.174779	chr9:41181259-41181759	Ubash3b	Naïve
chr6	125355072	125355572	1.27731	5.16594e-07	0.224218	chr6:125355072-125355572	Tnfrsf1a	Naïve
chr15	81033027	81033527	1.84276	5.20355e-07	0.120925	chr15:81033027-81033527	Sgsm3	Naïve
chr6	121109327	121109827	3.24008	5.20813e-07	0.0814965	chr6:121109327-121109827	Mical3	Naïve
chr8	114985944	114986444	2.34505	5.2248e-07	0.171743	chr8:114985944-114986444	Wwox	Naïve
chr15	85990918	85991418	2.13571	5.22976e-07	0.226946	chr15:85990918-85991418	Celsr1	Naïve
chr8	124509092	124509592	1.30124	5.24033e-07	0.342226	chr8:124509092-124509592	Cog2	Naïve
chr4	149147177	149147677	2.99645	5.27199e-07	0.0833359	chr4:149147177-149147677	Cenps	Naïve
chrX	57189276	57189776	1.63119	5.27521e-07	0.100727	chrX:57189276-57189776	Gm14718	Naïve
chr14	53545273	53545773	2.31523	5.3272e-07	0.150122	chr14:53545273-53545773	Dad1	Naïve
chr7	122932118	122932618	1.90818	5.3417e-07	0.271809	chr7:122932118-122932618	4930413G21Rik	Naïve
chr18	65301406	65301906	1.70789	5.41614e-07	0.149476	chr18:65301406-65301906	Mir122	Naïve
chr1	52150568	52151068	4.57833	5.41723e-07	0.106221	chr1:52150568-52151068	Stat1	Naïve
chr15	59063624	59064124	4.15266	5.49651e-07	0.0710542	chr15:59063624-59064124	Mtss1	Naïve
chr2	59438352	59438852	1.73322	5.57686e-07	0.154606	chr2:59438352-59438852	Dapl1	Naïve
chr5	65005196	65005696	1.87535	5.61269e-07	0.129013	chr5:65005196-65005696	Mir574	Naïve
chr15	97501499	97501999	2.58849	5.62465e-07	0.142399	chr15:97501499-97501999	Rpap3	Naïve
chr5	115722505	115723005	1.93433	5.63191e-07	0.105738	chr5:115722505-115723005	Bicdl1	Naïve
chr9	110920562	110921062	1.50818	5.66106e-07	0.121954	chr9:110920562-110921062	Fam240a	Naïve
chr14	17658891	17659391	2.71046	5.66241e-07	0.0736627	chr14:17658891-17659391	Thrb	Naïve
chr9	116230355	116230855	2.67323	5.71775e-07	0.119971	chr9:116230355-116230855	Gm4668	Naïve
chr11	115464837	115465337	1.57672	5.80546e-07	0.119324	chr11:115464837-115465337	Slc16a5	Naïve
chr10	128744669	128745169	1.2446	5.91251e-07	0.204365	chr10:128744669-128745169	Dgka	Naïve
chr15	33082970	33083470	1.49504	6.0094e-07	0.189164	chr15:33082970-33083470	Cpq	Naïve
chr16	5393348	5393848	2.98164	6.09124e-07	0.130383	chr16:5393348-5393848	Eef2kmt	Naïve
chr3	100582682	100583182	3.15256	6.11168e-07	0.11742	chr3:100582682-100583182	Tent5c	Naïve
chr18	81829603	81830103	3.41172	6.11669e-07	0.0996118	chr18:81829603-81830103	Mir5127	Naïve
chr1	161309227	161309727	1.51988	6.12692e-07	0.156398	chr1:161309227-161309727	Prdx6	Naïve
chr1	36919675	36920175	1.49531	6.16161e-07	0.171867	chr1:36919675-36920175	Tmem131	Naïve
chr10	96879583	96880083	2.358	6.16581e-07	0.0856036	chr10:96879583-96880083	4930556N09Rik	Naïve
chr9	94946138	94946638	2.24696	6.17918e-07	0.0695273	chr9:94946138-94946638	Mir7656	Naïve
chr19	57116558	57117058	1.41656	6.18439e-07	0.148803	chr19:57116558-57117058	Afap1l2	Naïve
chr9	114787650	114788150	1.64406	6.18439e-07	0.213667	chr9:114787650-114788150	Cmtm7	Naïve
chr9	120739470	120739970	2.47296	6.21037e-07	0.107164	chr9:120739470-120739970	5830454E08Rik	Naïve
chr17	42883764	42884264	3.29455	6.21729e-07	0.0944836	chr17:42883764-42884264	Cd2ap	Naïve
chr9	72479223	72479723	2.22624	6.23082e-07	0.110665	chr9:72479223-72479723	Tex9	Naïve
chr9	70079960	70080460	1.94385	6.33374e-07	0.172859	chr9:70079960-70080460	Gcnt3	Naïve
chr14	15681624	15682124	4.6568	6.33711e-07	0.102669	chr14:15681624-15682124	Lrrc3b	Naïve
chr17	63362128	63362628	1.81931	6.39451e-07	0.163581	chr17:63362128-63362628	4930405O22Rik	Naïve
chr11	87678964	87679464	1.66347	6.48461e-07	0.144095	chr11:87678964-87679464	Rnf43	Naïve
chr11	45875469	45875969	2.82451	6.50109e-07	0.0999663	chr11:45875469-45875969	Clint1	Naïve
chr4	149912367	149912867	1.94531	6.55591e-07	0.161452	chr4:149912367-149912867	Spsb1	Naïve
chr11	95358698	95359198	4.23853	6.58283e-07	0.106039	chr11:95358698-95359198	Fam117a	Naïve
chr5	36979578	36980078	4.20562	6.58283e-07	0.108683	chr5:36979578-36980078	Wfs1	Naïve
chr12	8496215	8496715	1.01155	6.58933e-07	0.0867517	chr12:8496215-8496715	Rhob	Naïve
chr8	25617758	25618258	1.04941	6.60804e-07	0.293779	chr8:25617758-25618258	Nsd3	Naïve
chr9	7780188	7780688	1.61869	6.63925e-07	0.188333	chr9:7780188-7780688	Mir5618	Naïve
chr14	47394971	47395471	2.3882	6.71147e-07	0.170164	chr14:47394971-47395471	Lgals3	Naïve
chr1	179553911	179554411	5.03313	6.7473e-07	0.0823111	chr1:179553911-179554411	Cnst	Naïve
chr3	28402175	28402675	1.21764	6.78993e-07	0.228995	chr3:28402175-28402675	Mir466q	Naïve
chr17	88751881	88752381	4.00045	6.82426e-07	0.0977052	chr17:88751881-88752381	Lhcgr	Naïve
chr17	26370468	26370968	1.58747	6.84328e-07	0.232253	chr17:26370468-26370968	Neurl1b	Naïve
chr6	50009301	50009801	1.39666	6.8491e-07	0.138139	chr6:50009301-50009801	Mpp6	Naïve
chr5	143630708	143631208	1.32226	6.88132e-07	0.0991952	chr5:143630708-143631208	Cyth3	Naïve
chr5	149334143	149334643	2.67565	6.88132e-07	0.123895	chr5:149334143-149334643	Alox5ap	Naïve
chr7	114493989	114494489	2.76986	6.89118e-07	0.144962	chr7:114493989-114494489	Cyp2r1	Naïve
chr18	13693733	13694233	3.94068	6.90409e-07	0.115944	chr18:13693733-13694233	Zfp521	Naïve
chr1	156280072	156280572	4.87766	6.9214e-07	0.0895749	chr1:156280072-156280572	Tdrd5	Naïve
chr6	29735264	29735764	1.42236	6.9214e-07	0.0947644	chr6:29735264-29735764	Smo	Naïve
chr1	161156511	161157011	1.32528	6.92754e-07	0.167023	chr1:161156511-161157011	Tex50	Naïve
chr2	91791688	91792188	2.74026	6.92754e-07	0.09245	chr2:91791688-91792188	Ambra1	Naïve
chr4	154964775	154965275	1.54822	6.92754e-07	0.134458	chr4:154964775-154965275	Pank4	Naïve
chr15	102205717	102206217	4.83915	7.07677e-07	0.101655	chr15:102205717-102206217	Zfp740	Naïve
chr12	86047320	86047820	1.44582	7.17278e-07	0.177352	chr12:86047320-86047820	Tgfb3	Naïve
chr7	128626479	128626979	1.81885	7.26306e-07	0.0745424	chr7:128626479-128626979	Inpp5f	Naïve
chr8	13986373	13986873	1.27895	7.28758e-07	0.0839239	chr8:13986373-13986873	Gm5907	Naïve
chr16	18503581	18504081	2.99417	7.29219e-07	0.0929438	chr16:18503581-18504081	Gnb1l	Naïve
chr8	85623158	85623658	1.54963	7.4096e-07	0.19286	chr8:85623158-85623658	Dnaja2	Naïve
chr10	41638699	41639199	2.22365	7.44554e-07	0.102511	chr10:41638699-41639199	Ccdc162	Naïve
chr13	96995184	96995684	2.76069	7.47055e-07	0.136662	chr13:96995184-96995684	1700029F12Rik	Naïve
chr14	121995413	121995913	2.1505	7.50426e-07	0.190839	chr14:121995413-121995913	Gpr183	Naïve
chr17	84006702	84007202	2.15358	7.51928e-07	0.17908	chr17:84006702-84007202	8430430B14Rik	Naïve
chr17	84888451	84888951	2.69696	7.55442e-07	0.0961253	chr17:84888451-84888951	Ppm1b	Naïve
chr5	125158350	125158850	1.10488	7.58285e-07	0.254197	chr5:125158350-125158850	Ncor2	Naïve
chr6	72988395	72988895	2.08214	7.70081e-07	0.0635598	chr6:72988395-72988895	Tmsb10	Naïve
chr6	100255315	100255815	2.21136	7.7787e-07	0.101002	chr6:100255315-100255815	Rybp	Naïve
chrX	140445621	140446121	2.27664	7.87332e-07	0.149197	chrX:140445621-140446121	Prps1	Naïve
chr1	165828492	165828992	2.20137	7.87809e-07	0.127627	chr1:165828492-165828992	Cd247	Naïve
chr2	132597212	132597712	2.44251	7.91325e-07	0.123385	chr2:132597212-132597712	AU019990	Naïve
chr10	117118390	117118890	1.37554	7.9264e-07	0.235235	chr10:117118390-117118890	Frs2	Naïve
chr3	121343144	121343644	5.4299	7.9264e-07	0.084555	chr3:121343144-121343644	Alg14	Naïve
chr9	115482971	115483471	4.72416	7.9264e-07	0.0510664	chr9:115482971-115483471	Mir467h	Naïve
chr2	173229771	173230271	1.01971	7.94166e-07	0.291767	chr2:173229771-173230271	Zbp1	Naïve
chr4	98091237	98091737	3.66519	8.01743e-07	0.143711	chr4:98091237-98091737	Tm2d1	Naïve
chr7	132356201	132356701	1.61101	8.12812e-07	0.14557	chr7:132356201-132356701	Chst15	Naïve
chr6	142887315	142887815	1.83229	8.13406e-07	0.189554	chr6:142887315-142887815	Gm7457	Naïve
chr12	92823354	92823854	1.86016	8.1771e-07	0.141332	chr12:92823354-92823854	4930559C10Rik	Naïve
chr15	74906051	74906551	2.63171	8.1771e-07	0.0817023	chr15:74906051-74906551	2010109I03Rik	Naïve
chr11	115463452	115463952	1.21793	8.19052e-07	0.186749	chr11:115463452-115463952	Slc16a5	Naïve
chr11	118015328	118015828	1.51978	8.26472e-07	0.160715	chr11:118015328-118015828	Mir6933	Naïve
chr16	5473371	5473871	3.46885	8.44009e-07	0.101356	chr16:5473371-5473871	Eef2kmt	Naïve
chr2	38823744	38824244	3.26029	8.45193e-07	0.0721528	chr2:38823744-38824244	Mir181a-2	Naïve
chr19	32182064	32182564	3.75126	8.6763e-07	0.134784	chr19:32182064-32182564	Asah2	Naïve
chr15	97469073	97469573	1.14285	8.68773e-07	0.299638	chr15:97469073-97469573	Amigo2	Naïve
chr15	57995908	57996408	1.3708	8.82427e-07	0.133891	chr15:57995908-57996408	Fam83a	Naïve
chr3	97297026	97297526	1.5246	8.89625e-07	0.0985159	chr3:97297026-97297526	Bcl9	Naïve
chr3	123178156	123178656	3.37671	8.93242e-07	0.107305	chr3:123178156-123178656	Synpo2	Naïve
chr6	56916291	56916791	1.22136	8.97688e-07	0.206881	chr6:56916291-56916791	Nt5c3	Naïve
chr4	128618525	128619025	1.33195	9.0389e-07	0.257515	chr4:128618525-128619025	Tlr12	Naïve
chr6	28319144	28319644	3.15502	9.04308e-07	0.0845117	chr6:28319144-28319644	Zfp800	Naïve
chr2	20898636	20899136	2.15041	9.04328e-07	0.136503	chr2:20898636-20899136	Arhgap21	Naïve
chr1	20825000	20825500	1.18911	9.11744e-07	0.217162	chr1:20825000-20825500	Mcm3	Naïve
chr13	107059419	107059919	1.36947	9.1253e-07	0.253225	chr13:107059419-107059919	3830408C21Rik	Naïve
chr11	118085920	118086420	3.13035	9.23934e-07	0.108711	chr11:118085920-118086420	Dnah17	Naïve
chr9	107982624	107983124	1.52203	9.26766e-07	0.0836276	chr9:107982624-107983124	Inka1	Naïve
chr4	102500960	102501460	4.15226	9.27367e-07	0.0962638	chr4:102500960-102501460	Sgip1	Naïve
chr9	14262423	14262923	1.66589	9.27828e-07	0.220468	chr9:14262423-14262923	Sesn3	Naïve
chr11	6694725	6695225	1.42169	9.32965e-07	0.0713009	chr11:6694725-6695225	Gm11981	Naïve
chr10	78591317	78591817	1.54564	9.34413e-07	0.119121	chr10:78591317-78591817	Syde1	Naïve
chr2	10343476	10343976	1.91834	9.41265e-07	0.147567	chr2:10343476-10343976	Sfmbt2	Naïve
chr16	45381757	45382257	3.41696	9.4946e-07	0.0737046	chr16:45381757-45382257	Cd200	Naïve
chr5	32950598	32951098	3.73304	9.4946e-07	0.0738911	chr5:32950598-32951098	Ywhah	Naïve
chr15	25812398	25812898	2.2812	9.53879e-07	0.129406	chr15:25812398-25812898	Retreg1	Naïve
chr16	95900152	95900652	1.87015	9.63857e-07	0.147587	chr16:95900152-95900652	1600002D24Rik	Naïve
chr15	59948177	59948677	3.09723	9.70195e-07	0.0669223	chr15:59948177-59948677	4933412E24Rik	Naïve
chr17	84944275	84944775	2.60379	9.74901e-07	0.138982	chr17:84944275-84944775	Ppm1b	Naïve
chr12	80271773	80272273	3.19823	9.82345e-07	0.138662	chr12:80271773-80272273	Actn1	Naïve
chr4	106842447	106842947	2.41963	9.83713e-07	0.116451	chr4:106842447-106842947	Acot11	Naïve
chrX	100789279	100789779	1.69421	9.88332e-07	0.135891	chrX:100789279-100789779	Dlg3	Naïve
chr15	31650714	31651214	2.94383	9.89493e-07	0.0954684	chr15:31650714-31651214	Fam173b	Naïve
chr11	50835736	50836236	1.19966	9.90241e-07	0.158146	chr11:50835736-50836236	Zfp879	Naïve
chr3	52647760	52648260	1.03043	9.98049e-07	0.367339	chr3:52647760-52648260	Gm2447	Naïve
chr18	35726627	35727127	1.88404	9.99595e-07	0.220294	chr18:35726627-35727127	1700066B19Rik	Naïve
chr12	28807734	28808234	2.67527	9.99828e-07	0.139693	chr12:28807734-28808234	Eipr1	Naïve
chr18	75322172	75322672	1.31797	1.00268e-06	0.194627	chr18:75322172-75322672	2010010A06Rik	Naïve
chr4	5797740	5798240	3.05031	1.00478e-06	0.0940198	chr4:5797740-5798240	Fam110b	Naïve
chr5	114482694	114483194	2.70576	1.01485e-06	0.101614	chr5:114482694-114483194	Mvk	Naïve
chr3	133411702	133412202	2.35	1.01713e-06	0.150579	chr3:133411702-133412202	Ppa2	Naïve
chr7	88356944	88357444	2.74549	1.02345e-06	0.143078	chr7:88356944-88357444	Rab38	Naïve
chr13	41949153	41949653	2.83053	1.02669e-06	0.125073	chr13:41949153-41949653	Gm10790	Naïve
chr10	119010929	119011429	1.71986	1.03639e-06	0.182905	chr10:119010929-119011429	1700064J06Rik	Naïve
chr7	130631469	130631969	1.36199	1.03965e-06	0.102983	chr7:130631469-130631969	Tacc2	Naïve
chr11	101149079	101149579	4.26356	1.04129e-06	0.094309	chr11:101149079-101149579	Tubg2	Naïve
chr11	121033794	121034294	2.56177	1.05029e-06	0.0995505	chr11:121033794-121034294	Cd7	Naïve
chr14	64212414	64212914	2.11068	1.05664e-06	0.118365	chr14:64212414-64212914	Prss52	Naïve
chr4	120882212	120882712	1.89707	1.062e-06	0.133245	chr4:120882212-120882712	Rims3	Naïve
chr7	4836186	4836686	1.79568	1.06201e-06	0.209268	chr7:4836186-4836686	Shisa7	Naïve
chr17	86434749	86435249	1.48542	1.07192e-06	0.268602	chr17:86434749-86435249	2010106C02Rik	Naïve
chr12	102504802	102505302	4.26748	1.07227e-06	0.0977914	chr12:102504802-102505302	Golga5	Naïve
chr7	130692816	130693316	2.10771	1.07479e-06	0.0732945	chr7:130692816-130693316	Btbd16	Naïve
chr8	126595080	126595580	1.20315	1.08722e-06	0.200252	chr8:126595080-126595580	Irf2bp2	Naïve
chr18	64887337	64887837	1.14596	1.08898e-06	0.199402	chr18:64887337-64887837	Nedd4l	Naïve
chr6	142916451	142916951	1.81786	1.09206e-06	0.151589	chr6:142916451-142916951	St8sia1	Naïve
chr14	78908395	78908895	2.46038	1.09291e-06	0.108185	chr14:78908395-78908895	Vwa8	Naïve
chr7	117424794	117425294	1.8029	1.09854e-06	0.190255	chr7:117424794-117425294	Xylt1	Naïve
chr2	117421355	117421855	1.87968	1.10062e-06	0.132602	chr2:117421355-117421855	Rasgrp1	Naïve
chr11	5215240	5215740	1.7765	1.10252e-06	0.200246	chr11:5215240-5215740	Kremen1	Naïve
chr1	60074895	60075395	2.12464	1.10571e-06	0.139503	chr1:60074895-60075395	Carf	Naïve
chr13	93756631	93757131	1.87934	1.10603e-06	0.109216	chr13:93756631-93757131	Arsb	Naïve
chr5	104007739	104008239	1.5973	1.10771e-06	0.108281	chr5:104007739-104008239	Hsd17b11	Naïve
chr1	43388957	43389457	4.93863	1.11419e-06	0.0881757	chr1:43388957-43389457	Nck2	Naïve
chr1	174040774	174041274	1.71512	1.11829e-06	0.179718	chr1:174040774-174041274	Olfr433	Naïve
chr18	58556865	58557365	2.27413	1.11915e-06	0.0764873	chr18:58556865-58557365	Slc27a6	Naïve
chr1	173548773	173549273	3.50191	1.11988e-06	0.140793	chr1:173548773-173549273	Ifi214	Naïve
chr8	106633250	106633750	2.03045	1.12437e-06	0.157434	chr8:106633250-106633750	Cdh1	Naïve
chr7	114284529	114285029	2.56769	1.1251e-06	0.0972629	chr7:114284529-114285029	Psma1	Naïve
chr6	83411559	83412059	1.18114	1.13987e-06	0.19012	chr6:83411559-83412059	Mir6374	Naïve
chr17	31821403	31821903	1.70213	1.14881e-06	0.159595	chr17:31821403-31821903	Sik1	Naïve
chr17	34144617	34145117	2.05496	1.15737e-06	0.0961518	chr17:34144617-34145117	H2-DMb1	Naïve
chr17	5295573	5296073	1.67845	1.15904e-06	0.159555	chr17:5295573-5296073	Ldhal6b	Naïve
chr17	79816872	79817372	2.32848	1.16027e-06	0.0983947	chr17:79816872-79817372	Atl2	Naïve
chr14	118864830	118865330	2.16228	1.16053e-06	0.240675	chr14:118864830-118865330	Dzip1	Naïve
chr11	96462154	96462654	3.31866	1.16701e-06	0.147876	chr11:96462154-96462654	Gm11529	Naïve
chr12	84525401	84525901	2.08837	1.16701e-06	0.0888026	chr12:84525401-84525901	Vsx2	Naïve
chr6	144278557	144279057	3.60443	1.16853e-06	0.0936807	chr6:144278557-144279057	Sox5os3	Naïve
chr17	34164173	34164673	1.95423	1.17635e-06	0.148013	chr17:34164173-34164673	H2-DMb2	Naïve
chr12	85969474	85969974	1.05143	1.17896e-06	0.343339	chr12:85969474-85969974	Tgfb3	Naïve
chr13	46619636	46620136	1.60611	1.17896e-06	0.122729	chr13:46619636-46620136	Fam8a1	Naïve
chr11	5215744	5216244	1.48369	1.17963e-06	0.193204	chr11:5215744-5216244	Kremen1	Naïve
chr4	106828137	106828637	1.42048	1.18081e-06	0.180386	chr4:106828137-106828637	Acot11	Naïve
chr6	146107436	146107936	1.70853	1.18409e-06	0.18499	chr6:146107436-146107936	Sspn	Naïve
chr2	32063602	32064102	1.08964	1.18657e-06	0.130617	chr2:32063602-32064102	Mir7674	Naïve
chr7	68085972	68086472	2.41799	1.18657e-06	0.0995165	chr7:68085972-68086472	Igf1r	Naïve
chr3	106482203	106482703	1.61686	1.18725e-06	0.169049	chr3:106482203-106482703	Dennd2d	Naïve
chr17	80139714	80140214	1.62957	1.19393e-06	0.186301	chr17:80139714-80140214	Galm	Naïve
chr12	3855644	3856144	1.5153	1.20074e-06	0.251737	chr12:3855644-3856144	Dnmt3aos	Naïve
chr10	68081720	68082220	3.13387	1.21457e-06	0.100163	chr10:68081720-68082220	Rtkn2	Naïve
chr2	58179063	58179563	1.40181	1.22656e-06	0.224885	chr2:58179063-58179563	Gm13546	Naïve
chr4	98101093	98101593	2.21571	1.23889e-06	0.0679659	chr4:98101093-98101593	Tm2d1	Naïve
chr2	160780088	160780588	2.00414	1.2432e-06	0.110907	chr2:160780088-160780588	Plcg1	Naïve
chr16	95775180	95775680	2.76139	1.26008e-06	0.05519	chr16:95775180-95775680	Ets2	Naïve
chr3	148806973	148807473	2.99804	1.26436e-06	0.100387	chr3:148806973-148807473	Adgrl2	Naïve
chr15	83030321	83030821	1.56204	1.26712e-06	0.0685187	chr15:83030321-83030821	Nfam1	Naïve
chr3	153260538	153261038	1.20309	1.26979e-06	0.128834	chr3:153260538-153261038	1700012D16Rik	Naïve
chr1	193180991	193181491	1.23309	1.2769e-06	0.212838	chr1:193180991-193181491	A130010J15Rik	Naïve
chr15	59040967	59041467	5.3997	1.28852e-06	0.0827621	chr15:59040967-59041467	Mtss1	Naïve
chr5	44180710	44181210	4.92765	1.28852e-06	0.0591062	chr5:44180710-44181210	Tapt1	Naïve
chr5	139932533	139933033	2.64778	1.28852e-06	0.0732986	chr5:139932533-139933033	Elfn1	Naïve
chr14	78306884	78307384	1.993	1.29575e-06	0.153335	chr14:78306884-78307384	Tnfsf11	Naïve
chr11	5413470	5413970	1.70366	1.32484e-06	0.0996489	chr11:5413470-5413970	Znrf3	Naïve
chr13	117217537	117218037	1.84882	1.32686e-06	0.180224	chr13:117217537-117218037	Emb	Naïve
chr17	86674191	86674691	2.92097	1.36785e-06	0.0743747	chr17:86674191-86674691	Epas1	Naïve
chr2	71843205	71843705	3.11281	1.37232e-06	0.10452	chr2:71843205-71843705	Pdk1	Naïve
chr4	56113898	56114398	2.2742	1.40672e-06	0.142554	chr4:56113898-56114398	Klf4	Naïve
chr2	22796487	22796987	1.84912	1.41143e-06	0.177697	chr2:22796487-22796987	Apbb1ip	Naïve
chr9	116163780	116164280	2.09392	1.41453e-06	0.140735	chr9:116163780-116164280	Tgfbr2	Naïve
chr12	89719089	89719589	1.25009	1.42637e-06	0.223717	chr12:89719089-89719589	Nrxn3	Naïve
chr1	39204954	39205454	2.18077	1.4342e-06	0.141966	chr1:39204954-39205454	Npas2	Naïve
chr17	31840406	31840906	1.17702	1.44396e-06	0.362878	chr17:31840406-31840906	Sik1	Naïve
chr14	79296182	79296682	3.4819	1.44411e-06	0.118226	chr14:79296182-79296682	Rgcc	Naïve
chr2	18968899	18969399	3.25422	1.44579e-06	0.141258	chr2:18968899-18969399	Pip4k2a	Naïve
chr17	30197550	30198050	1.56906	1.45171e-06	0.146225	chr17:30197550-30198050	Zfand3	Naïve
chr12	26382464	26382964	4.34579	1.45445e-06	0.0882389	chr12:26382464-26382964	Mir6538	Naïve
chr5	41841656	41842156	1.89614	1.46417e-06	0.124652	chr5:41841656-41842156	Bod1l	Naïve
chr3	9882643	9883143	4.35867	1.46448e-06	0.103676	chr3:9882643-9883143	Pag1	Naïve
chr11	6152856	6153356	1.92581	1.46711e-06	0.111514	chr11:6152856-6153356	Rps15a-ps6	Naïve
chr10	5384328	5384828	1.55582	1.47915e-06	0.190729	chr10:5384328-5384828	Syne1	Naïve
chr16	5451816	5452316	4.09379	1.49536e-06	0.0997213	chr16:5451816-5452316	Eef2kmt	Naïve
chr13	95942566	95943066	1.86205	1.49671e-06	0.141752	chr13:95942566-95943066	Iqgap2	Naïve
chr6	99643356	99643856	3.26371	1.49726e-06	0.122438	chr6:99643356-99643856	Eif4e3	Naïve
chr13	73714001	73714501	1.92777	1.50697e-06	0.146237	chr13:73714001-73714501	Slc6a19	Naïve
chr6	134700864	134701364	1.84584	1.51857e-06	0.148459	chr6:134700864-134701364	Borcs5	Naïve
chr12	51985069	51985569	3.93373	1.53143e-06	0.0975798	chr12:51985069-51985569	Heatr5a	Naïve
chr15	59089715	59090215	1.58378	1.53143e-06	0.178444	chr15:59089715-59090215	Mtss1	Naïve
chr13	24634824	24635324	2.358	1.54065e-06	0.0881643	chr13:24634824-24635324	Gm11346	Naïve
chr9	114451569	114452069	2.94368	1.54348e-06	0.0904993	chr9:114451569-114452069	Ccr4	Naïve
chr6	142925393	142925893	3.21777	1.54817e-06	0.130708	chr6:142925393-142925893	St8sia1	Naïve
chr16	30176308	30176808	1.73588	1.55041e-06	0.098043	chr16:30176308-30176808	Cpn2	Naïve
chr2	29670612	29671112	1.2445	1.55041e-06	0.163971	chr2:29670612-29671112	Rapgef1	Naïve
chr13	5806075	5806575	2.66488	1.55799e-06	0.106253	chr13:5806075-5806575	1700016G22Rik	Naïve
chr16	48671704	48672204	2.85534	1.5611e-06	0.102719	chr16:48671704-48672204	Trat1	Naïve
chr17	62818298	62818798	2.47561	1.5611e-06	0.0707642	chr17:62818298-62818798	Efna5	Naïve
chr19	6343490	6343990	1.53929	1.5611e-06	0.0837673	chr19:6343490-6343990	Map4k2	Naïve
chr2	126920277	126920777	1.59065	1.5611e-06	0.306125	chr2:126920277-126920777	Sppl2a	Naïve
chr9	107719088	107719588	2.90325	1.56944e-06	0.0901313	chr9:107719088-107719588	Sema3f	Naïve
chr1	92006607	92007107	2.35389	1.57289e-06	0.146124	chr1:92006607-92007107	Hdac4	Naïve
chr1	181335441	181335941	2.70457	1.57563e-06	0.125002	chr1:181335441-181335941	Cnih3	Naïve
chr12	3568680	3569180	3.05305	1.58891e-06	0.110265	chr12:3568680-3569180	Dtnb	Naïve
chr1	79643770	79644270	1.95841	1.60483e-06	0.119214	chr1:79643770-79644270	Ap1s3	Naïve
chr8	23886475	23886975	2.58756	1.6375e-06	0.12242	chr8:23886475-23886975	Zmat4	Naïve
chr19	33053065	33053565	1.875	1.63975e-06	0.170395	chr19:33053065-33053565	Mir3970	Naïve
chr4	106293282	106293782	1.14651	1.66736e-06	0.192719	chr4:106293282-106293782	Usp24	Naïve
chr9	15059987	15060487	1.5386	1.66806e-06	0.2431	chr9:15059987-15060487	Panx1	Naïve
chr10	19192222	19192722	2.35561	1.67793e-06	0.179922	chr10:19192222-19192722	Gm20139	Naïve
chr4	33227106	33227606	1.40832	1.68272e-06	0.113097	chr4:33227106-33227606	Srsf12	Naïve
chr1	36461746	36462246	2.10213	1.68472e-06	0.090552	chr1:36461746-36462246	Cnnm4	Naïve
chr10	20281426	20281926	1.565	1.68774e-06	0.193229	chr10:20281426-20281926	Mir6413	Naïve
chr9	62488697	62489197	1.88591	1.70778e-06	0.165789	chr9:62488697-62489197	Coro2b	Naïve
chr19	45844668	45845168	2.04831	1.71641e-06	0.0457213	chr19:45844668-45845168	Kcnip2	Naïve
chr17	26981044	26981544	1.25823	1.72001e-06	0.246656	chr17:26981044-26981544	Zbtb9	Naïve
chr7	107659165	107659665	1.61104	1.73231e-06	0.103125	chr7:107659165-107659665	Ppfibp2	Naïve
chr1	183147552	183148052	2.20823	1.7353e-06	0.0848568	chr1:183147552-183148052	Disp1	Naïve
chr10	105574257	105574757	1.13948	1.7358e-06	0.151488	chr10:105574257-105574757	Tmtc2	Naïve
chr6	146489807	146490307	2.53127	1.75567e-06	0.130025	chr6:146489807-146490307	Itpr2	Naïve
chr15	80536539	80537039	2.22915	1.75572e-06	0.105823	chr15:80536539-80537039	Enthd1	Naïve
chr3	8971605	8972105	1.50976	1.75913e-06	0.197703	chr3:8971605-8972105	Tpd52	Naïve
chr6	67184633	67185133	2.0023	1.79055e-06	0.183931	chr6:67184633-67185133	Serbp1	Naïve
chr6	87722601	87723101	2.52558	1.79959e-06	0.0965373	chr6:87722601-87723101	Efcc1	Naïve
chr16	89985959	89986459	1.06564	1.81937e-06	0.234099	chr16:89985959-89986459	Gm10789	Naïve
chr16	57402809	57403309	1.25261	1.82052e-06	0.251504	chr16:57402809-57403309	Filip1l	Naïve
chr10	96466748	96467248	2.69513	1.82105e-06	0.151332	chr10:96466748-96467248	Btg1	Naïve
chr15	58975132	58975632	3.59478	1.82105e-06	0.0775311	chr15:58975132-58975632	Ndufb9	Naïve
chr2	163285684	163286184	3.49479	1.82105e-06	0.0722729	chr2:163285684-163286184	Tox2	Naïve
chr1	181016479	181016979	1.47284	1.82362e-06	0.142472	chr1:181016479-181016979	Ephx1	Naïve
chr10	38880745	38881245	4.14422	1.82541e-06	0.112345	chr10:38880745-38881245	Rfpl4b	Naïve
chr6	142919938	142920438	3.21587	1.82541e-06	0.0679391	chr6:142919938-142920438	St8sia1	Naïve
chr3	153895458	153895958	1.71607	1.83373e-06	0.19154	chr3:153895458-153895958	Msh4	Naïve
chr5	122311570	122312070	2.17433	1.83726e-06	0.0847637	chr5:122311570-122312070	Pptc7	Naïve
chr9	14092827	14093327	1.29844	1.84163e-06	0.209336	chr9:14092827-14093327	Sesn3	Naïve
chr16	84982555	84983055	1.97619	1.84638e-06	0.0941673	chr16:84982555-84983055	Gm10791	Naïve
chr16	95304246	95304746	4.32871	1.8529e-06	0.0615323	chr16:95304246-95304746	Gm31641	Naïve
chr1	92203325	92203825	4.56897	1.85942e-06	0.0821944	chr1:92203325-92203825	Hdac4	Naïve
chr15	84313409	84313909	2.17015	1.86192e-06	0.115639	chr15:84313409-84313909	Parvg	Naïve
chr5	125165515	125166015	1.93801	1.8675e-06	0.0850156	chr5:125165515-125166015	Ncor2	Naïve
chr6	134040630	134041130	1.72489	1.8675e-06	0.136793	chr6:134040630-134041130	Etv6	Naïve
chr5	140871171	140871671	1.15715	1.88022e-06	0.259944	chr5:140871171-140871671	Gna12	Naïve
chr15	58174975	58175475	1.01519	1.8896e-06	0.191587	chr15:58174975-58175475	Wdyhv1	Naïve
chr15	61481813	61482313	1.72621	1.90442e-06	0.0908845	chr15:61481813-61482313	D030024E09Rik	Naïve
chr10	96954895	96955395	3.85012	1.92633e-06	0.0595807	chr10:96954895-96955395	4930556N09Rik	Naïve
chr6	5474011	5474511	4.2037	1.92633e-06	0.0867262	chr6:5474011-5474511	Pdk4	Naïve
chr17	32341054	32341554	2.16167	1.92787e-06	0.147137	chr17:32341054-32341554	Akap8l	Naïve
chr5	92353369	92353869	1.50404	1.92876e-06	0.249671	chr5:92353369-92353869	Cxcl10	Naïve
chr1	88550535	88551035	2.03474	1.94518e-06	0.0973252	chr1:88550535-88551035	Gm19589	Naïve
chr1	37168672	37169172	3.61699	1.96779e-06	0.0647106	chr1:37168672-37169172	Cnga3	Naïve
chr12	82189573	82190073	2.2129	1.97015e-06	0.149302	chr12:82189573-82190073	Sipa1l1	Naïve
chr15	76802026	76802526	3.37749	1.97373e-06	0.0916983	chr15:76802026-76802526	Arhgap39	Naïve
chr11	106202046	106202546	1.72862	1.98227e-06	0.130818	chr11:106202046-106202546	Strada	Naïve
chr17	63295413	63295913	1.91775	2.00461e-06	0.0981152	chr17:63295413-63295913	4930405O22Rik	Naïve
chr8	94422200	94422700	1.62957	2.00728e-06	0.1323	chr8:94422200-94422700	9330175E14Rik	Naïve
chr10	125389338	125389838	2.51889	2.00952e-06	0.0891834	chr10:125389338-125389838	Slc16a7	Naïve
chr15	50698416	50698916	1.9853	2.06409e-06	0.151715	chr15:50698416-50698916	Mir1907	Naïve
chr10	41603474	41603974	2.99802	2.06473e-06	0.0912579	chr10:41603474-41603974	Ccdc162	Naïve
chr14	76504211	76504711	1.47852	2.07681e-06	0.232877	chr14:76504211-76504711	4930444M15Rik	Naïve
chr15	97836427	97836927	1.17349	2.07681e-06	0.238942	chr15:97836427-97836927	Hdac7	Naïve
chr6	54715640	54716140	1.15207	2.09395e-06	0.279361	chr6:54715640-54716140	Mturn	Naïve
chr15	67462589	67463089	4.63837	2.09819e-06	0.0480022	chr15:67462589-67463089	1700012I11Rik	Naïve
chr15	68228155	68228655	2.64108	2.09819e-06	0.127139	chr15:68228155-68228655	Zfat	Naïve
chr5	149391972	149392472	1.99662	2.09819e-06	0.118909	chr5:149391972-149392472	Medag	Naïve
chrX	41401768	41402268	4.91763	2.09819e-06	0.0586829	chrX:41401768-41402268	Gria3	Naïve
chr5	75791706	75792206	1.31492	2.1098e-06	0.163044	chr5:75791706-75792206	Kdr	Naïve
chr8	22718152	22718652	3.66583	2.11371e-06	0.115614	chr8:22718152-22718652	Ikbkb	Naïve
chr14	17660585	17661085	1.78675	2.11737e-06	0.0650915	chr14:17660585-17661085	Thrb	Naïve
chr5	64234467	64234967	3.55998	2.14832e-06	0.0899147	chr5:64234467-64234967	Tbc1d1	Naïve
chr2	75825540	75826040	2.72264	2.1664e-06	0.144264	chr2:75825540-75826040	Agps	Naïve
chr11	99168006	99168506	1.51345	2.17072e-06	0.111961	chr11:99168006-99168506	Ccr7	Naïve
chr10	79994345	79994845	1.76579	2.17829e-06	0.116579	chr10:79994345-79994845	Abca7	Naïve
chr13	9027244	9027744	1.63108	2.17829e-06	0.0860287	chr13:9027244-9027744	Gtpbp4	Naïve
chr5	111454785	111455285	3.2639	2.18866e-06	0.0886171	chr5:111454785-111455285	Mn1	Naïve
chr16	93572255	93572755	1.30349	2.20318e-06	0.295219	chr16:93572255-93572755	Setd4	Naïve
chr9	116373344	116373844	3.68528	2.20318e-06	0.148772	chr9:116373344-116373844	Gm4668	Naïve
chr1	101902086	101902586	1.57547	2.23533e-06	0.181463	chr1:101902086-101902586	Gm20268	Naïve
chr19	38298066	38298566	1.73574	2.24156e-06	0.102896	chr19:38298066-38298566	Lgi1	Naïve
chr14	74908868	74909368	3.54222	2.24164e-06	0.100304	chr14:74908868-74909368	Lrch1	Naïve
chr3	9249639	9250139	1.27314	2.247e-06	0.165443	chr3:9249639-9250139	Zbtb10	Naïve
chr4	134361133	134361633	2.09571	2.25309e-06	0.193983	chr4:134361133-134361633	Extl1	Naïve
chr6	145193412	145193912	1.44572	2.27224e-06	0.121037	chr6:145193412-145193912	Casc1	Naïve
chr10	61538043	61538543	4.9852	2.29909e-06	0.129774	chr10:61538043-61538543	Npffr1	Naïve
chr17	79916973	79917473	2.41951	2.32457e-06	0.124287	chr17:79916973-79917473	Atl2	Naïve
chr9	37552518	37553018	2.65433	2.32806e-06	0.15217	chr9:37552518-37553018	Nrgn	Naïve
chr7	98993315	98993815	1.72115	2.34046e-06	0.173274	chr7:98993315-98993815	Uvrag	Naïve
chr15	85455950	85456450	1.92254	2.35634e-06	0.193988	chr15:85455950-85456450	7530416G11Rik	Naïve
chr3	101406921	101407421	3.13706	2.35801e-06	0.0901154	chr3:101406921-101407421	Igsf3	Naïve
chr10	63092513	63093013	2.24838	2.37356e-06	0.104465	chr10:63092513-63093013	Atoh7	Naïve
chrX	169828070	169828570	3.15527	2.3862e-06	0.0884309	chrX:169828070-169828570	4933400A11Rik	Naïve
chr5	31226599	31227099	1.70973	2.39126e-06	0.110497	chr5:31226599-31227099	Ppm1g	Naïve
chr13	9276473	9276973	1.53425	2.39522e-06	0.100246	chr13:9276473-9276973	Dip2c	Naïve
chr16	23307939	23308439	1.72441	2.40223e-06	0.107138	chr16:23307939-23308439	BC106179	Naïve
chr4	33270014	33270514	4.29811	2.40356e-06	0.0809742	chr4:33270014-33270514	Pnrc1	Naïve
chr15	53216298	53216798	2.10743	2.40723e-06	0.12845	chr15:53216298-53216798	Ext1	Naïve
chr7	125213589	125214089	2.1968	2.42323e-06	0.0749832	chr7:125213589-125214089	4933440M02Rik	Naïve
chr15	81035195	81035695	1.87133	2.43385e-06	0.227055	chr15:81035195-81035695	Sgsm3	Naïve
chr16	91553633	91554133	1.59272	2.44271e-06	0.175674	chr16:91553633-91554133	Ifngr2	Naïve
chr3	100558247	100558747	1.21582	2.4473e-06	0.190627	chr3:100558247-100558747	Tent5c	Naïve
chr10	122578559	122579059	1.50401	2.44791e-06	0.134529	chr10:122578559-122579059	A130077B15Rik	Naïve
chr4	109273808	109274308	2.81843	2.47513e-06	0.125038	chr4:109273808-109274308	Eps15	Naïve
chr14	64323470	64323970	2.37553	2.47522e-06	0.161565	chr14:64323470-64323970	Msra	Naïve
chr4	57813503	57814003	1.35585	2.50134e-06	0.286447	chr4:57813503-57814003	Akap2	Naïve
chr10	68105246	68105746	1.48009	2.50701e-06	0.178917	chr10:68105246-68105746	Rtkn2	Naïve
chr9	94653153	94653653	3.03064	2.51549e-06	0.114223	chr9:94653153-94653653	Slc9a9	Naïve
chr1	60652397	60652897	1.86866	2.53942e-06	0.0954352	chr1:60652397-60652897	Raph1	Naïve
chr2	132696850	132697350	3.32026	2.54991e-06	0.0534904	chr2:132696850-132697350	Shld1	Naïve
chr12	113485053	113485553	2.74088	2.55323e-06	0.0780153	chr12:113485053-113485553	Adam6b	Naïve
chr4	19923177	19923677	1.97962	2.56546e-06	0.12725	chr4:19923177-19923677	Atp6v0d2	Naïve
chr1	54422133	54422633	1.77849	2.57026e-06	0.123687	chr1:54422133-54422633	Gtf3c3	Naïve
chr11	117639576	117640076	1.22347	2.57026e-06	0.215806	chr11:117639576-117640076	Tnrc6c	Naïve
chr15	83079885	83080385	2.6329	2.57247e-06	0.104768	chr15:83079885-83080385	Serhl	Naïve
chr4	130017519	130018019	1.39663	2.57247e-06	0.121969	chr4:130017519-130018019	Col16a1	Naïve
chr3	136629764	136630264	3.62349	2.58273e-06	0.0822626	chr3:136629764-136630264	Ppp3ca	Naïve
chr15	59522813	59523313	2.18762	2.58574e-06	0.127764	chr15:59522813-59523313	Trib1	Naïve
chr13	52628516	52629016	2.87925	2.58918e-06	0.0862533	chr13:52628516-52629016	Syk	Naïve
chr2	160327688	160328188	3.05429	2.59069e-06	0.10231	chr2:160327688-160328188	Gm826	Naïve
chr9	96953461	96953961	1.37097	2.59742e-06	0.202131	chr9:96953461-96953961	Pxylp1	Naïve
[truncated: 29,234 more rows]
