# Supplementary material for: Chromatin landscape alteration uncovers multiple transcriptional circuits during memory CD8+ T-cell differentiation
Source: Protein Cell. 2025 Jan 13;16(7):575–601. doi: 10.1093/procel/pwaf003 (PMC12275094; doi:10.1093/procel/pwaf003)
Supplement: pwaf003_suppl_Supplementary_Table_S4 [file pwaf003_suppl_supplementary_table_s4.xlsx]

## Sheet: Info
Table S4. Differential chromatin accessible peaks between Naïve and D2, D8-1, D8-2, D180 samples, related to Figure S1I
S4A: Differentail chromatin accesssible peaks between Naïve and D2 sample
S4B: Differentail chromatin accesssible peaks between Naïve and D8-1 sample
S4C: Differentail chromatin accesssible peaks between Naïve and D8-2 sample
S4D: Differentail chromatin accesssible peaks between Naïve and D180 sample

## Sheet: S4A
Table S4A. Differentail chromatin accesssible peaks between Naïve and D2 sample
Chrom	Start	End	Log2FC	FDR	MeanDiff	Peak	Group
chr2	170050566	170051066	-4.00067	1.63e-45	0.50042	chr2:170050566-170051066	D2_down
chr8	108880104	108880604	-3.42824	2.16e-43	0.51857	chr8:108880104-108880604	D2_down
chr2	38536364	38536864	5.21609	3.37e-43	-0.769051	chr2:38536364-38536864	D2_up
chr12	25958470	25958970	-2.90126	9.5e-43	0.541308	chr12:25958470-25958970	D2_down
chr16	23181412	23181912	-2.04042	7.81e-41	0.4287	chr16:23181412-23181912	D2_down
chr6	124694153	124694653	-2.63159	9.07e-41	0.522953	chr6:124694153-124694653	D2_down
chr9	42487984	42488484	-4.28319	1.73e-39	0.394141	chr9:42487984-42488484	D2_down
chr11	114873061	114873561	-2.86789	9.19e-39	0.363839	chr11:114873061-114873561	D2_down
chr18	81210782	81211282	-3.31483	1.55e-38	0.490327	chr18:81210782-81211282	D2_down
chr5	36840052	36840552	7.06492	1.55e-38	-0.547227	chr5:36840052-36840552	D2_up
chr6	28351103	28351603	-5.39592	2.18e-38	0.411862	chr6:28351103-28351603	D2_down
chr10	5448295	5448795	-2.89687	1.57e-37	0.365347	chr10:5448295-5448795	D2_down
chr14	122902095	122902595	-3.17973	1.57e-37	0.398617	chr14:122902095-122902595	D2_down
chr16	5445698	5446198	-4.6797	2.47e-37	0.410886	chr16:5445698-5446198	D2_down
chr5	36839511	36840011	6.80866	4.41e-37	-0.504834	chr5:36839511-36840011	D2_up
chr15	94255037	94255537	-3.14235	1.6e-36	0.424531	chr15:94255037-94255537	D2_down
chr11	106167356	106167856	-1.65046	4.15e-36	0.481331	chr11:106167356-106167856	D2_down
chr4	155050052	155050552	-2.20424	4.15e-36	0.38301	chr4:155050052-155050552	D2_down
chr1	128602534	128603034	-2.20123	8.17e-36	0.326382	chr1:128602534-128603034	D2_down
chr1	39091092	39091592	-2.59928	1.52e-35	0.330571	chr1:39091092-39091592	D2_down
chr2	158322728	158323228	-2.43516	1.52e-35	0.404232	chr2:158322728-158323228	D2_down
chr1	193421360	193421860	-2.68272	1.75e-35	0.390089	chr1:193421360-193421860	D2_down
chr16	11475468	11475968	7.39779	2.35e-35	-0.459905	chr16:11475468-11475968	D2_up
chr13	8783661	8784161	-2.93904	2.38e-35	0.423515	chr13:8783661-8784161	D2_down
chr5	119633574	119634074	-3.69042	2.62e-35	0.356431	chr5:119633574-119634074	D2_down
chr15	80538574	80539074	-1.65437	2.89e-35	0.354723	chr15:80538574-80539074	D2_down
chr1	54421623	54422123	-3.2036	3.46e-35	0.41049	chr1:54421623-54422123	D2_down
chr1	135807575	135808075	-3.02994	3.46e-35	0.375606	chr1:135807575-135808075	D2_down
chr4	134750131	134750631	-1.58107	3.46e-35	0.413783	chr4:134750131-134750631	D2_down
chr3	103493988	103494488	-2.23651	3.54e-35	0.47777	chr3:103493988-103494488	D2_down
chr15	76274364	76274864	6.15603	5.72e-35	-0.456429	chr15:76274364-76274864	D2_up
chr10	61233101	61233601	-1.97966	6.33e-35	0.482807	chr10:61233101-61233601	D2_down
chr15	100667810	100668310	-2.03989	6.79e-35	0.463707	chr15:100667810-100668310	D2_down
chr5	20332516	20333016	-4.93957	9.42e-35	0.405202	chr5:20332516-20333016	D2_down
chr12	28834239	28834739	-1.85855	1.04e-34	0.421331	chr12:28834239-28834739	D2_down
chr14	18001854	18002354	-2.93721	1.32e-34	0.425323	chr14:18001854-18002354	D2_down
chr8	85624399	85624899	-2.18492	1.69e-34	0.445858	chr8:85624399-85624899	D2_down
chr17	33947680	33948180	-2.98952	1.75e-34	0.392466	chr17:33947680-33948180	D2_down
chr9	58112180	58112680	-2.38692	1.79e-34	0.405571	chr9:58112180-58112680	D2_down
chr8	86853671	86854171	5.258	3.44e-34	-0.449442	chr8:86853671-86854171	D2_up
chr17	83799610	83800110	-3.6743	6.16e-34	0.357184	chr17:83799610-83800110	D2_down
chr8	86856241	86856741	5.95304	7.4e-34	-0.416441	chr8:86856241-86856741	D2_up
chr11	6704840	6705340	-2.91062	1.02e-33	0.349571	chr11:6704840-6705340	D2_down
chr14	118834166	118834666	-2.5914	3.76e-33	0.426916	chr14:118834166-118834666	D2_down
chr9	31271195	31271695	-1.99177	6.35e-33	0.442328	chr9:31271195-31271695	D2_down
chr3	108865546	108866046	-2.88862	6.72e-33	0.307774	chr3:108865546-108866046	D2_down
chr12	106008579	106009079	6.48862	7.09e-33	-0.409533	chr12:106008579-106009079	D2_up
chr10	121886725	121887225	-2.64691	9.86e-33	0.338668	chr10:121886725-121887225	D2_down
chr1	131022440	131022940	4.61374	1.26e-32	-0.40948	chr1:131022440-131022940	D2_up
chr7	34321896	34322396	7.17225	3.17e-32	-0.393474	chr7:34321896-34322396	D2_up
chr6	108665523	108666023	6.62118	3.89e-32	-0.479076	chr6:108665523-108666023	D2_up
chr15	89282461	89282961	-1.75709	5.49e-32	0.298727	chr15:89282461-89282961	D2_down
chr3	38280068	38280568	-2.11791	5.8e-32	0.409874	chr3:38280068-38280568	D2_down
chr7	37490215	37490715	-3.00658	6.85e-32	0.314781	chr7:37490215-37490715	D2_down
chr6	100824515	100825015	3.75856	8.21e-32	-0.457877	chr6:100824515-100825015	D2_up
chr8	123404509	123405009	-2.15067	8.48e-32	0.349245	chr8:123404509-123405009	D2_down
chr4	109079616	109080116	-2.77284	1.39e-31	0.345104	chr4:109079616-109080116	D2_down
chr4	10769952	10770452	-1.56755	1.43e-31	0.480481	chr4:10769952-10770452	D2_down
chr2	72136845	72137345	-2.9153	1.7e-31	0.321381	chr2:72136845-72137345	D2_down
chr19	53800496	53800996	7.55564	3.71e-31	-0.374273	chr19:53800496-53800996	D2_up
chr13	56507084	56507584	-1.84393	3.83e-31	0.318522	chr13:56507084-56507584	D2_down
chr12	107729222	107729722	-2.73011	4.56e-31	0.338669	chr12:107729222-107729722	D2_down
chr2	167363151	167363651	3.08085	6.5e-31	-0.564032	chr2:167363151-167363651	D2_up
chr1	184793409	184793909	-2.2762	1.16e-30	0.430455	chr1:184793409-184793909	D2_down
chr10	4099910	4100410	-2.83982	1.23e-30	0.380313	chr10:4099910-4100410	D2_down
chr4	134641782	134642282	-2.61215	1.29e-30	0.264749	chr4:134641782-134642282	D2_down
chr12	112854861	112855361	-1.41348	1.63e-30	0.501686	chr12:112854861-112855361	D2_down
chr12	15804841	15805341	-3.99603	2.45e-30	0.270914	chr12:15804841-15805341	D2_down
chr15	53115363	53115863	-2.12872	2.96e-30	0.359448	chr15:53115363-53115863	D2_down
chr11	67563085	67563585	7.62518	4.29e-30	-0.392856	chr11:67563085-67563585	D2_up
chr16	5452899	5453399	-2.2155	5.34e-30	0.260173	chr16:5452899-5453399	D2_down
chr10	75536138	75536638	-1.76742	1e-29	0.417392	chr10:75536138-75536638	D2_down
chr11	60032494	60032994	-2.82299	1e-29	0.241722	chr11:60032494-60032994	D2_down
chr7	110109004	110109504	3.55945	1.04e-29	-0.582972	chr7:110109004-110109504	D2_up
chr3	127868031	127868531	-2.01481	1.08e-29	0.35448	chr3:127868031-127868531	D2_down
chr1	184534301	184534801	5.76408	1.24e-29	-0.345313	chr1:184534301-184534801	D2_up
chr1	66552548	66553048	-1.55017	1.47e-29	0.336871	chr1:66552548-66553048	D2_down
chr7	24467850	24468350	-3.13866	1.63e-29	0.317055	chr7:24467850-24468350	D2_down
chr1	127322407	127322907	-2.06269	1.77e-29	0.33662	chr1:127322407-127322907	D2_down
chr2	118008016	118008516	-4.68317	1.77e-29	0.250261	chr2:118008016-118008516	D2_down
chr4	151005919	151006419	4.77704	2.16e-29	-0.456918	chr4:151005919-151006419	D2_up
chr5	3494511	3495011	4.88451	2.16e-29	-0.342748	chr5:3494511-3495011	D2_up
chr16	93798575	93799075	5.15798	2.5e-29	-0.402507	chr16:93798575-93799075	D2_up
chr9	42209588	42210088	5.44997	2.5e-29	-0.338389	chr9:42209588-42210088	D2_up
chr2	128544489	128544989	5.58267	2.57e-29	-0.404236	chr2:128544489-128544989	D2_up
chr5	53402626	53403126	6.57513	2.61e-29	-0.329216	chr5:53402626-53403126	D2_up
chr1	130993660	130994160	4.59958	2.71e-29	-0.400918	chr1:130993660-130994160	D2_up
chr12	80273039	80273539	-1.7468	4.33e-29	0.393439	chr12:80273039-80273539	D2_down
chr7	123108332	123108832	7.06004	4.71e-29	-0.314443	chr7:123108332-123108832	D2_up
chr13	73702671	73703171	-1.40521	4.83e-29	0.378477	chr13:73702671-73703171	D2_down
chr4	149282282	149282782	-1.78664	6.47e-29	0.408176	chr4:149282282-149282782	D2_down
chr12	107184313	107184813	-2.63815	7.45e-29	0.313874	chr12:107184313-107184813	D2_down
chr2	157121701	157122201	-2.14173	7.45e-29	0.394457	chr2:157121701-157122201	D2_down
chr14	16173290	16173790	-1.75117	7.48e-29	0.404603	chr14:16173290-16173790	D2_down
chr4	97657514	97658014	-2.46604	7.48e-29	0.29418	chr4:97657514-97658014	D2_down
chr18	32598015	32598515	-3.61814	9.71e-29	0.323359	chr18:32598015-32598515	D2_down
chr1	128614675	128615175	-1.30465	1.12e-28	0.427843	chr1:128614675-128615175	D2_down
chr11	52309405	52309905	-1.70798	1.45e-28	0.207669	chr11:52309405-52309905	D2_down
chr3	135527740	135528240	7.55417	1.45e-28	-0.37389	chr3:135527740-135528240	D2_up
chr7	25835453	25835953	-1.51912	1.46e-28	0.365811	chr7:25835453-25835953	D2_down
chr9	44954357	44954857	-1.8138	1.47e-28	0.271952	chr9:44954357-44954857	D2_down
chr5	139367824	139368324	-3.0843	1.78e-28	0.318942	chr5:139367824-139368324	D2_down
chr19	11511168	11511668	5.84147	2.2e-28	-0.323126	chr19:11511168-11511668	D2_up
chr16	93572255	93572755	-2.09363	2.53e-28	0.346342	chr16:93572255-93572755	D2_down
chr7	117613721	117614221	-1.56846	2.53e-28	0.407507	chr7:117613721-117614221	D2_down
chr13	28551560	28552060	-2.78356	2.55e-28	0.309666	chr13:28551560-28552060	D2_down
chr2	163103166	163103666	4.29028	2.55e-28	-0.364192	chr2:163103166-163103666	D2_up
chr7	101287840	101288340	5.00281	2.59e-28	-0.394268	chr7:101287840-101288340	D2_up
chr18	35776496	35776996	-2.94862	2.63e-28	0.263807	chr18:35776496-35776996	D2_down
chr10	121419955	121420455	-2.86868	3.17e-28	0.332405	chr10:121419955-121420455	D2_down
chr7	45121316	45121816	-1.2149	3.81e-28	0.414225	chr7:45121316-45121816	D2_down
chr7	24457662	24458162	-1.23399	4.5e-28	0.467421	chr7:24457662-24458162	D2_down
chr2	17845087	17845587	7.23788	4.57e-28	-0.299889	chr2:17845087-17845587	D2_up
chr11	51760237	51760737	5.52358	5.03e-28	-0.369195	chr11:51760237-51760737	D2_up
chr16	49982184	49982684	6.6367	5.08e-28	-0.323545	chr16:49982184-49982684	D2_up
chr17	35231031	35231531	6.74753	5.15e-28	-0.372471	chr17:35231031-35231531	D2_up
chr12	85969474	85969974	-1.59865	6.78e-28	0.438633	chr12:85969474-85969974	D2_down
chr4	154936502	154937002	-1.23329	7.4e-28	0.444144	chr4:154936502-154937002	D2_down
chr10	78594522	78595022	-3.19811	7.83e-28	0.273171	chr10:78594522-78595022	D2_down
chr18	12640507	12641007	7.48031	8.14e-28	-0.355131	chr18:12640507-12641007	D2_up
chr3	101066148	101066648	-2.75625	8.29e-28	0.341521	chr3:101066148-101066648	D2_down
chr5	32191951	32192451	7.33381	8.61e-28	-0.374488	chr5:32191951-32192451	D2_up
chr10	88427978	88428478	3.37892	9.36e-28	-0.563681	chr10:88427978-88428478	D2_up
chr1	37327290	37327790	6.34131	9.49e-28	-0.44373	chr1:37327290-37327790	D2_up
chr3	37205156	37205656	-1.74218	9.91e-28	0.379019	chr3:37205156-37205656	D2_down
chr1	40393175	40393675	6.05124	1.02e-27	-0.310013	chr1:40393175-40393675	D2_up
chr8	121898407	121898907	5.1691	1.03e-27	-0.397419	chr8:121898407-121898907	D2_up
chr6	140620824	140621324	6.26254	1.1e-27	-0.339506	chr6:140620824-140621324	D2_up
chr1	54660616	54661116	4.53812	1.2e-27	-0.619186	chr1:54660616-54661116	D2_up
chr5	147340948	147341448	-2.55963	1.22e-27	0.336322	chr5:147340948-147341448	D2_down
chr14	60118050	60118550	-2.30325	1.27e-27	0.290054	chr14:60118050-60118550	D2_down
chr15	62239911	62240411	7.57587	1.4e-27	-0.379588	chr15:62239911-62240411	D2_up
chr9	66492244	66492744	-3.68078	1.43e-27	0.324883	chr9:66492244-66492744	D2_down
chr5	62778550	62779050	-1.69964	1.44e-27	0.40606	chr5:62778550-62779050	D2_down
chr2	13224536	13225036	-4.48195	1.46e-27	0.31411	chr2:13224536-13225036	D2_down
chr4	32560215	32560715	-1.66604	1.54e-27	0.263195	chr4:32560215-32560715	D2_down
chr8	111582352	111582852	-1.99701	1.59e-27	0.300482	chr8:111582352-111582852	D2_down
chr8	117074166	117074666	6.53916	1.71e-27	-0.347299	chr8:117074166-117074666	D2_up
chr18	81863083	81863583	-3.32458	1.93e-27	0.291398	chr18:81863083-81863583	D2_down
chr19	53408290	53408790	6.78971	2.91e-27	-0.354603	chr19:53408290-53408790	D2_up
chr19	17264805	17265305	6.44491	3.15e-27	-0.29896	chr19:17264805-17265305	D2_up
chr3	100436749	100437249	3.42606	3.24e-27	-0.467591	chr3:100436749-100437249	D2_up
chr15	103152840	103153340	5.91406	3.55e-27	-0.39072	chr15:103152840-103153340	D2_up
chr6	38120600	38121100	-2.04942	4.43e-27	0.326215	chr6:38120600-38121100	D2_down
chr1	61050281	61050781	7.28032	4.53e-27	-0.308904	chr1:61050281-61050781	D2_up
chr11	104661076	104661576	-1.91681	5.1e-27	0.371835	chr11:104661076-104661576	D2_down
chr5	31576604	31577104	2.86054	5.18e-27	-0.611901	chr5:31576604-31577104	D2_up
chr2	69380232	69380732	3.80453	5.45e-27	-0.382777	chr2:69380232-69380732	D2_up
chr17	32470765	32471265	6.43406	5.54e-27	-0.326201	chr17:32470765-32471265	D2_up
chr3	132871231	132871731	6.36762	5.73e-27	-0.369455	chr3:132871231-132871731	D2_up
chr1	182358072	182358572	-2.04346	7.54e-27	0.307633	chr1:182358072-182358572	D2_down
chr11	67564158	67564658	7.66033	8.09e-27	-0.402593	chr11:67564158-67564658	D2_up
chr7	30593313	30593813	7.16752	8.09e-27	-0.285521	chr7:30593313-30593813	D2_up
chr11	77791911	77792411	-2.00694	9.18e-27	0.339891	chr11:77791911-77792411	D2_down
chr8	13987097	13987597	-1.3531	9.69e-27	0.308625	chr8:13987097-13987597	D2_down
chr2	91645747	91646247	-2.54838	1.07e-26	0.366186	chr2:91645747-91646247	D2_down
chr2	144167314	144167814	5.97136	1.18e-26	-0.287995	chr2:144167314-144167814	D2_up
chr13	28512522	28513022	-1.97458	1.2e-26	0.421169	chr13:28512522-28513022	D2_down
chr1	127982147	127982647	-2.89523	1.4e-26	0.272759	chr1:127982147-127982647	D2_down
chr1	94091739	94092239	-2.17425	1.48e-26	0.364358	chr1:94091739-94092239	D2_down
chr17	86852599	86853099	4.18736	1.76e-26	-0.304197	chr17:86852599-86853099	D2_up
chr11	46466836	46467336	4.44275	2.1e-26	-0.361434	chr11:46466836-46467336	D2_up
chr14	64392564	64393064	-3.25707	2.16e-26	0.286594	chr14:64392564-64393064	D2_down
chr9	118400530	118401030	-2.73933	2.38e-26	0.223134	chr9:118400530-118401030	D2_down
chr9	77513889	77514389	-2.67139	2.44e-26	0.303971	chr9:77513889-77514389	D2_down
chr1	51448728	51449228	5.21572	2.74e-26	-0.399947	chr1:51448728-51449228	D2_up
chr5	71903378	71903878	-4.89731	2.85e-26	0.227317	chr5:71903378-71903878	D2_down
chr8	86838666	86839166	6.1744	3.48e-26	-0.315604	chr8:86838666-86839166	D2_up
chr13	33071791	33072291	4.88215	3.73e-26	-0.372635	chr13:33071791-33072291	D2_up
chr6	120199453	120199953	-2.47635	4.11e-26	0.332242	chr6:120199453-120199953	D2_down
chr16	35765426	35765926	-1.92363	4.22e-26	0.31696	chr16:35765426-35765926	D2_down
chr6	82921730	82922230	-1.78106	4.31e-26	0.264146	chr6:82921730-82922230	D2_down
chr3	97273820	97274320	-3.04535	4.73e-26	0.302886	chr3:97273820-97274320	D2_down
chr3	122202154	122202654	-2.12074	5.09e-26	0.309386	chr3:122202154-122202654	D2_down
chr1	164453670	164454170	-2.63521	5.41e-26	0.310627	chr1:164453670-164454170	D2_down
chr4	7455088	7455588	-1.81346	7.62e-26	0.245324	chr4:7455088-7455588	D2_down
chr19	55915397	55915897	-1.96667	7.75e-26	0.375634	chr19:55915397-55915897	D2_down
chr15	62189584	62190084	3.7891	7.89e-26	-0.371105	chr15:62189584-62190084	D2_up
chr7	135588532	135589032	3.94704	8.01e-26	-0.42652	chr7:135588532-135589032	D2_up
chr9	94945505	94946005	-2.78783	8.73e-26	0.28042	chr9:94945505-94946005	D2_down
chr4	32179709	32180209	7.15611	9.41e-26	-0.350864	chr4:32179709-32180209	D2_up
chr13	73703351	73703851	-1.65454	1.05e-25	0.321109	chr13:73703351-73703851	D2_down
chr5	107840576	107841076	-2.25333	1.07e-25	0.395122	chr5:107840576-107841076	D2_down
chr13	51970023	51970523	3.24492	1.17e-25	-0.445303	chr13:51970023-51970523	D2_up
chr19	6297533	6298033	6.01298	1.29e-25	-0.318747	chr19:6297533-6298033	D2_up
chr1	13639455	13639955	6.18461	1.33e-25	-0.438057	chr1:13639455-13639955	D2_up
chr8	114977715	114978215	5.53074	1.47e-25	-0.276581	chr8:114977715-114978215	D2_up
chr1	52366319	52366819	7.43667	1.53e-25	-0.34449	chr1:52366319-52366819	D2_up
chr10	93697831	93698331	-5.19935	1.61e-25	0.227494	chr10:93697831-93698331	D2_down
chr1	170853568	170854068	7.12968	1.68e-25	-0.330111	chr1:170853568-170854068	D2_up
chr11	88073229	88073729	-1.30082	1.87e-25	0.289214	chr11:88073229-88073729	D2_down
chr8	106007103	106007603	6.0783	2.03e-25	-0.274424	chr8:106007103-106007603	D2_up
chr8	125667215	125667715	-1.62929	2.14e-25	0.248899	chr8:125667215-125667715	D2_down
chr6	99274551	99275051	4.1835	2.2e-25	-0.339163	chr6:99274551-99275051	D2_up
chr10	41880709	41881209	-3.53461	2.44e-25	0.273944	chr10:41880709-41881209	D2_down
chr16	94254522	94255022	-3.71997	2.45e-25	0.320755	chr16:94254522-94255022	D2_down
chr16	23174810	23175310	-1.70933	2.53e-25	0.234941	chr16:23174810-23175310	D2_down
chr3	115933526	115934026	-1.98065	2.54e-25	0.287011	chr3:115933526-115934026	D2_down
chr14	79236245	79236745	-1.9794	3e-25	0.397444	chr14:79236245-79236745	D2_down
chr1	155201221	155201721	5.35058	3.11e-25	-0.284104	chr1:155201221-155201721	D2_up
chr15	30662019	30662519	-4.24427	3.24e-25	0.254374	chr15:30662019-30662519	D2_down
chr6	124885855	124886355	-2.49605	3.29e-25	0.348897	chr6:124885855-124886355	D2_down
chr2	31042815	31043315	6.42794	3.31e-25	-0.314749	chr2:31042815-31043315	D2_up
chr5	117158501	117159001	6.03734	3.45e-25	-0.266154	chr5:117158501-117159001	D2_up
chr14	69774777	69775277	-1.32538	3.66e-25	0.352413	chr14:69774777-69775277	D2_down
chr10	118435477	118435977	6.15031	3.7e-25	-0.285142	chr10:118435477-118435977	D2_up
chr9	96714026	96714526	3.43481	4.54e-25	-0.522688	chr9:96714026-96714526	D2_up
chr8	72365058	72365558	-2.04325	4.67e-25	0.241317	chr8:72365058-72365558	D2_down
chr3	101029266	101029766	-1.78665	4.72e-25	0.309089	chr3:101029266-101029766	D2_down
chr15	31649619	31650119	-3.02662	5.22e-25	0.28316	chr15:31649619-31650119	D2_down
chr16	78595734	78596234	-4.48078	5.6e-25	0.25395	chr16:78595734-78596234	D2_down
chr8	127515901	127516401	-3.41054	5.98e-25	0.277135	chr8:127515901-127516401	D2_down
chr7	16055498	16055998	6.13172	6.88e-25	-0.314898	chr7:16055498-16055998	D2_up
chr11	54063088	54063588	-2.45802	7.76e-25	0.256162	chr11:54063088-54063588	D2_down
chr17	18458059	18458559	-3.13566	8.08e-25	0.217264	chr17:18458059-18458559	D2_down
chr9	95151724	95152224	4.69635	8.32e-25	-0.292885	chr9:95151724-95152224	D2_up
chr6	115559864	115560364	-2.81142	8.72e-25	0.229895	chr6:115559864-115560364	D2_down
chr12	118371860	118372360	4.56213	8.76e-25	-0.352118	chr12:118371860-118372360	D2_up
chr11	46474142	46474642	5.62347	8.77e-25	-0.304158	chr11:46474142-46474642	D2_up
chr2	34074006	34074506	-1.8429	1.07e-24	0.326386	chr2:34074006-34074506	D2_down
chr14	68035190	68035690	6.62908	1.08e-24	-0.328518	chr14:68035190-68035690	D2_up
chr5	151247055	151247555	-2.24609	1.14e-24	0.247008	chr5:151247055-151247555	D2_down
chr4	133506459	133506959	-2.35386	1.15e-24	0.224398	chr4:133506459-133506959	D2_down
chr5	146974008	146974508	-2.89217	1.15e-24	0.272004	chr5:146974008-146974508	D2_down
chr6	73279548	73280048	-1.75637	1.16e-24	0.384028	chr6:73279548-73280048	D2_down
chr11	113174013	113174513	-1.4543	1.23e-24	0.374086	chr11:113174013-113174513	D2_down
chr2	144228483	144228983	-2.46176	1.23e-24	0.24838	chr2:144228483-144228983	D2_down
chr2	168491739	168492239	5.87237	1.26e-24	-0.3011	chr2:168491739-168492239	D2_up
chr3	115682561	115683061	-1.47386	1.41e-24	0.411446	chr3:115682561-115683061	D2_down
chr2	29095601	29096101	-2.52104	1.45e-24	0.380512	chr2:29095601-29096101	D2_down
chr6	83411559	83412059	-2.14348	1.45e-24	0.266807	chr6:83411559-83412059	D2_down
chr10	60395566	60396066	7.28092	1.49e-24	-0.309032	chr10:60395566-60396066	D2_up
chr11	54162935	54163435	-2.04834	1.49e-24	0.291405	chr11:54162935-54163435	D2_down
chr2	90542665	90543165	7.19342	1.49e-24	-0.290729	chr2:90542665-90543165	D2_up
chr6	22378447	22378947	7.08652	1.49e-24	-0.269822	chr6:22378447-22378947	D2_up
chr4	136081734	136082234	-1.77041	1.54e-24	0.251648	chr4:136081734-136082234	D2_down
chr16	3723174	3723674	4.14714	1.62e-24	-0.34275	chr16:3723174-3723674	D2_up
chr13	114304618	114305118	6.87815	1.68e-24	-0.325499	chr13:114304618-114305118	D2_up
chr4	136189819	136190319	-1.66739	1.7e-24	0.289816	chr4:136189819-136190319	D2_down
chr14	31433105	31433605	-1.80093	1.76e-24	0.294804	chr14:31433105-31433605	D2_down
chr2	128294933	128295433	2.86449	1.88e-24	-0.52232	chr2:128294933-128295433	D2_up
chr9	123756691	123757191	-2.3009	2.11e-24	0.271747	chr9:123756691-123757191	D2_down
chr5	23524552	23525052	-3.35387	2.26e-24	0.247621	chr5:23524552-23525052	D2_down
chr19	32266345	32266845	-2.3261	2.4e-24	0.243251	chr19:32266345-32266845	D2_down
chr16	13844968	13845468	3.55803	2.59e-24	-0.308116	chr16:13844968-13845468	D2_up
chr7	43399462	43399962	7.06745	2.64e-24	-0.266252	chr7:43399462-43399962	D2_up
chr3	59702614	59703114	-2.5348	2.65e-24	0.257012	chr3:59702614-59703114	D2_down
chr12	84764638	84765138	5.25954	2.82e-24	-0.307924	chr12:84764638-84765138	D2_up
chr2	128401270	128401770	6.86636	2.95e-24	-0.27292	chr2:128401270-128401770	D2_up
chr11	50213012	50213512	4.91946	3.2e-24	-0.284316	chr11:50213012-50213512	D2_up
chr9	108540751	108541251	-3.89758	3.23e-24	0.210787	chr9:108540751-108541251	D2_down
chrX	57221857	57222357	-3.55756	3.82e-24	0.233539	chrX:57221857-57222357	D2_down
chr8	108866305	108866805	-6.04344	3.99e-24	0.246352	chr8:108866305-108866805	D2_down
chr15	78576394	78576894	-1.47288	4.08e-24	0.253499	chr15:78576394-78576894	D2_down
chr7	19855604	19856104	3.90201	4.4e-24	-0.426448	chr7:19855604-19856104	D2_up
chr16	31570740	31571240	7.19057	4.71e-24	-0.290151	chr16:31570740-31571240	D2_up
chr2	173023546	173024046	-1.20351	4.86e-24	0.337596	chr2:173023546-173024046	D2_down
chr16	52006946	52007446	-2.82432	5.02e-24	0.327032	chr16:52006946-52007446	D2_down
chr14	40999900	41000400	4.97791	5.31e-24	-0.339737	chr14:40999900-41000400	D2_up
chr1	80440844	80441344	-1.70042	5.89e-24	0.217906	chr1:80440844-80441344	D2_down
chr3	142550270	142550770	6.36656	6.06e-24	-0.286939	chr3:142550270-142550770	D2_up
chr3	101748157	101748657	-3.50178	6.42e-24	0.197098	chr3:101748157-101748657	D2_down
chr18	89325845	89326345	-3.18207	6.64e-24	0.228657	chr18:89325845-89326345	D2_down
chr15	36336796	36337296	-2.09216	6.85e-24	0.221956	chr15:36336796-36337296	D2_down
chr7	45771053	45771553	3.85541	7.56e-24	-0.362316	chr7:45771053-45771553	D2_up
chr9	114742641	114743141	-1.83685	7.7e-24	0.226399	chr9:114742641-114743141	D2_down
chr16	8745710	8746210	-3.20095	8.21e-24	0.239853	chr16:8745710-8746210	D2_down
chr12	11230236	11230736	-2.4632	8.42e-24	0.221433	chr12:11230236-11230736	D2_down
chr6	84617000	84617500	-2.16319	8.46e-24	0.295574	chr6:84617000-84617500	D2_down
chr8	86686544	86687044	-1.97682	8.46e-24	0.352577	chr8:86686544-86687044	D2_down
chr9	42838253	42838753	-1.99376	8.5e-24	0.29698	chr9:42838253-42838753	D2_down
chr8	108847275	108847775	-3.46516	8.94e-24	0.22131	chr8:108847275-108847775	D2_down
chr12	40536174	40536674	-1.56921	9.06e-24	0.32402	chr12:40536174-40536674	D2_down
chr18	39282073	39282573	3.61001	9.06e-24	-0.411792	chr18:39282073-39282573	D2_up
chr13	96487296	96487796	4.2712	9.12e-24	-0.301468	chr13:96487296-96487796	D2_up
chr17	73086944	73087444	-2.89681	9.36e-24	0.291101	chr17:73086944-73087444	D2_down
chr1	128601328	128601828	-2.29495	1.01e-23	0.23884	chr1:128601328-128601828	D2_down
chr2	59469878	59470378	-2.1257	1.01e-23	0.253705	chr2:59469878-59470378	D2_down
chr3	136940975	136941475	3.37691	1.04e-23	-0.32432	chr3:136940975-136941475	D2_up
chr11	99136373	99136873	-1.72714	1.11e-23	0.320106	chr11:99136373-99136873	D2_down
chr6	124750386	124750886	-1.58942	1.27e-23	0.193694	chr6:124750386-124750886	D2_down
chr3	105133042	105133542	-1.8193	1.43e-23	0.206263	chr3:105133042-105133542	D2_down
chr4	136570030	136570530	4.35851	1.44e-23	-0.366399	chr4:136570030-136570530	D2_up
chr19	56756340	56756840	4.37897	1.54e-23	-0.250088	chr19:56756340-56756840	D2_up
chr5	105839844	105840344	7.31314	1.66e-23	-0.37096	chr5:105839844-105840344	D2_up
chr11	52268400	52268900	-1.61077	1.67e-23	0.327249	chr11:52268400-52268900	D2_down
chr16	91533424	91533924	-1.12668	1.67e-23	0.446426	chr16:91533424-91533924	D2_down
chr2	128072872	128073372	3.971	1.75e-23	-0.305971	chr2:128072872-128073372	D2_up
chr9	48538216	48538716	-1.7738	1.92e-23	0.322453	chr9:48538216-48538716	D2_down
chr3	9512081	9512581	-2.81858	2.05e-23	0.226595	chr3:9512081-9512581	D2_down
chr5	139174974	139175474	-2.79346	2.25e-23	0.21946	chr5:139174974-139175474	D2_down
chr4	145315009	145315509	4.22669	2.38e-23	-0.365701	chr4:145315009-145315509	D2_up
chr3	38282820	38283320	-3.76805	2.55e-23	0.29238	chr3:38282820-38283320	D2_down
chr11	97104052	97104552	7.28805	2.6e-23	-0.310574	chr11:97104052-97104552	D2_up
chr18	60952301	60952801	-2.91991	2.64e-23	0.257494	chr18:60952301-60952801	D2_down
chr6	120934116	120934616	-2.54334	3.16e-23	0.32981	chr6:120934116-120934616	D2_down
chr10	82966551	82967051	5.1501	3.18e-23	-0.309822	chr10:82966551-82967051	D2_up
chr2	156970213	156970713	-2.77685	3.18e-23	0.248001	chr2:156970213-156970713	D2_down
chr6	13650798	13651298	-2.73169	3.3e-23	0.213365	chr6:13650798-13651298	D2_down
chr6	120453065	120453565	3.57474	3.39e-23	-0.551444	chr6:120453065-120453565	D2_up
chr7	24413560	24414060	-1.13469	3.43e-23	0.300033	chr7:24413560-24414060	D2_down
chr17	57108782	57109282	6.07704	3.63e-23	-0.305374	chr17:57108782-57109282	D2_up
chr8	36123045	36123545	-2.15512	3.73e-23	0.260262	chr8:36123045-36123545	D2_down
chr13	93764574	93765074	5.86409	4.08e-23	-0.298544	chr13:93764574-93765074	D2_up
chr1	36024891	36025391	-1.55171	4.59e-23	0.270122	chr1:36024891-36025391	D2_down
chr10	122651874	122652374	-1.46323	4.64e-23	0.327405	chr10:122651874-122652374	D2_down
chr5	111039720	111040220	-3.00122	4.91e-23	0.294771	chr5:111039720-111040220	D2_down
chr6	135433688	135434188	-3.07151	4.93e-23	0.226127	chr6:135433688-135434188	D2_down
chr5	128983135	128983635	-2.2615	5.1e-23	0.182072	chr5:128983135-128983635	D2_down
chr10	44400551	44401051	6.72181	5.27e-23	-0.244385	chr10:44400551-44401051	D2_up
chr6	47621075	47621575	6.66403	5.3e-23	-0.267584	chr6:47621075-47621575	D2_up
chr6	99394721	99395221	-2.22246	5.31e-23	0.263851	chr6:99394721-99395221	D2_down
chr7	63999105	63999605	-1.323	5.39e-23	0.373011	chr7:63999105-63999605	D2_down
chr1	127796317	127796817	-1.11779	5.51e-23	0.265413	chr1:127796317-127796817	D2_down
chr6	37607448	37607948	-1.59677	5.51e-23	0.302233	chr6:37607448-37607948	D2_down
chr13	73709520	73710020	-2.55809	5.55e-23	0.293409	chr13:73709520-73710020	D2_down
chr6	119508829	119509329	-1.83279	5.55e-23	0.293497	chr6:119508829-119509329	D2_down
chr4	6970483	6970983	-1.91854	5.76e-23	0.291381	chr4:6970483-6970983	D2_down
chr10	117721437	117721937	4.75899	6.07e-23	-0.309232	chr10:117721437-117721937	D2_up
chr6	82744546	82745046	4.80124	6.18e-23	-0.218974	chr6:82744546-82745046	D2_up
chr12	33048392	33048892	-3.33285	6.89e-23	0.227659	chr12:33048392-33048892	D2_down
chr14	73476319	73476819	6.15352	7.01e-23	-0.300123	chr14:73476319-73476819	D2_up
chr13	52914461	52914961	5.77984	7.11e-23	-0.237902	chr13:52914461-52914961	D2_up
chr7	109741638	109742138	-1.08657	7.26e-23	0.211087	chr7:109741638-109742138	D2_down
chr15	12030246	12030746	5.96164	7.56e-23	-0.346228	chr15:12030246-12030746	D2_up
chr7	6172017	6172517	-1.39776	7.71e-23	0.411984	chr7:6172017-6172517	D2_down
chr10	13832659	13833159	4.11914	7.79e-23	-0.231408	chr10:13832659-13833159	D2_up
chr8	117285062	117285562	3.38677	7.92e-23	-0.387059	chr8:117285062-117285562	D2_up
chr2	120599510	120600010	6.89852	7.95e-23	-0.236612	chr2:120599510-120600010	D2_up
chr4	47010884	47011384	-2.05069	8.05e-23	0.208306	chr4:47010884-47011384	D2_down
chr4	97860862	97861362	5.21425	8.26e-23	-0.275973	chr4:97860862-97861362	D2_up
chr1	82973892	82974392	-5.55805	8.28e-23	0.206296	chr1:82973892-82974392	D2_down
chr10	96693742	96694242	-2.58452	8.28e-23	0.233108	chr10:96693742-96694242	D2_down
chr2	71360156	71360656	-3.40715	9.56e-23	0.244803	chr2:71360156-71360656	D2_down
chr3	137954172	137954672	4.08918	9.56e-23	-0.317733	chr3:137954172-137954672	D2_up
chr1	80410158	80410658	-3.27535	9.98e-23	0.207551	chr1:80410158-80410658	D2_down
chr9	106312857	106313357	-2.14148	1.08e-22	0.206018	chr9:106312857-106313357	D2_down
chr15	78683512	78684012	-3.3064	1.14e-22	0.201511	chr15:78683512-78684012	D2_down
chr9	115434663	115435163	-4.33346	1.15e-22	0.190825	chr9:115434663-115435163	D2_down
chr4	130774752	130775252	-1.56804	1.25e-22	0.408956	chr4:130774752-130775252	D2_down
chr9	64564167	64564667	5.8736	1.34e-22	-0.324798	chr9:64564167-64564667	D2_up
chr8	83611966	83612466	-1.48001	1.35e-22	0.311898	chr8:83611966-83612466	D2_down
chr14	72777885	72778385	7.134	1.41e-22	-0.278917	chr14:72777885-72778385	D2_up
chr4	71291673	71292173	-1.54777	1.41e-22	0.330593	chr4:71291673-71292173	D2_down
chr17	47507835	47508335	-1.05847	1.44e-22	0.306191	chr17:47507835-47508335	D2_down
chr13	112396475	112396975	4.29802	1.48e-22	-0.260459	chr13:112396475-112396975	D2_up
chr7	58824607	58825107	6.93479	1.65e-22	-0.349221	chr7:58824607-58825107	D2_up
chr1	36325953	36326453	3.73651	1.69e-22	-0.312337	chr1:36325953-36326453	D2_up
chr1	164503353	164503853	-2.45691	1.69e-22	0.214152	chr1:164503353-164503853	D2_down
chr19	11807243	11807743	-3.02466	1.7e-22	0.257848	chr19:11807243-11807743	D2_down
chr10	118633416	118633916	-1.6663	1.71e-22	0.399648	chr10:118633416-118633916	D2_down
chr5	123765514	123766014	-2.63946	1.85e-22	0.227519	chr5:123765514-123766014	D2_down
chr15	100732586	100733086	-1.5214	1.87e-22	0.363049	chr15:100732586-100733086	D2_down
chr8	46641183	46641683	3.38207	1.9e-22	-0.388926	chr8:46641183-46641683	D2_up
chr14	121553686	121554186	-3.55428	1.98e-22	0.265075	chr14:121553686-121554186	D2_down
chr11	95356652	95357152	-1.03652	2.07e-22	0.338615	chr11:95356652-95357152	D2_down
chr5	28269514	28270014	-1.17424	2.23e-22	0.328157	chr5:28269514-28270014	D2_down
chr4	59167120	59167620	-2.17393	2.24e-22	0.185476	chr4:59167120-59167620	D2_down
chr1	43880330	43880830	-2.15092	2.34e-22	0.282082	chr1:43880330-43880830	D2_down
chr9	41222564	41223064	7.23917	2.47e-22	-0.300159	chr9:41222564-41223064	D2_up
chr8	86797661	86798161	-1.40846	2.5e-22	0.364955	chr8:86797661-86798161	D2_down
chr9	63086610	63087110	-2.89	2.96e-22	0.18919	chr9:63086610-63087110	D2_down
chr13	52883067	52883567	5.30764	3.06e-22	-0.278161	chr13:52883067-52883567	D2_up
chr6	124375490	124375990	-1.37628	3.28e-22	0.340632	chr6:124375490-124375990	D2_down
chr17	56885782	56886282	-3.38954	3.42e-22	0.218796	chr17:56885782-56886282	D2_down
chr12	102651819	102652319	-1.67277	3.69e-22	0.344898	chr12:102651819-102652319	D2_down
chr9	48980333	48980833	-2.48112	3.78e-22	0.219816	chr9:48980333-48980833	D2_down
chr2	125735297	125735797	4.72609	3.8e-22	-0.272433	chr2:125735297-125735797	D2_up
chr11	116406374	116406874	2.65322	4.02e-22	-0.375009	chr11:116406374-116406874	D2_up
chr10	85359498	85359998	-1.73924	4.12e-22	0.263531	chr10:85359498-85359998	D2_down
chr2	146497182	146497682	5.08668	4.13e-22	-0.253624	chr2:146497182-146497682	D2_up
chr6	66493647	66494147	-2.4838	4.21e-22	0.215342	chr6:66493647-66494147	D2_down
chr1	43766259	43766759	4.72784	4.33e-22	-0.303238	chr1:43766259-43766759	D2_up
chr11	109790213	109790713	7.12554	4.35e-22	-0.277274	chr11:109790213-109790713	D2_up
chr3	95909285	95909785	7.1929	4.35e-22	-0.290623	chr3:95909285-95909785	D2_up
chr3	133626559	133627059	6.74518	4.35e-22	-0.212552	chr3:133626559-133627059	D2_up
chr6	50390265	50390765	7.06755	4.35e-22	-0.266271	chr6:50390265-50390765	D2_up
chr17	52468309	52468809	-1.18861	4.68e-22	0.308835	chr17:52468309-52468809	D2_down
chr5	3301025	3301525	2.86963	4.82e-22	-0.357964	chr5:3301025-3301525	D2_up
chr3	133078312	133078812	6.76339	5.04e-22	-0.280939	chr3:133078312-133078812	D2_up
chr9	57989173	57989673	6.87928	5.04e-22	-0.271768	chr9:57989173-57989673	D2_up
chr17	52448595	52449095	-2.12569	5.2e-22	0.291632	chr17:52448595-52449095	D2_down
chr1	162727941	162728441	-1.56248	5.56e-22	0.315868	chr1:162727941-162728441	D2_down
chr2	25620348	25620848	-1.86269	5.62e-22	0.316112	chr2:25620348-25620848	D2_down
chr17	79298868	79299368	5.10172	5.67e-22	-0.321765	chr17:79298868-79299368	D2_up
chr5	146783837	146784337	-1.73319	5.8e-22	0.275962	chr5:146783837-146784337	D2_down
chr5	103442092	103442592	6.05611	5.94e-22	-0.249527	chr5:103442092-103442592	D2_up
chr11	98786267	98786767	-1.86911	6e-22	0.197998	chr11:98786267-98786767	D2_down
chr17	84032388	84032888	-1.76141	6.13e-22	0.185424	chr17:84032388-84032888	D2_down
chr3	52790912	52791412	3.78163	6.17e-22	-0.378291	chr3:52790912-52791412	D2_up
chr10	68119161	68119661	-3.13867	6.24e-22	0.22658	chr10:68119161-68119661	D2_down
chr8	124509092	124509592	-1.43499	6.26e-22	0.360424	chr8:124509092-124509592	D2_down
chr16	49969893	49970393	6.09646	6.47e-22	-0.286794	chr16:49969893-49970393	D2_up
chr1	87180820	87181320	4.61094	6.63e-22	-0.264473	chr1:87180820-87181320	D2_up
chr12	107051210	107051710	-2.68426	6.7e-22	0.26807	chr12:107051210-107051710	D2_down
chr9	44533093	44533593	-1.25172	6.94e-22	0.355752	chr9:44533093-44533593	D2_down
chr4	32291425	32291925	-1.59435	7.32e-22	0.378366	chr4:32291425-32291925	D2_down
chr14	65078026	65078526	-4.50135	8.67e-22	0.252161	chr14:65078026-65078526	D2_down
chr8	128473814	128474314	-2.39284	8.92e-22	0.247935	chr8:128473814-128474314	D2_down
chr11	79059836	79060336	4.71257	9.15e-22	-0.299421	chr11:79059836-79060336	D2_up
chr8	13979751	13980251	-1.88153	9.2e-22	0.187472	chr8:13979751-13980251	D2_down
chr10	84895722	84896222	5.25283	9.25e-22	-0.276229	chr10:84895722-84896222	D2_up
chr5	28402686	28403186	-1.39592	9.7e-22	0.389028	chr5:28402686-28403186	D2_down
chr3	144252924	144253424	-2.39481	9.97e-22	0.267366	chr3:144252924-144253424	D2_down
chr6	51059808	51060308	4.46945	9.97e-22	-0.397449	chr6:51059808-51060308	D2_up
chr6	108672053	108672553	5.8669	1.14e-21	-0.226302	chr6:108672053-108672553	D2_up
chr12	28800515	28801015	-2.39653	1.16e-21	0.209051	chr12:28800515-28801015	D2_down
chr9	46083434	46083934	5.9082	1.17e-21	-0.279986	chr9:46083434-46083934	D2_up
chr10	54026705	54027205	4.1928	1.19e-21	-0.280181	chr10:54026705-54027205	D2_up
chr5	147323146	147323646	-2.85261	1.21e-21	0.185017	chr5:147323146-147323646	D2_down
chr14	15099854	15100354	-1.91827	1.27e-21	0.201507	chr14:15099854-15100354	D2_down
chr9	48562336	48562836	-2.15577	1.33e-21	0.193625	chr9:48562336-48562836	D2_down
chr7	66104525	66105025	7.19161	1.34e-21	-0.290363	chr7:66104525-66105025	D2_up
chr11	53516691	53517191	-2.55887	1.35e-21	0.167541	chr11:53516691-53517191	D2_down
chr11	100609825	100610325	-1.73515	1.62e-21	0.192897	chr11:100609825-100610325	D2_down
chr11	109591449	109591949	-2.43948	1.62e-21	0.217129	chr11:109591449-109591949	D2_down
chr7	31086251	31086751	4.93619	1.71e-21	-0.390959	chr7:31086251-31086751	D2_up
chr9	105689422	105689922	-2.80997	1.74e-21	0.20216	chr9:105689422-105689922	D2_down
chr2	117417422	117417922	-1.42699	1.75e-21	0.36489	chr2:117417422-117417922	D2_down
chr10	43998433	43998933	4.28204	1.87e-21	-0.337029	chr10:43998433-43998933	D2_up
chr2	128197337	128197837	6.34754	1.88e-21	-0.318225	chr2:128197337-128197837	D2_up
chr5	21248780	21249280	5.94781	1.93e-21	-0.258319	chr5:21248780-21249280	D2_up
chr6	28322391	28322891	-4.83213	1.97e-21	0.20031	chr6:28322391-28322891	D2_down
chr12	25438643	25439143	4.22219	1.98e-21	-0.356681	chr12:25438643-25439143	D2_up
chr16	23225210	23225710	-1.63624	1.98e-21	0.251098	chr16:23225210-23225710	D2_down
chr19	53407377	53407877	5.89146	2.11e-21	-0.287582	chr19:53407377-53407877	D2_up
chr1	131324741	131325241	-2.52196	2.12e-21	0.186667	chr1:131324741-131325241	D2_down
chr5	50026426	50026926	-3.41588	2.17e-21	0.244011	chr5:50026426-50026926	D2_down
chr3	144231853	144232353	-2.07332	2.21e-21	0.252353	chr3:144231853-144232353	D2_down
chr5	113156971	113157471	4.8204	2.27e-21	-0.306872	chr5:113156971-113157471	D2_up
chr8	120332669	120333169	3.9058	2.28e-21	-0.368592	chr8:120332669-120333169	D2_up
chr11	53656732	53657232	6.85355	2.35e-21	-0.229289	chr11:53656732-53657232	D2_up
chr18	75419311	75419811	-1.25572	2.35e-21	0.339071	chr18:75419311-75419811	D2_down
chr16	95869400	95869900	-1.46013	2.36e-21	0.349312	chr16:95869400-95869900	D2_down
chr1	160053591	160054091	-1.15158	2.37e-21	0.247295	chr1:160053591-160054091	D2_down
chr5	123780670	123781170	-1.94383	2.38e-21	0.218282	chr5:123780670-123781170	D2_down
chr14	18665553	18666053	-1.49862	2.51e-21	0.343976	chr14:18665553-18666053	D2_down
chr3	101276381	101276881	-1.70393	2.55e-21	0.246261	chr3:101276381-101276881	D2_down
chr10	62851538	62852038	-3.11792	2.59e-21	0.2278	chr10:62851538-62852038	D2_down
chr6	8648614	8649114	4.07462	2.61e-21	-0.301394	chr6:8648614-8649114	D2_up
chr7	142396549	142397049	5.47332	2.74e-21	-0.322828	chr7:142396549-142397049	D2_up
chr8	128549669	128550169	6.83092	2.76e-21	-0.30598	chr8:128549669-128550169	D2_up
chr11	109417381	109417881	6.48722	2.8e-21	-0.2724	chr11:109417381-109417881	D2_up
chr13	112318141	112318641	3.87362	2.8e-21	-0.342793	chr13:112318141-112318641	D2_up
chr1	144308214	144308714	6.15814	2.85e-21	-0.219779	chr1:144308214-144308714	D2_up
chr19	14695321	14695821	-1.72792	2.97e-21	0.291766	chr19:14695321-14695821	D2_down
chr12	86787152	86787652	5.06765	3.05e-21	-0.326218	chr12:86787152-86787652	D2_up
chr4	55397863	55398363	-1.46416	3.05e-21	0.342458	chr4:55397863-55398363	D2_down
chr18	75322172	75322672	-1.47561	3.07e-21	0.199537	chr18:75322172-75322672	D2_down
chr9	32938843	32939343	-2.98654	3.11e-21	0.170884	chr9:32938843-32939343	D2_down
chr7	83148105	83148605	-2.28923	3.26e-21	0.144218	chr7:83148105-83148605	D2_down
chr4	108310547	108311047	-1.13412	3.3e-21	0.278458	chr4:108310547-108311047	D2_down
chr10	99385813	99386313	-1.59812	3.88e-21	0.281781	chr10:99385813-99386313	D2_down
chr6	70872057	70872557	5.47099	4.2e-21	-0.270293	chr6:70872057-70872557	D2_up
chr4	33077698	33078198	-2.55242	4.25e-21	0.241844	chr4:33077698-33078198	D2_down
chr8	122285713	122286213	2.8005	4.35e-21	-0.285323	chr8:122285713-122286213	D2_up
chr11	106665251	106665751	-1.50933	4.43e-21	0.288802	chr11:106665251-106665751	D2_down
chr1	66987540	66988040	-1.87636	4.54e-21	0.207194	chr1:66987540-66988040	D2_down
chr15	97455538	97456038	-1.52855	4.63e-21	0.177982	chr15:97455538-97456038	D2_down
chr17	44557144	44557644	4.26209	4.73e-21	-0.351477	chr17:44557144-44557644	D2_up
chr18	12643484	12643984	4.02767	4.85e-21	-0.285249	chr18:12643484-12643984	D2_up
chr9	121992982	121993482	-1.59441	4.87e-21	0.22705	chr9:121992982-121993482	D2_down
chr17	26981044	26981544	-1.86063	4.93e-21	0.274771	chr17:26981044-26981544	D2_down
chr16	23286380	23286880	-2.16449	5.13e-21	0.290439	chr16:23286380-23286880	D2_down
chr8	108822897	108823397	-3.49442	5.13e-21	0.203582	chr8:108822897-108823397	D2_down
chr13	75832668	75833168	6.10049	5.2e-21	-0.212675	chr13:75832668-75833168	D2_up
chr4	145342071	145342571	3.48763	5.2e-21	-0.36253	chr4:145342071-145342571	D2_up
chr8	34397846	34398346	-1.63202	5.26e-21	0.362895	chr8:34397846-34398346	D2_down
chr6	119336095	119336595	-2.13219	5.48e-21	0.258089	chr6:119336095-119336595	D2_down
chr2	127927515	127928015	-1.5388	5.49e-21	0.299314	chr2:127927515-127928015	D2_down
chr4	149469473	149469973	-1.77666	5.49e-21	0.274257	chr4:149469473-149469973	D2_down
chr9	24331644	24332144	-2.70357	5.62e-21	0.210792	chr9:24331644-24332144	D2_down
chr10	41978450	41978950	3.7157	5.88e-21	-0.245849	chr10:41978450-41978950	D2_up
chr18	80228331	80228831	5.79588	5.88e-21	-0.247766	chr18:80228331-80228831	D2_up
chr14	118173486	118173986	-2.33756	6.37e-21	0.279205	chr14:118173486-118173986	D2_down
chr18	62151547	62152047	-1.63567	6.51e-21	0.230705	chr18:62151547-62152047	D2_down
chr1	82900507	82901007	-2.42589	6.7e-21	0.22095	chr1:82900507-82901007	D2_down
chr1	131000309	131000809	6.88735	7.11e-21	-0.234771	chr1:131000309-131000809	D2_up
chr8	72208587	72209087	7.00288	7.11e-21	-0.254512	chr8:72208587-72209087	D2_up
chr9	50732870	50733370	5.46475	7.2e-21	-0.23051	chr9:50732870-50733370	D2_up
chr5	74132618	74133118	-2.80109	7.22e-21	0.225948	chr5:74132618-74133118	D2_down
chr6	31080607	31081107	3.91248	7.26e-21	-0.258389	chr6:31080607-31081107	D2_up
chr15	53140239	53140739	-2.46915	7.36e-21	0.291595	chr15:53140239-53140739	D2_down
chr5	92102946	92103446	-1.73554	7.57e-21	0.268737	chr5:92102946-92103446	D2_down
chr5	89044787	89045287	-2.14383	7.96e-21	0.17608	chr5:89044787-89045287	D2_down
chr12	13518030	13518530	-2.35891	8.47e-21	0.20879	chr12:13518030-13518530	D2_down
chr1	131142518	131143018	6.62266	8.5e-21	-0.275346	chr1:131142518-131143018	D2_up
chr14	121552531	121553031	-3.29549	8.5e-21	0.233902	chr14:121552531-121553031	D2_down
chr7	68070582	68071082	-2.069	8.5e-21	0.217572	chr7:68070582-68071082	D2_down
chr14	103033298	103033798	3.43028	8.62e-21	-0.354186	chr14:103033298-103033798	D2_up
chr8	119569797	119570297	-1.16559	8.62e-21	0.233099	chr8:119569797-119570297	D2_down
chr11	106416226	106416726	6.30166	8.9e-21	-0.242277	chr11:106416226-106416726	D2_up
chr3	96759519	96760019	6.09824	9.03e-21	-0.23341	chr3:96759519-96760019	D2_up
chr1	136672469	136672969	-1.18746	9.26e-21	0.267591	chr1:136672469-136672969	D2_down
chr8	83736620	83737120	-1.1312	9.52e-21	0.359258	chr8:83736620-83737120	D2_down
chr4	106293282	106293782	-1.53324	9.89e-21	0.196763	chr4:106293282-106293782	D2_down
chr5	114505186	114505686	-1.35866	9.95e-21	0.173386	chr5:114505186-114505686	D2_down
chr1	82834509	82835009	3.72918	1.01e-20	-0.31208	chr1:82834509-82835009	D2_up
chr19	36242337	36242837	-1.01545	1.01e-20	0.174324	chr19:36242337-36242837	D2_down
chr18	70631926	70632426	3.92007	1.02e-20	-0.26344	chr18:70631926-70632426	D2_up
chr4	126211828	126212328	-1.015	1.08e-20	0.231552	chr4:126211828-126212328	D2_down
chr1	61039260	61039760	4.8456	1.09e-20	-0.264241	chr1:61039260-61039760	D2_up
chr18	68969297	68969797	-2.37371	1.13e-20	0.250146	chr18:68969297-68969797	D2_down
chr17	65957523	65958023	-3.94669	1.16e-20	0.234026	chr17:65957523-65958023	D2_down
chr5	134234228	134234728	-1.83172	1.19e-20	0.180488	chr5:134234228-134234728	D2_down
chr7	66303644	66304144	6.72146	1.23e-20	-0.209053	chr7:66303644-66304144	D2_up
chr15	100182831	100183331	-2.72562	1.23e-20	0.245541	chr15:100182831-100183331	D2_down
chr11	54844430	54844930	-1.34158	1.23e-20	0.267946	chr11:54844430-54844930	D2_down
chr11	121697258	121697758	-1.43445	1.23e-20	0.231898	chr11:121697258-121697758	D2_down
chr1	36148728	36149228	-2.32432	1.33e-20	0.218821	chr1:36148728-36149228	D2_down
chr13	95987113	95987613	5.37335	1.33e-20	-0.234798	chr13:95987113-95987613	D2_up
chr15	74769031	74769531	-1.86309	1.33e-20	0.217172	chr15:74769031-74769531	D2_down
chr11	62524142	62524642	-2.2843	1.34e-20	0.200592	chr11:62524142-62524642	D2_down
chr15	67409968	67410468	-1.83298	1.44e-20	0.275612	chr15:67409968-67410468	D2_down
chr6	83437177	83437677	-2.35789	1.47e-20	0.226012	chr6:83437177-83437677	D2_down
chr12	71006762	71007262	-2.41041	1.58e-20	0.249801	chr12:71006762-71007262	D2_down
chr16	45006939	45007439	-1.75196	1.58e-20	0.194781	chr16:45006939-45007439	D2_down
chr13	41932270	41932770	-2.56253	1.61e-20	0.19301	chr13:41932270-41932770	D2_down
chr11	70435448	70435948	-1.6835	1.63e-20	0.287656	chr11:70435448-70435948	D2_down
chr13	97287027	97287527	-1.85058	1.67e-20	0.148131	chr13:97287027-97287527	D2_down
chr6	136854202	136854702	-2.09803	1.68e-20	0.253914	chr6:136854202-136854702	D2_down
chr18	65106998	65107498	6.20845	1.69e-20	-0.228805	chr18:65106998-65107498	D2_up
chr1	40386070	40386570	4.925	1.7e-20	-0.262468	chr1:40386070-40386570	D2_up
chr12	116269431	116269931	6.12063	1.7e-20	-0.246679	chr12:116269431-116269931	D2_up
chr5	37044691	37045191	-1.24315	1.72e-20	0.393893	chr5:37044691-37045191	D2_down
chr7	30594438	30594938	5.85229	1.76e-20	-0.196506	chr7:30594438-30594938	D2_up
chr2	167649176	167649676	6.25677	1.77e-20	-0.319316	chr2:167649176-167649676	D2_up
chr10	122599427	122599927	-2.62066	1.79e-20	0.185533	chr10:122599427-122599927	D2_down
chr12	21226249	21226749	6.43605	1.81e-20	-0.361962	chr12:21226249-21226749	D2_up
chr4	150917265	150917765	5.9891	1.84e-20	-0.25124	chr4:150917265-150917765	D2_up
chr10	68673441	68673941	-1.63615	1.85e-20	0.406672	chr10:68673441-68673941	D2_down
chr3	89872152	89872652	-1.00596	1.87e-20	0.359752	chr3:89872152-89872652	D2_down
chr10	116913814	116914314	-1.17038	2.08e-20	0.328592	chr10:116913814-116914314	D2_down
chr4	108058118	108058618	5.57842	2.09e-20	-0.267257	chr4:108058118-108058618	D2_up
chr2	174517100	174517600	6.62325	2.13e-20	-0.195164	chr2:174517100-174517600	D2_up
chr13	112133673	112134173	-2.95883	2.16e-20	0.258762	chr13:112133673-112134173	D2_down
chr5	64029633	64030133	-2.25395	2.28e-20	0.294529	chr5:64029633-64030133	D2_down
chr7	75715053	75715553	3.62968	2.35e-20	-0.283168	chr7:75715053-75715553	D2_up
chr11	75318827	75319327	-1.38995	2.41e-20	0.235654	chr11:75318827-75319327	D2_down
chr9	42208942	42209442	4.29223	2.45e-20	-0.258756	chr9:42208942-42209442	D2_up
chr17	29065992	29066492	6.46259	2.62e-20	-0.2472	chr17:29065992-29066492	D2_up
chr5	64684197	64684697	-1.40916	2.74e-20	0.231063	chr5:64684197-64684697	D2_down
chr1	88708863	88709363	-1.17763	2.97e-20	0.211166	chr1:88708863-88709363	D2_down
chr13	114878644	114879144	5.74451	3.03e-20	-0.19977	chr13:114878644-114879144	D2_up
chr5	140215374	140215874	-2.59187	3.13e-20	0.185314	chr5:140215374-140215874	D2_down
chr8	36164858	36165358	4.59213	3.16e-20	-0.271683	chr8:36164858-36165358	D2_up
chr1	60913310	60913810	6.08402	3.22e-20	-0.228639	chr1:60913310-60913810	D2_up
chr11	59425626	59426126	-1.24743	3.29e-20	0.33783	chr11:59425626-59426126	D2_down
chr11	108910829	108911329	-1.04044	3.41e-20	0.219435	chr11:108910829-108911329	D2_down
chr1	61054371	61054871	6.71463	3.77e-20	-0.208056	chr1:61054371-61054871	D2_up
chr7	30593835	30594335	6.35251	3.77e-20	-0.161428	chr7:30593835-30594335	D2_up
chr12	98283414	98283914	3.36149	3.8e-20	-0.28087	chr12:98283414-98283914	D2_up
chr1	164078118	164078618	-1.56065	3.83e-20	0.219737	chr1:164078118-164078618	D2_down
chr17	46172537	46173037	-2.49921	3.92e-20	0.173682	chr17:46172537-46173037	D2_down
chr9	63089061	63089561	-1.99489	4.1e-20	0.177568	chr9:63089061-63089561	D2_down
chr2	68960042	68960542	-2.7919	4.28e-20	0.228437	chr2:68960042-68960542	D2_down
chr16	95809074	95809574	6.34861	4.49e-20	-0.188685	chr16:95809074-95809574	D2_up
chr3	100438395	100438895	6.43593	4.5e-20	-0.220394	chr3:100438395-100438895	D2_up
chr5	114680823	114681323	-1.83541	4.51e-20	0.244576	chr5:114680823-114681323	D2_down
chr8	122355875	122356375	6.2749	4.55e-20	-0.205641	chr8:122355875-122356375	D2_up
chr3	148850906	148851406	-3.04771	4.61e-20	0.178737	chr3:148850906-148851406	D2_down
chr1	52039235	52039735	3.51263	5.1e-20	-0.339729	chr1:52039235-52039735	D2_up
chr19	55408406	55408906	-1.67976	5.24e-20	0.223271	chr19:55408406-55408906	D2_down
chr8	94172417	94172917	4.88352	5.55e-20	-0.263436	chr8:94172417-94172917	D2_up
chr14	121822976	121823476	4.17185	6.35e-20	-0.322192	chr14:121822976-121823476	D2_up
chr7	99833792	99834292	5.68949	6.48e-20	-0.234366	chr7:99833792-99834292	D2_up
chr17	73853673	73854173	5.99529	6.58e-20	-0.29867	chr17:73853673-73854173	D2_up
chr1	84318534	84319034	-6.4601	6.61e-20	0.174082	chr1:84318534-84319034	D2_down
chr11	83527935	83528435	7.20428	6.61e-20	-0.292941	chr11:83527935-83528435	D2_up
chr12	25350704	25351204	6.67246	6.61e-20	-0.202005	chr12:25350704-25351204	D2_up
chr12	117406817	117407317	6.67889	6.61e-20	-0.202917	chr12:117406817-117407317	D2_up
chr15	9569388	9569888	6.63616	6.61e-20	-0.196936	chr15:9569388-9569888	D2_up
chrX	41400398	41400898	-2.94598	6.83e-20	0.27887	chrX:41400398-41400898	D2_down
chr17	23620321	23620821	-1.35092	6.85e-20	0.325934	chr17:23620321-23620821	D2_down
chr5	105609736	105610236	4.05481	6.96e-20	-0.304889	chr5:105609736-105610236	D2_up
chr3	101407567	101408067	-1.82089	7.68e-20	0.274327	chr3:101407567-101408067	D2_down
chr9	123936515	123937015	4.30606	7.74e-20	-0.26784	chr9:123936515-123937015	D2_up
chr11	11825663	11826163	6.45979	7.9e-20	-0.203946	chr11:11825663-11826163	D2_up
chr9	124145878	124146378	6.44758	7.9e-20	-0.208586	chr9:124145878-124146378	D2_up
chr10	18193149	18193649	-1.43174	7.95e-20	0.377607	chr10:18193149-18193649	D2_down
chr4	156008205	156008705	6.10312	8.05e-20	-0.185531	chr4:156008205-156008705	D2_up
chr9	63720730	63721230	-1.25988	8.1e-20	0.389599	chr9:63720730-63721230	D2_down
chr1	64527580	64528080	-2.20378	8.61e-20	0.26501	chr1:64527580-64528080	D2_down
chr14	53134775	53135275	-2.44512	8.7e-20	0.199923	chr14:53134775-53135275	D2_down
chr13	45371625	45372125	-2.09829	8.98e-20	0.157179	chr13:45371625-45372125	D2_down
chr4	31823832	31824332	-2.64483	9.1e-20	0.276272	chr4:31823832-31824332	D2_down
chr13	15845741	15846241	-1.9763	9.16e-20	0.222822	chr13:15845741-15846241	D2_down
chr9	115611679	115612179	-1.37735	9.41e-20	0.308308	chr9:115611679-115612179	D2_down
chr14	48271062	48271562	-2.9246	9.44e-20	0.178326	chr14:48271062-48271562	D2_down
chr19	32406689	32407189	-2.51881	9.44e-20	0.149811	chr19:32406689-32407189	D2_down
chr18	56412832	56413332	-1.44928	9.85e-20	0.377624	chr18:56412832-56413332	D2_down
chr10	75417613	75418113	-2.15564	9.92e-20	0.208673	chr10:75417613-75418113	D2_down
chr15	80892271	80892771	-3.19712	1.01e-19	0.190105	chr15:80892271-80892771	D2_down
chr8	10993589	10994089	4.31041	1.05e-19	-0.253696	chr8:10993589-10994089	D2_up
chr3	115974192	115974692	-1.13519	1.07e-19	0.293772	chr3:115974192-115974692	D2_down
chr1	153723310	153723810	2.7001	1.07e-19	-0.412484	chr1:153723310-153723810	D2_up
chrX	7570704	7571204	-2.21214	1.1e-19	0.203406	chrX:7570704-7571204	D2_down
chr12	73887953	73888453	6.60631	1.15e-19	-0.192862	chr12:73887953-73888453	D2_up
chr18	32902433	32902933	6.67298	1.15e-19	-0.202079	chr18:32902433-32902933	D2_up
chr3	109165233	109165733	7.03598	1.15e-19	-0.260464	chr3:109165233-109165733	D2_up
chr1	92130309	92130809	-1.98272	1.16e-19	0.271676	chr1:92130309-92130809	D2_down
chr3	84092830	84093330	5.56053	1.2e-19	-0.237067	chr3:84092830-84093330	D2_up
chr9	57973600	57974100	5.3638	1.2e-19	-0.265605	chr9:57973600-57974100	D2_up
chr17	30046628	30047128	-1.76609	1.27e-19	0.199865	chr17:30046628-30047128	D2_down
chr16	23279666	23280166	-2.17192	1.36e-19	0.201316	chr16:23279666-23280166	D2_down
chr6	39347901	39348401	-1.59753	1.37e-19	0.269631	chr6:39347901-39348401	D2_down
chr8	107291150	107291650	5.1275	1.37e-19	-0.22846	chr8:107291150-107291650	D2_up
chr2	165540894	165541394	6.89759	1.38e-19	-0.2943	chr2:165540894-165541394	D2_up
chr2	26622888	26623388	-1.38098	1.38e-19	0.231226	chr2:26622888-26623388	D2_down
chr12	70257739	70258239	-2.74366	1.39e-19	0.159636	chr12:70257739-70258239	D2_down
chr13	117216103	117216603	-1.17428	1.43e-19	0.359547	chr13:117216103-117216603	D2_down
chr2	120658463	120658963	6.20724	1.46e-19	-0.24798	chr2:120658463-120658963	D2_up
chr7	142393125	142393625	6.21529	1.47e-19	-0.238418	chr7:142393125-142393625	D2_up
chr7	127628661	127629161	-1.15865	1.5e-19	0.196845	chr7:127628661-127629161	D2_down
chr5	103746491	103746991	-2.42951	1.52e-19	0.164805	chr5:103746491-103746991	D2_down
chr7	104169749	104170249	-3.66094	1.56e-19	0.230223	chr7:104169749-104170249	D2_down
chr16	58703216	58703716	6.30401	1.57e-19	-0.214942	chr16:58703216-58703716	D2_up
chr15	3309784	3310284	-2.3024	1.57e-19	0.163095	chr15:3309784-3310284	D2_down
chr9	88273268	88273768	6.50062	1.58e-19	-0.278724	chr9:88273268-88273768	D2_up
chr19	40267341	40267841	-1.24906	1.64e-19	0.272063	chr19:40267341-40267841	D2_down
chr15	73523129	73523629	-1.24085	1.66e-19	0.217382	chr15:73523129-73523629	D2_down
chr19	32998719	32999219	-3.06089	1.67e-19	0.220061	chr19:32998719-32999219	D2_down
chr1	131051246	131051746	6.00742	1.68e-19	-0.209527	chr1:131051246-131051746	D2_up
chr11	51883642	51884142	-1.50478	1.72e-19	0.247704	chr11:51883642-51884142	D2_down
chr5	118361927	118362427	4.60417	1.74e-19	-0.247464	chr5:118361927-118362427	D2_up
chr2	34982057	34982557	4.1663	1.77e-19	-0.275948	chr2:34982057-34982557	D2_up
chr8	114875114	114875614	-2.8123	1.79e-19	0.199541	chr8:114875114-114875614	D2_down
chr7	99428779	99429279	3.17111	1.8e-19	-0.289934	chr7:99428779-99429279	D2_up
chr14	79590965	79591465	-1.51939	1.84e-19	0.304458	chr14:79590965-79591465	D2_down
chr4	156004043	156004543	-1.18849	1.84e-19	0.194002	chr4:156004043-156004543	D2_down
chr7	125507227	125507727	-3.17827	1.92e-19	0.225114	chr7:125507227-125507727	D2_down
chr7	66301430	66301930	3.73434	1.94e-19	-0.308321	chr7:66301430-66301930	D2_up
chr12	116315570	116316070	-2.39653	1.94e-19	0.185174	chr12:116315570-116316070	D2_down
chr8	116552184	116552684	6.74548	1.97e-19	-0.212596	chr8:116552184-116552684	D2_up
chr5	107015677	107016177	-3.36226	2.08e-19	0.178312	chr5:107015677-107016177	D2_down
chr1	88578155	88578655	-2.12779	2.09e-19	0.213481	chr1:88578155-88578655	D2_down
chr13	52100120	52100620	-1.4767	2.15e-19	0.207021	chr13:52100120-52100620	D2_down
chr3	131199830	131200330	-1.4642	2.16e-19	0.215687	chr3:131199830-131200330	D2_down
chr6	86606283	86606783	5.67368	2.18e-19	-0.297194	chr6:86606283-86606783	D2_up
chr10	96201201	96201701	-1.38295	2.2e-19	0.370638	chr10:96201201-96201701	D2_down
chr8	84722751	84723251	-1.61925	2.25e-19	0.21121	chr8:84722751-84723251	D2_down
chr11	75282638	75283138	-1.3354	2.3e-19	0.368228	chr11:75282638-75283138	D2_down
chr15	53724063	53724563	-3.05945	2.31e-19	0.184344	chr15:53724063-53724563	D2_down
chr18	73835175	73835675	-1.19018	2.33e-19	0.322484	chr18:73835175-73835675	D2_down
chr5	140208665	140209165	-1.89147	2.37e-19	0.244691	chr5:140208665-140209165	D2_down
chr7	118119826	118120326	-1.49687	2.4e-19	0.236533	chr7:118119826-118120326	D2_down
chr8	105623040	105623540	-1.21688	2.46e-19	0.322115	chr8:105623040-105623540	D2_down
chr12	59169835	59170335	-1.68702	2.55e-19	0.254696	chr12:59169835-59170335	D2_down
chr7	112213097	112213597	-1.42126	2.55e-19	0.217123	chr7:112213097-112213597	D2_down
chr11	32061818	32062318	-1.51434	2.56e-19	0.327519	chr11:32061818-32062318	D2_down
chr2	60375071	60375571	-2.89658	2.57e-19	0.221892	chr2:60375071-60375571	D2_down
chr13	24467780	24468280	4.80575	2.59e-19	-0.208028	chr13:24467780-24468280	D2_up
chr3	107185547	107186047	-2.3253	2.64e-19	0.246507	chr3:107185547-107186047	D2_down
chr15	62145123	62145623	2.8632	2.64e-19	-0.303969	chr15:62145123-62145623	D2_up
chr9	11513712	11514212	-2.29733	2.67e-19	0.270328	chr9:11513712-11514212	D2_down
chr4	126090053	126090553	-2.26071	2.69e-19	0.200359	chr4:126090053-126090553	D2_down
chr8	11452509	11453009	2.90124	2.75e-19	-0.353806	chr8:11452509-11453009	D2_up
chr6	142823024	142823524	4.51784	2.77e-19	-0.298729	chr6:142823024-142823524	D2_up
chr8	94458629	94459129	3.01205	2.85e-19	-0.311529	chr8:94458629-94459129	D2_up
chr1	135659433	135659933	-1.14626	2.86e-19	0.240615	chr1:135659433-135659933	D2_down
chr1	36797417	36797917	-1.72182	2.97e-19	0.231189	chr1:36797417-36797917	D2_down
chr19	33265199	33265699	-2.8038	2.97e-19	0.197465	chr19:33265199-33265699	D2_down
chr10	75434432	75434932	3.81925	3.03e-19	-0.289255	chr10:75434432-75434932	D2_up
chr13	12349371	12349871	-2.23795	3.03e-19	0.155825	chr13:12349371-12349871	D2_down
chr1	13615858	13616358	5.98449	3.14e-19	-0.29544	chr1:13615858-13616358	D2_up
chr16	92641059	92641559	-1.21432	3.29e-19	0.296753	chr16:92641059-92641559	D2_down
chr14	66188891	66189391	-2.09041	3.31e-19	0.264368	chr14:66188891-66189391	D2_down
chr2	35689879	35690379	6.55876	3.38e-19	-0.186544	chr2:35689879-35690379	D2_up
chr2	45172561	45173061	6.83474	3.38e-19	-0.226293	chr2:45172561-45173061	D2_up
chr7	47113279	47113779	6.67931	3.38e-19	-0.202976	chr7:47113279-47113779	D2_up
chr9	107309109	107309609	6.70694	3.38e-19	-0.20694	chr9:107309109-107309609	D2_up
chr2	166620417	166620917	-1.17363	3.45e-19	0.413339	chr2:166620417-166620917	D2_down
chr7	68144209	68144709	-3.1103	3.5e-19	0.18077	chr7:68144209-68144709	D2_down
chr2	122469003	122469503	-1.96042	3.51e-19	0.286555	chr2:122469003-122469503	D2_down
chr15	79346002	79346502	4.19733	3.61e-19	-0.321263	chr15:79346002-79346502	D2_up
chr7	66304173	66304673	5.00261	3.62e-19	-0.221347	chr7:66304173-66304673	D2_up
chr14	118864830	118865330	-2.90351	3.71e-19	0.248643	chr14:118864830-118865330	D2_down
chr9	80313575	80314075	-2.38286	3.71e-19	0.145159	chr9:80313575-80314075	D2_down
chr14	16151776	16152276	-2.3715	3.73e-19	0.170019	chr14:16151776-16152276	D2_down
chr12	25305832	25306332	2.58766	3.88e-19	-0.285146	chr12:25305832-25306332	D2_up
chr11	78215678	78216178	-1.6335	3.9e-19	0.235702	chr11:78215678-78216178	D2_down
chr1	138289963	138290463	5.33801	3.94e-19	-0.223294	chr1:138289963-138290463	D2_up
chr9	61925198	61925698	-1.90288	4.06e-19	0.140433	chr9:61925198-61925698	D2_down
chr6	140614756	140615256	3.95796	4.26e-19	-0.324808	chr6:140614756-140615256	D2_up
chr17	73009972	73010472	-1.60811	4.35e-19	0.292685	chr17:73009972-73010472	D2_down
chr2	181878868	181879368	4.00305	4.36e-19	-0.218552	chr2:181878868-181879368	D2_up
chr6	67184633	67185133	-2.53882	4.42e-19	0.194841	chr6:67184633-67185133	D2_down
chr16	43697682	43698182	5.86959	4.73e-19	-0.210996	chr16:43697682-43698182	D2_up
chr1	92806685	92807185	3.93505	4.86e-19	-0.358041	chr1:92806685-92807185	D2_up
chr10	75835908	75836408	-1.3342	5.17e-19	0.313475	chr10:75835908-75836408	D2_down
chr18	24116630	24117130	5.78612	5.36e-19	-0.209417	chr18:24116630-24117130	D2_up
chr9	115474115	115474615	-1.32891	5.6e-19	0.182708	chr9:115474115-115474615	D2_down
chr8	34315181	34315681	-2.927	5.65e-19	0.195217	chr8:34315181-34315681	D2_down
chr11	100393717	100394217	3.16008	5.66e-19	-0.301669	chr11:100393717-100394217	D2_up
chr9	41080811	41081311	-1.44755	5.71e-19	0.331195	chr9:41080811-41081311	D2_down
chr2	131386307	131386807	5.39323	5.76e-19	-0.201069	chr2:131386307-131386807	D2_up
chr1	127646256	127646756	6.62627	5.83e-19	-0.195577	chr1:127646256-127646756	D2_up
chr1	131010422	131010922	6.68789	5.83e-19	-0.204198	chr1:131010422-131010922	D2_up
chr10	44821595	44822095	6.64456	5.83e-19	-0.198098	chr10:44821595-44822095	D2_up
chr11	43174367	43174867	6.80133	5.83e-19	-0.221066	chr11:43174367-43174867	D2_up
chr13	96015481	96015981	6.69333	5.83e-19	-0.204977	chr13:96015481-96015981	D2_up
chr13	113168353	113168853	6.60034	5.83e-19	-0.192058	chr13:113168353-113168853	D2_up
chr2	144441293	144441793	6.5753	5.83e-19	-0.188718	chr2:144441293-144441793	D2_up
chr6	52825522	52826022	6.86819	5.83e-19	-0.231647	chr6:52825522-52826022	D2_up
chr19	32574859	32575359	-1.66401	5.93e-19	0.150262	chr19:32574859-32575359	D2_down
chr7	72260922	72261422	-1.51962	5.93e-19	0.231399	chr7:72260922-72261422	D2_down
chr8	34671604	34672104	3.95625	6.04e-19	-0.274042	chr8:34671604-34672104	D2_up
chr8	86707730	86708230	-1.08743	6.22e-19	0.356393	chr8:86707730-86708230	D2_down
chr10	117952634	117953134	-1.46996	6.34e-19	0.26836	chr10:117952634-117953134	D2_down
chr3	9402746	9403246	-1.5739	6.41e-19	0.210531	chr3:9402746-9403246	D2_down
chr2	11623101	11623601	3.73532	6.5e-19	-0.304336	chr2:11623101-11623601	D2_up
chr7	140981662	140982162	5.73737	6.5e-19	-0.277955	chr7:140981662-140982162	D2_up
chr3	32417614	32418114	4.33185	6.52e-19	-0.237273	chr3:32417614-32418114	D2_up
chr7	127031317	127031817	-3.69922	6.77e-19	0.171799	chr7:127031317-127031817	D2_down
chr8	22780576	22781076	-2.31093	6.77e-19	0.191346	chr8:22780576-22781076	D2_down
chr1	131038057	131038557	4.15209	6.8e-19	-0.234246	chr1:131038057-131038557	D2_up
chr3	89864013	89864513	-1.69523	6.96e-19	0.280182	chr3:89864013-89864513	D2_down
chr13	33077263	33077763	6.69483	7.02e-19	-0.224736	chr13:33077263-33077763	D2_up
chr4	109105073	109105573	3.60839	7.07e-19	-0.243813	chr4:109105073-109105573	D2_up
chr5	149080399	149080899	-1.58937	7.14e-19	0.278153	chr5:149080399-149080899	D2_down
chr11	76037501	76038001	-1.85757	7.19e-19	0.119117	chr11:76037501-76038001	D2_down
chr17	29297681	29298181	-2.36947	7.27e-19	0.244422	chr17:29297681-29298181	D2_down
chr14	68034339	68034839	6.32812	7.28e-19	-0.224947	chr14:68034339-68034839	D2_up
chr16	8455113	8455613	-5.15826	7.47e-19	0.184424	chr16:8455113-8455613	D2_down
chr18	79079621	79080121	5.07121	7.49e-19	-0.247457	chr18:79079621-79080121	D2_up
chr3	115801466	115801966	-2.01844	7.59e-19	0.203254	chr3:115801466-115801966	D2_down
chr15	61422914	61423414	-2.99618	7.62e-19	0.161593	chr15:61422914-61423414	D2_down
chr9	115561189	115561689	-1.5225	7.77e-19	0.366089	chr9:115561189-115561689	D2_down
chr5	136173510	136174010	-1.80343	8.3e-19	0.214521	chr5:136173510-136174010	D2_down
chr8	72331081	72331581	2.41814	8.41e-19	-0.322844	chr8:72331081-72331581	D2_up
chr1	54492537	54493037	-1.04569	8.58e-19	0.249039	chr1:54492537-54493037	D2_down
chr2	157746518	157747018	-1.15866	8.58e-19	0.238714	chr2:157746518-157747018	D2_down
chr19	31210364	31210864	-1.5559	8.69e-19	0.306064	chr19:31210364-31210864	D2_down
chr2	73003027	73003527	-1.29216	8.74e-19	0.262241	chr2:73003027-73003527	D2_down
chr2	153542883	153543383	5.91047	8.77e-19	-0.210266	chr2:153542883-153543383	D2_up
chr15	80611453	80611953	-1.3204	8.85e-19	0.199354	chr15:80611453-80611953	D2_down
chr10	111234409	111234909	4.67196	9.28e-19	-0.215457	chr10:111234409-111234909	D2_up
chr15	66998162	66998662	5.10169	9.28e-19	-0.198468	chr15:66998162-66998662	D2_up
chr11	11726126	11726626	-1.06787	9.32e-19	0.331195	chr11:11726126-11726626	D2_down
chr5	123980727	123981227	4.80685	9.32e-19	-0.247562	chr5:123980727-123981227	D2_up
chr10	75839094	75839594	3.25265	9.52e-19	-0.306627	chr10:75839094-75839594	D2_up
chr8	81694821	81695321	-4.33069	9.54e-19	0.167845	chr8:81694821-81695321	D2_down
chr4	101167716	101168216	-1.43447	9.57e-19	0.220185	chr4:101167716-101168216	D2_down
chr7	90042348	90042848	3.95636	9.6e-19	-0.260366	chr7:90042348-90042848	D2_up
chr11	33939738	33940238	-1.0161	9.79e-19	0.143208	chr11:33939738-33940238	D2_down
chr8	125343928	125344428	3.14064	9.79e-19	-0.375492	chr8:125343928-125344428	D2_up
chr4	101175236	101175736	-1.00562	9.81e-19	0.24616	chr4:101175236-101175736	D2_down
chr17	80632311	80632811	5.7759	9.92e-19	-0.235681	chr17:80632311-80632811	D2_up
chr2	11360910	11361410	7.03404	9.92e-19	-0.260112	chr2:11360910-11361410	D2_up
chr3	133436917	133437417	6.63359	9.92e-19	-0.196582	chr3:133436917-133437417	D2_up
chr15	53266913	53267413	-1.69134	1.02e-18	0.239475	chr15:53266913-53267413	D2_down
chr10	93343372	93343872	5.38395	1.03e-18	-0.212931	chr10:93343372-93343872	D2_up
chr2	180730990	180731490	-2.00243	1.03e-18	0.192543	chr2:180730990-180731490	D2_down
chr11	106564222	106564722	3.35925	1.04e-18	-0.348742	chr11:106564222-106564722	D2_up
chr10	20864970	20865470	4.42082	1.05e-18	-0.264458	chr10:20864970-20865470	D2_up
chr4	44097690	44098190	-2.19826	1.06e-18	0.184954	chr4:44097690-44098190	D2_down
chr11	46454600	46455100	5.50573	1.06e-18	-0.21187	chr11:46454600-46455100	D2_up
chr8	34755429	34755929	4.9596	1.07e-18	-0.158793	chr8:34755429-34755929	D2_up
chr13	46779729	46780229	-2.23616	1.09e-18	0.205584	chr13:46779729-46780229	D2_down
chr5	100912323	100912823	-1.87012	1.1e-18	0.220471	chr5:100912323-100912823	D2_down
chr4	95188040	95188540	5.27835	1.16e-18	-0.231802	chr4:95188040-95188540	D2_up
chr14	54220469	54220969	-1.10531	1.18e-18	0.377788	chr14:54220469-54220969	D2_down
chr15	100904975	100905475	-1.29763	1.18e-18	0.28624	chr15:100904975-100905475	D2_down
chr12	107160079	107160579	-1.53717	1.19e-18	0.39252	chr12:107160079-107160579	D2_down
chr15	97390731	97391231	-1.92151	1.19e-18	0.194648	chr15:97390731-97391231	D2_down
chr19	21863466	21863966	6.90646	1.19e-18	-0.26059	chr19:21863466-21863966	D2_up
chr5	53421381	53421881	6.48746	1.19e-18	-0.200545	chr5:53421381-53421881	D2_up
chr1	90677755	90678255	6.58042	1.2e-18	-0.229745	chr1:90677755-90678255	D2_up
chr12	25239970	25240470	2.62752	1.23e-18	-0.340084	chr12:25239970-25240470	D2_up
chr8	10534794	10535294	6.61781	1.23e-18	-0.282807	chr8:10534794-10535294	D2_up
chr1	38885894	38886394	-2.14537	1.24e-18	0.274791	chr1:38885894-38886394	D2_down
chr3	121493789	121494289	-1.67642	1.25e-18	0.179754	chr3:121493789-121494289	D2_down
chr3	115714731	115715231	-1.29612	1.25e-18	0.281695	chr3:115714731-115715231	D2_down
chr18	79256876	79257376	-1.45229	1.26e-18	0.176202	chr18:79256876-79257376	D2_down
chr17	33552109	33552609	5.22986	1.27e-18	-0.274429	chr17:33552109-33552609	D2_up
chr4	132588435	132588935	5.25917	1.28e-18	-0.305208	chr4:132588435-132588935	D2_up
chr10	36157977	36158477	-1.50601	1.29e-18	0.298032	chr10:36157977-36158477	D2_down
chr10	117625680	117626180	-1.78884	1.29e-18	0.279142	chr10:117625680-117626180	D2_down
chr6	72993250	72993750	-1.08573	1.29e-18	0.391931	chr6:72993250-72993750	D2_down
chr17	26167981	26168481	-1.213	1.31e-18	0.376845	chr17:26167981-26168481	D2_down
chr2	102039267	102039767	-2.44482	1.33e-18	0.217249	chr2:102039267-102039767	D2_down
chr8	106888748	106889248	6.23983	1.37e-18	-0.188672	chr8:106888748-106889248	D2_up
chr17	44728418	44728918	5.82907	1.39e-18	-0.207479	chr17:44728418-44728918	D2_up
chr11	106056835	106057335	-1.51532	1.43e-18	0.206746	chr11:106056835-106057335	D2_down
chr6	67480360	67480860	-3.34744	1.43e-18	0.159475	chr6:67480360-67480860	D2_down
chr16	32124277	32124777	5.88496	1.47e-18	-0.224154	chr16:32124277-32124777	D2_up
chr11	5411552	5412052	-1.17734	1.47e-18	0.223903	chr11:5411552-5412052	D2_down
chr18	55681278	55681778	-3.83217	1.48e-18	0.233549	chr18:55681278-55681778	D2_down
chr3	105806649	105807149	5.74503	1.53e-18	-0.223452	chr3:105806649-105807149	D2_up
chr8	57589143	57589643	5.12791	1.56e-18	-0.190175	chr8:57589143-57589643	D2_up
chr8	121995128	121995628	5.66658	1.56e-18	-0.195464	chr8:121995128-121995628	D2_up
chr8	107255026	107255526	4.60463	1.62e-18	-0.235647	chr8:107255026-107255526	D2_up
chr10	88404140	88404640	6.079	1.65e-18	-0.28713	chr10:88404140-88404640	D2_up
chr10	120625419	120625919	-1.56563	1.65e-18	0.296539	chr10:120625419-120625919	D2_down
chr4	155168642	155169142	-2.80161	1.71e-18	0.196234	chr4:155168642-155169142	D2_down
chr6	8504732	8505232	-1.40283	1.73e-18	0.262611	chr6:8504732-8505232	D2_down
chr4	130920910	130921410	-1.00768	1.76e-18	0.251943	chr4:130920910-130921410	D2_down
chr13	117242151	117242651	-2.30794	1.93e-18	0.234501	chr13:117242151-117242651	D2_down
chr15	81035195	81035695	-2.06896	1.94e-18	0.233578	chr15:81035195-81035695	D2_down
chr12	107140852	107141352	-1.86628	1.95e-18	0.225023	chr12:107140852-107141352	D2_down
chr19	47524830	47525330	-1.97955	1.98e-18	0.225858	chr19:47524830-47525330	D2_down
chr1	135267983	135268483	3.58359	1.99e-18	-0.297669	chr1:135267983-135268483	D2_up
chr11	46134871	46135371	4.46462	2.02e-18	-0.251465	chr11:46134871-46135371	D2_up
chr15	64075550	64076050	2.11812	2.23e-18	-0.471594	chr15:64075550-64076050	D2_up
chr16	37094367	37094867	-1.37432	2.36e-18	0.174314	chr16:37094367-37094867	D2_down
chr13	63274739	63275239	3.86813	2.37e-18	-0.162767	chr13:63274739-63275239	D2_up
chr18	68951744	68952244	-2.23608	2.39e-18	0.171225	chr18:68951744-68952244	D2_down
chr8	35596977	35597477	-1.2908	2.39e-18	0.364841	chr8:35596977-35597477	D2_down
chr10	53621553	53622053	6.15336	2.43e-18	-0.223356	chr10:53621553-53622053	D2_up
chr14	47165058	47165558	4.09977	2.43e-18	-0.333012	chr14:47165058-47165558	D2_up
chr11	79152577	79153077	4.57382	2.53e-18	-0.290978	chr11:79152577-79153077	D2_up
chr14	10301429	10301929	-3.16858	2.55e-18	0.21882	chr14:10301429-10301929	D2_down
chr11	101063544	101064044	-1.63682	2.58e-18	0.165566	chr11:101063544-101064044	D2_down
chr2	52455550	52456050	5.6623	2.58e-18	-0.233575	chr2:52455550-52456050	D2_up
chr17	84434912	84435412	4.48707	2.62e-18	-0.19835	chr17:84434912-84435412	D2_up
chr9	15580114	15580614	-4.04907	2.7e-18	0.177762	chr9:15580114-15580614	D2_down
chr5	64496895	64497395	-1.04988	2.77e-18	0.222078	chr5:64496895-64497395	D2_down
chr5	36006046	36006546	-2.00269	2.84e-18	0.179707	chr5:36006046-36006546	D2_down
chr11	74973170	74973670	5.62627	2.86e-18	-0.194587	chr11:74973170-74973670	D2_up
chr8	94178902	94179402	2.66619	2.94e-18	-0.253713	chr8:94178902-94179402	D2_up
chr3	35318214	35318714	-2.53175	2.94e-18	0.193146	chr3:35318214-35318714	D2_down
chr15	76274900	76275400	6.57136	2.95e-18	-0.188198	chr15:76274900-76275400	D2_up
chr15	79176827	79177327	6.80274	2.95e-18	-0.221285	chr15:79176827-79177327	D2_up
chr17	86850720	86851220	6.59207	2.95e-18	-0.190948	chr17:86850720-86851220	D2_up
chr2	140100996	140101496	6.55256	2.95e-18	-0.185736	chr2:140100996-140101496	D2_up
chr10	88405715	88406215	2.94023	3.02e-18	-0.38689	chr10:88405715-88406215	D2_up
chr14	86736616	86737116	-1.80099	3.17e-18	0.289787	chr14:86736616-86737116	D2_down
chr6	129208862	129209362	4.95043	3.28e-18	-0.194816	chr6:129208862-129209362	D2_up
chr11	88103278	88103778	4.75656	3.4e-18	-0.155879	chr11:88103278-88103778	D2_up
chr9	61983194	61983694	-2.01015	3.41e-18	0.199543	chr9:61983194-61983694	D2_down
chr2	139924896	139925396	-3.95345	3.43e-18	0.135841	chr2:139924896-139925396	D2_down
chr9	114612953	114613453	-2.29428	3.45e-18	0.178995	chr9:114612953-114613453	D2_down
chr11	57911607	57912107	5.21826	3.62e-18	-0.230544	chr11:57911607-57912107	D2_up
chr6	88442426	88442926	-2.96296	3.62e-18	0.177874	chr6:88442426-88442926	D2_down
chr4	129610009	129610509	-2.24254	3.62e-18	0.230788	chr4:129610009-129610509	D2_down
chr16	11426018	11426518	6.45486	3.64e-18	-0.232201	chr16:11426018-11426518	D2_up
chr5	35817825	35818325	5.03291	3.67e-18	-0.184489	chr5:35817825-35818325	D2_up
chr9	95311621	95312121	5.07184	3.77e-18	-0.24041	chr9:95311621-95312121	D2_up
chr17	78429013	78429513	-3.05014	3.8e-18	0.181839	chr17:78429013-78429513	D2_down
chr5	72761242	72761742	-1.68579	3.82e-18	0.216655	chr5:72761242-72761742	D2_down
chr3	104840951	104841451	4.92584	3.9e-18	-0.198394	chr3:104840951-104841451	D2_up
chr6	136491060	136491560	-1.24453	3.94e-18	0.191906	chr6:136491060-136491560	D2_down
chr9	81863787	81864287	-1.95134	3.99e-18	0.272212	chr9:81863787-81864287	D2_down
chr12	100975706	100976206	4.72394	4.02e-18	-0.243431	chr12:100975706-100976206	D2_up
chr3	37724369	37724869	-1.84345	4.04e-18	0.251489	chr3:37724369-37724869	D2_down
chr2	164534263	164534763	-2.13213	4.14e-18	0.198242	chr2:164534263-164534763	D2_down
chr5	53401997	53402497	6.10733	4.2e-18	-0.172067	chr5:53401997-53402497	D2_up
chr7	118135471	118135971	4.70949	4.2e-18	-0.191992	chr7:118135471-118135971	D2_up
chr4	107196433	107196933	-2.81953	4.2e-18	0.226005	chr4:107196433-107196933	D2_down
chr11	85929618	85930118	3.94045	4.36e-18	-0.201811	chr11:85929618-85930118	D2_up
chr17	28924971	28925471	5.65138	4.37e-18	-0.22184	chr17:28924971-28925471	D2_up
chr14	10453497	10453997	-1.31734	4.37e-18	0.270544	chr14:10453497-10453997	D2_down
chr12	82165547	82166047	-1.79365	4.4e-18	0.219512	chr12:82165547-82166047	D2_down
chr3	90359177	90359677	-3.69616	4.56e-18	0.1428	chr3:90359177-90359677	D2_down
chr9	66680061	66680561	-2.0037	4.61e-18	0.208336	chr9:66680061-66680561	D2_down
chr3	127845020	127845520	-2.39713	4.73e-18	0.207909	chr3:127845020-127845520	D2_down
chr4	119897343	119897843	4.19589	4.76e-18	-0.260276	chr4:119897343-119897843	D2_up
chr11	100921255	100921755	5.3368	4.77e-18	-0.251689	chr11:100921255-100921755	D2_up
chr2	11254407	11254907	-1.88803	4.85e-18	0.190101	chr2:11254407-11254907	D2_down
chr10	53355325	53355825	3.97031	4.87e-18	-0.236556	chr10:53355325-53355825	D2_up
chr13	28953534	28954034	-1.26143	5.01e-18	0.210778	chr13:28953534-28954034	D2_down
chr1	184576450	184576950	6.3172	5.07e-18	-0.157476	chr1:184576450-184576950	D2_up
chr16	59522058	59522558	6.47367	5.07e-18	-0.175746	chr16:59522058-59522558	D2_up
chr19	57355445	57355945	-1.04577	5.08e-18	0.34487	chr19:57355445-57355945	D2_down
chr13	52627984	52628484	-3.25011	5.62e-18	0.164273	chr13:52627984-52628484	D2_down
chr3	52840124	52840624	-1.07375	5.71e-18	0.187333	chr3:52840124-52840624	D2_down
chr1	91193227	91193727	-1.65366	5.75e-18	0.298051	chr1:91193227-91193727	D2_down
chr1	64305444	64305944	5.00442	5.75e-18	-0.245803	chr1:64305444-64305944	D2_up
chr13	45917211	45917711	5.45493	5.76e-18	-0.237487	chr13:45917211-45917711	D2_up
chr17	32880277	32880777	-1.43495	5.96e-18	0.178891	chr17:32880277-32880777	D2_down
chr5	134445098	134445598	-2.66623	6.21e-18	0.195051	chr5:134445098-134445598	D2_down
chr19	21912945	21913445	6.2649	6.27e-18	-0.204237	chr19:21912945-21913445	D2_up
chr8	126550923	126551423	6.13165	6.29e-18	-0.192885	chr8:126550923-126551423	D2_up
chr7	64011927	64012427	-1.09451	6.32e-18	0.361653	chr7:64011927-64012427	D2_down
chr15	59759603	59760103	5.37088	6.45e-18	-0.277157	chr15:59759603-59760103	D2_up
chr9	32652188	32652688	5.27408	6.46e-18	-0.252504	chr9:32652188-32652688	D2_up
chr12	69579539	69580039	5.38525	6.56e-18	-0.31978	chr12:69579539-69580039	D2_up
chr15	62245322	62245822	3.54887	6.63e-18	-0.281265	chr15:62245322-62245822	D2_up
chr2	32180093	32180593	5.19541	6.63e-18	-0.264338	chr2:32180093-32180593	D2_up
chr2	173026755	173027255	-1.04517	6.63e-18	0.309404	chr2:173026755-173027255	D2_down
chr11	96996336	96996836	-1.11971	6.64e-18	0.367185	chr11:96996336-96996836	D2_down
chr16	32953740	32954240	-1.92228	6.66e-18	0.200987	chr16:32953740-32954240	D2_down
chr6	87152816	87153316	-1.13748	6.67e-18	0.338461	chr6:87152816-87153316	D2_down
chr1	79581316	79581816	5.02289	6.72e-18	-0.217394	chr1:79581316-79581816	D2_up
chr6	113675172	113675672	5.12241	6.72e-18	-0.277768	chr6:113675172-113675672	D2_up
chr18	75250627	75251127	5.03473	6.72e-18	-0.279328	chr18:75250627-75251127	D2_up
chr11	98000325	98000825	-1.23184	6.75e-18	0.290498	chr11:98000325-98000825	D2_down
chr13	89401258	89401758	-2.609	6.9e-18	0.183808	chr13:89401258-89401758	D2_down
chr9	116294006	116294506	-1.26541	6.91e-18	0.274185	chr9:116294006-116294506	D2_down
chr17	56843640	56844140	-2.3747	7.28e-18	0.164481	chr17:56843640-56844140	D2_down
chr17	44555839	44556339	4.70157	7.28e-18	-0.241685	chr17:44555839-44556339	D2_up
chr2	166524207	166524707	5.95145	7.28e-18	-0.174169	chr2:166524207-166524707	D2_up
chr11	79130004	79130504	2.61878	7.31e-18	-0.361175	chr11:79130004-79130504	D2_up
chr1	153617399	153617899	3.34112	7.41e-18	-0.278857	chr1:153617399-153617899	D2_up
chr4	11769060	11769560	5.74184	7.51e-18	-0.176056	chr4:11769060-11769560	D2_up
chr12	17387963	17388463	3.77735	7.58e-18	-0.255727	chr12:17387963-17388463	D2_up
chr10	96350612	96351112	4.18218	7.6e-18	-0.31426	chr10:96350612-96351112	D2_up
chr1	43403329	43403829	-2.35628	7.79e-18	0.204689	chr1:43403329-43403829	D2_down
chr11	115451921	115452421	-1.15896	7.8e-18	0.328901	chr11:115451921-115452421	D2_down
chr17	56884756	56885256	-1.54355	7.85e-18	0.133457	chr17:56884756-56885256	D2_down
chr9	107303109	107303609	5.10818	8.08e-18	-0.188334	chr9:107303109-107303609	D2_up
chr2	103652060	103652560	-2.08415	8.16e-18	0.203835	chr2:103652060-103652560	D2_down
chr2	152787445	152787945	5.8713	8.32e-18	-0.225423	chr2:152787445-152787945	D2_up
chr4	57640212	57640712	-2.69417	8.35e-18	0.274547	chr4:57640212-57640712	D2_down
chr15	85233175	85233675	-2.3481	8.7e-18	0.220996	chr15:85233175-85233675	D2_down
chr18	73546311	73546811	6.79422	8.71e-18	-0.21997	chr18:73546311-73546811	D2_up
chr9	123766931	123767431	-2.61023	8.76e-18	0.164579	chr9:123766931-123767431	D2_down
chrX	144525916	144526416	-2.66761	8.79e-18	0.203834	chrX:144525916-144526416	D2_down
chr17	44458925	44459425	5.27113	8.86e-18	-0.184689	chr17:44458925-44459425	D2_up
chr17	31060838	31061338	-1.30252	8.94e-18	0.211013	chr17:31060838-31061338	D2_down
chr10	84631960	84632460	-2.09144	9.1e-18	0.24809	chr10:84631960-84632460	D2_down
chr11	75980363	75980863	-1.52422	9.1e-18	0.219205	chr11:75980363-75980863	D2_down
chr10	118082971	118083471	-1.04417	9.23e-18	0.248466	chr10:118082971-118083471	D2_down
chr15	27849845	27850345	4.3244	9.33e-18	-0.214001	chr15:27849845-27850345	D2_up
chr2	35016191	35016691	5.34853	9.36e-18	-0.218173	chr2:35016191-35016691	D2_up
chr5	147055816	147056316	4.01437	9.36e-18	-0.284847	chr5:147055816-147056316	D2_up
chr6	91712772	91713272	4.58649	9.52e-18	-0.273285	chr6:91712772-91713272	D2_up
chr19	18747359	18747859	5.07102	1.02e-17	-0.20881	chr19:18747359-18747859	D2_up
chr6	71353636	71354136	-1.85665	1.03e-17	0.258102	chr6:71353636-71354136	D2_down
chr10	21204423	21204923	2.85334	1.04e-17	-0.288284	chr10:21204423-21204923	D2_up
chr5	111200137	111200637	-1.07075	1.05e-17	0.170466	chr5:111200137-111200637	D2_down
chr5	100535843	100536343	5.12314	1.05e-17	-0.191469	chr5:100535843-100536343	D2_up
chr9	106386085	106386585	-2.12412	1.06e-17	0.212964	chr9:106386085-106386585	D2_down
chr3	87849033	87849533	4.07208	1.07e-17	-0.191882	chr3:87849033-87849533	D2_up
chr9	58139883	58140383	-3.46423	1.09e-17	0.200264	chr9:58139883-58140383	D2_down
chr10	14033977	14034477	5.18016	1.09e-17	-0.223412	chr10:14033977-14034477	D2_up
chr3	115815592	115816092	-1.16018	1.11e-17	0.445818	chr3:115815592-115816092	D2_down
chr7	127632340	127632840	-2.20865	1.14e-17	0.180482	chr7:127632340-127632840	D2_down
chr8	115726767	115727267	5.60009	1.16e-17	-0.152065	chr8:115726767-115727267	D2_up
chr15	76273691	76274191	5.29149	1.18e-17	-0.272478	chr15:76273691-76274191	D2_up
chr12	25394205	25394705	5.07799	1.2e-17	-0.279905	chr12:25394205-25394705	D2_up
chr12	28808597	28809097	-2.00621	1.24e-17	0.152195	chr12:28808597-28809097	D2_down
chr16	46104462	46104962	-2.13209	1.28e-17	0.235067	chr16:46104462-46104962	D2_down
chr10	20281426	20281926	-2.0905	1.3e-17	0.215176	chr10:20281426-20281926	D2_down
chr11	75560923	75561423	-1.47392	1.3e-17	0.184648	chr11:75560923-75561423	D2_down
chr1	82836305	82836805	5.98862	1.3e-17	-0.228527	chr1:82836305-82836805	D2_up
chr15	101977280	101977780	3.56057	1.3e-17	-0.259398	chr15:101977280-101977780	D2_up
chr17	80167786	80168286	5.71587	1.3e-17	-0.195571	chr17:80167786-80168286	D2_up
chr2	102981356	102981856	5.4581	1.3e-17	-0.195831	chr2:102981356-102981856	D2_up
chr15	52749854	52750354	-1.31712	1.32e-17	0.18422	chr15:52749854-52750354	D2_down
chr11	116369501	116370001	-1.48921	1.33e-17	0.175805	chr11:116369501-116370001	D2_down
chr10	42848694	42849194	-1.60673	1.34e-17	0.232567	chr10:42848694-42849194	D2_down
chr9	57620616	57621116	-3.39178	1.34e-17	0.144442	chr9:57620616-57621116	D2_down
chr11	83789196	83789696	3.65529	1.37e-17	-0.264546	chr11:83789196-83789696	D2_up
chr12	17724695	17725195	-1.10053	1.4e-17	0.259739	chr12:17724695-17725195	D2_down
chr5	77252441	77252941	3.9521	1.44e-17	-0.195881	chr5:77252441-77252941	D2_up
chr11	83043882	83044382	5.85715	1.44e-17	-0.195332	chr11:83043882-83044382	D2_up
chr2	101992895	101993395	-1.44384	1.45e-17	0.223771	chr2:101992895-101993395	D2_down
chr11	88576617	88577117	-1.74635	1.48e-17	0.2298	chr11:88576617-88577117	D2_down
chr17	33483966	33484466	-1.43789	1.48e-17	0.26998	chr17:33483966-33484466	D2_down
chr11	3477336	3477836	6.32087	1.49e-17	-0.157883	chr11:3477336-3477836	D2_up
chr14	65106535	65107035	6.61883	1.49e-17	-0.194561	chr14:65106535-65107035	D2_up
chr17	5567828	5568328	6.82888	1.49e-17	-0.225367	chr17:5567828-5568328	D2_up
chr4	33446261	33446761	6.65105	1.49e-17	-0.199	chr4:33446261-33446761	D2_up
chr6	122270079	122270579	6.56641	1.49e-17	-0.187547	chr6:122270079-122270579	D2_up
chr6	71154824	71155324	-1.56009	1.52e-17	0.187997	chr6:71154824-71155324	D2_down
chr13	32982590	32983090	5.73668	1.55e-17	-0.235442	chr13:32982590-32983090	D2_up
chr8	121187610	121188110	5.37013	1.58e-17	-0.226446	chr8:121187610-121188110	D2_up
chr8	34120344	34120844	-1.93962	1.58e-17	0.20215	chr8:34120344-34120844	D2_down
chr8	108884794	108885294	-2.93377	1.6e-17	0.147439	chr8:108884794-108885294	D2_down
chr5	92245375	92245875	-1.90853	1.62e-17	0.262415	chr5:92245375-92245875	D2_down
chr12	70219049	70219549	-1.0953	1.64e-17	0.253893	chr12:70219049-70219549	D2_down
chr1	40022668	40023168	4.67687	1.68e-17	-0.19172	chr1:40022668-40023168	D2_up
chr4	43483535	43484035	-1.43167	1.68e-17	0.294983	chr4:43483535-43484035	D2_down
chr14	16372741	16373241	-2.15345	1.69e-17	0.18205	chr14:16372741-16373241	D2_down
chr10	80610076	80610576	-2.95781	1.75e-17	0.202693	chr10:80610076-80610576	D2_down
chr19	10648131	10648631	-1.82197	1.75e-17	0.196672	chr19:10648131-10648631	D2_down
chr12	8662090	8662590	-2.15429	1.82e-17	0.202458	chr12:8662090-8662590	D2_down
chr3	101701204	101701704	-1.75288	1.82e-17	0.206131	chr3:101701204-101701704	D2_down
chr2	38471742	38472242	3.85467	1.83e-17	-0.23825	chr2:38471742-38472242	D2_up
chr8	128646396	128646896	6.25309	1.83e-17	-0.192228	chr8:128646396-128646896	D2_up
chr12	25143457	25143957	6.18192	1.85e-17	-0.204599	chr12:25143457-25143957	D2_up
chr9	116338217	116338717	-1.20194	1.86e-17	0.256998	chr9:116338217-116338717	D2_down
chr13	96011134	96011634	5.02278	1.91e-17	-0.226387	chr13:96011134-96011634	D2_up
chr19	10934619	10935119	6.03218	1.94e-17	-0.198328	chr19:10934619-10935119	D2_up
chr1	135631471	135631971	-3.9825	2.01e-17	0.148534	chr1:135631471-135631971	D2_down
chr10	39434952	39435452	3.45225	2.03e-17	-0.28479	chr10:39434952-39435452	D2_up
chr1	36272461	36272961	-1.02823	2.05e-17	0.207898	chr1:36272461-36272961	D2_down
chr6	99380072	99380572	-1.60514	2.05e-17	0.208406	chr6:99380072-99380572	D2_down
chr17	18558687	18559187	-1.34756	2.06e-17	0.204256	chr17:18558687-18559187	D2_down
chr2	132029777	132030277	-1.08559	2.06e-17	0.233293	chr2:132029777-132030277	D2_down
chr13	73760051	73760551	-1.54287	2.13e-17	0.168752	chr13:73760051-73760551	D2_down
chr4	56070520	56071020	-3.89247	2.14e-17	0.214324	chr4:56070520-56071020	D2_down
chr9	46175958	46176458	-1.33504	2.15e-17	0.214445	chr9:46175958-46176458	D2_down
chr2	104172683	104173183	-1.04239	2.16e-17	0.288328	chr2:104172683-104173183	D2_down
chr6	52703200	52703700	6.14394	2.16e-17	-0.193385	chr6:52703200-52703700	D2_up
chr10	68039540	68040040	5.75608	2.16e-17	-0.151516	chr10:68039540-68040040	D2_up
chr18	60499829	60500329	2.56884	2.16e-17	-0.360385	chr18:60499829-60500329	D2_up
chr2	68932192	68932692	-3.67832	2.18e-17	0.136631	chr2:68932192-68932692	D2_down
chr15	81131107	81131607	-2.73804	2.24e-17	0.179068	chr15:81131107-81131607	D2_down
chr1	164063623	164064123	-1.68306	2.28e-17	0.185058	chr1:164063623-164064123	D2_down
chr2	84016342	84016842	-2.97976	2.29e-17	0.196462	chr2:84016342-84016842	D2_down
chr16	32972542	32973042	-1.26243	2.3e-17	0.226379	chr16:32972542-32973042	D2_down
chr18	79293579	79294079	-1.74111	2.36e-17	0.257217	chr18:79293579-79294079	D2_down
chr12	26206725	26207225	5.01876	2.41e-17	-0.22014	chr12:26206725-26207225	D2_up
chr1	87378561	87379061	-2.11645	2.42e-17	0.23494	chr1:87378561-87379061	D2_down
chr10	44403259	44403759	4.5919	2.42e-17	-0.208202	chr10:44403259-44403759	D2_up
chr8	95245127	95245627	-1.60069	2.54e-17	0.141151	chr8:95245127-95245627	D2_down
chr16	95150505	95151005	6.6276	2.55e-17	-0.195759	chr16:95150505-95151005	D2_up
chr6	53497845	53498345	6.3509	2.55e-17	-0.161246	chr6:53497845-53498345	D2_up
chr7	48919206	48919706	6.47112	2.55e-17	-0.175431	chr7:48919206-48919706	D2_up
chr9	69702130	69702630	6.35276	2.55e-17	-0.161456	chr9:69702130-69702630	D2_up
chr9	124114689	124115189	5.72293	2.55e-17	-0.233912	chr9:124114689-124115189	D2_up
chr5	118036789	118037289	-1.49286	2.57e-17	0.202985	chr5:118036789-118037289	D2_down
chr15	53324688	53325188	-2.59746	2.57e-17	0.165376	chr15:53324688-53325188	D2_down
chr10	80022089	80022589	-1.79252	2.58e-17	0.183096	chr10:80022089-80022589	D2_down
chr13	51677018	51677518	4.00694	2.63e-17	-0.250801	chr13:51677018-51677518	D2_up
chr18	14666986	14667486	-1.12797	2.65e-17	0.255974	chr18:14666986-14667486	D2_down
chr17	35731675	35732175	-2.29744	2.73e-17	0.17451	chr17:35731675-35732175	D2_down
chr8	72360226	72360726	-1.4064	2.76e-17	0.159161	chr8:72360226-72360726	D2_down
chr14	79243444	79243944	-1.66327	2.8e-17	0.271197	chr14:79243444-79243944	D2_down
chr2	112510096	112510596	-1.00166	2.91e-17	0.134971	chr2:112510096-112510596	D2_down
chr11	82954610	82955110	-1.81727	2.91e-17	0.188058	chr11:82954610-82955110	D2_down
chr2	151944008	151944508	-1.77497	2.91e-17	0.237959	chr2:151944008-151944508	D2_down
chr6	31081187	31081687	4.30958	3.11e-17	-0.266265	chr6:31081187-31081687	D2_up
chr14	71103858	71104358	6.07828	3.16e-17	-0.166579	chr14:71103858-71104358	D2_up
chr15	59728268	59728768	4.81549	3.17e-17	-0.226705	chr15:59728268-59728768	D2_up
chr19	56759665	56760165	6.59459	3.17e-17	-0.242629	chr19:56759665-56760165	D2_up
chr11	99098848	99099348	4.85823	3.2e-17	-0.229011	chr11:99098848-99099348	D2_up
chr2	128430616	128431116	3.67575	3.2e-17	-0.232198	chr2:128430616-128431116	D2_up
chr4	140601058	140601558	-2.09284	3.2e-17	0.214672	chr4:140601058-140601558	D2_down
chr4	10753155	10753655	-3.07769	3.2e-17	0.170641	chr4:10753155-10753655	D2_down
chr4	42952243	42952743	5.1793	3.25e-17	-0.200812	chr4:42952243-42952743	D2_up
chr11	70720532	70721032	4.05432	3.27e-17	-0.276879	chr11:70720532-70721032	D2_up
chr12	73342195	73342695	-3.36609	3.39e-17	0.17843	chr12:73342195-73342695	D2_down
chr15	67460258	67460758	-3.47991	3.56e-17	0.186903	chr15:67460258-67460758	D2_down
chr17	86434749	86435249	-1.39914	3.6e-17	0.232518	chr17:86434749-86435249	D2_down
chr1	59602502	59603002	-1.51403	3.69e-17	0.196805	chr1:59602502-59603002	D2_down
chr15	96583284	96583784	-1.99522	3.7e-17	0.203501	chr15:96583284-96583784	D2_down
chr5	105677018	105677518	6.34051	3.75e-17	-0.27094	chr5:105677018-105677518	D2_up
chr2	32778014	32778514	-1.93742	3.75e-17	0.152796	chr2:32778014-32778514	D2_down
chr14	63132205	63132705	4.56712	3.79e-17	-0.181749	chr14:63132205-63132705	D2_up
chr9	115526293	115526793	-2.09249	3.85e-17	0.271451	chr9:115526293-115526793	D2_down
chr13	28502109	28502609	-2.30953	3.88e-17	0.232093	chr13:28502109-28502609	D2_down
chr1	60875184	60875684	3.32945	3.9e-17	-0.239654	chr1:60875184-60875684	D2_up
chr11	115462445	115462945	-1.41818	3.95e-17	0.201046	chr11:115462445-115462945	D2_down
chr5	135024884	135025384	-1.27405	4.09e-17	0.252806	chr5:135024884-135025384	D2_down
chr17	79347840	79348340	-1.42585	4.14e-17	0.168732	chr17:79347840-79348340	D2_down
chr2	145905138	145905638	2.60171	4.2e-17	-0.355179	chr2:145905138-145905638	D2_up
chr8	125725073	125725573	-1.34756	4.2e-17	0.178811	chr8:125725073-125725573	D2_down
chr13	43202330	43202830	3.6823	4.2e-17	-0.258234	chr13:43202330-43202830	D2_up
chr11	105444863	105445363	-3.12391	4.26e-17	0.185631	chr11:105444863-105445363	D2_down
chr2	72117675	72118175	-1.59695	4.29e-17	0.208124	chr2:72117675-72118175	D2_down
chr3	52101798	52102298	-1.39099	4.29e-17	0.18962	chr3:52101798-52102298	D2_down
chr9	118678202	118678702	-1.12291	4.36e-17	0.254665	chr9:118678202-118678702	D2_down
chr10	21029077	21029577	6.2309	4.37e-17	-0.148216	chr10:21029077-21029577	D2_up
chr11	17008439	17008939	6.60056	4.37e-17	-0.192087	chr11:17008439-17008939	D2_up
chr8	68157142	68157642	6.59747	4.37e-17	-0.191672	chr8:68157142-68157642	D2_up
chr9	115471510	115472010	-2.15598	4.37e-17	0.156068	chr9:115471510-115472010	D2_down
chr6	91488788	91489288	5.54715	4.4e-17	-0.204827	chr6:91488788-91489288	D2_up
chr4	11492963	11493463	-1.92367	4.4e-17	0.197293	chr4:11492963-11493463	D2_down
chr13	45911825	45912325	4.44722	4.57e-17	-0.212963	chr13:45911825-45912325	D2_up
chr6	8649218	8649718	5.69077	4.76e-17	-0.198131	chr6:8649218-8649718	D2_up
chr7	25647700	25648200	2.28646	4.79e-17	-0.404463	chr7:25647700-25648200	D2_up
chr1	180199178	180199678	2.86385	4.82e-17	-0.301896	chr1:180199178-180199678	D2_up
chr18	79303410	79303910	-1.4754	4.83e-17	0.184151	chr18:79303410-79303910	D2_down
chr12	69416716	69417216	3.17491	4.92e-17	-0.307214	chr12:69416716-69417216	D2_up
chr6	54760045	54760545	-1.0133	4.96e-17	0.148362	chr6:54760045-54760545	D2_down
chr1	182527892	182528392	2.62307	5.02e-17	-0.295504	chr1:182527892-182528392	D2_up
chr18	81521118	81521618	-3.04281	5.05e-17	0.209295	chr18:81521118-81521618	D2_down
chr11	98527022	98527522	-1.84891	5.21e-17	0.180283	chr11:98527022-98527522	D2_down
chr15	51730696	51731196	2.87603	5.22e-17	-0.261432	chr15:51730696-51731196	D2_up
chr1	136117045	136117545	5.34262	5.32e-17	-0.206111	chr1:136117045-136117545	D2_up
chr8	4313556	4314056	-1.98973	5.37e-17	0.235605	chr8:4313556-4314056	D2_down
chr17	78086908	78087408	-2.20858	5.39e-17	0.316914	chr17:78086908-78087408	D2_down
chr2	170322037	170322537	5.16489	5.41e-17	-0.199073	chr2:170322037-170322537	D2_up
chr6	134225550	134226050	6.26732	5.42e-17	-0.190468	chr6:134225550-134226050	D2_up
chr16	58479904	58480404	6.18644	5.48e-17	-0.193283	chr16:58479904-58480404	D2_up
chr15	77838458	77838958	-1.4664	5.72e-17	0.17497	chr15:77838458-77838958	D2_down
chr11	99115826	99116326	-1.85589	5.72e-17	0.206187	chr11:99115826-99116326	D2_down
chr12	99329116	99329616	-1.38929	6.1e-17	0.273699	chr12:99329116-99329616	D2_down
chr7	80449738	80450238	-1.01277	6.33e-17	0.268058	chr7:80449738-80450238	D2_down
chr11	75926766	75927266	-1.52601	6.38e-17	0.156975	chr11:75926766-75927266	D2_down
chr5	64905152	64905652	-1.78694	6.53e-17	0.210005	chr5:64905152-64905652	D2_down
chr11	70265222	70265722	-3.30465	6.53e-17	0.16376	chr11:70265222-70265722	D2_down
chr8	94634115	94634615	-1.2175	6.53e-17	0.282254	chr8:94634115-94634615	D2_down
chr5	91814264	91814764	-2.44439	6.54e-17	0.181923	chr5:91814264-91814764	D2_down
chr1	88720570	88721070	-1.73872	6.55e-17	0.164809	chr1:88720570-88721070	D2_down
chr8	106802733	106803233	5.76926	6.55e-17	-0.174583	chr8:106802733-106803233	D2_up
chr6	31184533	31185033	-1.42857	6.7e-17	0.202797	chr6:31184533-31185033	D2_down
chr4	116010212	116010712	-1.31481	6.72e-17	0.260889	chr4:116010212-116010712	D2_down
chr7	75384529	75385029	-2.35232	6.74e-17	0.14568	chr7:75384529-75385029	D2_down
chr11	54104967	54105467	-3.12314	6.74e-17	0.17034	chr11:54104967-54105467	D2_down
chr17	57125797	57126297	5.9879	6.85e-17	-0.208159	chr17:57125797-57126297	D2_up
chr2	166757943	166758443	3.57825	6.95e-17	-0.298093	chr2:166757943-166758443	D2_up
chr12	71932931	71933431	-1.69951	7.05e-17	0.195954	chr12:71932931-71933431	D2_down
chr16	95284115	95284615	-1.95439	7.12e-17	0.230449	chr16:95284115-95284615	D2_down
chr8	34384268	34384768	3.41421	7.12e-17	-0.302788	chr8:34384268-34384768	D2_up
chr1	59162893	59163393	2.94024	7.13e-17	-0.263413	chr1:59162893-59163393	D2_up
chr17	46866771	46867271	6.028	7.31e-17	-0.21458	chr17:46866771-46867271	D2_up
chr3	59114188	59114688	3.62555	7.34e-17	-0.236599	chr3:59114188-59114688	D2_up
chr8	123000297	123000797	-1.58108	7.42e-17	0.226061	chr8:123000297-123000797	D2_down
chr11	61644510	61645010	4.31186	7.44e-17	-0.220873	chr11:61644510-61645010	D2_up
chr6	128887270	128887770	-1.43934	7.49e-17	0.189964	chr6:128887270-128887770	D2_down
chr1	162509323	162509823	6.41397	7.49e-17	-0.168541	chr1:162509323-162509823	D2_up
chr18	12584819	12585319	6.68431	7.49e-17	-0.203687	chr18:12584819-12585319	D2_up
chr2	18415212	18415712	6.59136	7.49e-17	-0.190854	chr2:18415212-18415712	D2_up
chr2	130689014	130689514	6.42465	7.49e-17	-0.169807	chr2:130689014-130689514	D2_up
chr8	114815289	114815789	-1.03867	7.53e-17	0.202764	chr8:114815289-114815789	D2_down
chr1	165837482	165837982	-1.80541	7.62e-17	0.199086	chr1:165837482-165837982	D2_down
chr1	58311130	58311630	-1.04994	7.66e-17	0.196864	chr1:58311130-58311630	D2_down
chr17	86904142	86904642	4.12998	7.68e-17	-0.236596	chr17:86904142-86904642	D2_up
chr9	13651936	13652436	4.33085	7.72e-17	-0.19485	chr9:13651936-13652436	D2_up
chr6	146185510	146186010	3.89552	7.87e-17	-0.238219	chr6:146185510-146186010	D2_up
chr1	155173612	155174112	3.33475	7.97e-17	-0.243129	chr1:155173612-155174112	D2_up
chr1	164511556	164512056	-2.89131	8.11e-17	0.15126	chr1:164511556-164512056	D2_down
chr15	80555072	80555572	-1.77123	8.25e-17	0.189355	chr15:80555072-80555572	D2_down
chr17	23617127	23617627	-1.31947	8.26e-17	0.154681	chr17:23617127-23617627	D2_down
chr13	52144030	52144530	-3.48762	8.45e-17	0.129544	chr13:52144030-52144530	D2_down
chr16	38396098	38396598	4.65094	8.45e-17	-0.196142	chr16:38396098-38396598	D2_up
chr2	167139739	167140239	-1.82588	8.45e-17	0.195079	chr2:167139739-167140239	D2_down
chr3	131190589	131191089	-1.75265	8.83e-17	0.208828	chr3:131190589-131191089	D2_down
chr4	135128792	135129292	-1.41967	9.01e-17	0.18106	chr4:135128792-135129292	D2_down
chr3	116651887	116652387	5.1474	9.04e-17	-0.221203	chr3:116651887-116652387	D2_up
chr16	11429787	11430287	4.76513	9.07e-17	-0.204505	chr16:11429787-11430287	D2_up
chr1	60677323	60677823	6.27788	9.3e-17	-0.188816	chr1:60677323-60677823	D2_up
chr15	31535900	31536400	6.15221	9.3e-17	-0.163557	chr15:31535900-31536400	D2_up
chr19	21913749	21914249	6.14971	9.3e-17	-0.194887	chr19:21913749-21914249	D2_up
chr5	117160388	117160888	6.10603	9.3e-17	-0.181178	chr5:117160388-117160888	D2_up
chr7	27574055	27574555	6.48392	9.3e-17	-0.198416	chr7:27574055-27574555	D2_up
chr1	136618481	136618981	-2.74225	9.34e-17	0.155215	chr1:136618481-136618981	D2_down
chr19	41022150	41022650	-4.24107	9.35e-17	0.203388	chr19:41022150-41022650	D2_down
chr7	16845425	16845925	-1.01223	9.39e-17	0.213421	chr7:16845425-16845925	D2_down
chr10	20235601	20236101	6.0366	9.42e-17	-0.175284	chr10:20235601-20236101	D2_up
chr9	116018515	116019015	-5.73743	9.7e-17	0.134972	chr9:116018515-116019015	D2_down
chr13	93546003	93546503	-2.17832	9.87e-17	0.15625	chr13:93546003-93546503	D2_down
chr19	3731129	3731629	-1.26152	9.87e-17	0.291676	chr19:3731129-3731629	D2_down
chr4	43968610	43969110	5.14562	9.91e-17	-0.273948	chr4:43968610-43969110	D2_up
chr17	56819530	56820030	-1.08909	9.99e-17	0.332841	chr17:56819530-56820030	D2_down
chr17	73163661	73164161	-1.6563	1.01e-16	0.201048	chr17:73163661-73164161	D2_down
chr7	63816232	63816732	-1.12281	1.02e-16	0.230302	chr7:63816232-63816732	D2_down
chr12	85729849	85730349	4.84433	1.02e-16	-0.201809	chr12:85729849-85730349	D2_up
chr16	23375018	23375518	-2.07115	1.05e-16	0.146774	chr16:23375018-23375518	D2_down
chr10	82632843	82633343	4.83683	1.08e-16	-0.215607	chr10:82632843-82633343	D2_up
chr4	136031244	136031744	4.78481	1.08e-16	-0.192054	chr4:136031244-136031744	D2_up
chr7	80766971	80767471	4.74475	1.08e-16	-0.247375	chr7:80766971-80767471	D2_up
chr17	71191946	71192446	4.61346	1.1e-16	-0.253307	chr17:71191946-71192446	D2_up
chr2	166399104	166399604	5.82696	1.1e-16	-0.162552	chr2:166399104-166399604	D2_up
chr2	19621952	19622452	-2.45858	1.11e-16	0.173921	chr2:19621952-19622452	D2_down
chr5	77091741	77092241	3.6289	1.13e-16	-0.26068	chr5:77091741-77092241	D2_up
chr11	86652609	86653109	5.78413	1.13e-16	-0.182834	chr11:86652609-86653109	D2_up
chr5	24970843	24971343	4.84635	1.13e-16	-0.232623	chr5:24970843-24971343	D2_up
chr14	122062625	122063125	-1.42548	1.14e-16	0.199706	chr14:122062625-122063125	D2_down
chr2	167989324	167989824	-2.02332	1.23e-16	0.188745	chr2:167989324-167989824	D2_down
chr7	121059400	121059900	-1.33401	1.24e-16	0.196687	chr7:121059400-121059900	D2_down
chr17	27997149	27997649	-1.89641	1.25e-16	0.249063	chr17:27997149-27997649	D2_down
chr7	107707672	107708172	-1.00557	1.25e-16	0.346293	chr7:107707672-107708172	D2_down
chr8	127447094	127447594	-2.79268	1.27e-16	0.133622	chr8:127447094-127447594	D2_down
chr10	75222448	75222948	2.39416	1.28e-16	-0.333113	chr10:75222448-75222948	D2_up
chr11	55120913	55121413	-1.24192	1.28e-16	0.166198	chr11:55120913-55121413	D2_down
chr13	94154391	94154891	6.28763	1.28e-16	-0.154241	chr13:94154391-94154891	D2_up
chr2	102701324	102701824	6.40273	1.28e-16	-0.167217	chr2:102701324-102701824	D2_up
chr4	33588102	33588602	6.34166	1.28e-16	-0.160204	chr4:33588102-33588602	D2_up
chr4	89002975	89003475	6.24198	1.28e-16	-0.149374	chr4:89002975-89003475	D2_up
chr7	44772581	44773081	-1.38756	1.28e-16	0.212339	chr7:44772581-44773081	D2_down
chr7	112332376	112332876	6.53544	1.28e-16	-0.183521	chr7:112332376-112332876	D2_up
chr14	86681908	86682408	-1.83687	1.28e-16	0.163697	chr14:86681908-86682408	D2_down
chr19	38746072	38746572	3.13996	1.31e-16	-0.168819	chr19:38746072-38746572	D2_up
chr8	84723464	84723964	-2.10556	1.31e-16	0.12993	chr8:84723464-84723964	D2_down
chr2	166467084	166467584	-2.43405	1.31e-16	0.216811	chr2:166467084-166467584	D2_down
chr14	79315884	79316384	-3.92116	1.33e-16	0.16629	chr14:79315884-79316384	D2_down
chr13	95956349	95956849	-1.2343	1.35e-16	0.173178	chr13:95956349-95956849	D2_down
chr7	68250431	68250931	-1.83991	1.36e-16	0.190728	chr7:68250431-68250931	D2_down
chr12	17727896	17728396	-1.88458	1.38e-16	0.17703	chr12:17727896-17728396	D2_down
chr9	21419634	21420134	-1.02492	1.4e-16	0.19825	chr9:21419634-21420134	D2_down
chr14	25527251	25527751	2.13016	1.42e-16	-0.344932	chr14:25527251-25527751	D2_up
chr2	32047270	32047770	-1.14386	1.43e-16	0.188568	chr2:32047270-32047770	D2_down
chr2	22796487	22796987	-2.66814	1.44e-16	0.187153	chr2:22796487-22796987	D2_down
chr2	38472842	38473342	3.60914	1.45e-16	-0.34807	chr2:38472842-38473342	D2_up
chr5	107201766	107202266	-1.75489	1.45e-16	0.154966	chr5:107201766-107202266	D2_down
chr5	89036135	89036635	-2.02734	1.47e-16	0.198903	chr5:89036135-89036635	D2_down
chr6	122293763	122294263	3.46418	1.47e-16	-0.272646	chr6:122293763-122294263	D2_up
chr8	64826363	64826863	-1.83888	1.5e-16	0.281086	chr8:64826363-64826863	D2_down
chr7	99003152	99003652	-2.11438	1.55e-16	0.154705	chr7:99003152-99003652	D2_down
chr18	81046613	81047113	-1.89426	1.63e-16	0.158602	chr18:81046613-81047113	D2_down
chr6	108510296	108510796	4.92951	1.63e-16	-0.17286	chr6:108510296-108510796	D2_up
chr7	55960488	55960988	-2.37592	1.67e-16	0.159734	chr7:55960488-55960988	D2_down
chr14	20173767	20174267	2.74047	1.72e-16	-0.279816	chr14:20173767-20174267	D2_up
chr17	83961927	83962427	-2.39482	1.73e-16	0.170543	chr17:83961927-83962427	D2_down
chr10	75531662	75532162	-1.13714	1.73e-16	0.189853	chr10:75531662-75532162	D2_down
chr11	98001192	98001692	-1.27781	1.73e-16	0.170531	chr11:98001192-98001692	D2_down
chr3	101265610	101266110	-2.35005	1.74e-16	0.129796	chr3:101265610-101266110	D2_down
chr1	7095799	7096299	-1.80183	1.78e-16	0.211086	chr1:7095799-7096299	D2_down
chr10	19192222	19192722	-3.41569	1.82e-16	0.188078	chr10:19192222-19192722	D2_down
chr14	47187868	47188368	-1.5757	1.82e-16	0.238752	chr14:47187868-47188368	D2_down
chr15	44616895	44617395	-2.39174	1.82e-16	0.195051	chr15:44616895-44617395	D2_down
chr19	12476818	12477318	-1.59135	1.83e-16	0.181023	chr19:12476818-12477318	D2_down
chr6	97473103	97473603	-1.58203	1.89e-16	0.130465	chr6:97473103-97473603	D2_down
chr2	83695289	83695789	5.64125	1.89e-16	-0.195622	chr2:83695289-83695789	D2_up
chr15	6492385	6492885	6.09713	1.89e-16	-0.178508	chr15:6492385-6492885	D2_up
chr16	33012811	33013311	-2.2675	1.89e-16	0.16771	chr16:33012811-33013311	D2_down
chr4	46151825	46152325	-1.28326	1.93e-16	0.164576	chr4:46151825-46152325	D2_down
chr10	122604903	122605403	-2.4164	1.93e-16	0.156663	chr10:122604903-122605403	D2_down
chr6	134220164	134220664	3.59289	1.95e-16	-0.201134	chr6:134220164-134220664	D2_up
chr17	31039506	31040006	-1.01772	2.04e-16	0.237508	chr17:31039506-31040006	D2_down
chr16	94067721	94068221	-2.18857	2.07e-16	0.189604	chr16:94067721-94068221	D2_down
chr12	82187084	82187584	-2.44427	2.08e-16	0.232685	chr12:82187084-82187584	D2_down
chr3	58552340	58552840	-2.093	2.12e-16	0.120697	chr3:58552340-58552840	D2_down
chr3	58581473	58581973	-1.61152	2.13e-16	0.248004	chr3:58581473-58581973	D2_down
chr10	96787161	96787661	-1.22978	2.13e-16	0.234687	chr10:96787161-96787661	D2_down
chr7	24431667	24432167	-1.30602	2.15e-16	0.157393	chr7:24431667-24432167	D2_down
chr11	115128465	115128965	6.10462	2.15e-16	-0.261422	chr11:115128465-115128965	D2_up
chr6	50373064	50373564	4.37827	2.16e-16	-0.276552	chr6:50373064-50373564	D2_up
chr2	103657674	103658174	3.55506	2.17e-16	-0.22524	chr2:103657674-103658174	D2_up
chr17	47123524	47124024	6.58654	2.18e-16	-0.190209	chr17:47123524-47124024	D2_up
chr19	18746468	18746968	6.3075	2.18e-16	-0.156408	chr19:18746468-18746968	D2_up
chr4	11989843	11990343	6.45242	2.18e-16	-0.173147	chr4:11989843-11990343	D2_up
chr5	65986366	65986866	6.15928	2.18e-16	-0.140942	chr5:65986366-65986866	D2_up
chr7	66373512	66374012	6.82277	2.18e-16	-0.224406	chr7:66373512-66374012	D2_up
chr9	15103831	15104331	6.4705	2.18e-16	-0.175355	chr9:15103831-15104331	D2_up
chr11	21166775	21167275	-1.87612	2.2e-16	0.229269	chr11:21166775-21167275	D2_down
chr7	83609866	83610366	-1.81605	2.22e-16	0.148333	chr7:83609866-83610366	D2_down
chr8	18619024	18619524	4.51118	2.25e-16	-0.222291	chr8:18619024-18619524	D2_up
chr13	37691899	37692399	5.67974	2.28e-16	-0.217604	chr13:37691899-37692399	D2_up
chr5	32055615	32056115	5.65065	2.33e-16	-0.214883	chr5:32055615-32056115	D2_up
chr4	132748735	132749235	2.78328	2.34e-16	-0.349052	chr4:132748735-132749235	D2_up
chrX	57253267	57253767	-2.87487	2.35e-16	0.159939	chrX:57253267-57253767	D2_down
chr10	80678099	80678599	-1.04708	2.35e-16	0.40056	chr10:80678099-80678599	D2_down
chr1	179240608	179241108	-2.13529	2.35e-16	0.206613	chr1:179240608-179241108	D2_down
chr13	101588869	101589369	-2.3383	2.39e-16	0.161381	chr13:101588869-101589369	D2_down
chr14	72807205	72807705	4.98531	2.42e-16	-0.184077	chr14:72807205-72807705	D2_up
chr6	94681403	94681903	-1.03527	2.42e-16	0.312812	chr6:94681403-94681903	D2_down
chr7	132356201	132356701	-1.90216	2.43e-16	0.150853	chr7:132356201-132356701	D2_down
chr3	52102505	52103005	-1.03623	2.43e-16	0.257249	chr3:52102505-52103005	D2_down
chr7	66228465	66228965	3.15901	2.44e-16	-0.310054	chr7:66228465-66228965	D2_up
chr14	70798533	70799033	3.86516	2.45e-16	-0.293894	chr14:70798533-70799033	D2_up
chr10	39625486	39625986	-2.49609	2.48e-16	0.180693	chr10:39625486-39625986	D2_down
chr13	97322497	97322997	-2.03028	2.49e-16	0.178176	chr13:97322497-97322997	D2_down
chr18	76892275	76892775	-2.19113	2.59e-16	0.144677	chr18:76892275-76892775	D2_down
chr9	69300216	69300716	5.20427	2.6e-16	-0.202431	chr9:69300216-69300716	D2_up
chr1	183180225	183180725	-1.65723	2.66e-16	0.215327	chr1:183180225-183180725	D2_down
chr13	52985721	52986221	4.93507	2.69e-16	-0.156995	chr13:52985721-52986221	D2_up
chr8	115618301	115618801	4.07218	2.7e-16	-0.252465	chr8:115618301-115618801	D2_up
chr2	102956914	102957414	4.82453	2.72e-16	-0.193951	chr2:102956914-102957414	D2_up
chr17	12275644	12276144	6.43955	2.72e-16	-0.219101	chr17:12275644-12276144	D2_up
chr10	119070849	119071349	6.2621	2.72e-16	-0.205163	chr10:119070849-119071349	D2_up
chr11	34036258	34036758	6.426	2.72e-16	-0.228456	chr11:34036258-34036758	D2_up
chr11	52282350	52282850	-1.55611	2.72e-16	0.196531	chr11:52282350-52282850	D2_down
chr11	94253104	94253604	-1.35888	2.72e-16	0.157692	chr11:94253104-94253604	D2_down
chr3	51654594	51655094	-1.24898	2.73e-16	0.239461	chr3:51654594-51655094	D2_down
chr5	123781809	123782309	-1.25738	2.73e-16	0.179368	chr5:123781809-123782309	D2_down
chr16	42907313	42907813	-1.92047	2.74e-16	0.194998	chr16:42907313-42907813	D2_down
chr9	45278156	45278656	6.43321	2.74e-16	-0.233431	chr9:45278156-45278656	D2_up
chr12	111181820	111182320	3.40465	2.74e-16	-0.249837	chr12:111181820-111182320	D2_up
chr9	15587375	15587875	-2.02801	2.77e-16	0.127078	chr9:15587375-15587875	D2_down
chr8	46655848	46656348	5.95854	2.8e-16	-0.173575	chr8:46655848-46656348	D2_up
chr3	30952230	30952730	5.11259	2.82e-16	-0.191658	chr3:30952230-30952730	D2_up
chr5	130089601	130090101	5.01977	2.82e-16	-0.199158	chr5:130089601-130090101	D2_up
chr2	120933060	120933560	5.05095	2.83e-16	-0.207726	chr2:120933060-120933560	D2_up
chr5	35973751	35974251	-2.57255	2.97e-16	0.201544	chr5:35973751-35974251	D2_down
chr7	66839358	66839858	-1.05306	3.08e-16	0.232358	chr7:66839358-66839858	D2_down
chr13	52800632	52801132	-1.38263	3.13e-16	0.229556	chr13:52800632-52801132	D2_down
chr7	88356944	88357444	-3.73215	3.13e-16	0.135434	chr7:88356944-88357444	D2_down
chr15	31546285	31546785	4.91325	3.16e-16	-0.215764	chr15:31546285-31546785	D2_up
chr18	62081603	62082103	-2.98047	3.3e-16	0.131396	chr18:62081603-62082103	D2_down
chr15	80024289	80024789	4.21861	3.3e-16	-0.296876	chr15:80024289-80024789	D2_up
chr9	113792521	113793021	-1.73793	3.41e-16	0.170753	chr9:113792521-113793021	D2_down
chr6	86547910	86548410	2.22611	3.44e-16	-0.444309	chr6:86547910-86548410	D2_up
chr2	52319069	52319569	2.00169	3.5e-16	-0.35838	chr2:52319069-52319569	D2_up
chr9	123935326	123935826	5.5726	3.52e-16	-0.186598	chr9:123935326-123935826	D2_up
chr2	61309101	61309601	5.56239	3.53e-16	-0.189689	chr2:61309101-61309601	D2_up
chr15	27796462	27796962	-2.4773	3.53e-16	0.178983	chr15:27796462-27796962	D2_down
chr3	107099836	107100336	-1.71324	3.53e-16	0.165631	chr3:107099836-107100336	D2_down
chr1	130996229	130996729	4.58163	3.57e-16	-0.184103	chr1:130996229-130996729	D2_up
chr12	33158227	33158727	3.71689	3.65e-16	-0.294238	chr12:33158227-33158727	D2_up
chr10	40152443	40152943	3.94998	3.66e-16	-0.233071	chr10:40152443-40152943	D2_up
chr13	113167797	113168297	6.08625	3.71e-16	-0.133886	chr13:113167797-113168297	D2_up
chr6	43420270	43420770	6.1981	3.71e-16	-0.14484	chr6:43420270-43420770	D2_up
chrX	164013314	164013814	6.55339	3.71e-16	-0.185844	chrX:164013314-164013814	D2_up
chr8	14011909	14012409	-1.99895	3.72e-16	0.167258	chr8:14011909-14012409	D2_down
chr10	117910339	117910839	4.48178	3.76e-16	-0.190775	chr10:117910339-117910839	D2_up
chr2	7269970	7270470	-1.81264	3.76e-16	0.1659	chr2:7269970-7270470	D2_down
chr9	115468593	115469093	-1.64477	3.76e-16	0.120327	chr9:115468593-115469093	D2_down
chr1	39097555	39098055	-2.8607	3.81e-16	0.140725	chr1:39097555-39098055	D2_down
chr5	54105468	54105968	3.77066	3.86e-16	-0.233028	chr5:54105468-54105968	D2_up
chr15	80537929	80538429	-1.85481	3.86e-16	0.121073	chr15:80537929-80538429	D2_down
chr19	38298066	38298566	-3.11873	3.89e-16	0.129602	chr19:38298066-38298566	D2_down
chr4	62551935	62552435	-1.81179	3.9e-16	0.230896	chr4:62551935-62552435	D2_down
chr18	74760505	74761005	-2.42419	3.97e-16	0.163133	chr18:74760505-74761005	D2_down
chr6	39283681	39284181	5.7287	3.98e-16	-0.225717	chr6:39283681-39284181	D2_up
chr6	99388901	99389401	-1.53906	4.01e-16	0.251863	chr6:99388901-99389401	D2_down
chr15	62079325	62079825	4.3822	4.02e-16	-0.201333	chr15:62079325-62079825	D2_up
chr2	76421460	76421960	-3.10499	4.07e-16	0.219144	chr2:76421460-76421960	D2_down
chr12	77124161	77124661	-2.35332	4.11e-16	0.215211	chr12:77124161-77124661	D2_down
chr8	88305753	88306253	-1.2198	4.16e-16	0.235038	chr8:88305753-88306253	D2_down
chr1	134058850	134059350	-2.83747	4.18e-16	0.167142	chr1:134058850-134059350	D2_down
chr13	93593247	93593747	-1.09242	4.2e-16	0.259107	chr13:93593247-93593747	D2_down
chr2	114136726	114137226	-1.47796	4.23e-16	0.208699	chr2:114136726-114137226	D2_down
chr15	96497698	96498198	-1.04291	4.24e-16	0.169213	chr15:96497698-96498198	D2_down
chr8	72683099	72683599	5.25458	4.24e-16	-0.164374	chr8:72683099-72683599	D2_up
chr11	43377109	43377609	2.98666	4.24e-16	-0.213499	chr11:43377109-43377609	D2_up
chr10	100770218	100770718	-1.24337	4.26e-16	0.109485	chr10:100770218-100770718	D2_down
chr9	48450023	48450523	-1.8976	4.26e-16	0.221653	chr9:48450023-48450523	D2_down
chr16	64941737	64942237	-1.23034	4.39e-16	0.116179	chr16:64941737-64942237	D2_down
chr12	15967456	15967956	-1.66932	4.43e-16	0.230837	chr12:15967456-15967956	D2_down
chr11	70375822	70376322	6.25161	4.64e-16	-0.176729	chr11:70375822-70376322	D2_up
chr9	41117992	41118492	-1.9345	4.65e-16	0.206268	chr9:41117992-41118492	D2_down
chr9	48994719	48995219	-2.22184	4.66e-16	0.124786	chr9:48994719-48995219	D2_down
chr19	4302190	4302690	-1.06832	4.67e-16	0.204197	chr19:4302190-4302690	D2_down
chr13	93786351	93786851	5.06121	4.68e-16	-0.234	chr13:93786351-93786851	D2_up
chr15	36965721	36966221	-3.55888	4.68e-16	0.199799	chr15:36965721-36966221	D2_down
chr6	34971507	34972007	5.89772	4.68e-16	-0.157165	chr6:34971507-34972007	D2_up
chr6	54766403	54766903	-1.62975	4.68e-16	0.191161	chr6:54766403-54766903	D2_down
chr7	44373710	44374210	-1.71401	4.71e-16	0.18061	chr7:44373710-44374210	D2_down
chr14	53991345	53991845	-4.17653	4.71e-16	0.159193	chr14:53991345-53991845	D2_down
chr13	30603793	30604293	5.71412	4.76e-16	-0.149779	chr13:30603793-30604293	D2_up
chr15	61481813	61482313	-1.96842	4.81e-16	0.11354	chr15:61481813-61482313	D2_down
chr13	113183320	113183820	5.82671	4.84e-16	-0.174068	chr13:113183320-113183820	D2_up
chr10	40177543	40178043	-2.0511	4.84e-16	0.20454	chr10:40177543-40178043	D2_down
chr6	108448013	108448513	5.53837	4.91e-16	-0.145884	chr6:108448013-108448513	D2_up
chr2	11429527	11430027	3.72757	4.93e-16	-0.210971	chr2:11429527-11430027	D2_up
chr6	31150364	31150864	4.95144	5.08e-16	-0.209504	chr6:31150364-31150864	D2_up
chr13	24921186	24921686	-1.68374	5.11e-16	0.186267	chr13:24921186-24921686	D2_down
chr3	9520359	9520859	-2.48382	5.12e-16	0.232998	chr3:9520359-9520859	D2_down
chr11	83530275	83530775	3.75635	5.27e-16	-0.315917	chr11:83530275-83530775	D2_up
chr8	10480794	10481294	4.97626	5.28e-16	-0.240591	chr8:10480794-10481294	D2_up
chr3	75713853	75714353	-1.82908	5.29e-16	0.144499	chr3:75713853-75714353	D2_down
chr11	75961653	75962153	-1.35178	5.36e-16	0.132769	chr11:75961653-75962153	D2_down
chr5	99499656	99500156	3.83598	5.46e-16	-0.295559	chr5:99499656-99500156	D2_up
chr17	30285587	30286087	6.17227	5.51e-16	-0.20768	chr17:30285587-30286087	D2_up
chr11	117718812	117719312	-1.61318	5.56e-16	0.187774	chr11:117718812-117719312	D2_down
chr8	120225676	120226176	5.81558	5.57e-16	-0.169201	chr8:120225676-120226176	D2_up
chr12	83929353	83929853	-1.55282	5.59e-16	0.148205	chr12:83929353-83929853	D2_down
chr11	45852849	45853349	-1.70856	5.65e-16	0.194813	chr11:45852849-45853349	D2_down
chr3	28554793	28555293	-3.32836	5.79e-16	0.220575	chr3:28554793-28555293	D2_down
chr12	70074924	70075424	-1.16715	5.82e-16	0.211004	chr12:70074924-70075424	D2_down
chr17	32276944	32277444	-2.27391	5.94e-16	0.114682	chr17:32276944-32277444	D2_down
chr5	77217691	77218191	3.41872	5.99e-16	-0.227338	chr5:77217691-77218191	D2_up
chr12	79650671	79651171	5.59264	6.04e-16	-0.172103	chr12:79650671-79651171	D2_up
chr15	97469073	97469573	-1.07015	6.13e-16	0.274682	chr15:97469073-97469573	D2_down
chr9	21609822	21610322	3.08013	6.14e-16	-0.371813	chr9:21609822-21610322	D2_up
chr3	103091703	103092203	-1.17149	6.14e-16	0.233859	chr3:103091703-103092203	D2_down
chr12	84763828	84764328	4.29068	6.25e-16	-0.163044	chr12:84763828-84764328	D2_up
chr1	60930287	60930787	6.12055	6.27e-16	-0.137155	chr1:60930287-60930787	D2_up
chr10	94860891	94861391	6.30108	6.27e-16	-0.155705	chr10:94860891-94861391	D2_up
chr6	137582181	137582681	6.64468	6.27e-16	-0.198114	chr6:137582181-137582681	D2_up
chr8	117074776	117075276	6.28562	6.27e-16	-0.154024	chr8:117074776-117075276	D2_up
chr11	83649193	83649693	3.26111	6.41e-16	-0.255782	chr11:83649193-83649693	D2_up
chr13	30197922	30198422	-2.63549	6.42e-16	0.155478	chr13:30197922-30198422	D2_down
chr10	61334415	61334915	4.16752	6.46e-16	-0.211697	chr10:61334415-61334915	D2_up
chr5	106676741	106677241	-1.34197	6.52e-16	0.217513	chr5:106676741-106677241	D2_down
chr4	32405501	32406001	5.54404	6.65e-16	-0.169404	chr4:32405501-32406001	D2_up
chr6	38669561	38670061	3.89914	6.71e-16	-0.216227	chr6:38669561-38670061	D2_up
chr4	101216964	101217464	-1.39288	6.77e-16	0.223124	chr4:101216964-101217464	D2_down
chr2	132035512	132036012	-1.80592	6.94e-16	0.130912	chr2:132035512-132036012	D2_down
chr2	78961573	78962073	4.21336	7.19e-16	-0.194081	chr2:78961573-78962073	D2_up
chr5	144937233	144937733	-1.92597	7.22e-16	0.132234	chr5:144937233-144937733	D2_down
chr9	103489139	103489639	-1.61963	7.28e-16	0.204135	chr9:103489139-103489639	D2_down
chr11	46461893	46462393	3.53157	7.32e-16	-0.228353	chr11:46461893-46462393	D2_up
chr3	103465936	103466436	-1.5457	7.32e-16	0.144227	chr3:103465936-103466436	D2_down
chrX	57189276	57189776	-1.96726	7.62e-16	0.0989082	chrX:57189276-57189776	D2_down
chr11	60937679	60938179	4.21382	7.67e-16	-0.189782	chr11:60937679-60938179	D2_up
chr2	128380503	128381003	4.70816	7.78e-16	-0.254069	chr2:128380503-128381003	D2_up
chr11	83662109	83662609	2.76555	7.83e-16	-0.385135	chr11:83662109-83662609	D2_up
chr11	79460722	79461222	-1.18931	7.88e-16	0.153155	chr11:79460722-79461222	D2_down
chr11	46073721	46074221	4.77328	7.91e-16	-0.140357	chr11:46073721-46074221	D2_up
chr14	45102068	45102568	6.25221	7.92e-16	-0.202879	chr14:45102068-45102568	D2_up
chr18	32564256	32564756	6.2494	7.92e-16	-0.201825	chr18:32564256-32564756	D2_up
chr7	125425684	125426184	6.13547	7.92e-16	-0.162448	chr7:125425684-125426184	D2_up
chr6	144670749	144671249	-1.19957	7.94e-16	0.287776	chr6:144670749-144671249	D2_down
chr5	140609449	140609949	-1.19112	8.02e-16	0.169309	chr5:140609449-140609949	D2_down
chr6	72140356	72140856	6.07675	8.07e-16	-0.196848	chr6:72140356-72140856	D2_up
chr11	6018578	6019078	-1.70305	8.2e-16	0.158533	chr11:6018578-6019078	D2_down
chr5	89051520	89052020	-3.46051	8.29e-16	0.162306	chr5:89051520-89052020	D2_down
chr1	39102080	39102580	-1.75387	8.32e-16	0.147652	chr1:39102080-39102580	D2_down
chr1	131012454	131012954	5.53653	8.43e-16	-0.146069	chr1:131012454-131012954	D2_up
chr2	156267575	156268075	-1.77873	8.65e-16	0.1705	chr2:156267575-156268075	D2_down
chr17	31821403	31821903	-1.95821	8.96e-16	0.164175	chr17:31821403-31821903	D2_down
chr4	43973460	43973960	-1.49815	9.04e-16	0.221599	chr4:43973460-43973960	D2_down
chr1	39917749	39918249	-1.19644	9.55e-16	0.373583	chr1:39917749-39918249	D2_down
chr9	108120630	108121130	5.08718	9.57e-16	-0.247261	chr9:108120630-108121130	D2_up
chr6	108279201	108279701	5.70301	9.71e-16	-0.15675	chr6:108279201-108279701	D2_up
chr9	79947339	79947839	5.00789	9.89e-16	-0.196102	chr9:79947339-79947839	D2_up
chr12	73779155	73779655	2.94952	1e-15	-0.208915	chr12:73779155-73779655	D2_up
chr16	51746980	51747480	4.96453	1.01e-15	-0.190109	chr16:51746980-51747480	D2_up
chr2	152105179	152105679	4.54888	1.01e-15	-0.187922	chr2:152105179-152105679	D2_up
chr14	57908316	57908816	-1.20619	1.01e-15	0.123108	chr14:57908316-57908816	D2_down
chr17	44463651	44464151	5.90519	1.05e-15	-0.237239	chr17:44463651-44464151	D2_up
chr8	95348843	95349343	-2.51314	1.05e-15	0.153502	chr8:95348843-95349343	D2_down
chr6	29853574	29854074	-1.00987	1.05e-15	0.165781	chr6:29853574-29854074	D2_down
chr11	32125999	32126499	-1.76701	1.05e-15	0.205211	chr11:32125999-32126499	D2_down
chr18	6106570	6107070	-1.92016	1.06e-15	0.185152	chr18:6106570-6107070	D2_down
chr7	125630278	125630778	-1.2152	1.06e-15	0.312536	chr7:125630278-125630778	D2_down
chr10	61535946	61536446	-2.94595	1.06e-15	0.140165	chr10:61535946-61536446	D2_down
chr13	41948170	41948670	-1.9271	1.06e-15	0.211404	chr13:41948170-41948670	D2_down
chr4	97860348	97860848	6.08389	1.08e-15	-0.133663	chr4:97860348-97860848	D2_up
chr2	35023412	35023912	5.33093	1.1e-15	-0.192798	chr2:35023412-35023912	D2_up
chr4	135019086	135019586	6.22999	1.1e-15	-0.236142	chr4:135019086-135019586	D2_up
chr9	108617244	108617744	-3.37106	1.1e-15	0.180629	chr9:108617244-108617744	D2_down
chr17	5195360	5195860	-2.67553	1.11e-15	0.170993	chr17:5195360-5195860	D2_down
chr1	39843207	39843707	-1.29797	1.12e-15	0.207874	chr1:39843207-39843707	D2_down
chr2	150578525	150579025	-1.34621	1.12e-15	0.195212	chr2:150578525-150579025	D2_down
chr9	14010184	14010684	4.26439	1.13e-15	-0.235056	chr9:14010184-14010684	D2_up
chr9	11578963	11579463	-2.52065	1.14e-15	0.181559	chr9:11578963-11579463	D2_down
chr5	24344402	24344902	-1.12282	1.14e-15	0.165259	chr5:24344402-24344902	D2_down
chr16	92620671	92621171	1.76172	1.15e-15	-0.389797	chr16:92620671-92621171	D2_up
chr12	73698350	73698850	-1.22254	1.16e-15	0.242831	chr12:73698350-73698850	D2_down
chr17	83807326	83807826	-2.05833	1.28e-15	0.142911	chr17:83807326-83807826	D2_down
chr4	122933828	122934328	-1.57045	1.29e-15	0.224053	chr4:122933828-122934328	D2_down
chr16	33261420	33261920	-1.21523	1.29e-15	0.171448	chr16:33261420-33261920	D2_down
chr6	119408560	119409060	-1.07722	1.3e-15	0.205032	chr6:119408560-119409060	D2_down
chr6	83414911	83415411	-3.05123	1.32e-15	0.125111	chr6:83414911-83415411	D2_down
chr17	64579652	64580152	-1.18046	1.32e-15	0.158183	chr17:64579652-64580152	D2_down
chr11	119676763	119677263	3.03776	1.32e-15	-0.348592	chr11:119676763-119677263	D2_up
chr6	51270783	51271283	4.65866	1.35e-15	-0.185834	chr6:51270783-51271283	D2_up
chr11	83636805	83637305	6.29671	1.37e-15	-0.192008	chr11:83636805-83637305	D2_up
chr15	38120271	38120771	6.36209	1.37e-15	-0.192927	chr15:38120271-38120771	D2_up
chr5	139215097	139215597	6.639	1.37e-15	-0.225711	chr5:139215097-139215597	D2_up
chr1	138954947	138955447	6.23503	1.37e-15	-0.177312	chr1:138954947-138955447	D2_up
chr3	136941499	136941999	5.05567	1.38e-15	-0.172159	chr3:136941499-136941999	D2_up
chr3	116374418	116374918	-2.21456	1.4e-15	0.16602	chr3:116374418-116374918	D2_down
chr3	59296426	59296926	5.83788	1.4e-15	-0.156295	chr3:59296426-59296926	D2_up
chr2	32772860	32773360	5.83537	1.41e-15	-0.166524	chr2:32772860-32773360	D2_up
chr7	80123084	80123584	-1.40011	1.42e-15	0.14607	chr7:80123084-80123584	D2_down
chr16	92864189	92864689	3.74282	1.44e-15	-0.249139	chr16:92864189-92864689	D2_up
chr6	114680839	114681339	4.96151	1.44e-15	-0.197069	chr6:114680839-114681339	D2_up
chr8	91073771	91074271	5.02804	1.44e-15	-0.195484	chr8:91073771-91074271	D2_up
chr10	95299456	95299956	5.66049	1.46e-15	-0.148639	chr10:95299456-95299956	D2_up
chr18	79297666	79298166	-1.55223	1.5e-15	0.155914	chr18:79297666-79298166	D2_down
chr13	97309337	97309837	-4.82626	1.52e-15	0.147115	chr13:97309337-97309837	D2_down
chr5	107353921	107354421	-3.23661	1.52e-15	0.140686	chr5:107353921-107354421	D2_down
chr17	18957709	18958209	-2.35187	1.52e-15	0.104682	chr17:18957709-18958209	D2_down
chr12	76950182	76950682	3.8834	1.52e-15	-0.210012	chr12:76950182-76950682	D2_up
chr9	61054307	61054807	-1.15375	1.54e-15	0.203752	chr9:61054307-61054807	D2_down
chr18	61187994	61188494	-1.05868	1.57e-15	0.152473	chr18:61187994-61188494	D2_down
chr11	11878696	11879196	-1.38779	1.6e-15	0.144598	chr11:11878696-11879196	D2_down
chr8	13986373	13986873	-1.67204	1.6e-15	0.105548	chr8:13986373-13986873	D2_down
chr8	95247253	95247753	-1.68521	1.6e-15	0.166585	chr8:95247253-95247753	D2_down
chr7	68205719	68206219	-1.6592	1.6e-15	0.132965	chr7:68205719-68206219	D2_down
chrX	153375052	153375552	-2.31453	1.62e-15	0.122525	chrX:153375052-153375552	D2_down
chr1	133073287	133073787	-2.00162	1.63e-15	0.15922	chr1:133073287-133073787	D2_down
chr11	70113696	70114196	2.99341	1.63e-15	-0.263401	chr11:70113696-70114196	D2_up
chr6	83381629	83382129	-1.6235	1.64e-15	0.169649	chr6:83381629-83382129	D2_down
chr3	149338671	149339171	5.8331	1.64e-15	-0.177032	chr3:149338671-149339171	D2_up
chr1	58454237	58454737	-1.82942	1.64e-15	0.166751	chr1:58454237-58454737	D2_down
chr19	57013197	57013697	5.56429	1.64e-15	-0.153503	chr19:57013197-57013697	D2_up
chr12	76923033	76923533	-1.28373	1.65e-15	0.221923	chr12:76923033-76923533	D2_down
chr1	37696842	37697342	-1.85358	1.7e-15	0.213239	chr1:37696842-37697342	D2_down
chr12	100165060	100165560	-1.13089	1.7e-15	0.186287	chr12:100165060-100165560	D2_down
chr15	102231691	102232191	-1.25469	1.72e-15	0.189886	chr15:102231691-102232191	D2_down
chr7	82957565	82958065	-1.8923	1.72e-15	0.197073	chr7:82957565-82958065	D2_down
chr15	83403991	83404491	5.3978	1.73e-15	-0.147986	chr15:83403991-83404491	D2_up
chr5	72763524	72764024	-1.43796	1.74e-15	0.16432	chr5:72763524-72764024	D2_down
chr10	41473963	41474463	-1.8118	1.74e-15	0.122485	chr10:41473963-41474463	D2_down
chr18	67391162	67391662	3.05125	1.74e-15	-0.199953	chr18:67391162-67391662	D2_up
chr12	109067769	109068269	-1.83759	1.74e-15	0.149174	chr12:109067769-109068269	D2_down
chr10	119010929	119011429	-1.519	1.75e-15	0.141209	chr10:119010929-119011429	D2_down
chr5	92183359	92183859	-2.13474	1.77e-15	0.143961	chr5:92183359-92183859	D2_down
chr19	14588178	14588678	-1.68723	1.8e-15	0.178755	chr19:14588178-14588678	D2_down
chr17	52076687	52077187	5.41841	1.8e-15	-0.181335	chr17:52076687-52077187	D2_up
chr5	114194122	114194622	-1.80087	1.82e-15	0.191383	chr5:114194122-114194622	D2_down
chr14	66220934	66221434	3.47302	1.82e-15	-0.263629	chr14:66220934-66221434	D2_up
chr16	92979846	92980346	-2.38355	1.82e-15	0.136991	chr16:92979846-92980346	D2_down
chr2	34139757	34140257	6.40317	1.82e-15	-0.167268	chr2:34139757-34140257	D2_up
chr3	84388447	84388947	6.05283	1.82e-15	-0.130774	chr3:84388447-84388947	D2_up
chr6	37370627	37371127	6.26203	1.82e-15	-0.151494	chr6:37370627-37371127	D2_up
chr6	115945586	115946086	6.19279	1.82e-15	-0.1443	chr6:115945586-115946086	D2_up
chr3	152149376	152149876	4.46662	1.83e-15	-0.189822	chr3:152149376-152149876	D2_up
chr16	11456215	11456715	2.79795	1.83e-15	-0.355534	chr16:11456215-11456715	D2_up
chr1	92178260	92178760	-1.3448	1.84e-15	0.230711	chr1:92178260-92178760	D2_down
chr13	8400597	8401097	-2.03859	1.84e-15	0.144398	chr13:8400597-8401097	D2_down
chr6	135450551	135451051	-1.99622	1.86e-15	0.164418	chr6:135450551-135451051	D2_down
chr11	32013510	32014010	-1.55167	1.87e-15	0.255419	chr11:32013510-32014010	D2_down
chr17	50070056	50070556	3.04629	1.88e-15	-0.258693	chr17:50070056-50070556	D2_up
chr4	139813537	139814037	-3.17595	1.9e-15	0.129148	chr4:139813537-139814037	D2_down
chr7	79190604	79191104	-2.29371	1.95e-15	0.140908	chr7:79190604-79191104	D2_down
chr16	25485088	25485588	4.9617	1.95e-15	-0.142513	chr16:25485088-25485588	D2_up
chr15	59978844	59979344	-3.598	1.96e-15	0.180079	chr15:59978844-59979344	D2_down
chr8	72351605	72352105	-1.29436	1.96e-15	0.165115	chr8:72351605-72352105	D2_down
chr9	112174932	112175432	-2.19638	1.99e-15	0.119716	chr9:112174932-112175432	D2_down
chr1	35709158	35709658	-3.01297	2.01e-15	0.157694	chr1:35709158-35709658	D2_down
chr4	134091093	134091593	-2.22529	2.01e-15	0.152074	chr4:134091093-134091593	D2_down
chr3	130932190	130932690	-2.64955	2.04e-15	0.200946	chr3:130932190-130932690	D2_down
chr5	115150846	115151346	-2.89566	2.07e-15	0.129663	chr5:115150846-115151346	D2_down
chr19	4203906	4204406	-1.36003	2.15e-15	0.15605	chr19:4203906-4204406	D2_down
chr14	49221715	49222215	-1.26156	2.18e-15	0.204295	chr14:49221715-49222215	D2_down
chr7	64185253	64185753	-1.26184	2.2e-15	0.166833	chr7:64185253-64185753	D2_down
chr2	113903092	113903592	-2.26822	2.2e-15	0.175264	chr2:113903092-113903592	D2_down
chr9	56104316	56104816	2.11405	2.24e-15	-0.427159	chr9:56104316-56104816	D2_up
chr15	62393286	62393786	4.51889	2.24e-15	-0.150442	chr15:62393286-62393786	D2_up
chr18	15331630	15332130	-2.45949	2.25e-15	0.135266	chr18:15331630-15332130	D2_down
chr3	152950228	152950728	-1.42118	2.27e-15	0.183833	chr3:152950228-152950728	D2_down
chr18	56358708	56359208	6.59081	2.3e-15	-0.215261	chr18:56358708-56359208	D2_up
chr18	67688382	67688882	6.20272	2.3e-15	-0.185544	chr18:67688382-67688882	D2_up
chr19	37110430	37110930	6.39734	2.3e-15	-0.194693	chr19:37110430-37110930	D2_up
chr10	19214914	19215414	4.19153	2.37e-15	-0.279607	chr10:19214914-19215414	D2_up
chr13	56703906	56704406	-1.18938	2.37e-15	0.220125	chr13:56703906-56704406	D2_down
chr11	21332873	21333373	6.00699	2.37e-15	-0.17328	chr11:21332873-21333373	D2_up
chr3	103406357	103406857	2.61078	2.41e-15	-0.326896	chr3:103406357-103406857	D2_up
chr10	7816445	7816945	4.06713	2.42e-15	-0.177851	chr10:7816445-7816945	D2_up
chr6	140613767	140614267	5.49336	2.42e-15	-0.130612	chr6:140613767-140614267	D2_up
chr13	52903710	52904210	3.6457	2.42e-15	-0.176699	chr13:52903710-52904210	D2_up
chr4	71291105	71291605	-1.26145	2.46e-15	0.151203	chr4:71291105-71291605	D2_down
chr13	99932343	99932843	-1.46505	2.5e-15	0.14662	chr13:99932343-99932843	D2_down
chr14	87498107	87498607	-2.65412	2.51e-15	0.119758	chr14:87498107-87498607	D2_down
chr7	128397001	128397501	-2.81674	2.54e-15	0.133761	chr7:128397001-128397501	D2_down
chr12	55026994	55027494	3.41192	2.56e-15	-0.282893	chr12:55026994-55027494	D2_up
chr9	121454905	121455405	-1.23119	2.6e-15	0.18308	chr9:121454905-121455405	D2_down
chr1	151095939	151096439	-1.77143	2.63e-15	0.144981	chr1:151095939-151096439	D2_down
chr5	64342073	64342573	-2.44809	2.64e-15	0.151505	chr5:64342073-64342573	D2_down
chr1	39986805	39987305	3.60956	2.75e-15	-0.231943	chr1:39986805-39987305	D2_up
chr15	80149537	80150037	-1.25981	2.75e-15	0.233519	chr15:80149537-80150037	D2_down
chr9	46046681	46047181	5.08105	2.76e-15	-0.137609	chr9:46046681-46047181	D2_up
chr18	79071947	79072447	5.97904	2.78e-15	-0.166954	chr18:79071947-79072447	D2_up
chr13	43906223	43906723	-1.8863	2.81e-15	0.232141	chr13:43906223-43906723	D2_down
chr2	46370961	46371461	4.1683	2.84e-15	-0.259815	chr2:46370961-46371461	D2_up
chr6	7843688	7844188	-1.49479	2.84e-15	0.202575	chr6:7843688-7844188	D2_down
chr9	96347757	96348257	-2.68303	2.84e-15	0.0948343	chr9:96347757-96348257	D2_down
chr3	127887566	127888066	3.61907	2.85e-15	-0.195157	chr3:127887566-127888066	D2_up
chr7	58822302	58822802	6.04864	2.85e-15	-0.196182	chr7:58822302-58822802	D2_up
chr2	38536876	38537376	5.70659	2.87e-15	-0.160286	chr2:38536876-38537376	D2_up
chr13	107059419	107059919	-1.27607	2.89e-15	0.217297	chr13:107059419-107059919	D2_down
chr4	135067866	135068366	3.9572	2.92e-15	-0.2585	chr4:135067866-135068366	D2_up
chr2	160723922	160724422	4.53304	2.92e-15	-0.216523	chr2:160723922-160724422	D2_up
chr8	119585688	119586188	-1.24185	2.94e-15	0.239722	chr8:119585688-119586188	D2_down
chr2	119350857	119351357	3.0577	3.03e-15	-0.231012	chr2:119350857-119351357	D2_up
chr15	50698416	50698916	-2.03725	3.06e-15	0.149581	chr15:50698416-50698916	D2_down
chr1	60771726	60772226	6.15141	3.09e-15	-0.140164	chr1:60771726-60772226	D2_up
chr10	89589861	89590361	6.13437	3.09e-15	-0.138494	chr10:89589861-89590361	D2_up
chr10	111543962	111544462	6.06904	3.09e-15	-0.132274	chr10:111543962-111544462	D2_up
chr11	62223895	62224395	6.16598	3.09e-15	-0.141606	chr11:62223895-62224395	D2_up
chr11	83629637	83630137	6.55649	3.09e-15	-0.186247	chr11:83629637-83630137	D2_up
chr12	25259065	25259565	5.94743	3.09e-15	-0.12142	chr12:25259065-25259565	D2_up
chr2	118896393	118896893	-1.29478	3.14e-15	0.204967	chr2:118896393-118896893	D2_down
chr17	86961208	86961708	5.32109	3.17e-15	-0.163256	chr17:86961208-86961708	D2_up
chr1	36960440	36960940	-1.38792	3.24e-15	0.205705	chr1:36960440-36960940	D2_down
chr19	47412871	47413371	-1.97121	3.24e-15	0.170391	chr19:47412871-47413371	D2_down
chr11	118147881	118148381	-1.71647	3.29e-15	0.147966	chr11:118147881-118148381	D2_down
chr6	22374768	22375268	-4.3994	3.29e-15	0.156169	chr6:22374768-22375268	D2_down
chr4	128618525	128619025	-1.41309	3.3e-15	0.255076	chr4:128618525-128619025	D2_down
chr13	41929707	41930207	-2.51275	3.32e-15	0.137433	chr13:41929707-41930207	D2_down
chr15	79106211	79106711	5.26614	3.35e-15	-0.20931	chr15:79106211-79106711	D2_up
chr7	113572688	113573188	-1.9186	3.37e-15	0.156232	chr7:113572688-113573188	D2_down
chr2	128457762	128458262	4.87153	3.39e-15	-0.127112	chr2:128457762-128458262	D2_up
chr13	55018182	55018682	-1.61308	3.47e-15	0.179034	chr13:55018182-55018682	D2_down
chr2	11039928	11040428	-1.62243	3.52e-15	0.182151	chr2:11039928-11040428	D2_down
chr1	133763158	133763658	3.69719	3.56e-15	-0.287599	chr1:133763158-133763658	D2_up
chr1	138195098	138195598	3.67026	3.56e-15	-0.151451	chr1:138195098-138195598	D2_up
chr5	73344233	73344733	5.33404	3.56e-15	-0.203608	chr5:73344233-73344733	D2_up
chr2	27121915	27122415	-1.66904	3.56e-15	0.193981	chr2:27121915-27122415	D2_down
chr16	91448077	91448577	-1.02447	3.59e-15	0.215243	chr16:91448077-91448577	D2_down
chr9	14499121	14499621	2.10161	3.62e-15	-0.373269	chr9:14499121-14499621	D2_up
chr5	67299898	67300398	-1.74669	3.63e-15	0.217958	chr5:67299898-67300398	D2_down
chr3	9549847	9550347	-2.13543	3.63e-15	0.215034	chr3:9549847-9550347	D2_down
chr15	36937675	36938175	-1.5628	3.64e-15	0.15988	chr15:36937675-36938175	D2_down
chr14	18041721	18042221	-2.47247	3.68e-15	0.16001	chr14:18041721-18042221	D2_down
chr12	73687040	73687540	-1.8727	3.78e-15	0.129741	chr12:73687040-73687540	D2_down
chr11	76589718	76590218	5.62009	3.82e-15	-0.208658	chr11:76589718-76590218	D2_up
chr15	27624960	27625460	4.39061	3.88e-15	-0.209417	chr15:27624960-27625460	D2_up
chr5	50024030	50024530	-3.49542	3.88e-15	0.14827	chr5:50024030-50024530	D2_down
chr11	75154100	75154600	3.30723	3.91e-15	-0.252719	chr11:75154100-75154600	D2_up
chr1	153300278	153300778	6.02031	3.92e-15	-0.152927	chr1:153300278-153300778	D2_up
chr17	34179862	34180362	6.39495	3.92e-15	-0.180782	chr17:34179862-34180362	D2_up
chr2	12424326	12424826	6.2945	3.92e-15	-0.183344	chr2:12424326-12424826	D2_up
chrX	163995230	163995730	6.81745	3.92e-15	-0.266161	chrX:163995230-163995730	D2_up
chr10	77939486	77939986	6.01861	3.94e-15	-0.16035	chr10:77939486-77939986	D2_up
chr11	46126727	46127227	3.41492	3.94e-15	-0.155027	chr11:46126727-46127227	D2_up
chr12	91774647	91775147	5.87121	3.95e-15	-0.159902	chr12:91774647-91775147	D2_up
chr10	61281065	61281565	5.74256	3.99e-15	-0.141357	chr10:61281065-61281565	D2_up
chr4	11887706	11888206	5.95727	3.99e-15	-0.169965	chr4:11887706-11888206	D2_up
chr9	45015792	45016292	-2.34786	4.15e-15	0.135877	chr9:45015792-45016292	D2_down
chr14	79226576	79227076	-2.27084	4.16e-15	0.192632	chr14:79226576-79227076	D2_down
chr2	101796524	101797024	3.70272	4.21e-15	-0.197401	chr2:101796524-101797024	D2_up
chr15	77834238	77834738	-1.16102	4.3e-15	0.303271	chr15:77834238-77834738	D2_down
chr13	52913836	52914336	2.76899	4.32e-15	-0.189552	chr13:52913836-52914336	D2_up
chr4	88010436	88010936	4.87679	4.42e-15	-0.264551	chr4:88010436-88010936	D2_up
chr10	5384328	5384828	-1.65521	4.42e-15	0.178563	chr10:5384328-5384828	D2_down
chr7	24445495	24445995	-2.43202	4.53e-15	0.160421	chr7:24445495-24445995	D2_down
chr3	89868958	89869458	-2.50081	4.53e-15	0.163581	chr3:89868958-89869458	D2_down
chr11	67526496	67526996	5.52303	4.55e-15	-0.19494	chr11:67526496-67526996	D2_up
chr4	150915389	150915889	4.57575	4.64e-15	-0.238258	chr4:150915389-150915889	D2_up
chr6	142917360	142917860	-1.25141	4.67e-15	0.265071	chr6:142917360-142917860	D2_down
chr10	38884680	38885180	-1.49847	4.71e-15	0.275112	chr10:38884680-38885180	D2_down
chr10	75405875	75406375	-1.49403	4.71e-15	0.132822	chr10:75405875-75406375	D2_down
chr8	64726103	64726603	6.31475	4.72e-15	-0.19978	chr8:64726103-64726603	D2_up
chr6	22349499	22349999	-1.50262	4.82e-15	0.17634	chr6:22349499-22349999	D2_down
chr1	92805243	92805743	4.83775	4.95e-15	-0.219149	chr1:92805243-92805743	D2_up
chr16	32081946	32082446	-1.79001	5.03e-15	0.16002	chr16:32081946-32082446	D2_down
chr7	35745128	35745628	5.7046	5.1e-15	-0.191603	chr7:35745128-35745628	D2_up
chr1	43144297	43144797	6.25473	5.29e-15	-0.150718	chr1:43144297-43144797	D2_up
chr12	113044841	113045341	-2.23749	5.29e-15	0.14917	chr12:113044841-113045341	D2_down
chr18	12634453	12634953	6.54448	5.29e-15	-0.184687	chr18:12634453-12634953	D2_up
chr8	81866916	81867416	6.26601	5.29e-15	-0.151917	chr8:81866916-81867416	D2_up
chr3	52630880	52631380	4.66861	5.33e-15	-0.20094	chr3:52630880-52631380	D2_up
chr1	138939685	138940185	5.09851	5.4e-15	-0.14762	chr1:138939685-138940185	D2_up
chr4	136816676	136817176	-2.51875	5.47e-15	0.160586	chr4:136816676-136817176	D2_down
chr2	164899687	164900187	-1.10353	5.47e-15	0.198381	chr2:164899687-164900187	D2_down
chr8	27200856	27201356	4.38525	5.52e-15	-0.177812	chr8:27200856-27201356	D2_up
chr11	79793763	79794263	5.70295	5.58e-15	-0.18439	chr11:79793763-79794263	D2_up
chr7	101636010	101636510	-1.75407	5.74e-15	0.190897	chr7:101636010-101636510	D2_down
chr17	84407923	84408423	-1.41291	5.76e-15	0.122749	chr17:84407923-84408423	D2_down
chr5	67360048	67360548	-2.13232	5.77e-15	0.131207	chr5:67360048-67360548	D2_down
chr5	27304012	27304512	-3.94691	5.82e-15	0.16599	chr5:27304012-27304512	D2_down
chr1	180922248	180922748	-1.88245	5.9e-15	0.146285	chr1:180922248-180922748	D2_down
chr5	92165895	92166395	-1.19231	5.97e-15	0.133541	chr5:92165895-92166395	D2_down
chr17	29155788	29156288	-1.0881	6e-15	0.203065	chr17:29155788-29156288	D2_down
chr19	32292416	32292916	-1.41779	6.43e-15	0.206189	chr19:32292416-32292916	D2_down
chr1	34852420	34852920	3.9948	6.45e-15	-0.216799	chr1:34852420-34852920	D2_up
chr12	70999504	71000004	-1.40644	6.52e-15	0.177549	chr12:70999504-71000004	D2_down
chr6	54955892	54956392	2.82869	6.52e-15	-0.222509	chr6:54955892-54956392	D2_up
chr2	72281925	72282425	-1.50963	6.69e-15	0.268249	chr2:72281925-72282425	D2_down
chr5	64157868	64158368	-1.76986	6.7e-15	0.156947	chr5:64157868-64158368	D2_down
chr3	121426828	121427328	-1.55775	6.75e-15	0.240366	chr3:121426828-121427328	D2_down
chr3	8718138	8718638	-1.7601	6.76e-15	0.243137	chr3:8718138-8718638	D2_down
chr11	30126767	30127267	-1.70948	6.79e-15	0.176303	chr11:30126767-30127267	D2_down
chr7	47110460	47110960	6.24247	6.79e-15	-0.178575	chr7:47110460-47110960	D2_up
chr14	71120342	71120842	6.15523	6.84e-15	-0.196769	chr14:71120342-71120842	D2_up
chr14	54172551	54173051	-1.92251	6.87e-15	0.106301	chr14:54172551-54173051	D2_down
chr17	83453543	83454043	-1.66366	6.88e-15	0.135565	chr17:83453543-83454043	D2_down
chr6	39205156	39205656	-1.3496	7e-15	0.234168	chr6:39205156-39205656	D2_down
chr6	146005156	146005656	-2.58165	7.1e-15	0.0947183	chr6:146005156-146005656	D2_down
chr1	171629127	171629627	1.74597	7.1e-15	-0.276147	chr1:171629127-171629627	D2_up
chr1	193189297	193189797	-1.33967	7.23e-15	0.146249	chr1:193189297-193189797	D2_down
chr14	75045088	75045588	5.79353	7.35e-15	-0.199901	chr14:75045088-75045588	D2_up
chr11	52274690	52275190	-1.29123	7.37e-15	0.140553	chr11:52274690-52275190	D2_down
chr8	81782779	81783279	-1.8168	7.42e-15	0.189315	chr8:81782779-81783279	D2_down
chr7	122924207	122924707	3.37782	7.43e-15	-0.187406	chr7:122924207-122924707	D2_up
chr6	127471942	127472442	-2.01848	7.45e-15	0.149205	chr6:127471942-127472442	D2_down
chr16	21835579	21836079	-2.70181	7.54e-15	0.133891	chr16:21835579-21836079	D2_down
chr1	155041045	155041545	-1.16813	7.62e-15	0.115789	chr1:155041045-155041545	D2_down
chr8	93981683	93982183	5.43574	7.64e-15	-0.160193	chr8:93981683-93982183	D2_up
chr4	6476292	6476792	5.67309	7.66e-15	-0.216734	chr4:6476292-6476792	D2_up
chr6	142941870	142942370	-1.60108	7.66e-15	0.237325	chr6:142941870-142942370	D2_down
chr1	151613119	151613619	4.6228	7.87e-15	-0.201069	chr1:151613119-151613619	D2_up
chr1	34831358	34831858	-1.89407	7.91e-15	0.172063	chr1:34831358-34831858	D2_down
chr7	139151051	139151551	4.7029	7.95e-15	-0.207588	chr7:139151051-139151551	D2_up
chr7	80368774	80369274	-1.58723	7.96e-15	0.157655	chr7:80368774-80369274	D2_down
chr9	116187349	116187849	-2.11735	7.96e-15	0.124045	chr9:116187349-116187849	D2_down
chr13	8870042	8870542	-1.35061	8.02e-15	0.194713	chr13:8870042-8870542	D2_down
chr14	15062723	15063223	-2.27852	8.11e-15	0.138172	chr14:15062723-15063223	D2_down
chr5	35672953	35673453	5.83309	8.16e-15	-0.171776	chr5:35672953-35673453	D2_up
chr3	101277722	101278222	3.89235	8.24e-15	-0.311173	chr3:101277722-101278222	D2_up
chr9	121305772	121306272	4.95279	8.25e-15	-0.168307	chr9:121305772-121306272	D2_up
chr19	56450907	56451407	4.25827	8.41e-15	-0.22347	chr19:56450907-56451407	D2_up
chr1	40444632	40445132	4.82565	8.48e-15	-0.159858	chr1:40444632-40445132	D2_up
chr13	91814608	91815108	-2.06776	8.53e-15	0.158447	chr13:91814608-91815108	D2_down
chr16	23228331	23228831	-3.29109	8.54e-15	0.196898	chr16:23228331-23228831	D2_down
chr11	31807755	31808255	4.18106	8.72e-15	-0.147001	chr11:31807755-31808255	D2_up
chr14	103666579	103667079	3.41719	8.79e-15	-0.189769	chr14:103666579-103667079	D2_up
chr9	57968793	57969293	2.96806	8.92e-15	-0.389189	chr9:57968793-57969293	D2_up
chr1	131278579	131279079	-1.13864	8.95e-15	0.205199	chr1:131278579-131279079	D2_down
chr1	144075974	144076474	6.30394	9.03e-15	-0.156017	chr1:144075974-144076474	D2_up
chr1	155138761	155139261	6.20294	9.03e-15	-0.145333	chr1:155138761-155139261	D2_up
chr11	72491049	72491549	6.40686	9.03e-15	-0.167702	chr11:72491049-72491549	D2_up
chr16	49970440	49970940	6.17445	9.03e-15	-0.142452	chr16:49970440-49970940	D2_up
chr9	25069059	25069559	6.57036	9.03e-15	-0.188067	chr9:25069059-25069559	D2_up
chrX	101368955	101369455	6.10903	9.03e-15	-0.136048	chrX:101368955-101369455	D2_up
chr8	71586923	71587423	2.96341	9.07e-15	-0.2732	chr8:71586923-71587423	D2_up
chr10	21204974	21205474	4.39061	9.17e-15	-0.149887	chr10:21204974-21205474	D2_up
chr6	29827190	29827690	4.30105	9.29e-15	-0.161526	chr6:29827190-29827690	D2_up
chr11	100891651	100892151	-3.75182	9.42e-15	0.185656	chr11:100891651-100892151	D2_down
chr14	63195123	63195623	5.43894	9.47e-15	-0.189602	chr14:63195123-63195623	D2_up
chr6	122269080	122269580	5.65939	9.54e-15	-0.188038	chr6:122269080-122269580	D2_up
chr16	48800840	48801340	-1.95046	9.6e-15	0.159983	chr16:48800840-48801340	D2_down
chr2	126498713	126499213	-2.21058	9.68e-15	0.169237	chr2:126498713-126499213	D2_down
chr1	91626040	91626540	-3.85776	9.71e-15	0.154378	chr1:91626040-91626540	D2_down
chr6	126811430	126811930	-1.1779	9.8e-15	0.160765	chr6:126811430-126811930	D2_down
chr1	130902368	130902868	5.03595	9.83e-15	-0.171182	chr1:130902368-130902868	D2_up
chr13	63284733	63285233	-2.54059	9.95e-15	0.152736	chr13:63284733-63285233	D2_down
chr7	110965302	110965802	-1.60876	1.02e-14	0.198197	chr7:110965302-110965802	D2_down
chr15	76799355	76799855	-1.46179	1.03e-14	0.189816	chr15:76799355-76799855	D2_down
chr10	77609576	77610076	4.41559	1.04e-14	-0.226271	chr10:77609576-77610076	D2_up
chr7	99432275	99432775	3.48007	1.07e-14	-0.275172	chr7:99432275-99432775	D2_up
chr4	132939706	132940206	3.91955	1.08e-14	-0.205369	chr4:132939706-132940206	D2_up
chr10	117755010	117755510	-2.03956	1.09e-14	0.122143	chr10:117755010-117755510	D2_down
chr17	73904980	73905480	-2.70883	1.1e-14	0.120966	chr17:73904980-73905480	D2_down
chr17	57286682	57287182	-1.41698	1.11e-14	0.120607	chr17:57286682-57287182	D2_down
chr19	36224501	36225001	-1.47024	1.11e-14	0.174026	chr19:36224501-36225001	D2_down
chr17	64248195	64248695	-1.66437	1.11e-14	0.137943	chr17:64248195-64248695	D2_down
chr15	102743153	102743653	3.72698	1.11e-14	-0.229117	chr15:102743153-102743653	D2_up
chr2	117988468	117988968	-3.86163	1.12e-14	0.11581	chr2:117988468-117988968	D2_down
chr11	17192097	17192597	-1.47037	1.12e-14	0.155826	chr11:17192097-17192597	D2_down
chr13	46619636	46620136	-1.48201	1.12e-14	0.130744	chr13:46619636-46620136	D2_down
chr1	52607634	52608134	-1.95247	1.12e-14	0.14152	chr1:52607634-52608134	D2_down
chr5	34822674	34823174	-2.60027	1.12e-14	0.189196	chr5:34822674-34823174	D2_down
chr7	123322411	123322911	2.78531	1.14e-14	-0.37173	chr7:123322411-123322911	D2_up
chr14	79248642	79249142	5.99493	1.16e-14	-0.157356	chr14:79248642-79249142	D2_up
chr8	77429671	77430171	6.02627	1.16e-14	-0.159749	chr8:77429671-77430171	D2_up
chr19	57116558	57117058	-1.36036	1.16e-14	0.158014	chr19:57116558-57117058	D2_down
chr13	111983929	111984429	-1.36626	1.17e-14	0.191927	chr13:111983929-111984429	D2_down
chr2	128428048	128428548	2.47633	1.17e-14	-0.276946	chr2:128428048-128428548	D2_up
chr9	57403993	57404493	-1.16148	1.18e-14	0.161244	chr9:57403993-57404493	D2_down
chr6	17060102	17060602	5.7338	1.18e-14	-0.160699	chr6:17060102-17060602	D2_up
chr11	117878195	117878695	-1.1417	1.19e-14	0.179528	chr11:117878195-117878695	D2_down
chr1	144202826	144203326	3.55399	1.2e-14	-0.222823	chr1:144202826-144203326	D2_up
chr4	42951640	42952140	5.07466	1.2e-14	-0.200685	chr4:42951640-42952140	D2_up
chr16	76283773	76284273	-3.34091	1.2e-14	0.161934	chr16:76283773-76284273	D2_down
chr12	40535653	40536153	-1.40711	1.2e-14	0.16496	chr12:40535653-40536153	D2_down
chrX	37141676	37142176	-2.32984	1.21e-14	0.179186	chrX:37141676-37142176	D2_down
chr5	100466543	100467043	3.5044	1.21e-14	-0.297065	chr5:100466543-100467043	D2_up
chr9	45098341	45098841	-1.60393	1.21e-14	0.170156	chr9:45098341-45098841	D2_down
chr12	112449041	112449541	-1.8688	1.22e-14	0.215036	chr12:112449041-112449541	D2_down
chr4	150583768	150584268	-1.34778	1.22e-14	0.12768	chr4:150583768-150584268	D2_down
chr3	79336004	79336504	3.36806	1.23e-14	-0.238777	chr3:79336004-79336504	D2_up
chr2	38988122	38988622	-1.11587	1.24e-14	0.191108	chr2:38988122-38988622	D2_down
chr15	25227453	25227953	-4.02886	1.27e-14	0.144342	chr15:25227453-25227953	D2_down
chr9	106211083	106211583	-1.07251	1.28e-14	0.158832	chr9:106211083-106211583	D2_down
chr9	83437519	83438019	-1.94258	1.28e-14	0.183958	chr9:83437519-83438019	D2_down
chr14	46818686	46819186	3.65211	1.28e-14	-0.211243	chr14:46818686-46819186	D2_up
chr16	17079155	17079655	5.18678	1.28e-14	-0.232639	chr16:17079155-17079655	D2_up
chr1	128615338	128615838	-1.03994	1.3e-14	0.127929	chr1:128615338-128615838	D2_down
chr13	45649145	45649645	2.19034	1.3e-14	-0.328366	chr13:45649145-45649645	D2_up
chr10	39505407	39505907	3.75363	1.33e-14	-0.187048	chr10:39505407-39505907	D2_up
chr7	16207497	16207997	2.61575	1.36e-14	-0.302347	chr7:16207497-16207997	D2_up
chr11	69666023	69666523	3.57698	1.36e-14	-0.261355	chr11:69666023-69666523	D2_up
chr19	53219047	53219547	4.33497	1.36e-14	-0.172498	chr19:53219047-53219547	D2_up
chr9	65491349	65491849	5.14279	1.39e-14	-0.179835	chr9:65491349-65491849	D2_up
chr5	32035684	32036184	6.13499	1.39e-14	-0.20024	chr5:32035684-32036184	D2_up
chr7	58451925	58452425	-1.50553	1.42e-14	0.162157	chr7:58451925-58452425	D2_down
chr19	45780530	45781030	-1.73896	1.42e-14	0.248785	chr19:45780530-45781030	D2_down
chr13	28833272	28833772	-2.72367	1.48e-14	0.128778	chr13:28833272-28833772	D2_down
chr3	9499824	9500324	-2.07153	1.48e-14	0.177306	chr3:9499824-9500324	D2_down
chr10	43934529	43935029	4.07517	1.49e-14	-0.175385	chr10:43934529-43935029	D2_up
chr14	73389008	73389508	-1.19384	1.49e-14	0.16857	chr14:73389008-73389508	D2_down
chr3	68974653	68975153	-2.55849	1.49e-14	0.140432	chr3:68974653-68975153	D2_down
chr5	36922738	36923238	4.73027	1.5e-14	-0.22721	chr5:36922738-36923238	D2_up
chr16	76373776	76374276	-1.28642	1.51e-14	0.23101	chr16:76373776-76374276	D2_down
chr1	181138708	181139208	6.29081	1.53e-14	-0.154586	chr1:181138708-181139208	D2_up
chr10	44708761	44709261	6.20775	1.53e-14	-0.145825	chr10:44708761-44709261	D2_up
chr11	62184846	62185346	6.17035	1.53e-14	-0.142042	chr11:62184846-62185346	D2_up
chr12	25227698	25228198	6.51576	1.53e-14	-0.181008	chr12:25227698-25228198	D2_up
chr13	30004896	30005396	6.17751	1.53e-14	-0.142759	chr13:30004896-30005396	D2_up
chr13	46159350	46159850	6.62485	1.53e-14	-0.195383	chr13:46159350-46159850	D2_up
chr4	108082229	108082729	-1.93771	1.53e-14	0.145966	chr4:108082229-108082729	D2_down
chr4	120062221	120062721	5.95236	1.53e-14	-0.121842	chr4:120062221-120062721	D2_up
chr5	135956095	135956595	3.75502	1.53e-14	-0.297383	chr5:135956095-135956595	D2_up
chr11	52284216	52284716	-1.9233	1.53e-14	0.160994	chr11:52284216-52284716	D2_down
chr18	64931125	64931625	-1.79721	1.55e-14	0.17241	chr18:64931125-64931625	D2_down
chr1	64085877	64086377	-1.8003	1.55e-14	0.149308	chr1:64085877-64086377	D2_down
chr13	20111555	20112055	4.36628	1.57e-14	-0.161868	chr13:20111555-20112055	D2_up
chr3	126834645	126835145	-1.93428	1.6e-14	0.165123	chr3:126834645-126835145	D2_down
chr19	32963923	32964423	-1.96038	1.61e-14	0.213639	chr19:32963923-32964423	D2_down
chr14	32716656	32717156	-2.18893	1.61e-14	0.15376	chr14:32716656-32717156	D2_down
chr10	4469925	4470425	-3.08103	1.63e-14	0.127141	chr10:4469925-4470425	D2_down
chr19	29271044	29271544	4.50521	1.65e-14	-0.209399	chr19:29271044-29271544	D2_up
chr12	99510030	99510530	5.12803	1.65e-14	-0.183759	chr12:99510030-99510530	D2_up
chr18	65301406	65301906	-1.93806	1.67e-14	0.16681	chr18:65301406-65301906	D2_down
chr18	31807045	31807545	-2.14852	1.69e-14	0.192968	chr18:31807045-31807545	D2_down
chr17	32201021	32201521	-1.79327	1.72e-14	0.180789	chr17:32201021-32201521	D2_down
chr8	84073549	84074049	-1.35629	1.74e-14	0.207132	chr8:84073549-84074049	D2_down
chr9	85123639	85124139	-1.68596	1.74e-14	0.171632	chr9:85123639-85124139	D2_down
chr1	52454610	52455110	4.84843	1.75e-14	-0.175768	chr1:52454610-52455110	D2_up
chr19	41365541	41366041	4.58302	1.75e-14	-0.159841	chr19:41365541-41366041	D2_up
chr15	102526145	102526645	-1.3081	1.75e-14	0.120401	chr15:102526145-102526645	D2_down
chr5	35176388	35176888	4.76148	1.8e-14	-0.171708	chr5:35176388-35176888	D2_up
chr9	7780188	7780688	-1.94376	1.82e-14	0.195269	chr9:7780188-7780688	D2_down
chr1	54422133	54422633	-1.53341	1.87e-14	0.108983	chr1:54422133-54422633	D2_down
chr1	155172863	155173363	2.95946	1.88e-14	-0.280069	chr1:155172863-155173363	D2_up
chr11	116620508	116621008	3.76625	1.88e-14	-0.142135	chr11:116620508-116621008	D2_up
chr13	51782564	51783064	5.22101	1.9e-14	-0.155258	chr13:51782564-51783064	D2_up
chr10	40479769	40480269	-2.54392	1.93e-14	0.110325	chr10:40479769-40480269	D2_down
chr8	95369534	95370034	-1.63003	1.94e-14	0.147948	chr8:95369534-95370034	D2_down
chr5	118601390	118601890	-2.02763	1.95e-14	0.14606	chr5:118601390-118601890	D2_down
chr2	31814636	31815136	-2.09316	1.96e-14	0.193959	chr2:31814636-31815136	D2_down
chr3	65603446	65603946	5.99786	1.97e-14	-0.144873	chr3:65603446-65603946	D2_up
chr15	66512780	66513280	-1.43188	1.97e-14	0.147874	chr15:66512780-66513280	D2_down
chr16	91553633	91554133	-1.69967	1.97e-14	0.178233	chr16:91553633-91554133	D2_down
chr3	38283558	38284058	-1.87527	1.97e-14	0.159186	chr3:38283558-38284058	D2_down
chr15	101180272	101180772	-1.64695	1.99e-14	0.173975	chr15:101180272-101180772	D2_down
chr3	68966889	68967389	-1.49684	2e-14	0.157391	chr3:68966889-68967389	D2_down
chr15	73117855	73118355	-1.07644	2.01e-14	0.403076	chr15:73117855-73118355	D2_down
chr15	97252456	97252956	-1.80883	2.03e-14	0.189219	chr15:97252456-97252956	D2_down
chr5	36003735	36004235	-2.53218	2.05e-14	0.145593	chr5:36003735-36004235	D2_down
chr7	132772955	132773455	-1.03151	2.06e-14	0.208473	chr7:132772955-132773455	D2_down
chr1	51104643	51105143	-4.16457	2.12e-14	0.129493	chr1:51104643-51105143	D2_down
chr4	109273808	109274308	-3.60319	2.12e-14	0.120123	chr4:109273808-109274308	D2_down
chr5	31226599	31227099	-2.00079	2.14e-14	0.113802	chr5:31226599-31227099	D2_down
chr6	29286823	29287323	-2.26222	2.15e-14	0.132411	chr6:29286823-29287323	D2_down
chr11	115226625	115227125	-1.24378	2.16e-14	0.198096	chr11:115226625-115227125	D2_down
chr4	59682465	59682965	4.58588	2.21e-14	-0.167265	chr4:59682465-59682965	D2_up
chr11	119075753	119076253	-2.03146	2.21e-14	0.239491	chr11:119075753-119076253	D2_down
chr6	98609073	98609573	-1.69695	2.21e-14	0.160874	chr6:98609073-98609573	D2_down
chr7	123120476	123120976	4.60786	2.23e-14	-0.171586	chr7:123120476-123120976	D2_up
chr4	86886182	86886682	-1.08103	2.27e-14	0.302224	chr4:86886182-86886682	D2_down
chr5	127485054	127485554	-1.77257	2.35e-14	0.14976	chr5:127485054-127485554	D2_down
chr17	88581625	88582125	-2.04249	2.38e-14	0.191211	chr17:88581625-88582125	D2_down
chr2	11118606	11119106	-1.18802	2.39e-14	0.198191	chr2:11118606-11119106	D2_down
chr14	74359608	74360108	-3.72791	2.39e-14	0.147929	chr14:74359608-74360108	D2_down
chr1	143918817	143919317	-1.55178	2.43e-14	0.19748	chr1:143918817-143919317	D2_down
chr10	117452101	117452601	-1.69515	2.43e-14	0.17508	chr10:117452101-117452601	D2_down
chr10	68512380	68512880	5.56844	2.5e-14	-0.183178	chr10:68512380-68512880	D2_up
chr2	144213733	144214233	4.36061	2.5e-14	-0.171736	chr2:144213733-144214233	D2_up
chr6	35462422	35462922	-1.63239	2.5e-14	0.207773	chr6:35462422-35462922	D2_down
chr1	51569569	51570069	4.20176	2.54e-14	-0.164023	chr1:51569569-51570069	D2_up
chr7	38104073	38104573	-1.48918	2.54e-14	0.225353	chr7:38104073-38104573	D2_down
chr15	79040433	79040933	3.3953	2.58e-14	-0.187213	chr15:79040433-79040933	D2_up
chr10	128256202	128256702	6.21134	2.61e-14	-0.146193	chr10:128256202-128256702	D2_up
chr11	67578355	67578855	6.55391	2.61e-14	-0.185912	chr11:67578355-67578855	D2_up
chr13	38049862	38050362	5.87508	2.61e-14	-0.313798	chr13:38049862-38050362	D2_up
chr2	31303165	31303665	6.42548	2.61e-14	-0.169906	chr2:31303165-31303665	D2_up
chr3	37292630	37293130	6.0538	2.61e-14	-0.130863	chr3:37292630-37293130	D2_up
chr4	57306226	57306726	6.23672	2.61e-14	-0.148823	chr4:57306226-57306726	D2_up
chr4	106598391	106598891	6.14373	2.61e-14	-0.139409	chr4:106598391-106598891	D2_up
chr9	15581965	15582465	-3.36928	2.61e-14	0.136918	chr9:15581965-15582465	D2_down
chr19	40639868	40640368	2.8607	2.61e-14	-0.225874	chr19:40639868-40640368	D2_up
chr5	9086896	9087396	-1.4273	2.63e-14	0.19536	chr5:9086896-9087396	D2_down
chr5	114695258	114695758	4.13043	2.65e-14	-0.172984	chr5:114695258-114695758	D2_up
chr1	88506356	88506856	-1.58656	2.68e-14	0.20041	chr1:88506356-88506856	D2_down
chr5	107524255	107524755	4.08671	2.68e-14	-0.147309	chr5:107524255-107524755	D2_up
chr13	59695696	59696196	-1.82015	2.73e-14	0.109434	chr13:59695696-59696196	D2_down
chr7	141058525	141059025	3.00216	2.74e-14	-0.320422	chr7:141058525-141059025	D2_up
chr12	15809502	15810002	-3.21922	2.74e-14	0.177803	chr12:15809502-15810002	D2_down
chr10	39793225	39793725	-1.04509	2.76e-14	0.205635	chr10:39793225-39793725	D2_down
chr15	79374691	79375191	-2.38015	2.79e-14	0.157199	chr15:79374691-79375191	D2_down
chr1	80213796	80214296	-1.96452	2.84e-14	0.221353	chr1:80213796-80214296	D2_down
chr10	117943661	117944161	-2.03705	2.84e-14	0.178765	chr10:117943661-117944161	D2_down
chr3	87840828	87841328	5.25178	2.86e-14	-0.227519	chr3:87840828-87841328	D2_up
chr12	17373498	17373998	3.18629	2.88e-14	-0.225124	chr12:17373498-17373998	D2_up
chr6	66154847	66155347	-3.36949	2.88e-14	0.124719	chr6:66154847-66155347	D2_down
chr2	44920413	44920913	5.37687	2.95e-14	-0.184359	chr2:44920413-44920913	D2_up
chr13	60895302	60895802	5.12222	2.96e-14	-0.12951	chr13:60895302-60895802	D2_up
chr5	113639088	113639588	4.99142	2.96e-14	-0.188089	chr5:113639088-113639588	D2_up
chr4	47000969	47001469	-3.482	2.97e-14	0.148301	chr4:47000969-47001469	D2_down
chr4	56915932	56916432	-1.50425	2.99e-14	0.139878	chr4:56915932-56916432	D2_down
chr14	15273005	15273505	-2.11877	3.03e-14	0.165267	chr14:15273005-15273505	D2_down
chr4	137853768	137854268	2.4171	3.05e-14	-0.23326	chr4:137853768-137854268	D2_up
chr12	110758869	110759369	-1.20843	3.05e-14	0.224268	chr12:110758869-110759369	D2_down
chr11	101218615	101219115	-1.6522	3.06e-14	0.154903	chr11:101218615-101219115	D2_down
chr18	81863732	81864232	-1.87061	3.07e-14	0.148614	chr18:81863732-81864232	D2_down
chr8	35692874	35693374	-2.7974	3.08e-14	0.218702	chr8:35692874-35693374	D2_down
chr2	83929392	83929892	-1.74564	3.09e-14	0.191356	chr2:83929392-83929892	D2_down
chr9	69458166	69458666	2.92774	3.13e-14	-0.206515	chr9:69458166-69458666	D2_up
chr18	23754152	23754652	3.13873	3.17e-14	-0.271337	chr18:23754152-23754652	D2_up
chr19	16204738	16205238	5.23799	3.2e-14	-0.146498	chr19:16204738-16205238	D2_up
chr16	48594352	48594852	-2.94611	3.2e-14	0.160961	chr16:48594352-48594852	D2_down
chr8	126721526	126722026	-2.098	3.22e-14	0.13491	chr8:126721526-126722026	D2_down
chr3	104630894	104631394	-1.77082	3.23e-14	0.16586	chr3:104630894-104631394	D2_down
chr12	40529635	40530135	-2.74677	3.26e-14	0.117537	chr12:40529635-40530135	D2_down
chr3	52343484	52343984	-1.21321	3.28e-14	0.242485	chr3:52343484-52343984	D2_down
chr11	4319488	4319988	5.63257	3.35e-14	-0.114194	chr11:4319488-4319988	D2_up
chr17	36414294	36414794	6.01276	3.35e-14	-0.148672	chr17:36414294-36414794	D2_up
chr19	16255225	16255725	5.66037	3.35e-14	-0.118976	chr19:16255225-16255725	D2_up
chr3	87487866	87488366	5.81673	3.35e-14	-0.136963	chr3:87487866-87488366	D2_up
chr1	130999533	131000033	5.84976	3.36e-14	-0.14181	chr1:130999533-131000033	D2_up
chr13	33003412	33003912	2.31856	3.38e-14	-0.257798	chr13:33003412-33003912	D2_up
chr6	31072017	31072517	3.1213	3.4e-14	-0.211719	chr6:31072017-31072517	D2_up
chr8	34590953	34591453	5.6454	3.41e-14	-0.139895	chr8:34590953-34591453	D2_up
chr2	113829429	113829929	-1.37236	3.42e-14	0.177916	chr2:113829429-113829929	D2_down
chr15	101282390	101282890	5.79543	3.42e-14	-0.166119	chr15:101282390-101282890	D2_up
chr15	60124452	60124952	-1.12844	3.47e-14	0.107622	chr15:60124452-60124952	D2_down
chr18	77121450	77121950	-2.25038	3.52e-14	0.143398	chr18:77121450-77121950	D2_down
chr7	80091499	80091999	-1.13811	3.52e-14	0.229612	chr7:80091499-80091999	D2_down
chr9	73055320	73055820	-2.07421	3.62e-14	0.242334	chr9:73055320-73055820	D2_down
chr10	39023531	39024031	-2.07697	3.66e-14	0.16464	chr10:39023531-39024031	D2_down
chr3	101745920	101746420	-2.91037	3.68e-14	0.134541	chr3:101745920-101746420	D2_down
chr15	50667395	50667895	5.02321	3.72e-14	-0.146161	chr15:50667395-50667895	D2_up
chr5	149017584	149018084	-2.3925	3.76e-14	0.140304	chr5:149017584-149018084	D2_down
chr18	20958293	20958793	-1.58138	3.9e-14	0.215725	chr18:20958293-20958793	D2_down
chr5	135537961	135538461	2.90071	3.93e-14	-0.324313	chr5:135537961-135538461	D2_up
chr10	128504570	128505070	-1.19466	3.97e-14	0.208529	chr10:128504570-128505070	D2_down
chr19	53395642	53396142	4.98582	3.97e-14	-0.205958	chr19:53395642-53396142	D2_up
chr2	131423531	131424031	4.86686	3.97e-14	-0.193756	chr2:131423531-131424031	D2_up
chr3	101714555	101715055	-2.86239	4.01e-14	0.134027	chr3:101714555-101715055	D2_down
chr5	103439124	103439624	4.40359	4.03e-14	-0.156955	chr5:103439124-103439624	D2_up
chr12	28735201	28735701	-4.34207	4.06e-14	0.117268	chr12:28735201-28735701	D2_down
chr10	67717460	67717960	5.92721	4.08e-14	-0.168627	chr10:67717460-67717960	D2_up
chr12	118359156	118359656	5.82197	4.08e-14	-0.156058	chr12:118359156-118359656	D2_up
chr9	44648805	44649305	-1.20557	4.1e-14	0.174902	chr9:44648805-44649305	D2_down
chr13	24587454	24587954	-3.81475	4.13e-14	0.10971	chr13:24587454-24587954	D2_down
chr10	62858899	62859399	-3.17487	4.14e-14	0.143217	chr10:62858899-62859399	D2_down
chr18	41979420	41979920	-1.58	4.19e-14	0.219164	chr18:41979420-41979920	D2_down
chr6	87447167	87447667	3.86461	4.25e-14	-0.145335	chr6:87447167-87447667	D2_up
chr3	108767289	108767789	5.7456	4.29e-14	-0.179229	chr3:108767289-108767789	D2_up
chr17	79093208	79093708	-1.32331	4.29e-14	0.243104	chr17:79093208-79093708	D2_down
chr14	121421440	121421940	-2.64075	4.3e-14	0.145283	chr14:121421440-121421940	D2_down
chr15	62190138	62190638	5.33297	4.32e-14	-0.136834	chr15:62190138-62190638	D2_up
chr12	79476929	79477429	-3.22946	4.37e-14	0.102609	chr12:79476929-79477429	D2_down
chr17	86336960	86337460	-1.25368	4.39e-14	0.16379	chr17:86336960-86337460	D2_down
chr11	43387023	43387523	4.29117	4.43e-14	-0.18801	chr11:43387023-43387523	D2_up
chr13	94153639	94154139	6.06209	4.43e-14	-0.131629	chr13:94153639-94154139	D2_up
chr15	53491994	53492494	6.21014	4.43e-14	-0.146071	chr15:53491994-53492494	D2_up
chr15	59731047	59731547	6.12198	4.43e-14	-0.137293	chr15:59731047-59731547	D2_up
chr5	53393497	53393997	6.22963	4.43e-14	-0.148084	chr5:53393497-53393997	D2_up
chr6	129623693	129624193	5.30043	4.43e-14	-0.157722	chr6:129623693-129624193	D2_up
chr9	121924877	121925377	5.856	4.43e-14	-0.11384	chr9:121924877-121925377	D2_up
chr15	97577997	97578497	-1.55663	4.47e-14	0.242402	chr15:97577997-97578497	D2_down
chr18	75304467	75304967	-1.27884	4.56e-14	0.218393	chr18:75304467-75304967	D2_down
chr5	105305964	105306464	4.44997	4.67e-14	-0.172645	chr5:105305964-105306464	D2_up
chr11	75878396	75878896	5.21587	4.74e-14	-0.15256	chr11:75878396-75878896	D2_up
chr7	29018970	29019470	4.28533	4.9e-14	-0.175414	chr7:29018970-29019470	D2_up
chr2	35994240	35994740	5.98243	4.95e-14	-0.233731	chr2:35994240-35994740	D2_up
chr10	82697346	82697846	-2.05133	4.95e-14	0.169695	chr10:82697346-82697846	D2_down
chr13	64252446	64252946	-1.70839	4.96e-14	0.1568	chr13:64252446-64252946	D2_down
chr4	108080912	108081412	-2.07201	5.05e-14	0.140628	chr4:108080912-108081412	D2_down
chr2	9677079	9677579	-3.13569	5.07e-14	0.134308	chr2:9677079-9677579	D2_down
chr4	130801246	130801746	5.59755	5.25e-14	-0.182797	chr4:130801246-130801746	D2_up
chr3	54589930	54590430	-2.0857	5.42e-14	0.147539	chr3:54589930-54590430	D2_down
chr2	168594576	168595076	5.20972	5.43e-14	-0.158882	chr2:168594576-168595076	D2_up
chr8	128488094	128488594	-2.07953	5.44e-14	0.141139	chr8:128488094-128488594	D2_down
chr1	87607573	87608073	-1.1857	5.51e-14	0.261744	chr1:87607573-87608073	D2_down
chr11	77521041	77521541	-2.46255	5.55e-14	0.125358	chr11:77521041-77521541	D2_down
chr13	20538360	20538860	-3.22522	5.59e-14	0.146103	chr13:20538360-20538860	D2_down
chr14	66258962	66259462	3.85618	5.67e-14	-0.19434	chr14:66258962-66259462	D2_up
chr7	28355133	28355633	-1.43306	5.73e-14	0.169638	chr7:28355133-28355633	D2_down
chr11	97131587	97132087	6.03187	5.75e-14	-0.140583	chr11:97131587-97132087	D2_up
chr15	81437800	81438300	6.03031	5.75e-14	-0.161752	chr15:81437800-81438300	D2_up
chr7	51723947	51724447	6.49541	5.75e-14	-0.216461	chr7:51723947-51724447	D2_up
chr7	80410163	80410663	6.23666	5.75e-14	-0.163702	chr7:80410163-80410663	D2_up
chr2	59467931	59468431	-1.69554	5.79e-14	0.143996	chr2:59467931-59468431	D2_down
chr14	20811247	20811747	5.88788	5.84e-14	-0.161155	chr14:20811247-20811747	D2_up
chr10	119083399	119083899	5.90569	5.88e-14	-0.172474	chr10:119083399-119083899	D2_up
chr1	60460555	60461055	-1.99038	5.91e-14	0.153649	chr1:60460555-60461055	D2_down
chr8	114982490	114982990	5.62333	5.93e-14	-0.146811	chr8:114982490-114982990	D2_up
chr17	35734431	35734931	-1.47241	5.98e-14	0.135345	chr17:35734431-35734931	D2_down
chr3	37455947	37456447	4.87683	6.04e-14	-0.171256	chr3:37455947-37456447	D2_up
chr6	12038199	12038699	-1.03524	6.04e-14	0.147783	chr6:12038199-12038699	D2_down
chr11	117639576	117640076	-1.03157	6.09e-14	0.170954	chr11:117639576-117640076	D2_down
chr7	118294665	118295165	3.98961	6.12e-14	-0.239215	chr7:118294665-118295165	D2_up
chr6	5422335	5422835	-1.51983	6.16e-14	0.175637	chr6:5422335-5422835	D2_down
chr14	122052870	122053370	-1.44396	6.2e-14	0.144021	chr14:122052870-122053370	D2_down
chr13	114189405	114189905	-1.5071	6.29e-14	0.189965	chr13:114189405-114189905	D2_down
chr9	116145155	116145655	-1.12143	6.32e-14	0.170699	chr9:116145155-116145655	D2_down
chr9	44494985	44495485	-1.00213	6.33e-14	0.139029	chr9:44494985-44495485	D2_down
chr1	40051985	40052485	5.10614	6.41e-14	-0.122248	chr1:40051985-40052485	D2_up
chr1	43501076	43501576	-1.34919	6.49e-14	0.138346	chr1:43501076-43501576	D2_down
chr5	149428269	149428769	-1.46627	6.52e-14	0.160014	chr5:149428269-149428769	D2_down
chr3	95231169	95231669	-1.1397	6.61e-14	0.168486	chr3:95231169-95231669	D2_down
chr13	46690736	46691236	-1.15353	6.62e-14	0.201224	chr13:46690736-46691236	D2_down
chr9	32747563	32748063	-1.54189	6.66e-14	0.187314	chr9:32747563-32748063	D2_down
chr18	89126389	89126889	-1.794	6.68e-14	0.153351	chr18:89126389-89126889	D2_down
chr10	21226137	21226637	4.48263	6.76e-14	-0.147162	chr10:21226137-21226637	D2_up
chr14	121710048	121710548	5.06322	6.85e-14	-0.158132	chr14:121710048-121710548	D2_up
chr12	36019478	36019978	-1.49745	6.89e-14	0.237494	chr12:36019478-36019978	D2_down
chr3	101059154	101059654	-2.59406	6.91e-14	0.11549	chr3:101059154-101059654	D2_down
chr19	59389055	59389555	-1.19049	6.92e-14	0.1988	chr19:59389055-59389555	D2_down
chr11	46372224	46372724	-1.132	7e-14	0.207668	chr11:46372224-46372724	D2_down
chr3	75730905	75731405	-1.17536	7.02e-14	0.194091	chr3:75730905-75731405	D2_down
chr17	5994486	5994986	5.71314	7.06e-14	-0.185507	chr17:5994486-5994986	D2_up
chr10	59580428	59580928	4.5001	7.21e-14	-0.135804	chr10:59580428-59580928	D2_up
chr19	41323218	41323718	4.39525	7.33e-14	-0.151335	chr19:41323218-41323718	D2_up
chr3	131024076	131024576	-2.42397	7.36e-14	0.137491	chr3:131024076-131024576	D2_down
chr7	16054894	16055394	5.58912	7.37e-14	-0.159241	chr7:16054894-16055394	D2_up
chr11	106750359	106750859	-1.1631	7.41e-14	0.226482	chr11:106750359-106750859	D2_down
chr10	40476823	40477323	-1.47191	7.42e-14	0.114603	chr10:40476823-40477323	D2_down
chr8	86887926	86888426	4.11982	7.43e-14	-0.239024	chr8:86887926-86888426	D2_up
chr9	64792679	64793179	4.30632	7.51e-14	-0.186655	chr9:64792679-64793179	D2_up
chr1	161693674	161694174	5.72501	7.56e-14	-0.103786	chr1:161693674-161694174	D2_up
chr2	160397705	160398205	5.95054	7.56e-14	-0.121686	chr2:160397705-160398205	D2_up
chr3	129893042	129893542	6.04287	7.56e-14	-0.12986	chr3:129893042-129893542	D2_up
chr3	152127204	152127704	6.28337	7.56e-14	-0.15378	chr3:152127204-152127704	D2_up
chr8	115742558	115743058	6.01927	7.56e-14	-0.127721	chr8:115742558-115743058	D2_up
chr15	4124609	4125109	-1.80426	7.65e-14	0.160155	chr15:4124609-4125109	D2_down
chr8	80393079	80393579	-3.1249	7.65e-14	0.137792	chr8:80393079-80393579	D2_down
chr7	83147599	83148099	-2.48392	7.85e-14	0.129209	chr7:83147599-83148099	D2_down
chr5	118709830	118710330	-1.45695	7.9e-14	0.11609	chr5:118709830-118710330	D2_down
chr9	77961291	77961791	-2.91818	7.99e-14	0.123208	chr9:77961291-77961791	D2_down
chr14	21034396	21034896	-2.09838	8e-14	0.0952322	chr14:21034396-21034896	D2_down
chr2	11266583	11267083	-1.7665	8.07e-14	0.181346	chr2:11266583-11267083	D2_down
chr16	5454264	5454764	-3.52019	8.17e-14	0.127808	chr16:5454264-5454764	D2_down
chr19	56679760	56680260	5.57892	8.17e-14	-0.171881	chr19:56679760-56680260	D2_up
chr3	75696074	75696574	-3.17799	8.18e-14	0.129902	chr3:75696074-75696574	D2_down
chr7	128166357	128166857	4.87036	8.19e-14	-0.137648	chr7:128166357-128166857	D2_up
chr15	97842078	97842578	-1.21432	8.21e-14	0.258457	chr15:97842078-97842578	D2_down
chr4	75266986	75267486	-3.66592	8.21e-14	0.134748	chr4:75266986-75267486	D2_down
chr8	106633250	106633750	-2.11261	8.21e-14	0.162496	chr8:106633250-106633750	D2_down
chr3	115804563	115805063	-2.03876	8.27e-14	0.136731	chr3:115804563-115805063	D2_down
chr6	136499175	136499675	3.41405	8.36e-14	-0.347909	chr6:136499175-136499675	D2_up
chr7	139970712	139971212	2.64979	8.36e-14	-0.145138	chr7:139970712-139971212	D2_up
chr10	98880016	98880516	4.81839	8.47e-14	-0.147191	chr10:98880016-98880516	D2_up
chr16	84982555	84983055	-2.42884	8.65e-14	0.112159	chr16:84982555-84983055	D2_down
chr15	59540992	59541492	3.14851	8.79e-14	-0.144077	chr15:59540992-59541492	D2_up
chr14	72886842	72887342	4.44747	8.81e-14	-0.126118	chr14:72886842-72887342	D2_up
chr17	28417666	28418166	-3.30423	8.84e-14	0.137178	chr17:28417666-28418166	D2_down
chr2	72982005	72982505	5.48805	9e-14	-0.156115	chr2:72982005-72982505	D2_up
chr7	110977958	110978458	-1.01278	9e-14	0.177753	chr7:110977958-110978458	D2_down
chr1	69544159	69544659	3.02368	9.06e-14	-0.172717	chr1:69544159-69544659	D2_up
chr14	16172273	16172773	-2.17187	9.1e-14	0.121431	chr14:16172273-16172773	D2_down
chr9	72890590	72891090	-1.32529	9.13e-14	0.23839	chr9:72890590-72891090	D2_down
chr12	76886746	76887246	-1.08172	9.18e-14	0.177202	chr12:76886746-76887246	D2_down
chr2	35978408	35978908	2.20521	9.18e-14	-0.385489	chr2:35978408-35978908	D2_up
chr8	123025835	123026335	-1.23654	9.18e-14	0.178307	chr8:123025835-123026335	D2_down
chr7	43392317	43392817	3.93273	9.29e-14	-0.156983	chr7:43392317-43392817	D2_up
chr19	57114903	57115403	-2.60639	9.3e-14	0.133483	chr19:57114903-57115403	D2_down
chr1	60882739	60883239	-3.42933	9.32e-14	0.150362	chr1:60882739-60883239	D2_down
chr2	127300691	127301191	4.0882	9.35e-14	-0.231232	chr2:127300691-127301191	D2_up
chr6	99420569	99421069	2.22364	9.35e-14	-0.262412	chr6:99420569-99421069	D2_up
chr11	60769317	60769817	2.81293	9.39e-14	-0.198533	chr11:60769317-60769817	D2_up
chr5	65326224	65326724	-1.37257	9.62e-14	0.176526	chr5:65326224-65326724	D2_down
chr6	57529259	57529759	2.31969	9.64e-14	-0.185457	chr6:57529259-57529759	D2_up
chr12	100544098	100544598	-1.95799	9.66e-14	0.127793	chr12:100544098-100544598	D2_down
chr10	71291032	71291532	3.39685	9.69e-14	-0.211958	chr10:71291032-71291532	D2_up
chr6	134282065	134282565	6.06922	9.74e-14	-0.143839	chr6:134282065-134282565	D2_up
chr1	54493442	54493942	-1.00415	9.74e-14	0.126223	chr1:54493442-54493942	D2_down
chr11	109347626	109348126	-1.76824	9.74e-14	0.169641	chr11:109347626-109348126	D2_down
chr14	25189320	25189820	6.00374	9.77e-14	-0.1682	chr14:25189320-25189820	D2_up
chr3	101072332	101072832	-2.27006	9.8e-14	0.116259	chr3:101072332-101072832	D2_down
chr14	68044658	68045158	5.91667	9.8e-14	-0.158184	chr14:68044658-68045158	D2_up
chr6	129678647	129679147	5.2557	9.86e-14	-0.182988	chr6:129678647-129679147	D2_up
chr18	32335519	32336019	4.56861	9.97e-14	-0.159727	chr18:32335519-32336019	D2_up
chr8	95084152	95084652	4.05895	9.97e-14	-0.21171	chr8:95084152-95084652	D2_up
chr13	89428465	89428965	-2.91243	1e-13	0.151416	chr13:89428465-89428965	D2_down
chr10	111583829	111584329	5.55597	1.01e-13	-0.130297	chr10:111583829-111584329	D2_up
chr5	136155329	136155829	-1.18963	1.01e-13	0.191177	chr5:136155329-136155829	D2_down
chr3	152907700	152908200	2.43952	1.02e-13	-0.180618	chr3:152907700-152908200	D2_up
chr4	8755292	8755792	3.1049	1.03e-13	-0.199855	chr4:8755292-8755792	D2_up
chr10	96822479	96822979	-2.0187	1.05e-13	0.115693	chr10:96822479-96822979	D2_down
chr1	84305651	84306151	-2.99069	1.05e-13	0.146776	chr1:84305651-84306151	D2_down
chr7	90039423	90039923	5.27623	1.05e-13	-0.133124	chr7:90039423-90039923	D2_up
[truncated: 24,582 more rows]

## Sheet: S4B
Table S4B. Differentail chromatin accesssible peaks between Naïve and D8-1 sample
Chrom	Start	End	Log2FC	FDR	MeanDiff	Peak	Group
chr8	128549669	128550169	7.50229	3.21e-77	-0.488905	chr8:128549669-128550169	D8-1_up
chr12	106008579	106009079	6.71056	2.68e-69	-0.478407	chr12:106008579-106009079	D8-1_up
chr12	25394205	25394705	6.14348	6.8e-67	-0.453688	chr12:25394205-25394705	D8-1_up
chr19	56756340	56756840	6.0319	6.8e-67	-0.406777	chr19:56756340-56756840	D8-1_up
chr6	100824515	100825015	3.66866	4.99e-65	-0.466559	chr6:100824515-100825015	D8-1_up
chr1	54660616	54661116	4.50221	4.55e-64	-0.509148	chr1:54660616-54661116	D8-1_up
chr5	36840052	36840552	6.65128	1.83e-62	-0.369977	chr5:36840052-36840552	D8-1_up
chr10	96350612	96351112	4.71884	1.91e-58	-0.38176	chr10:96350612-96351112	D8-1_up
chr8	86853671	86854171	4.14223	2.01e-58	-0.416584	chr8:86853671-86854171	D8-1_up
chr8	86838666	86839166	6.75459	4.15e-58	-0.414796	chr8:86838666-86839166	D8-1_up
chr1	37327290	37327790	6.26854	4.46e-58	-0.421631	chr1:37327290-37327790	D8-1_up
chr6	124694153	124694653	-5.60861	1.04e-56	0.536561	chr6:124694153-124694653	D8-1_down
chr16	23181412	23181912	-6.43588	2.22e-56	0.511961	chr16:23181412-23181912	D8-1_down
chr15	80538574	80539074	-5.68496	2.37e-56	0.530904	chr15:80538574-80539074	D8-1_down
chr13	93764574	93765074	6.09219	7.16e-56	-0.350575	chr13:93764574-93765074	D8-1_up
chr7	58824607	58825107	6.91069	7.16e-56	-0.343387	chr7:58824607-58825107	D8-1_up
chr8	108887084	108887584	-3.93679	1.46e-55	0.599443	chr8:108887084-108887584	D8-1_down
chr2	158322728	158323228	-6.50537	1.75e-55	0.513178	chr2:158322728-158323228	D8-1_down
chr5	113639088	113639588	4.81314	2.37e-55	-0.348449	chr5:113639088-113639588	D8-1_up
chr5	36839511	36840011	6.2181	2.43e-55	-0.333726	chr5:36839511-36840011	D8-1_up
chr4	10769952	10770452	-3.98157	7.24e-55	0.714018	chr4:10769952-10770452	D8-1_down
chr17	50070056	50070556	3.82243	1.81e-54	-0.395988	chr17:50070056-50070556	D8-1_up
chr10	44821595	44822095	7.51401	5.4e-54	-0.363571	chr10:44821595-44822095	D8-1_up
chr18	81210782	81211282	-6.35254	6.63e-54	0.608048	chr18:81210782-81211282	D8-1_down
chr10	118435477	118435977	6.61493	6.27e-53	-0.357729	chr10:118435477-118435977	D8-1_up
chr17	35231031	35231531	7.22586	7.49e-53	-0.375142	chr17:35231031-35231531	D8-1_up
chr3	103493988	103494488	-6.93807	7.65e-53	0.554513	chr3:103493988-103494488	D8-1_down
chr10	88427978	88428478	3.27481	1.3e-52	-0.408783	chr10:88427978-88428478	D8-1_up
chr1	66552548	66553048	-6.34238	9.23e-52	0.494346	chr1:66552548-66553048	D8-1_down
chr5	77091741	77092241	4.01253	9.92e-52	-0.332478	chr5:77091741-77092241	D8-1_up
chr12	21226249	21226749	6.51963	1.16e-51	-0.365657	chr12:21226249-21226749	D8-1_up
chr2	69380232	69380732	4.71182	1.26e-51	-0.339565	chr2:69380232-69380732	D8-1_up
chr6	108672053	108672553	6.29869	1.61e-51	-0.306636	chr6:108672053-108672553	D8-1_up
chr13	45917211	45917711	6.07724	1.99e-51	-0.368559	chr13:45917211-45917711	D8-1_up
chr14	73476319	73476819	6.7963	1.99e-51	-0.32498	chr14:73476319-73476819	D8-1_up
chr9	69314368	69314868	6.50177	2.51e-51	-0.316363	chr9:69314368-69314868	D8-1_up
chr8	108880104	108880604	-6.91475	4.1e-51	0.527803	chr8:108880104-108880604	D8-1_down
chr3	127868031	127868531	-5.59403	7.01e-51	0.458614	chr3:127868031-127868531	D8-1_down
chr11	116136217	116136717	6.94182	7.58e-51	-0.370286	chr11:116136217-116136717	D8-1_up
chr11	83657449	83657949	4.29133	1.09e-50	-0.363319	chr11:83657449-83657949	D8-1_up
chr6	108660227	108660727	2.02519	1.23e-50	-0.504163	chr6:108660227-108660727	D8-1_up
chr9	58112180	58112680	-6.52939	2.79e-50	0.477189	chr9:58112180-58112680	D8-1_down
chr2	38536364	38536864	4.32011	6.42e-50	-0.357758	chr2:38536364-38536864	D8-1_up
chr7	66104525	66105025	7.33664	2.08e-49	-0.32128	chr7:66104525-66105025	D8-1_up
chr9	124114689	124115189	6.21681	3.43e-49	-0.313478	chr9:124114689-124115189	D8-1_up
chr18	12640507	12641007	7.24527	4.16e-49	-0.30144	chr18:12640507-12641007	D8-1_up
chr18	39282073	39282573	3.41314	7.52e-49	-0.382468	chr18:39282073-39282573	D8-1_up
chr13	113183320	113183820	6.73829	9.07e-49	-0.330192	chr13:113183320-113183820	D8-1_up
chr2	170050566	170051066	-5.79186	9.29e-49	0.470162	chr2:170050566-170051066	D8-1_down
chr5	105609736	105610236	4.31841	1.17e-48	-0.357469	chr5:105609736-105610236	D8-1_up
chr4	155050052	155050552	-4.16076	3.58e-48	0.476046	chr4:155050052-155050552	D8-1_down
chr16	11475468	11475968	7.41356	6.88e-48	-0.338985	chr16:11475468-11475968	D8-1_up
chr16	49969893	49970393	5.94467	8.32e-48	-0.330089	chr16:49969893-49970393	D8-1_up
chr11	17007520	17008020	6.91503	1.18e-47	-0.305111	chr11:17007520-17008020	D8-1_up
chr11	17008439	17008939	7.12247	2.72e-47	-0.27668	chr11:17008439-17008939	D8-1_up
chr6	50393831	50394331	6.07887	2.72e-47	-0.314214	chr6:50393831-50394331	D8-1_up
chr6	137582181	137582681	7.2219	2.72e-47	-0.296565	chr6:137582181-137582681	D8-1_up
chr10	17565150	17565650	6.11752	4.69e-47	-0.348139	chr10:17565150-17565650	D8-1_up
chr18	12643484	12643984	4.37803	6.4e-47	-0.283807	chr18:12643484-12643984	D8-1_up
chr6	54955892	54956392	3.64547	7.08e-47	-0.303099	chr6:54955892-54956392	D8-1_up
chr4	149282282	149282782	-5.67728	9.52e-47	0.535221	chr4:149282282-149282782	D8-1_down
chr4	154936502	154937002	-2.99397	1.41e-46	0.646129	chr4:154936502-154937002	D8-1_down
chr5	77166160	77166660	3.61072	2.27e-46	-0.342428	chr5:77166160-77166660	D8-1_up
chr18	39141571	39142071	4.80173	4.76e-46	-0.331164	chr18:39141571-39142071	D8-1_up
chr3	38280068	38280568	-4.48137	3.29e-45	0.508456	chr3:38280068-38280568	D8-1_down
chr13	33071791	33072291	3.651	5.08e-45	-0.331709	chr13:33071791-33072291	D8-1_up
chr9	42487984	42488484	-6.05779	5.17e-45	0.438306	chr9:42487984-42488484	D8-1_down
chr10	68673441	68673941	-4.62022	9.23e-45	0.558045	chr10:68673441-68673941	D8-1_down
chr11	83605461	83605961	5.26873	9.28e-45	-0.310789	chr11:83605461-83605961	D8-1_up
chr12	28834239	28834739	-3.7656	1.33e-44	0.464595	chr12:28834239-28834739	D8-1_down
chr10	39469290	39469790	2.86104	1.46e-44	-0.341782	chr10:39469290-39469790	D8-1_up
chr8	86856241	86856741	4.40058	1.69e-44	-0.282985	chr8:86856241-86856741	D8-1_up
chr6	38669561	38670061	5.30755	1.74e-44	-0.284856	chr6:38669561-38670061	D8-1_up
chr8	95084152	95084652	4.50613	3.07e-44	-0.311694	chr8:95084152-95084652	D8-1_up
chr11	101661689	101662189	5.55571	5.1e-44	-0.286962	chr11:101661689-101662189	D8-1_up
chr1	135807575	135808075	-5.39392	7.84e-44	0.431406	chr1:135807575-135808075	D8-1_down
chr19	53407377	53407877	5.79795	1.22e-43	-0.335903	chr19:53407377-53407877	D8-1_up
chr16	49935821	49936321	6.96588	2.2e-43	-0.248017	chr16:49935821-49936321	D8-1_up
chr16	17085447	17085947	3.45731	2.5e-43	-0.298673	chr16:17085447-17085947	D8-1_up
chr9	69362039	69362539	6.21074	3.25e-43	-0.280693	chr9:69362039-69362539	D8-1_up
chr13	112398051	112398551	4.41549	6.67e-43	-0.302191	chr13:112398051-112398551	D8-1_up
chr1	164458139	164458639	-3.45427	7.12e-43	0.431269	chr1:164458139-164458639	D8-1_down
chr7	51723947	51724447	7.22334	8.48e-43	-0.296864	chr7:51723947-51724447	D8-1_up
chr1	39986805	39987305	3.84971	1.13e-42	-0.327591	chr1:39986805-39987305	D8-1_up
chr2	29768869	29769369	5.91651	1.24e-42	-0.284371	chr2:29768869-29769369	D8-1_up
chr2	157746518	157747018	-4.58274	1.44e-42	0.449573	chr2:157746518-157747018	D8-1_down
chr8	117074166	117074666	5.48291	2.51e-42	-0.272207	chr8:117074166-117074666	D8-1_up
chr7	142396549	142397049	5.37323	2.77e-42	-0.280019	chr7:142396549-142397049	D8-1_up
chr2	157121701	157122201	-4.56695	2.86e-42	0.449686	chr2:157121701-157122201	D8-1_down
chr11	86652609	86653109	6.72147	2.91e-42	-0.254306	chr11:86652609-86653109	D8-1_up
chr13	56507084	56507584	-4.94189	3.13e-42	0.38753	chr13:56507084-56507584	D8-1_down
chr2	45172561	45173061	7.0805	3.13e-42	-0.268691	chr2:45172561-45173061	D8-1_up
chr10	79691903	79692403	2.91297	3.66e-42	-0.328714	chr10:79691903-79692403	D8-1_up
chr4	32560215	32560715	-5.88593	4.32e-42	0.394023	chr4:32560215-32560715	D8-1_down
chr10	18193149	18193649	-3.81487	5.02e-42	0.55602	chr10:18193149-18193649	D8-1_down
chr5	72743037	72743537	3.04282	5.34e-42	-0.300012	chr5:72743037-72743537	D8-1_up
chr14	55946197	55946697	5.4742	8.97e-42	-0.291118	chr14:55946197-55946697	D8-1_up
chr6	120453065	120453565	2.62917	1.12e-41	-0.373075	chr6:120453065-120453565	D8-1_up
chr18	12634453	12634953	7.09803	1.18e-41	-0.271999	chr18:12634453-12634953	D8-1_up
chr1	52034805	52035305	2.96107	1.27e-41	-0.332951	chr1:52034805-52035305	D8-1_up
chr19	37110430	37110930	6.90657	2.1e-41	-0.278094	chr19:37110430-37110930	D8-1_up
chr13	32993360	32993860	2.52585	2.13e-41	-0.321805	chr13:32993360-32993860	D8-1_up
chr4	97657514	97658014	-5.76453	2.2e-41	0.402504	chr4:97657514-97658014	D8-1_down
chr9	64792679	64793179	5.55998	2.99e-41	-0.250948	chr9:64792679-64793179	D8-1_up
chr1	127637860	127638360	3.74282	4.01e-41	-0.299888	chr1:127637860-127638360	D8-1_up
chr11	83662109	83662609	2.40623	4.01e-41	-0.334228	chr11:83662109-83662609	D8-1_up
chr8	123404509	123405009	-4.13561	4.06e-41	0.443705	chr8:123404509-123405009	D8-1_down
chr16	5452899	5453399	-7.37219	4.37e-41	0.329345	chr16:5452899-5453399	D8-1_down
chr9	114026481	114026981	3.30997	4.73e-41	-0.282486	chr9:114026481-114026981	D8-1_up
chr16	23174810	23175310	-6.10696	7.29e-41	0.353385	chr16:23174810-23175310	D8-1_down
chr3	87840828	87841328	5.62732	8.03e-41	-0.273536	chr3:87840828-87841328	D8-1_up
chr7	139151051	139151551	5.03602	8.74e-41	-0.28427	chr7:139151051-139151551	D8-1_up
chr1	170972419	170972919	5.99133	1.4e-40	-0.255471	chr1:170972419-170972919	D8-1_up
chr4	6476292	6476792	5.97247	1.43e-40	-0.267716	chr4:6476292-6476792	D8-1_up
chr5	135537259	135537759	2.22571	1.57e-40	-0.368596	chr5:135537259-135537759	D8-1_up
chr8	88618530	88619030	4.22465	1.8e-40	-0.290342	chr8:88618530-88619030	D8-1_up
chr5	147340948	147341448	-6.77918	1.9e-40	0.344825	chr5:147340948-147341448	D8-1_down
chr1	130993660	130994160	3.87763	2.1e-40	-0.263973	chr1:130993660-130994160	D8-1_up
chr15	76274364	76274864	5.3454	2.1e-40	-0.257434	chr15:76274364-76274864	D8-1_up
chr15	73523129	73523629	-5.86748	2.15e-40	0.385323	chr15:73523129-73523629	D8-1_down
chr11	6704840	6705340	-4.45649	2.52e-40	0.40568	chr11:6704840-6705340	D8-1_down
chr10	20119411	20119911	2.44875	2.97e-40	-0.31801	chr10:20119411-20119911	D8-1_up
chr8	85624399	85624899	-3.99939	3.53e-40	0.498894	chr8:85624399-85624899	D8-1_down
chr10	118440631	118441131	2.07506	4.01e-40	-0.320089	chr10:118440631-118441131	D8-1_up
chr13	8783661	8784161	-3.8	4.01e-40	0.474855	chr13:8783661-8784161	D8-1_down
chr15	103152840	103153340	4.59707	4.19e-40	-0.276221	chr15:103152840-103153340	D8-1_up
chr13	56476670	56477170	-3.89398	4.83e-40	0.463723	chr13:56476670-56477170	D8-1_down
chr4	135169036	135169536	4.56868	5.15e-40	-0.271753	chr4:135169036-135169536	D8-1_up
chr8	119569797	119570297	-4.62389	5.15e-40	0.429135	chr8:119569797-119570297	D8-1_down
chr8	11008807	11009307	-2.99015	5.64e-40	0.469731	chr8:11008807-11009307	D8-1_down
chr16	5445698	5446198	-7.61677	5.79e-40	0.390559	chr16:5445698-5446198	D8-1_down
chr6	82744546	82745046	5.15485	7.85e-40	-0.238731	chr6:82744546-82745046	D8-1_up
chr9	21250028	21250528	4.56151	8.56e-40	-0.269176	chr9:21250028-21250528	D8-1_up
chr1	138289963	138290463	5.26503	8.62e-40	-0.256248	chr1:138289963-138290463	D8-1_up
chr14	20173767	20174267	3.348	1.2e-39	-0.287169	chr14:20173767-20174267	D8-1_up
chr17	29065992	29066492	6.37476	1.25e-39	-0.232431	chr17:29065992-29066492	D8-1_up
chr19	41366480	41366980	6.18113	1.47e-39	-0.241965	chr19:41366480-41366980	D8-1_up
chr6	108309903	108310403	5.63159	1.78e-39	-0.25214	chr6:108309903-108310403	D8-1_up
chr2	79001289	79001789	6.98307	2.17e-39	-0.251014	chr2:79001289-79001789	D8-1_up
chr12	17724695	17725195	-3.13068	2.74e-39	0.490571	chr12:17724695-17725195	D8-1_down
chr19	29342431	29342931	5.91594	3.1e-39	-0.279749	chr19:29342431-29342931	D8-1_up
chr15	94255037	94255537	-5.43544	3.37e-39	0.413257	chr15:94255037-94255537	D8-1_down
chr15	53491994	53492494	7.00203	4.19e-39	-0.25436	chr15:53491994-53492494	D8-1_up
chr13	113090422	113090922	5.65995	5.02e-39	-0.268994	chr13:113090422-113090922	D8-1_up
chr14	25527251	25527751	3.0202	5.23e-39	-0.303803	chr14:25527251-25527751	D8-1_up
chr11	72342126	72342626	5.38987	5.62e-39	-0.258984	chr11:72342126-72342626	D8-1_up
chr4	32291425	32291925	-4.22828	6.63e-39	0.47103	chr4:32291425-32291925	D8-1_down
chr7	66301430	66301930	3.95682	6.97e-39	-0.275215	chr7:66301430-66301930	D8-1_up
chr17	44557144	44557644	4.02837	7.83e-39	-0.299654	chr17:44557144-44557644	D8-1_up
chr8	128645416	128645916	3.35684	1.06e-38	-0.272364	chr8:128645416-128645916	D8-1_up
chr19	56450907	56451407	4.66915	1.36e-38	-0.275595	chr19:56450907-56451407	D8-1_up
chr19	10815655	10816155	4.84649	1.41e-38	-0.261802	chr19:10815655-10816155	D8-1_up
chrX	164013314	164013814	5.10275	1.48e-38	-0.240523	chrX:164013314-164013814	D8-1_up
chr11	83629637	83630137	6.99282	1.53e-38	-0.252729	chr11:83629637-83630137	D8-1_up
chr4	145305958	145306458	7.16413	1.53e-38	-0.284846	chr4:145305958-145306458	D8-1_up
chr6	67399460	67399960	2.49299	1.55e-38	-0.333921	chr6:67399460-67399960	D8-1_up
chr1	171629127	171629627	1.83871	1.72e-38	-0.298276	chr1:171629127-171629627	D8-1_up
chr1	40393175	40393675	5.83378	1.83e-38	-0.265972	chr1:40393175-40393675	D8-1_up
chr14	68035190	68035690	6.16384	1.95e-38	-0.237038	chr14:68035190-68035690	D8-1_up
chr8	83611966	83612466	-5.23136	2.17e-38	0.432202	chr8:83611966-83612466	D8-1_down
chr11	97123284	97123784	4.33999	2.22e-38	-0.276717	chr11:97123284-97123784	D8-1_up
chr5	21248780	21249280	6.05475	2.3e-38	-0.278521	chr5:21248780-21249280	D8-1_up
chr3	137954172	137954672	5.43707	2.46e-38	-0.248124	chr3:137954172-137954672	D8-1_up
chr1	54421623	54422123	-4.87906	2.65e-38	0.428667	chr1:54421623-54422123	D8-1_down
chr2	72281925	72282425	-4.69845	2.78e-38	0.416468	chr2:72281925-72282425	D8-1_down
chr1	184793409	184793909	-3.28932	2.79e-38	0.475548	chr1:184793409-184793909	D8-1_down
chr14	70798533	70799033	3.77209	2.8e-38	-0.266444	chr14:70798533-70799033	D8-1_up
chr7	118294665	118295165	3.69315	2.81e-38	-0.294614	chr7:118294665-118295165	D8-1_up
chr11	96912576	96913076	2.44804	2.93e-38	-0.308625	chr11:96912576-96913076	D8-1_up
chr17	33947680	33948180	-3.43336	3.13e-38	0.427062	chr17:33947680-33948180	D8-1_down
chr8	111582352	111582852	-6.59931	3.61e-38	0.345393	chr8:111582352-111582852	D8-1_down
chr4	134047629	134048129	3.15014	4.01e-38	-0.271991	chr4:134047629-134048129	D8-1_up
chr8	120716272	120716772	2.84399	4.36e-38	-0.275279	chr8:120716272-120716772	D8-1_up
chr11	108068358	108068858	5.1816	4.64e-38	-0.265517	chr11:108068358-108068858	D8-1_up
chr7	128137371	128137871	6.75549	5.08e-38	-0.254151	chr7:128137371-128137871	D8-1_up
chr5	73556949	73557449	6.97025	5.27e-38	-0.248775	chr5:73556949-73557449	D8-1_up
chr7	66839358	66839858	-3.44036	5.33e-38	0.412687	chr7:66839358-66839858	D8-1_down
chr6	113672903	113673403	4.7047	5.38e-38	-0.270202	chr6:113672903-113673403	D8-1_up
chr1	92806685	92807185	3.34846	8.96e-38	-0.269427	chr1:92806685-92807185	D8-1_up
chr15	89282461	89282961	-4.1671	9.2e-38	0.414011	chr15:89282461-89282961	D8-1_down
chr4	97860862	97861362	6.95603	1.01e-37	-0.246315	chr4:97860862-97861362	D8-1_up
chr2	35994240	35994740	6.07088	1.03e-37	-0.248747	chr2:35994240-35994740	D8-1_up
chr9	120691976	120692476	-4.05834	1.3e-37	0.356251	chr9:120691976-120692476	D8-1_down
chr5	114680823	114681323	-5.13057	1.38e-37	0.365551	chr5:114680823-114681323	D8-1_down
chr7	101316572	101317072	5.01559	1.38e-37	-0.228794	chr7:101316572-101317072	D8-1_up
chr9	115561189	115561689	-3.56885	1.5e-37	0.477346	chr9:115561189-115561689	D8-1_down
chr1	164453670	164454170	-5.98185	1.58e-37	0.337126	chr1:164453670-164454170	D8-1_down
chr13	112396475	112396975	4.09118	1.64e-37	-0.260759	chr13:112396475-112396975	D8-1_up
chr11	86606581	86607081	3.34621	1.87e-37	-0.267322	chr11:86606581-86607081	D8-1_up
chr6	130311790	130312290	6.1395	1.87e-37	-0.275168	chr6:130311790-130312290	D8-1_up
chr14	71120342	71120842	7.0554	1.9e-37	-0.264021	chr14:71120342-71120842	D8-1_up
chr6	122269080	122269580	5.98447	2e-37	-0.253577	chr6:122269080-122269580	D8-1_up
chr8	106007103	106007603	6.11643	2.46e-37	-0.235956	chr8:106007103-106007603	D8-1_up
chr18	67308121	67308621	4.04329	2.49e-37	-0.224537	chr18:67308121-67308621	D8-1_up
chr11	5411552	5412052	-4.00681	2.59e-37	0.399853	chr11:5411552-5412052	D8-1_down
chr5	119633574	119634074	-6.34636	2.64e-37	0.306625	chr5:119633574-119634074	D8-1_down
chr11	83530275	83530775	3.64513	2.88e-37	-0.301104	chr11:83530275-83530775	D8-1_up
chr19	21863466	21863966	6.98437	3.59e-37	-0.251242	chr19:21863466-21863966	D8-1_up
chr6	8648614	8649114	4.09616	3.59e-37	-0.291667	chr6:8648614-8649114	D8-1_up
chr10	121886725	121887225	-4.71544	3.61e-37	0.369621	chr10:121886725-121887225	D8-1_down
chr12	69579539	69580039	5.02975	4.7e-37	-0.248227	chr12:69579539-69580039	D8-1_up
chr19	53399166	53399666	6.11565	5.53e-37	-0.274012	chr19:53399166-53399666	D8-1_up
chr8	10945821	10946321	-4.30384	6.26e-37	0.304199	chr8:10945821-10946321	D8-1_down
chr2	91645747	91646247	-5.09332	6.46e-37	0.407435	chr2:91645747-91646247	D8-1_down
chr8	13987097	13987597	-2.8666	7.66e-37	0.413177	chr8:13987097-13987597	D8-1_down
chr16	23225210	23225710	-4.2385	8.79e-37	0.348346	chr16:23225210-23225710	D8-1_down
chr14	67841673	67842173	6.11915	9.11e-37	-0.224557	chr14:67841673-67842173	D8-1_up
chr3	121426828	121427328	-4.24021	9.38e-37	0.361771	chr3:121426828-121427328	D8-1_down
chr17	44463651	44464151	5.79254	9.49e-37	-0.219116	chr17:44463651-44464151	D8-1_up
chr18	39010418	39010918	3.06741	9.94e-37	-0.228046	chr18:39010418-39010918	D8-1_up
chr17	35526578	35527078	4.71703	1.27e-36	-0.241627	chr17:35526578-35527078	D8-1_up
chr14	79236245	79236745	-3.54857	1.39e-36	0.424283	chr14:79236245-79236745	D8-1_down
chr6	122270079	122270579	5.34719	1.54e-36	-0.238773	chr6:122270079-122270579	D8-1_up
chr10	26229463	26229963	2.90109	1.68e-36	-0.2609	chr10:26229463-26229963	D8-1_up
chr10	39479330	39479830	2.20159	2.13e-36	-0.267011	chr10:39479330-39479830	D8-1_up
chr10	88405715	88406215	2.34155	2.21e-36	-0.29672	chr10:88405715-88406215	D8-1_up
chr10	26228101	26228601	5.37105	2.22e-36	-0.252365	chr10:26228101-26228601	D8-1_up
chr17	79964863	79965363	-4.0695	2.52e-36	0.390522	chr17:79964863-79965363	D8-1_down
chr7	37490215	37490715	-4.80605	2.52e-36	0.322767	chr7:37490215-37490715	D8-1_down
chr6	52473884	52474384	5.11557	4.1e-36	-0.233963	chr6:52473884-52474384	D8-1_up
chr3	108865546	108866046	-5.33034	4.89e-36	0.341567	chr3:108865546-108866046	D8-1_down
chr10	68199396	68199896	4.25858	5.16e-36	-0.260258	chr10:68199396-68199896	D8-1_up
chr10	77626636	77627136	4.50383	5.27e-36	-0.221595	chr10:77626636-77627136	D8-1_up
chr11	83536954	83537454	2.80767	5.43e-36	-0.273116	chr11:83536954-83537454	D8-1_up
chr14	103033298	103033798	3.28496	6.09e-36	-0.242832	chr14:103033298-103033798	D8-1_up
chr7	24467850	24468350	-5.87445	7.08e-36	0.338743	chr7:24467850-24468350	D8-1_down
chr5	113641020	113641520	5.65768	7.77e-36	-0.217701	chr5:113641020-113641520	D8-1_up
chr13	38503396	38503896	2.89448	7.87e-36	-0.264038	chr13:38503396-38503896	D8-1_up
chr2	103754580	103755080	5.53311	8.11e-36	-0.235089	chr2:103754580-103755080	D8-1_up
chr9	48538216	48538716	-3.29404	8.11e-36	0.392479	chr9:48538216-48538716	D8-1_down
chr13	113170253	113170753	3.34345	9.82e-36	-0.212992	chr13:113170253-113170753	D8-1_up
chr11	75560923	75561423	-3.60015	1.11e-35	0.302258	chr11:75560923-75561423	D8-1_down
chr2	72136845	72137345	-5.07067	1.22e-35	0.327193	chr2:72136845-72137345	D8-1_down
chr11	88073229	88073729	-3.56588	1.37e-35	0.39796	chr11:88073229-88073729	D8-1_down
chr13	113061670	113062170	6.8357	1.73e-35	-0.226445	chr13:113061670-113062170	D8-1_up
chr19	3731129	3731629	-4.2223	1.85e-35	0.398713	chr19:3731129-3731629	D8-1_down
chr9	65404621	65405121	4.34219	1.85e-35	-0.218669	chr9:65404621-65405121	D8-1_up
chr9	121992982	121993482	-6.06971	1.89e-35	0.344234	chr9:121992982-121993482	D8-1_down
chr7	123218172	123218672	5.05424	1.91e-35	-0.220511	chr7:123218172-123218672	D8-1_up
chr11	60032494	60032994	-4.65472	2.46e-35	0.285913	chr11:60032494-60032994	D8-1_down
chr8	36123045	36123545	-4.96029	2.62e-35	0.33494	chr8:36123045-36123545	D8-1_down
chr14	31433105	31433605	-4.42531	2.95e-35	0.309407	chr14:31433105-31433605	D8-1_down
chr2	85013902	85014402	2.82603	3.6e-35	-0.251512	chr2:85013902-85014402	D8-1_up
chr3	105133042	105133542	-6.62726	3.62e-35	0.268972	chr3:105133042-105133542	D8-1_down
chr14	18001854	18002354	-3.73728	3.66e-35	0.467881	chr14:18001854-18002354	D8-1_down
chr6	129678647	129679147	5.49328	4.32e-35	-0.208936	chr6:129678647-129679147	D8-1_up
chr18	80684350	80684850	2.75071	4.48e-35	-0.280225	chr18:80684350-80684850	D8-1_up
chr10	38884680	38885180	-4.88587	4.98e-35	0.357373	chr10:38884680-38885180	D8-1_down
chr6	73279548	73280048	-4.42096	5.05e-35	0.454586	chr6:73279548-73280048	D8-1_down
chr7	31086251	31086751	4.4661	5.33e-35	-0.26291	chr7:31086251-31086751	D8-1_up
chr1	128602534	128603034	-3.64953	5.82e-35	0.399525	chr1:128602534-128603034	D8-1_down
chr10	7211290	7211790	-5.33308	7.74e-35	0.252637	chr10:7211290-7211790	D8-1_down
chr6	72623929	72624429	5.13673	8.71e-35	-0.247757	chr6:72623929-72624429	D8-1_up
chr6	28351103	28351603	-5.29154	9.09e-35	0.360441	chr6:28351103-28351603	D8-1_down
chr6	122293763	122294263	3.61229	9.23e-35	-0.285612	chr6:122293763-122294263	D8-1_up
chr11	108268385	108268885	2.69149	1.06e-34	-0.30516	chr11:108268385-108268885	D8-1_up
chr10	61328017	61328517	2.19593	1.1e-34	-0.258188	chr10:61328017-61328517	D8-1_up
chr10	117969718	117970218	6.83654	1.17e-34	-0.226578	chr10:117969718-117970218	D8-1_up
chr9	96714026	96714526	2.40367	1.32e-34	-0.30346	chr9:96714026-96714526	D8-1_up
chr13	28551560	28552060	-4.60779	1.81e-34	0.350166	chr13:28551560-28552060	D8-1_down
chr12	118371860	118372360	3.74088	1.96e-34	-0.21118	chr12:118371860-118372360	D8-1_up
chr5	107840576	107841076	-4.09908	2e-34	0.435815	chr5:107840576-107841076	D8-1_down
chr5	103442092	103442592	6.89868	2.24e-34	-0.236638	chr5:103442092-103442592	D8-1_up
chr12	100480542	100481042	2.13502	3.02e-34	-0.286176	chr12:100480542-100481042	D8-1_up
chr4	132771708	132772208	5.75407	3.42e-34	-0.229761	chr4:132771708-132772208	D8-1_up
chr1	39091092	39091592	-4.25161	3.52e-34	0.339125	chr1:39091092-39091592	D8-1_down
chr11	97104052	97104552	5.09303	4.12e-34	-0.225135	chr11:97104052-97104552	D8-1_up
chr11	67563085	67563585	6.96793	4.25e-34	-0.248373	chr11:67563085-67563585	D8-1_up
chr19	46728711	46729211	6.55908	4.25e-34	-0.186586	chr19:46728711-46729211	D8-1_up
chr1	127322407	127322907	-4.47287	4.48e-34	0.355731	chr1:127322407-127322907	D8-1_down
chr2	144441293	144441793	6.30564	5.05e-34	-0.234911	chr2:144441293-144441793	D8-1_up
chr15	74769031	74769531	-4.38771	5.07e-34	0.315974	chr15:74769031-74769531	D8-1_down
chr16	93392013	93392513	3.98337	6e-34	-0.260747	chr16:93392013-93392513	D8-1_up
chr2	128318231	128318731	2.94571	6.75e-34	-0.252953	chr2:128318231-128318731	D8-1_up
chr7	66228465	66228965	2.8981	7.06e-34	-0.243877	chr7:66228465-66228965	D8-1_up
chr14	122902095	122902595	-3.41792	7.14e-34	0.388576	chr14:122902095-122902595	D8-1_down
chr5	20332516	20333016	-4.70428	7.54e-34	0.381557	chr5:20332516-20333016	D8-1_down
chr11	104661076	104661576	-3.32661	7.66e-34	0.417556	chr11:104661076-104661576	D8-1_down
chr3	135527740	135528240	6.88551	7.95e-34	-0.234469	chr3:135527740-135528240	D8-1_up
chr16	52006946	52007446	-7.0826	7.98e-34	0.380771	chr16:52006946-52007446	D8-1_down
chr11	32061818	32062318	-3.5687	8.84e-34	0.444463	chr11:32061818-32062318	D8-1_down
chr3	96881939	96882439	1.13739	8.88e-34	-0.280976	chr3:96881939-96882439	D8-1_up
chr13	6635121	6635621	3.14397	9.25e-34	-0.220929	chr13:6635121-6635621	D8-1_up
chr10	4099910	4100410	-3.59197	9.62e-34	0.393856	chr10:4099910-4100410	D8-1_down
chr12	107729222	107729722	-4.28779	1.04e-33	0.374686	chr12:107729222-107729722	D8-1_down
chr9	95750102	95750602	3.32649	1.14e-33	-0.278608	chr9:95750102-95750602	D8-1_up
chr14	60118050	60118550	-4.33287	1.21e-33	0.327989	chr14:60118050-60118550	D8-1_down
chr6	29245718	29246218	4.38641	1.24e-33	-0.229441	chr6:29245718-29246218	D8-1_up
chr12	69385790	69386290	1.97529	1.55e-33	-0.252517	chr12:69385790-69386290	D8-1_up
chr3	97273820	97274320	-6.35946	1.95e-33	0.277776	chr3:97273820-97274320	D8-1_down
chr6	142941870	142942370	-5.08256	2.03e-33	0.33731	chr6:142941870-142942370	D8-1_down
chr5	146783837	146784337	-4.1188	2.5e-33	0.355241	chr5:146783837-146784337	D8-1_down
chr6	119198891	119199391	2.70337	2.52e-33	-0.247898	chr6:119198891-119199391	D8-1_up
chr2	128294933	128295433	2.12995	2.66e-33	-0.276343	chr2:128294933-128295433	D8-1_up
chr2	181410672	181411172	1.89935	3.14e-33	-0.272912	chr2:181410672-181411172	D8-1_up
chr8	94447457	94447957	4.91291	3.77e-33	-0.211667	chr8:94447457-94447957	D8-1_up
chr11	46474142	46474642	5.75937	4.51e-33	-0.202657	chr11:46474142-46474642	D8-1_up
chr7	128166357	128166857	5.72847	4.58e-33	-0.218695	chr7:128166357-128166857	D8-1_up
chr9	94945505	94946005	-5.10235	4.91e-33	0.312876	chr9:94945505-94946005	D8-1_down
chr9	95832634	95833134	5.39053	4.91e-33	-0.203672	chr9:95832634-95833134	D8-1_up
chr17	71288100	71288600	4.14095	5.28e-33	-0.251866	chr17:71288100-71288600	D8-1_up
chr6	127991781	127992281	-3.15641	5.89e-33	0.404033	chr6:127991781-127992281	D8-1_down
chr14	47361908	47362408	4.02933	7.77e-33	-0.24088	chr14:47361908-47362408	D8-1_up
chr11	43528510	43529010	-4.30364	8.04e-33	0.25478	chr11:43528510-43529010	D8-1_down
chr1	13639455	13639955	5.24686	9.57e-33	-0.225767	chr1:13639455-13639955	D8-1_up
chr11	67564158	67564658	6.72008	1.01e-32	-0.208852	chr11:67564158-67564658	D8-1_up
chr16	38371849	38372349	6.54212	1.07e-32	-0.235443	chr16:38371849-38372349	D8-1_up
chr19	21913749	21914249	6.40979	1.13e-32	-0.233935	chr19:21913749-21914249	D8-1_up
chr19	21912945	21913445	5.97883	1.16e-32	-0.211782	chr19:21912945-21913445	D8-1_up
chr11	116406374	116406874	2.16246	1.18e-32	-0.275313	chr11:116406374-116406874	D8-1_up
chr4	6970483	6970983	-4.06232	1.22e-32	0.384174	chr4:6970483-6970983	D8-1_down
chr16	94254522	94255022	-6.37702	1.38e-32	0.295558	chr16:94254522-94255022	D8-1_down
chr5	135956095	135956595	3.65154	1.54e-32	-0.227737	chr5:135956095-135956595	D8-1_up
chr8	128646396	128646896	5.11832	1.82e-32	-0.196536	chr8:128646396-128646896	D8-1_up
chr13	28512522	28513022	-3.02793	1.83e-32	0.528218	chr13:28512522-28513022	D8-1_down
chr11	108052315	108052815	6.87473	1.89e-32	-0.232709	chr11:108052315-108052815	D8-1_up
chr17	86123069	86123569	5.84951	2.1e-32	-0.203508	chr17:86123069-86123569	D8-1_up
chr7	48900358	48900858	3.26798	2.42e-32	-0.205276	chr7:48900358-48900858	D8-1_up
chr15	36364027	36364527	2.4509	3.25e-32	-0.266906	chr15:36364027-36364527	D8-1_up
chr4	132748735	132749235	2.52142	3.56e-32	-0.302925	chr4:132748735-132749235	D8-1_up
chr11	97118077	97118577	6.3907	3.75e-32	-0.19615	chr11:97118077-97118577	D8-1_up
chr2	79065293	79065793	6.19359	4.05e-32	-0.227591	chr2:79065293-79065793	D8-1_up
chr17	83158017	83158517	6.09303	4.5e-32	-0.19179	chr17:83158017-83158517	D8-1_up
chr16	44361872	44362372	1.94945	4.53e-32	-0.261024	chr16:44361872-44362372	D8-1_up
chr19	41332970	41333470	5.74457	4.56e-32	-0.195109	chr19:41332970-41333470	D8-1_up
chr18	32598015	32598515	-6.12246	4.8e-32	0.32265	chr18:32598015-32598515	D8-1_down
chr10	78594522	78595022	-5.11063	4.86e-32	0.27497	chr10:78594522-78595022	D8-1_down
chr5	73193574	73194074	3.2051	5.3e-32	-0.211877	chr5:73193574-73194074	D8-1_up
chr17	28590749	28591249	5.54339	5.51e-32	-0.228742	chr17:28590749-28591249	D8-1_up
chr18	61707434	61707934	2.54902	5.64e-32	-0.236616	chr18:61707434-61707934	D8-1_up
chr4	16163725	16164225	1.45858	6.19e-32	-0.506333	chr4:16163725-16164225	D8-1_up
chr13	101707177	101707677	2.05637	6.27e-32	-0.278246	chr13:101707177-101707677	D8-1_up
chr12	25211316	25211816	6.63581	6.66e-32	-0.196888	chr12:25211316-25211816	D8-1_up
chr7	75715053	75715553	3.55042	6.79e-32	-0.229918	chr7:75715053-75715553	D8-1_up
chr6	124750386	124750886	-5.02496	7.77e-32	0.269802	chr6:124750386-124750886	D8-1_down
chr18	56733791	56734291	2.47262	7.89e-32	-0.235067	chr18:56733791-56734291	D8-1_up
chr14	64392564	64393064	-5.34056	8.06e-32	0.327851	chr14:64392564-64393064	D8-1_down
chr5	149594178	149594678	2.65542	8.99e-32	-0.227545	chr5:149594178-149594678	D8-1_up
chr5	73286431	73286931	4.87105	9.28e-32	-0.207864	chr5:73286431-73286931	D8-1_up
chr7	132317066	132317566	-3.47635	9.52e-32	0.312945	chr7:132317066-132317566	D8-1_down
chr3	37205156	37205656	-2.58952	9.73e-32	0.438032	chr3:37205156-37205656	D8-1_down
chr11	67526496	67526996	5.57324	1.09e-31	-0.201999	chr11:67526496-67526996	D8-1_up
chr7	66159974	66160474	3.72365	1.15e-31	-0.206827	chr7:66159974-66160474	D8-1_up
chr18	81863083	81863583	-4.79492	1.22e-31	0.32277	chr18:81863083-81863583	D8-1_down
chr10	96693742	96694242	-5.54341	1.22e-31	0.290518	chr10:96693742-96694242	D8-1_down
chr1	61050281	61050781	6.5319	1.23e-31	-0.183066	chr1:61050281-61050781	D8-1_up
chr5	96200194	96200694	5.00005	1.23e-31	-0.201042	chr5:96200194-96200694	D8-1_up
chr12	25958470	25958970	-2.93106	1.26e-31	0.453047	chr12:25958470-25958970	D8-1_down
chr13	95987113	95987613	4.64161	1.26e-31	-0.208746	chr13:95987113-95987613	D8-1_up
chr2	165540894	165541394	6.45994	1.26e-31	-0.216641	chr2:165540894-165541394	D8-1_up
chr6	39283681	39284181	6.40471	1.26e-31	-0.20841	chr6:39283681-39284181	D8-1_up
chr9	115474115	115474615	-4.45598	1.56e-31	0.299164	chr9:115474115-115474615	D8-1_down
chr4	118162033	118162533	5.61576	1.91e-31	-0.195832	chr4:118162033-118162533	D8-1_up
chr7	132316538	132317038	-2.88466	2.18e-31	0.270155	chr7:132316538-132317038	D8-1_down
chr2	163103166	163103666	3.76571	2.61e-31	-0.232289	chr2:163103166-163103666	D8-1_up
chr4	116185059	116185559	4.25074	2.61e-31	-0.217099	chr4:116185059-116185559	D8-1_up
chr1	192062595	192063095	4.02341	2.71e-31	-0.19915	chr1:192062595-192063095	D8-1_up
chr2	118008016	118008516	-6.59078	2.82e-31	0.295743	chr2:118008016-118008516	D8-1_down
chr4	150583768	150584268	-5.85391	3.21e-31	0.209866	chr4:150583768-150584268	D8-1_down
chr3	68966889	68967389	-5.73507	3.65e-31	0.272965	chr3:68966889-68967389	D8-1_down
chr2	168429536	168430036	3.906	3.67e-31	-0.202215	chr2:168429536-168430036	D8-1_up
chr5	114505186	114505686	-3.55837	4.11e-31	0.291495	chr5:114505186-114505686	D8-1_down
chr8	88592642	88593142	5.36945	4.18e-31	-0.206214	chr8:88592642-88593142	D8-1_up
chr12	25350704	25351204	6.65517	4.25e-31	-0.199575	chr12:25350704-25351204	D8-1_up
chr18	41979420	41979920	-5.75187	4.25e-31	0.337128	chr18:41979420-41979920	D8-1_down
chr19	41365541	41366041	4.86909	4.25e-31	-0.196423	chr19:41365541-41366041	D8-1_up
chr5	105839844	105840344	6.76488	4.25e-31	-0.215502	chr5:105839844-105840344	D8-1_up
chr7	16055498	16055998	5.43718	4.25e-31	-0.192837	chr7:16055498-16055998	D8-1_up
chr9	114016341	114016841	6.78801	4.25e-31	-0.219017	chr9:114016341-114016841	D8-1_up
chr6	128025459	128025959	-4.58346	4.41e-31	0.386662	chr6:128025459-128025959	D8-1_down
chr11	68442280	68442780	2.34394	4.5e-31	-0.247668	chr11:68442280-68442780	D8-1_up
chr19	5704127	5704627	1.99631	4.63e-31	-0.284175	chr19:5704127-5704627	D8-1_up
chr3	131190589	131191089	-4.94943	5.03e-31	0.303788	chr3:131190589-131191089	D8-1_down
chr11	67527006	67527506	6.05891	5.38e-31	-0.199137	chr11:67527006-67527506	D8-1_up
chr4	57640212	57640712	-6.47765	5.67e-31	0.351134	chr4:57640212-57640712	D8-1_down
chr11	97130248	97130748	5.4485	6.56e-31	-0.208004	chr11:97130248-97130748	D8-1_up
chr16	23224573	23225073	-4.56806	6.75e-31	0.270421	chr16:23224573-23225073	D8-1_down
chr15	76273691	76274191	5.03696	7.56e-31	-0.192048	chr15:76273691-76274191	D8-1_up
chr4	106598391	106598891	6.69527	7.9e-31	-0.205256	chr4:106598391-106598891	D8-1_up
chr13	113087555	113088055	3.02087	8.01e-31	-0.22057	chr13:113087555-113088055	D8-1_up
chr4	32179709	32180209	4.76676	8.05e-31	-0.187231	chr4:32179709-32180209	D8-1_up
chr5	64471896	64472396	3.35938	8.35e-31	-0.227142	chr5:64471896-64472396	D8-1_up
chr13	52100120	52100620	-5.35099	8.92e-31	0.273184	chr13:52100120-52100620	D8-1_down
chr10	18008025	18008525	4.34758	9.03e-31	-0.206367	chr10:18008025-18008525	D8-1_up
chr18	60952301	60952801	-6.469	9.42e-31	0.253314	chr18:60952301-60952801	D8-1_down
chr12	106311065	106311565	-4.89247	9.98e-31	0.246031	chr12:106311065-106311565	D8-1_down
chr2	27487263	27487763	5.84768	1.02e-30	-0.238675	chr2:27487263-27487763	D8-1_up
chr10	94847003	94847503	5.96451	1.05e-30	-0.200269	chr10:94847003-94847503	D8-1_up
chr1	155201221	155201721	5.01325	1.07e-30	-0.200445	chr1:155201221-155201721	D8-1_up
chr16	91056329	91056829	-3.02562	1.24e-30	0.46835	chr16:91056329-91056829	D8-1_down
chr11	114873061	114873561	-2.59624	1.27e-30	0.391228	chr11:114873061-114873561	D8-1_down
chr3	132871231	132871731	5.69002	1.31e-30	-0.229288	chr3:132871231-132871731	D8-1_up
chr12	28800515	28801015	-7.09213	1.45e-30	0.270882	chr12:28800515-28801015	D8-1_down
chr7	65714233	65714733	6.78926	1.45e-30	-0.219208	chr7:65714233-65714733	D8-1_up
chr3	101407567	101408067	-4.05318	1.6e-30	0.321652	chr3:101407567-101408067	D8-1_down
chr13	113180745	113181245	6.28922	1.61e-30	-0.206891	chr13:113180745-113181245	D8-1_up
chr13	30625356	30625856	4.72388	1.67e-30	-0.201983	chr13:30625356-30625856	D8-1_up
chr8	125391253	125391753	-3.03874	1.7e-30	0.360565	chr8:125391253-125391753	D8-1_down
chr8	86837176	86837676	4.27298	1.82e-30	-0.224857	chr8:86837176-86837676	D8-1_up
chr9	115387452	115387952	-5.22489	1.91e-30	0.293224	chr9:115387452-115387952	D8-1_down
chr10	81401630	81402130	3.92373	2.38e-30	-0.201259	chr10:81401630-81402130	D8-1_up
chr5	53402626	53403126	5.56442	2.38e-30	-0.213199	chr5:53402626-53403126	D8-1_up
chr7	99432275	99432775	3.36792	2.46e-30	-0.238868	chr7:99432275-99432775	D8-1_up
chr1	127796317	127796817	-2.83962	2.57e-30	0.418179	chr1:127796317-127796817	D8-1_down
chr15	37458333	37458833	2.5554	2.66e-30	-0.189194	chr15:37458333-37458833	D8-1_up
chr5	71903378	71903878	-6.885	2.69e-30	0.234386	chr5:71903378-71903878	D8-1_down
chr11	46466836	46467336	5.18913	3.03e-30	-0.213306	chr11:46466836-46467336	D8-1_up
chr6	66493647	66494147	-5.35382	3.13e-30	0.256887	chr6:66493647-66494147	D8-1_down
chr2	151572218	151572718	2.9881	3.49e-30	-0.202205	chr2:151572218-151572718	D8-1_up
chr8	123162780	123163280	-2.67591	3.51e-30	0.407289	chr8:123162780-123163280	D8-1_down
chr9	41143742	41144242	5.63712	3.75e-30	-0.186585	chr9:41143742-41144242	D8-1_up
chr11	83649193	83649693	4.1481	3.93e-30	-0.218518	chr11:83649193-83649693	D8-1_up
chr2	26622888	26623388	-4.12989	4.19e-30	0.343435	chr2:26622888-26623388	D8-1_down
chr11	97133228	97133728	5.20719	4.28e-30	-0.181183	chr11:97133228-97133728	D8-1_up
chr9	63722319	63722819	3.29305	4.56e-30	-0.232184	chr9:63722319-63722819	D8-1_up
chr5	73194703	73195203	5.43384	4.62e-30	-0.204904	chr5:73194703-73195203	D8-1_up
chr8	77461368	77461868	4.60003	4.82e-30	-0.205301	chr8:77461368-77461868	D8-1_up
chr17	74140145	74140645	6.59448	4.97e-30	-0.191271	chr17:74140145-74140645	D8-1_up
chr2	73346321	73346821	6.44841	4.97e-30	-0.172661	chr2:73346321-73346821	D8-1_up
chr9	96740397	96740897	3.14507	6.01e-30	-0.202088	chr9:96740397-96740897	D8-1_up
chr11	83789196	83789696	4.02259	6.03e-30	-0.196066	chr11:83789196-83789696	D8-1_up
chr12	15804841	15805341	-5.27895	6.07e-30	0.280648	chr12:15804841-15805341	D8-1_down
chr9	77513889	77514389	-3.44109	6.89e-30	0.286979	chr9:77513889-77514389	D8-1_down
chr13	73709520	73710020	-3.82092	7.13e-30	0.350551	chr13:73709520-73710020	D8-1_down
chr7	44741185	44741685	3.05985	7.61e-30	-0.21579	chr7:44741185-44741685	D8-1_up
chr7	127628661	127629161	-3.5065	7.74e-30	0.33898	chr7:127628661-127629161	D8-1_down
chr10	88540062	88540562	4.225	8.63e-30	-0.187861	chr10:88540062-88540562	D8-1_up
chr6	51059808	51060308	3.72064	8.79e-30	-0.219519	chr6:51059808-51060308	D8-1_up
chr14	56260539	56261039	5.1296	9.03e-30	-0.18842	chr14:56260539-56261039	D8-1_up
chr13	115107394	115107894	6.60498	9.2e-30	-0.192683	chr13:115107394-115107894	D8-1_up
chr18	36701676	36702176	6.55028	9.2e-30	-0.18544	chr18:36701676-36702176	D8-1_up
chr16	95284115	95284615	-5.61586	9.83e-30	0.255113	chr16:95284115-95284615	D8-1_down
chr18	68227522	68228022	-2.84141	9.92e-30	0.497367	chr18:68227522-68228022	D8-1_down
chr19	11511168	11511668	5.13417	9.92e-30	-0.195681	chr19:11511168-11511668	D8-1_up
chr5	66165676	66166176	2.87072	1.11e-29	-0.199847	chr5:66165676-66166176	D8-1_up
chr17	27405538	27406038	3.47415	1.12e-29	-0.226142	chr17:27405538-27406038	D8-1_up
chr15	59731047	59731547	5.05676	1.18e-29	-0.199636	chr15:59731047-59731547	D8-1_up
chr2	122469003	122469503	-4.08641	1.22e-29	0.360308	chr2:122469003-122469503	D8-1_down
chr3	138893559	138894059	3.7747	1.23e-29	-0.227327	chr3:138893559-138894059	D8-1_up
chr9	21246311	21246811	4.66499	1.24e-29	-0.197085	chr9:21246311-21246811	D8-1_up
chr15	53140239	53140739	-4.5435	1.28e-29	0.330507	chr15:53140239-53140739	D8-1_down
chr1	82836305	82836805	5.73195	1.32e-29	-0.190686	chr1:82836305-82836805	D8-1_up
chr3	142550270	142550770	5.33813	1.39e-29	-0.18311	chr3:142550270-142550770	D8-1_up
chr1	51501219	51501719	3.78986	1.45e-29	-0.197291	chr1:51501219-51501719	D8-1_up
chr14	67911606	67912106	4.46715	1.45e-29	-0.202451	chr14:67911606-67912106	D8-1_up
chr7	68070582	68071082	-4.15354	1.45e-29	0.283355	chr7:68070582-68071082	D8-1_down
chr5	100466543	100467043	3.73688	1.66e-29	-0.2543	chr5:100466543-100467043	D8-1_up
chr11	86648041	86648541	6.43382	1.68e-29	-0.170903	chr11:86648041-86648541	D8-1_up
chr5	28269514	28270014	-2.61722	1.97e-29	0.465149	chr5:28269514-28270014	D8-1_down
chr9	115526293	115526793	-5.67172	2.08e-29	0.358696	chr9:115526293-115526793	D8-1_down
chr15	85233175	85233675	-6.40762	2.09e-29	0.268285	chr15:85233175-85233675	D8-1_down
chr19	9116173	9116673	3.64086	2.25e-29	-0.18594	chr19:9116173-9116673	D8-1_up
chr10	61327431	61327931	2.40011	2.27e-29	-0.188307	chr10:61327431-61327931	D8-1_up
chr8	94458629	94459129	2.72888	2.27e-29	-0.239022	chr8:94458629-94459129	D8-1_up
chr5	149080399	149080899	-3.80145	2.4e-29	0.347746	chr5:149080399-149080899	D8-1_down
chr19	47524830	47525330	-6.03671	2.41e-29	0.270731	chr19:47524830-47525330	D8-1_down
chr8	34397846	34398346	-2.86829	2.48e-29	0.440243	chr8:34397846-34398346	D8-1_down
chr11	97810378	97810878	-3.57835	2.91e-29	0.344533	chr11:97810378-97810878	D8-1_down
chr1	131003247	131003747	6.72849	3.1e-29	-0.210084	chr1:131003247-131003747	D8-1_up
chr11	86428822	86429322	6.47649	3.1e-29	-0.176093	chr11:86428822-86429322	D8-1_up
chr14	15099854	15100354	-7.04982	3.1e-29	0.262995	chr14:15099854-15100354	D8-1_down
chr6	127102805	127103305	6.54793	3.1e-29	-0.185134	chr6:127102805-127103305	D8-1_up
chr10	60396885	60397385	4.52112	3.1e-29	-0.202356	chr10:60396885-60397385	D8-1_up
chr9	118374691	118375191	2.00136	3.2e-29	-0.264853	chr9:118374691-118375191	D8-1_up
chr17	29065183	29065683	6.11909	3.3e-29	-0.154845	chr17:29065183-29065683	D8-1_up
chr11	3344859	3345359	-3.83264	3.4e-29	0.325534	chr11:3344859-3345359	D8-1_down
chr17	73086944	73087444	-5.29021	3.45e-29	0.313462	chr17:73086944-73087444	D8-1_down
chr6	31192616	31193116	3.61905	3.69e-29	-0.196933	chr6:31192616-31193116	D8-1_up
chr9	120059250	120059750	5.96544	3.79e-29	-0.188957	chr9:120059250-120059750	D8-1_up
chr9	123936515	123937015	5.1163	3.79e-29	-0.226848	chr9:123936515-123937015	D8-1_up
chr9	120039270	120039770	2.96275	3.85e-29	-0.244009	chr9:120039270-120039770	D8-1_up
chr12	99329116	99329616	-3.21257	4.84e-29	0.405756	chr12:99329116-99329616	D8-1_down
chr11	117878195	117878695	-3.52112	4.88e-29	0.296814	chr11:117878195-117878695	D8-1_down
chr5	135537961	135538461	2.58879	5.27e-29	-0.245412	chr5:135537961-135538461	D8-1_up
chr4	151990924	151991424	5.50553	5.53e-29	-0.244704	chr4:151990924-151991424	D8-1_up
chr2	146497182	146497682	4.57693	5.53e-29	-0.175842	chr2:146497182-146497682	D8-1_up
chr19	56759665	56760165	6.68199	5.68e-29	-0.203357	chr19:56759665-56760165	D8-1_up
chr3	59296426	59296926	6.49891	5.68e-29	-0.178882	chr3:59296426-59296926	D8-1_up
chr4	145274796	145275296	3.81832	6.12e-29	-0.215807	chr4:145274796-145275296	D8-1_up
chr6	120934116	120934616	-4.69015	8.68e-29	0.362901	chr6:120934116-120934616	D8-1_down
chr12	25338679	25339179	2.37253	8.99e-29	-0.237538	chr12:25338679-25339179	D8-1_up
chr11	43365838	43366338	5.61134	9.04e-29	-0.223533	chr11:43365838-43366338	D8-1_up
chr6	52965432	52965932	3.0972	9.58e-29	-0.207682	chr6:52965432-52965932	D8-1_up
chr7	83148105	83148605	-4.8269	9.89e-29	0.207497	chr7:83148105-83148605	D8-1_down
chr13	114188702	114189202	-3.11724	1.01e-28	0.302643	chr13:114188702-114189202	D8-1_down
chr6	134066836	134067336	4.4552	1.04e-28	-0.200854	chr6:134066836-134067336	D8-1_up
chr1	184534301	184534801	6.8467	1.05e-28	-0.228193	chr1:184534301-184534801	D8-1_up
chr13	113168353	113168853	6.2545	1.05e-28	-0.150694	chr13:113168353-113168853	D8-1_up
chr10	121374916	121375416	4.31907	1.13e-28	-0.188986	chr10:121374916-121375416	D8-1_up
chr8	11009565	11010065	-3.61133	1.16e-28	0.23744	chr8:11009565-11010065	D8-1_down
chr17	33563588	33564088	1.52677	1.34e-28	-0.295696	chr17:33563588-33564088	D8-1_up
chr11	54063088	54063588	-5.06045	1.42e-28	0.252665	chr11:54063088-54063588	D8-1_down
chr16	94185327	94185827	-2.82533	1.44e-28	0.43073	chr16:94185327-94185827	D8-1_down
chr17	80772435	80772935	-3.46281	1.48e-28	0.28584	chr17:80772435-80772935	D8-1_down
chr3	84092830	84093330	5.53973	1.5e-28	-0.201467	chr3:84092830-84093330	D8-1_up
chr8	13979751	13980251	-3.98506	1.57e-28	0.263145	chr8:13979751-13980251	D8-1_down
chr9	61054307	61054807	-3.33037	1.57e-28	0.333186	chr9:61054307-61054807	D8-1_down
chr18	35776496	35776996	-4.21292	1.58e-28	0.29399	chr18:35776496-35776996	D8-1_down
chr19	53408290	53408790	5.64129	1.61e-28	-0.185157	chr19:53408290-53408790	D8-1_up
chr17	46879896	46880396	5.46025	1.73e-28	-0.212566	chr17:46879896-46880396	D8-1_up
chr16	95869400	95869900	-2.80304	1.74e-28	0.441957	chr16:95869400-95869900	D8-1_down
chr4	62551935	62552435	-4.64801	1.78e-28	0.296884	chr4:62551935-62552435	D8-1_down
chr6	115559864	115560364	-5.60642	1.78e-28	0.272375	chr6:115559864-115560364	D8-1_down
chr6	108657908	108658408	3.55925	1.79e-28	-0.171424	chr6:108657908-108658408	D8-1_up
chr11	11878696	11879196	-4.53656	1.83e-28	0.215729	chr11:11878696-11879196	D8-1_down
chr4	108349784	108350284	4.22157	1.85e-28	-0.168323	chr4:108349784-108350284	D8-1_up
chr5	105556128	105556628	2.54006	1.85e-28	-0.224193	chr5:105556128-105556628	D8-1_up
chr10	39462561	39463061	6.54944	1.92e-28	-0.18533	chr10:39462561-39463061	D8-1_up
chr12	33158227	33158727	2.86441	2.08e-28	-0.186829	chr12:33158227-33158727	D8-1_up
chr19	29271044	29271544	4.14823	2.08e-28	-0.202956	chr19:29271044-29271544	D8-1_up
chr2	59469878	59470378	-3.5314	2.09e-28	0.292238	chr2:59469878-59470378	D8-1_down
chr10	81510257	81510757	1.47246	2.36e-28	-0.271587	chr10:81510257-81510757	D8-1_up
chr12	25365330	25365830	4.95164	2.45e-28	-0.168284	chr12:25365330-25365830	D8-1_up
chr9	14499121	14499621	1.64009	2.54e-28	-0.21104	chr9:14499121-14499621	D8-1_up
chr5	54105468	54105968	4.75189	2.55e-28	-0.190864	chr5:54105468-54105968	D8-1_up
chr6	136854202	136854702	-3.73534	2.6e-28	0.272174	chr6:136854202-136854702	D8-1_down
chr6	140614756	140615256	2.92079	2.62e-28	-0.205688	chr6:140614756-140615256	D8-1_up
chr3	65922378	65922878	4.88165	2.62e-28	-0.191687	chr3:65922378-65922878	D8-1_up
chr11	4803911	4804411	2.36228	2.71e-28	-0.251327	chr11:4803911-4804411	D8-1_up
chr3	65929325	65929825	2.83267	2.77e-28	-0.253914	chr3:65929325-65929825	D8-1_up
chr6	87447167	87447667	5.60546	2.93e-28	-0.185607	chr6:87447167-87447667	D8-1_up
chr7	71242495	71242995	-5.09734	2.93e-28	0.300564	chr7:71242495-71242995	D8-1_down
chr10	118470201	118470701	2.62033	3e-28	-0.180066	chr10:118470201-118470701	D8-1_up
chr5	36089288	36089788	-2.97917	3.16e-28	0.360146	chr5:36089288-36089788	D8-1_down
chr19	41360422	41360922	3.11733	3.17e-28	-0.226305	chr19:41360422-41360922	D8-1_up
chr4	33077698	33078198	-5.8414	3.17e-28	0.259908	chr4:33077698-33078198	D8-1_down
chr9	88530126	88530626	3.55591	3.31e-28	-0.167458	chr9:88530126-88530626	D8-1_up
chr4	11794301	11794801	2.05429	3.48e-28	-0.274389	chr4:11794301-11794801	D8-1_up
chr4	88010436	88010936	5.22911	3.6e-28	-0.190312	chr4:88010436-88010936	D8-1_up
chr5	151247055	151247555	-3.54447	3.73e-28	0.272842	chr5:151247055-151247555	D8-1_down
chr19	10648131	10648631	-4.08894	3.75e-28	0.253524	chr19:10648131-10648631	D8-1_down
chr17	30046628	30047128	-5.51281	4.01e-28	0.289556	chr17:30046628-30047128	D8-1_down
chr5	32148549	32149049	1.68402	4.31e-28	-0.226334	chr5:32148549-32149049	D8-1_up
chr12	79650671	79651171	4.65054	4.96e-28	-0.204022	chr12:79650671-79651171	D8-1_up
chr11	54162935	54163435	-3.94989	5e-28	0.297746	chr11:54162935-54163435	D8-1_down
chr7	66273434	66273934	4.8464	5.02e-28	-0.19635	chr7:66273434-66273934	D8-1_up
chr7	64185253	64185753	-4.47145	5.08e-28	0.259573	chr7:64185253-64185753	D8-1_down
chr17	18458059	18458559	-5.57549	5.38e-28	0.224175	chr17:18458059-18458559	D8-1_down
chr2	144167314	144167814	3.96613	5.38e-28	-0.165396	chr2:144167314-144167814	D8-1_up
chr1	138954947	138955447	5.57526	5.5e-28	-0.181139	chr1:138954947-138955447	D8-1_up
chr14	48226197	48226697	-3.50499	5.53e-28	0.294685	chr14:48226197-48226697	D8-1_down
chr11	106056835	106057335	-3.2092	5.9e-28	0.344861	chr11:106056835-106057335	D8-1_down
chr8	27120383	27120883	3.14888	6.27e-28	-0.201242	chr8:27120383-27120883	D8-1_up
chr7	72275419	72275919	1.54249	6.82e-28	-0.285314	chr7:72275419-72275919	D8-1_up
chr6	128762524	128763024	3.47092	7.06e-28	-0.175252	chr6:128762524-128763024	D8-1_up
chr9	106771351	106771851	4.51553	7.16e-28	-0.177621	chr9:106771351-106771851	D8-1_up
chr11	83636805	83637305	6.09175	7.2e-28	-0.166253	chr11:83636805-83637305	D8-1_up
chr5	103439124	103439624	3.80135	7.28e-28	-0.189431	chr5:103439124-103439624	D8-1_up
chr12	3897006	3897506	3.92626	7.31e-28	-0.20445	chr12:3897006-3897506	D8-1_up
chr18	39137407	39137907	1.55321	7.63e-28	-0.214341	chr18:39137407-39137907	D8-1_up
chr14	68048287	68048787	3.30997	7.86e-28	-0.169992	chr14:68048287-68048787	D8-1_up
chr19	5726944	5727444	1.97115	8.56e-28	-0.251719	chr19:5726944-5727444	D8-1_up
chr14	61046286	61046786	-4.95162	8.63e-28	0.260522	chr14:61046286-61046786	D8-1_down
chr12	40536174	40536674	-2.5929	9.2e-28	0.433805	chr12:40536174-40536674	D8-1_down
chr3	54708904	54709404	2.96178	1.04e-27	-0.235933	chr3:54708904-54709404	D8-1_up
chr2	65195463	65195963	2.81732	1.06e-27	-0.161702	chr2:65195463-65195963	D8-1_up
chr13	43906223	43906723	-5.6933	1.1e-27	0.325429	chr13:43906223-43906723	D8-1_down
chr13	28953534	28954034	-2.68265	1.17e-27	0.329717	chr13:28953534-28954034	D8-1_down
chr6	50390265	50390765	6.4192	1.17e-27	-0.16916	chr6:50390265-50390765	D8-1_up
chr7	3444622	3445122	6.46582	1.17e-27	-0.174781	chr7:3444622-3445122	D8-1_up
chrX	163995230	163995730	6.53097	1.17e-27	-0.182947	chrX:163995230-163995730	D8-1_up
chr4	11721282	11721782	1.49185	1.23e-27	-0.326454	chr4:11721282-11721782	D8-1_up
chr10	128990920	128991420	-3.0229	1.31e-27	0.348434	chr10:128990920-128991420	D8-1_down
chr11	121697258	121697758	-3.92809	1.33e-27	0.302518	chr11:121697258-121697758	D8-1_down
chr5	117160388	117160888	6.04725	1.36e-27	-0.173837	chr5:117160388-117160888	D8-1_up
chr9	69300216	69300716	4.91839	1.36e-27	-0.17231	chr9:69300216-69300716	D8-1_up
chr1	61423201	61423701	6.17036	1.42e-27	-0.205791	chr1:61423201-61423701	D8-1_up
chr3	9512081	9512581	-5.311	1.42e-27	0.2654	chr3:9512081-9512581	D8-1_down
chr3	101066148	101066648	-4.93686	1.5e-27	0.318897	chr3:101066148-101066648	D8-1_down
chr15	73117855	73118355	-2.71685	1.54e-27	0.560049	chr15:73117855-73118355	D8-1_down
chr15	31649619	31650119	-4.98731	1.6e-27	0.292596	chr15:31649619-31650119	D8-1_down
chr6	51270783	51271283	4.47576	1.6e-27	-0.17871	chr6:51270783-51271283	D8-1_up
chr3	116380347	116380847	2.1235	1.72e-27	-0.239883	chr3:116380347-116380847	D8-1_up
chr13	45873033	45873533	3.47648	1.73e-27	-0.204264	chr13:45873033-45873533	D8-1_up
chr15	78591623	78592123	1.82824	1.85e-27	-0.263106	chr15:78591623-78592123	D8-1_up
chr8	86887926	86888426	3.27779	1.85e-27	-0.218213	chr8:86887926-86888426	D8-1_up
chr7	45771053	45771553	3.2258	1.88e-27	-0.180945	chr7:45771053-45771553	D8-1_up
chr11	99170833	99171333	-2.28521	1.96e-27	0.469764	chr11:99170833-99171333	D8-1_down
chr5	21227090	21227590	3.56939	1.99e-27	-0.211324	chr5:21227090-21227590	D8-1_up
chr6	135433688	135434188	-5.59166	2.04e-27	0.226984	chr6:135433688-135434188	D8-1_down
chr11	70790400	70790900	1.71259	2.11e-27	-0.285592	chr11:70790400-70790900	D8-1_up
chr17	47123524	47124024	6.44015	2.11e-27	-0.171663	chr17:47123524-47124024	D8-1_up
chr5	66190922	66191422	6.3675	2.11e-27	-0.163135	chr5:66190922-66191422	D8-1_up
chr7	90003830	90004330	6.39621	2.11e-27	-0.166454	chr7:90003830-90004330	D8-1_up
chr3	136940975	136941475	2.91907	2.13e-27	-0.206157	chr3:136940975-136941475	D8-1_up
chr19	53273317	53273817	4.48641	2.17e-27	-0.188198	chr19:53273317-53273817	D8-1_up
chr3	52703409	52703909	2.84755	2.18e-27	-0.165046	chr3:52703409-52703909	D8-1_up
chr9	55102052	55102552	5.18527	2.28e-27	-0.182435	chr9:55102052-55102552	D8-1_up
chr12	59169835	59170335	-3.40991	2.33e-27	0.332246	chr12:59169835-59170335	D8-1_down
chr6	122302613	122303113	6.29819	2.35e-27	-0.185084	chr6:122302613-122303113	D8-1_up
chr11	97130766	97131266	6.21839	2.4e-27	-0.186498	chr11:97130766-97131266	D8-1_up
chr8	46941360	46941860	1.39883	2.5e-27	-0.296462	chr8:46941360-46941860	D8-1_up
chrX	142694840	142695340	4.73727	2.58e-27	-0.154696	chrX:142694840-142695340	D8-1_up
chr6	83786343	83786843	5.83751	2.77e-27	-0.179673	chr6:83786343-83786843	D8-1_up
chr11	32013510	32014010	-4.22836	2.8e-27	0.31997	chr11:32013510-32014010	D8-1_down
chr19	47463904	47464404	-3.1966	2.83e-27	0.242216	chr19:47463904-47464404	D8-1_down
chr13	15845741	15846241	-4.20314	2.94e-27	0.253097	chr13:15845741-15846241	D8-1_down
chr9	123756691	123757191	-3.3057	2.96e-27	0.272943	chr9:123756691-123757191	D8-1_down
chr16	11896300	11896800	4.70289	2.97e-27	-0.224826	chr16:11896300-11896800	D8-1_up
chr3	38282820	38283320	-5.07942	2.97e-27	0.317492	chr3:38282820-38283320	D8-1_down
chr1	134097892	134098392	3.04855	3.16e-27	-0.19378	chr1:134097892-134098392	D8-1_up
chr15	59913773	59914273	-4.98694	3.16e-27	0.261597	chr15:59913773-59914273	D8-1_down
chr13	108338245	108338745	3.50312	3.2e-27	-0.199784	chr13:108338245-108338745	D8-1_up
chr13	45861820	45862320	4.38323	3.47e-27	-0.18201	chr13:45861820-45862320	D8-1_up
chr5	140208665	140209165	-4.04232	3.52e-27	0.297562	chr5:140208665-140209165	D8-1_down
chr10	75434432	75434932	3.48488	3.59e-27	-0.202268	chr10:75434432-75434932	D8-1_up
chr3	21126152	21126652	2.90175	3.59e-27	-0.168092	chr3:21126152-21126652	D8-1_up
chr11	16987728	16988228	6.535	3.81e-27	-0.183465	chr11:16987728-16988228	D8-1_up
chr11	115461767	115462267	-4.35443	4.01e-27	0.249127	chr11:115461767-115462267	D8-1_down
chr3	101029266	101029766	-3.16316	4.14e-27	0.335485	chr3:101029266-101029766	D8-1_down
chr10	39472057	39472557	4.36908	4.36e-27	-0.183499	chr10:39472057-39472557	D8-1_up
chr13	44065669	44066169	-5.21062	4.46e-27	0.249911	chr13:44065669-44066169	D8-1_down
chr2	27187437	27187937	-4.55889	4.51e-27	0.309512	chr2:27187437-27187937	D8-1_down
chr5	135542121	135542621	5.94261	4.59e-27	-0.167258	chr5:135542121-135542621	D8-1_up
chr14	57712742	57713242	1.61046	4.96e-27	-0.273316	chr14:57712742-57713242	D8-1_up
chr13	38501270	38501770	3.13833	4.96e-27	-0.184732	chr13:38501270-38501770	D8-1_up
chr18	84302455	84302955	-3.02928	5.03e-27	0.383158	chr18:84302455-84302955	D8-1_down
chr2	11360019	11360519	3.13075	5.15e-27	-0.17035	chr2:11360019-11360519	D8-1_up
chr11	117872140	117872640	-1.71801	5.39e-27	0.536299	chr11:117872140-117872640	D8-1_down
chr1	164503353	164503853	-5.86143	5.5e-27	0.204076	chr1:164503353-164503853	D8-1_down
chr18	23828435	23828935	3.62723	5.5e-27	-0.182498	chr18:23828435-23828935	D8-1_up
chr10	61334415	61334915	3.57337	5.93e-27	-0.191624	chr10:61334415-61334915	D8-1_up
chr1	182382985	182383485	5.56357	6.12e-27	-0.18865	chr1:182382985-182383485	D8-1_up
chr14	71113151	71113651	3.76804	6.35e-27	-0.201055	chr14:71113151-71113651	D8-1_up
chr3	104780446	104780946	1.74725	6.48e-27	-0.19134	chr3:104780446-104780946	D8-1_up
chr17	46172537	46173037	-5.50129	6.5e-27	0.221533	chr17:46172537-46173037	D8-1_down
chr8	128473814	128474314	-4.46713	6.67e-27	0.288428	chr8:128473814-128474314	D8-1_down
chr14	70795901	70796401	6.46316	6.93e-27	-0.174456	chr14:70795901-70796401	D8-1_up
chr9	63089061	63089561	-6.9763	6.93e-27	0.24983	chr9:63089061-63089561	D8-1_down
chr9	96740932	96741432	2.5304	6.97e-27	-0.187919	chr9:96740932-96741432	D8-1_up
chr9	95151724	95152224	3.94814	7.36e-27	-0.181844	chr9:95151724-95152224	D8-1_up
chr8	79399216	79399716	-3.07969	7.84e-27	0.34552	chr8:79399216-79399716	D8-1_down
chr10	17566073	17566573	5.03504	8.13e-27	-0.18708	chr10:17566073-17566573	D8-1_up
chr19	56679760	56680260	4.81354	8.3e-27	-0.157978	chr19:56679760-56680260	D8-1_up
chr8	122430217	122430717	2.89233	8.63e-27	-0.190999	chr8:122430217-122430717	D8-1_up
chr10	40177543	40178043	-6.19348	9.4e-27	0.274017	chr10:40177543-40178043	D8-1_down
chr15	97355864	97356364	2.29599	9.67e-27	-0.196748	chr15:97355864-97356364	D8-1_up
chr4	141861852	141862352	2.57035	9.73e-27	-0.234449	chr4:141861852-141862352	D8-1_up
chr14	52342936	52343436	2.6248	1.02e-26	-0.205235	chr14:52342936-52343436	D8-1_up
chr2	129243780	129244280	1.90084	1.15e-26	-0.282806	chr2:129243780-129244280	D8-1_up
chr15	59761961	59762461	1.30278	1.19e-26	-0.182336	chr15:59761961-59762461	D8-1_up
chr5	111039720	111040220	-4.72846	1.2e-26	0.284422	chr5:111039720-111040220	D8-1_down
chr1	138587751	138588251	1.74202	1.25e-26	-0.218615	chr1:138587751-138588251	D8-1_up
chr2	156970213	156970713	-5.47908	1.25e-26	0.293143	chr2:156970213-156970713	D8-1_down
chr15	5694974	5695474	6.3324	1.27e-26	-0.159166	chr15:5694974-5695474	D8-1_up
chr11	83560371	83560871	3.23689	1.27e-26	-0.201244	chr11:83560371-83560871	D8-1_up
chr19	60212583	60213083	2.88798	1.3e-26	-0.174876	chr19:60212583-60213083	D8-1_up
chr9	66265686	66266186	3.79895	1.36e-26	-0.166453	chr9:66265686-66266186	D8-1_up
chr6	115693303	115693803	2.69351	1.46e-26	-0.198091	chr6:115693303-115693803	D8-1_up
chr12	100165060	100165560	-2.8975	1.48e-26	0.27979	chr12:100165060-100165560	D8-1_down
chr10	19577484	19577984	1.52888	1.55e-26	-0.266165	chr10:19577484-19577984	D8-1_up
chr14	67951154	67951654	2.64575	1.59e-26	-0.20517	chr14:67951154-67951654	D8-1_up
chr11	86592987	86593487	2.23646	1.68e-26	-0.23122	chr11:86592987-86593487	D8-1_up
chr4	44097690	44098190	-6.11399	1.7e-26	0.221905	chr4:44097690-44098190	D8-1_down
chr1	87378561	87379061	-5.12446	1.77e-26	0.264762	chr1:87378561-87379061	D8-1_down
chrX	9200556	9201056	3.12432	1.85e-26	-0.152161	chrX:9200556-9201056	D8-1_up
chr11	46121389	46121889	5.54229	1.91e-26	-0.186112	chr11:46121389-46121889	D8-1_up
chr11	99136373	99136873	-2.69672	1.95e-26	0.393065	chr11:99136373-99136873	D8-1_down
chr2	173023546	173024046	-2.125	2.14e-26	0.447152	chr2:173023546-173024046	D8-1_down
chr11	121610231	121610731	5.36579	2.29e-26	-0.202704	chr11:121610231-121610731	D8-1_up
chr1	131010422	131010922	6.31266	2.31e-26	-0.156976	chr1:131010422-131010922	D8-1_up
chr14	121553686	121554186	-6.90375	2.31e-26	0.237478	chr14:121553686-121554186	D8-1_down
chr6	108278213	108278713	6.29642	2.31e-26	-0.155196	chr6:108278213-108278713	D8-1_up
chr17	47943023	47943523	3.62807	2.51e-26	-0.206586	chr17:47943023-47943523	D8-1_up
chr19	11807243	11807743	-5.16749	2.52e-26	0.295073	chr19:11807243-11807743	D8-1_down
chr15	62145123	62145623	2.46949	2.6e-26	-0.179381	chr15:62145123-62145623	D8-1_up
chr9	95835640	95836140	3.546	2.62e-26	-0.19631	chr9:95835640-95836140	D8-1_up
chr11	46454600	46455100	3.67167	2.65e-26	-0.159338	chr11:46454600-46455100	D8-1_up
chr5	107533587	107534087	4.29764	2.66e-26	-0.172821	chr5:107533587-107534087	D8-1_up
chr1	40386070	40386570	4.99718	2.8e-26	-0.176181	chr1:40386070-40386570	D8-1_up
chr9	79970747	79971247	3.22798	2.98e-26	-0.159268	chr9:79970747-79971247	D8-1_up
chr6	30230217	30230717	4.79728	3.13e-26	-0.200372	chr6:30230217-30230717	D8-1_up
chr6	83437177	83437677	-4.98475	3.15e-26	0.251083	chr6:83437177-83437677	D8-1_down
chr6	146481305	146481805	-3.95534	3.42e-26	0.272972	chr6:146481305-146481805	D8-1_down
chr9	66492244	66492744	-4.51165	3.49e-26	0.292869	chr9:66492244-66492744	D8-1_down
chr13	114878644	114879144	5.53858	3.55e-26	-0.172693	chr13:114878644-114879144	D8-1_up
chr7	38215459	38215959	3.1759	3.58e-26	-0.14236	chr7:38215459-38215959	D8-1_up
chr1	131324741	131325241	-4.71179	3.77e-26	0.2051	chr1:131324741-131325241	D8-1_down
chr1	43138363	43138863	4.5866	3.83e-26	-0.196795	chr1:43138363-43138863	D8-1_up
chr8	108866305	108866805	-6.90654	4.22e-26	0.237942	chr8:108866305-108866805	D8-1_down
chr3	115933526	115934026	-3.52252	4.35e-26	0.333368	chr3:115933526-115934026	D8-1_down
chr6	122258819	122259319	2.64928	4.49e-26	-0.189479	chr6:122258819-122259319	D8-1_up
chr12	16580313	16580813	5.07678	4.58e-26	-0.174994	chr12:16580313-16580813	D8-1_up
chr8	91073771	91074271	4.92459	4.66e-26	-0.191457	chr8:91073771-91074271	D8-1_up
chr10	26202928	26203428	6.27583	4.68e-26	-0.180084	chr10:26202928-26203428	D8-1_up
chr5	96197477	96197977	4.90366	5.13e-26	-0.175024	chr5:96197477-96197977	D8-1_up
chr13	23398488	23398988	5.9229	5.25e-26	-0.168614	chr13:23398488-23398988	D8-1_up
chr8	123478815	123479315	3.47847	5.25e-26	-0.172919	chr8:123478815-123479315	D8-1_up
chr4	150894441	150894941	1.86611	5.3e-26	-0.25409	chr4:150894441-150894941	D8-1_up
chr2	78973711	78974211	4.52559	5.32e-26	-0.167499	chr2:78973711-78974211	D8-1_up
chr12	69510808	69511308	4.82074	5.44e-26	-0.142432	chr12:69510808-69511308	D8-1_up
chr9	63086610	63087110	-5.7285	6.15e-26	0.183802	chr9:63086610-63087110	D8-1_down
chr11	116369501	116370001	-3.89947	6.63e-26	0.250041	chr11:116369501-116370001	D8-1_down
chr9	95311621	95312121	5.43665	6.9e-26	-0.173417	chr9:95311621-95312121	D8-1_up
chr9	32652188	32652688	4.53923	6.96e-26	-0.175914	chr9:32652188-32652688	D8-1_up
chr15	84680728	84681228	4.36165	7.35e-26	-0.17538	chr15:84680728-84681228	D8-1_up
chr14	68050889	68051389	1.81477	7.43e-26	-0.236373	chr14:68050889-68051389	D8-1_up
chr7	127278496	127278996	2.11813	7.59e-26	-0.268743	chr7:127278496-127278996	D8-1_up
chr19	53800496	53800996	6.69428	7.67e-26	-0.205114	chr19:53800496-53800996	D8-1_up
chr9	31271195	31271695	-2.59364	7.75e-26	0.475618	chr9:31271195-31271695	D8-1_down
chr6	122295191	122295691	3.01055	7.98e-26	-0.141922	chr6:122295191-122295691	D8-1_up
chr10	93225685	93226185	5.02215	8.34e-26	-0.173378	chr10:93225685-93226185	D8-1_up
chr1	92130309	92130809	-3.88996	8.62e-26	0.281671	chr1:92130309-92130809	D8-1_down
chr10	42838646	42839146	1.33752	8.7e-26	-0.239694	chr10:42838646-42839146	D8-1_up
chr8	77429671	77430171	5.85957	8.95e-26	-0.142045	chr8:77429671-77430171	D8-1_up
chr5	123780670	123781170	-5.30214	9.38e-26	0.268473	chr5:123780670-123781170	D8-1_down
chr4	150087080	150087580	-2.54398	9.48e-26	0.360936	chr4:150087080-150087580	D8-1_down
chr7	137476477	137476977	5.01147	9.71e-26	-0.194252	chr7:137476477-137476977	D8-1_up
chr11	75318827	75319327	-2.82872	9.78e-26	0.323418	chr11:75318827-75319327	D8-1_down
chr8	120051046	120051546	3.66784	9.8e-26	-0.219478	chr8:120051046-120051546	D8-1_up
chr3	116466170	116466670	3.62749	9.8e-26	-0.179881	chr3:116466170-116466670	D8-1_up
chr5	149428269	149428769	-4.2739	9.97e-26	0.231314	chr5:149428269-149428769	D8-1_down
chrX	41400398	41400898	-4.45402	1.04e-25	0.273957	chrX:41400398-41400898	D8-1_down
chr8	108847275	108847775	-6.01238	1.05e-25	0.211225	chr8:108847275-108847775	D8-1_down
chr16	8745710	8746210	-5.9546	1.14e-25	0.240735	chr16:8745710-8746210	D8-1_down
chr16	35742266	35742766	-2.39941	1.16e-25	0.439562	chr16:35742266-35742766	D8-1_down
chr15	51730696	51731196	3.2958	1.17e-25	-0.184278	chr15:51730696-51731196	D8-1_up
chr15	77071356	77071856	-4.16451	1.17e-25	0.271529	chr15:77071356-77071856	D8-1_down
chr6	71154824	71155324	-4.97648	1.2e-25	0.267099	chr6:71154824-71155324	D8-1_down
chr11	88430229	88430729	-4.15918	1.24e-25	0.294872	chr11:88430229-88430729	D8-1_down
chr11	115698888	115699388	-2.77084	1.32e-25	0.347245	chr11:115698888-115699388	D8-1_down
chr10	41619943	41620443	-3.136	1.32e-25	0.338148	chr10:41619943-41620443	D8-1_down
chr8	127515901	127516401	-5.6916	1.32e-25	0.245639	chr8:127515901-127516401	D8-1_down
chr2	25111108	25111608	3.9027	1.33e-25	-0.176075	chr2:25111108-25111608	D8-1_up
chr2	128072872	128073372	3.65772	1.33e-25	-0.197938	chr2:128072872-128073372	D8-1_up
chr6	129747610	129748110	1.86609	1.33e-25	-0.254949	chr6:129747610-129748110	D8-1_up
chr17	31564244	31564744	1.39572	1.33e-25	-0.35911	chr17:31564244-31564744	D8-1_up
chr17	29155788	29156288	-3.38452	1.37e-25	0.348673	chr17:29155788-29156288	D8-1_down
chr5	53393497	53393997	6.29091	1.37e-25	-0.154597	chr5:53393497-53393997	D8-1_up
chr4	62629755	62630255	1.67748	1.38e-25	-0.296356	chr4:62629755-62630255	D8-1_up
chr2	156882442	156882942	-2.19642	1.42e-25	0.404053	chr2:156882442-156882942	D8-1_down
chr19	41383945	41384445	3.71331	1.43e-25	-0.190319	chr19:41383945-41384445	D8-1_up
chr5	3301025	3301525	2.1009	1.46e-25	-0.225739	chr5:3301025-3301525	D8-1_up
chr18	81422359	81422859	3.28674	1.57e-25	-0.181293	chr18:81422359-81422859	D8-1_up
chr8	40423512	40424012	3.18794	1.62e-25	-0.178525	chr8:40423512-40424012	D8-1_up
chr6	50372489	50372989	2.85077	1.62e-25	-0.18659	chr6:50372489-50372989	D8-1_up
chr9	45294043	45294543	1.61152	1.68e-25	-0.184058	chr9:45294043-45294543	D8-1_up
chr4	6218724	6219224	4.1035	1.71e-25	-0.164376	chr4:6218724-6219224	D8-1_up
chr12	77788187	77788687	-2.94089	1.72e-25	0.382551	chr12:77788187-77788687	D8-1_down
chr11	83556916	83557416	5.82163	1.77e-25	-0.154363	chr11:83556916-83557416	D8-1_up
chr4	156004043	156004543	-3.60699	1.77e-25	0.261454	chr4:156004043-156004543	D8-1_down
chr5	147323146	147323646	-3.85708	2.01e-25	0.221831	chr5:147323146-147323646	D8-1_down
chr9	81863787	81864287	-2.949	2.04e-25	0.289778	chr9:81863787-81864287	D8-1_down
chr2	128407029	128407529	2.48292	2.06e-25	-0.189438	chr2:128407029-128407529	D8-1_up
chr10	127300584	127301084	5.52184	2.1e-25	-0.171933	chr10:127300584-127301084	D8-1_up
chr8	11006909	11007409	-3.9318	2.17e-25	0.211108	chr8:11006909-11007409	D8-1_down
chr10	19214914	19215414	3.31361	2.28e-25	-0.172327	chr10:19214914-19215414	D8-1_up
chr12	25013084	25013584	-3.48443	2.33e-25	0.276447	chr12:25013084-25013584	D8-1_down
chr6	84617000	84617500	-3.26558	2.33e-25	0.337842	chr6:84617000-84617500	D8-1_down
chr11	97132176	97132676	6.44207	2.48e-25	-0.171894	chr11:97132176-97132676	D8-1_up
chr3	149466918	149467418	6.44989	2.48e-25	-0.17284	chr3:149466918-149467418	D8-1_up
chr5	64438325	64438825	4.27088	2.57e-25	-0.174105	chr5:64438325-64438825	D8-1_up
chr15	80602402	80602902	-2.34215	2.68e-25	0.415913	chr15:80602402-80602902	D8-1_down
chr10	44403259	44403759	4.4198	2.75e-25	-0.183777	chr10:44403259-44403759	D8-1_up
chr10	43998433	43998933	3.94458	2.82e-25	-0.178557	chr10:43998433-43998933	D8-1_up
chr1	34852420	34852920	3.52042	2.87e-25	-0.171733	chr1:34852420-34852920	D8-1_up
chr3	152149376	152149876	4.31618	2.98e-25	-0.170136	chr3:152149376-152149876	D8-1_up
chr3	107099836	107100336	-3.68727	3.14e-25	0.23593	chr3:107099836-107100336	D8-1_down
chr19	47412871	47413371	-5.29253	3.17e-25	0.260743	chr19:47412871-47413371	D8-1_down
chr4	31823832	31824332	-4.49	3.17e-25	0.236774	chr4:31823832-31824332	D8-1_down
chr10	75417613	75418113	-3.76188	3.58e-25	0.253321	chr10:75417613-75418113	D8-1_down
chr18	75322172	75322672	-2.82105	3.58e-25	0.299097	chr18:75322172-75322672	D8-1_down
chr3	139033134	139033634	3.72555	3.78e-25	-0.194584	chr3:139033134-139033634	D8-1_up
chr4	6444057	6444557	2.48449	3.89e-25	-0.195287	chr4:6444057-6444557	D8-1_up
chr4	71291673	71292173	-2.47802	3.89e-25	0.394109	chr4:71291673-71292173	D8-1_down
chr5	134444317	134444817	-2.21145	3.89e-25	0.386903	chr5:134444317-134444817	D8-1_down
chr12	21476496	21476996	3.67724	4.02e-25	-0.16694	chr12:21476496-21476996	D8-1_up
chr10	95299456	95299956	5.40742	4.04e-25	-0.152855	chr10:95299456-95299956	D8-1_up
chr9	42838253	42838753	-2.77217	4.48e-25	0.330597	chr9:42838253-42838753	D8-1_down
chr11	16996721	16997221	6.33403	4.5e-25	-0.159348	chr11:16996721-16997221	D8-1_up
chr13	45865626	45866126	6.14323	4.5e-25	-0.13936	chr13:45865626-45866126	D8-1_up
chr4	57306226	57306726	6.20088	4.5e-25	-0.145123	chr4:57306226-57306726	D8-1_up
chr13	114189405	114189905	-3.58979	4.57e-25	0.259625	chr13:114189405-114189905	D8-1_down
chr13	112133673	112134173	-5.60751	4.6e-25	0.256133	chr13:112133673-112134173	D8-1_down
chr7	19855604	19856104	2.59867	4.63e-25	-0.184976	chr7:19855604-19856104	D8-1_up
chr1	127319846	127320346	-3.80608	4.9e-25	0.235119	chr1:127319846-127320346	D8-1_down
chr11	86621104	86621604	2.76358	4.9e-25	-0.172308	chr11:86621104-86621604	D8-1_up
chr8	34654683	34655183	3.18197	5.23e-25	-0.192372	chr8:34654683-34655183	D8-1_up
chr9	48980333	48980833	-3.93338	5.57e-25	0.25327	chr9:48980333-48980833	D8-1_down
chr10	81505232	81505732	1.84389	5.79e-25	-0.188412	chr10:81505232-81505732	D8-1_up
chr12	33048392	33048892	-4.9684	6.21e-25	0.233869	chr12:33048392-33048892	D8-1_down
chr1	151177587	151178087	-3.27756	6.28e-25	0.268021	chr1:151177587-151178087	D8-1_down
chr2	11693061	11693561	5.59535	6.45e-25	-0.164479	chr2:11693061-11693561	D8-1_up
chr13	33068098	33068598	4.51405	6.84e-25	-0.185722	chr13:33068098-33068598	D8-1_up
chr8	25948783	25949283	1.47831	7.58e-25	-0.264252	chr8:25948783-25949283	D8-1_up
chr13	113548943	113549443	5.27717	7.78e-25	-0.173116	chr13:113548943-113549443	D8-1_up
chr15	97455538	97456038	-2.73803	7.86e-25	0.236451	chr15:97455538-97456038	D8-1_down
chr13	52721393	52721893	-2.54993	7.92e-25	0.458609	chr13:52721393-52721893	D8-1_down
chr9	45278156	45278656	6.23494	8.19e-25	-0.148638	chr9:45278156-45278656	D8-1_up
chr5	92102946	92103446	-3.33141	9e-25	0.348569	chr5:92102946-92103446	D8-1_down
chr3	65984818	65985318	3.47529	9.03e-25	-0.190039	chr3:65984818-65985318	D8-1_up
chr9	103489850	103490350	-3.17828	9.29e-25	0.271368	chr9:103489850-103490350	D8-1_down
chr1	52039235	52039735	3.02536	1.02e-24	-0.196357	chr1:52039235-52039735	D8-1_up
chr5	50026426	50026926	-5.04072	1.02e-24	0.25582	chr5:50026426-50026926	D8-1_down
chr12	112449041	112449541	-4.27936	1.02e-24	0.249225	chr12:112449041-112449541	D8-1_down
chr12	104058590	104059090	5.89791	1.04e-24	-0.160542	chr12:104058590-104059090	D8-1_up
chr6	37607448	37607948	-2.34213	1.07e-24	0.351866	chr6:37607448-37607948	D8-1_down
chr8	95369534	95370034	-5.18026	1.07e-24	0.219009	chr8:95369534-95370034	D8-1_down
chr12	25335034	25335534	3.35593	1.08e-24	-0.18512	chr12:25335034-25335534	D8-1_up
chr17	83799610	83800110	-3.01806	1.09e-24	0.314758	chr17:83799610-83800110	D8-1_down
chr3	121426197	121426697	-2.68108	1.15e-24	0.259335	chr3:121426197-121426697	D8-1_down
chr19	41342661	41343161	5.52568	1.22e-24	-0.152881	chr19:41342661-41343161	D8-1_up
chr5	9015321	9015821	1.30442	1.24e-24	-0.22289	chr5:9015321-9015821	D8-1_up
chr4	140601058	140601558	-5.0452	1.3e-24	0.251214	chr4:140601058-140601558	D8-1_down
chr5	136863868	136864368	-4.82794	1.31e-24	0.234814	chr5:136863868-136864368	D8-1_down
chr1	52363556	52364056	4.2643	1.33e-24	-0.164252	chr1:52363556-52364056	D8-1_up
chr5	23524552	23525052	-4.66664	1.34e-24	0.230379	chr5:23524552-23525052	D8-1_down
chr1	172306154	172306654	2.61815	1.35e-24	-0.21855	chr1:172306154-172306654	D8-1_up
chr2	156267575	156268075	-4.85077	1.4e-24	0.225462	chr2:156267575-156268075	D8-1_down
chr10	21204423	21204923	2.29389	1.4e-24	-0.179922	chr10:21204423-21204923	D8-1_up
chr15	61448431	61448931	3.91972	1.43e-24	-0.15162	chr15:61448431-61448931	D8-1_up
chr9	13701754	13702254	6.31127	1.48e-24	-0.156823	chr9:13701754-13702254	D8-1_up
chr2	32771863	32772363	4.41666	1.59e-24	-0.145753	chr2:32771863-32772363	D8-1_up
chr7	128555613	128556113	4.9479	1.6e-24	-0.149495	chr7:128555613-128556113	D8-1_up
chr11	83628697	83629197	5.08013	1.64e-24	-0.172162	chr11:83628697-83629197	D8-1_up
chr12	69416716	69417216	2.45626	1.64e-24	-0.181405	chr12:69416716-69417216	D8-1_up
chr7	139152469	139152969	5.12629	1.64e-24	-0.166189	chr7:139152469-139152969	D8-1_up
chr6	31081187	31081687	3.55603	1.64e-24	-0.166944	chr6:31081187-31081687	D8-1_up
chr14	20168416	20168916	4.5929	1.64e-24	-0.161991	chr14:20168416-20168916	D8-1_up
chr17	52448595	52449095	-4.37563	1.65e-24	0.308657	chr17:52448595-52449095	D8-1_down
chr19	41039057	41039557	-3.885	1.65e-24	0.246789	chr19:41039057-41039557	D8-1_down
chr4	133506459	133506959	-3.45514	1.67e-24	0.253979	chr4:133506459-133506959	D8-1_down
chr5	127485054	127485554	-4.45459	1.69e-24	0.189546	chr5:127485054-127485554	D8-1_down
chr13	13581956	13582456	-5.11839	1.73e-24	0.213791	chr13:13581956-13582456	D8-1_down
chr12	107184313	107184813	-3.01574	1.79e-24	0.375162	chr12:107184313-107184813	D8-1_down
chr2	71360156	71360656	-6.30192	1.85e-24	0.224611	chr2:71360156-71360656	D8-1_down
chr10	19596719	19597219	1.95665	1.93e-24	-0.209318	chr10:19596719-19597219	D8-1_up
chr7	43392317	43392817	4.89827	2.01e-24	-0.166496	chr7:43392317-43392817	D8-1_up
chr12	17427490	17427990	4.6698	2.02e-24	-0.178355	chr12:17427490-17427990	D8-1_up
chr6	114680839	114681339	4.74407	2.02e-24	-0.149523	chr6:114680839-114681339	D8-1_up
chr8	3220892	3221392	-2.23232	2.09e-24	0.412291	chr8:3220892-3221392	D8-1_down
chr8	106802733	106803233	4.5864	2.29e-24	-0.151958	chr8:106802733-106803233	D8-1_up
chr12	17387963	17388463	3.22656	2.31e-24	-0.183323	chr12:17387963-17388463	D8-1_up
chr18	80041665	80042165	-4.37905	2.58e-24	0.231615	chr18:80041665-80042165	D8-1_down
chr10	94860891	94861391	6.54096	2.66e-24	-0.184232	chr10:94860891-94861391	D8-1_up
chr3	87266552	87267052	6.34725	2.66e-24	-0.160833	chr3:87266552-87267052	D8-1_up
chr7	66303644	66304144	6.08114	2.66e-24	-0.133405	chr7:66303644-66304144	D8-1_up
chr2	174555675	174556175	-3.68098	2.79e-24	0.268104	chr2:174555675-174556175	D8-1_down
chr18	56447802	56448302	2.36128	2.87e-24	-0.228487	chr18:56447802-56448302	D8-1_up
chr8	121187610	121188110	5.0267	3.11e-24	-0.177288	chr8:121187610-121188110	D8-1_up
chr7	127632340	127632840	-4.4248	3.18e-24	0.214877	chr7:127632340-127632840	D8-1_down
chr15	101977280	101977780	2.87931	3.33e-24	-0.195566	chr15:101977280-101977780	D8-1_up
chr17	30285587	30286087	5.97784	3.42e-24	-0.181127	chr17:30285587-30286087	D8-1_up
chr11	104630181	104630681	2.17284	3.48e-24	-0.218197	chr11:104630181-104630681	D8-1_up
chr16	23165443	23165943	-4.34254	3.48e-24	0.233226	chr16:23165443-23165943	D8-1_down
chr16	22526083	22526583	-6.25459	3.51e-24	0.225353	chr16:22526083-22526583	D8-1_down
chr15	51730019	51730519	5.66996	3.57e-24	-0.14609	chr15:51730019-51730519	D8-1_up
chr2	17702712	17703212	3.17618	3.63e-24	-0.16383	chr2:17702712-17703212	D8-1_up
chr2	167363151	167363651	2.10134	3.74e-24	-0.194636	chr2:167363151-167363651	D8-1_up
chr11	16976952	16977452	2.0158	3.84e-24	-0.173358	chr11:16976952-16977452	D8-1_up
chr12	17727896	17728396	-4.56151	3.94e-24	0.226746	chr12:17727896-17728396	D8-1_down
chr12	112854861	112855361	-1.82004	4.19e-24	0.573142	chr12:112854861-112855361	D8-1_down
chr5	113620905	113621405	1.90603	4.38e-24	-0.165788	chr5:113620905-113621405	D8-1_up
chr15	64074901	64075401	3.60193	4.45e-24	-0.138346	chr15:64074901-64075401	D8-1_up
chr9	124121394	124121894	2.00498	4.49e-24	-0.214202	chr9:124121394-124121894	D8-1_up
chr3	87849033	87849533	4.11794	4.6e-24	-0.169361	chr3:87849033-87849533	D8-1_up
chr10	88418043	88418543	2.88002	4.66e-24	-0.174448	chr10:88418043-88418543	D8-1_up
chr5	113612909	113613409	6.17484	4.82e-24	-0.142491	chr5:113612909-113613409	D8-1_up
chr17	57125797	57126297	5.27248	4.85e-24	-0.151788	chr17:57125797-57126297	D8-1_up
chr3	139016375	139016875	4.02252	5.44e-24	-0.170826	chr3:139016375-139016875	D8-1_up
chr2	158159834	158160334	-3.72823	5.56e-24	0.273591	chr2:158159834-158160334	D8-1_down
chr1	16747206	16747706	1.94454	5.93e-24	-0.180955	chr1:16747206-16747706	D8-1_up
chr11	98450431	98450931	3.77721	6.16e-24	-0.151861	chr11:98450431-98450931	D8-1_up
chr13	117260579	117261079	1.76891	6.16e-24	-0.249776	chr13:117260579-117261079	D8-1_up
chr10	88584369	88584869	1.93834	6.23e-24	-0.226468	chr10:88584369-88584869	D8-1_up
chr3	97294213	97294713	-4.20758	6.54e-24	0.217025	chr3:97294213-97294713	D8-1_down
chr15	37459212	37459712	2.67166	6.63e-24	-0.168312	chr15:37459212-37459712	D8-1_up
chr12	76853705	76854205	-4.61201	7.93e-24	0.186743	chr12:76853705-76854205	D8-1_down
chr11	67522593	67523093	5.22312	8.01e-24	-0.145945	chr11:67522593-67523093	D8-1_up
chr10	18946702	18947202	5.41462	8.02e-24	-0.173779	chr10:18946702-18947202	D8-1_up
chr3	37724369	37724869	-3.65129	8.6e-24	0.32705	chr3:37724369-37724869	D8-1_down
chr10	7211969	7212469	-3.37461	8.98e-24	0.208499	chr10:7211969-7212469	D8-1_down
chr4	130774752	130775252	-2.53571	9.04e-24	0.432613	chr4:130774752-130775252	D8-1_down
chr15	94187536	94188036	-5.46416	9.21e-24	0.226241	chr15:94187536-94188036	D8-1_down
chr2	27121915	27122415	-5.11741	9.45e-24	0.247631	chr2:27121915-27122415	D8-1_down
chr7	16207497	16207997	2.09557	9.55e-24	-0.20144	chr7:16207497-16207997	D8-1_up
chr13	60895302	60895802	4.81658	1.02e-23	-0.121683	chr13:60895302-60895802	D8-1_up
chr7	140999071	140999571	3.76216	1.06e-23	-0.175069	chr7:140999071-140999571	D8-1_up
chr19	55408406	55408906	-3.72599	1.08e-23	0.271677	chr19:55408406-55408906	D8-1_down
chr18	39008835	39009335	2.20775	1.09e-23	-0.224756	chr18:39008835-39009335	D8-1_up
chr4	8834517	8835017	1.955	1.11e-23	-0.204556	chr4:8834517-8835017	D8-1_up
chr6	28322391	28322891	-5.13969	1.12e-23	0.212688	chr6:28322391-28322891	D8-1_down
chr13	73703351	73703851	-2.23644	1.15e-23	0.368629	chr13:73703351-73703851	D8-1_down
chr6	13650798	13651298	-3.7962	1.18e-23	0.225964	chr6:13650798-13651298	D8-1_down
chr11	46452937	46453437	5.30544	1.29e-23	-0.130972	chr11:46452937-46453437	D8-1_up
chr2	32047270	32047770	-2.98005	1.3e-23	0.293491	chr2:32047270-32047770	D8-1_down
chr14	121552531	121553031	-5.98082	1.35e-23	0.230134	chr14:121552531-121553031	D8-1_down
chr9	95959669	95960169	1.60101	1.35e-23	-0.182549	chr9:95959669-95960169	D8-1_up
chr18	14666986	14667486	-2.91952	1.42e-23	0.363174	chr18:14666986-14667486	D8-1_down
chr2	128380503	128381003	3.53665	1.43e-23	-0.167163	chr2:128380503-128381003	D8-1_up
chr5	74132618	74133118	-4.76761	1.44e-23	0.253484	chr5:74132618-74133118	D8-1_down
chr4	11684078	11684578	5.0294	1.47e-23	-0.139019	chr4:11684078-11684578	D8-1_up
chr5	135152453	135152953	3.90835	1.5e-23	-0.161928	chr5:135152453-135152953	D8-1_up
chr1	151613119	151613619	4.41353	1.51e-23	-0.156155	chr1:151613119-151613619	D8-1_up
chr15	97342926	97343426	1.07651	1.51e-23	-0.265812	chr15:97342926-97343426	D8-1_up
chr12	54191927	54192427	-4.65817	1.53e-23	0.244565	chr12:54191927-54192427	D8-1_down
chr7	126094914	126095414	2.71753	1.54e-23	-0.205597	chr7:126094914-126095414	D8-1_up
chr5	35973751	35974251	-5.51918	1.54e-23	0.204142	chr5:35973751-35974251	D8-1_down
chr17	83158549	83159049	5.89761	1.57e-23	-0.117231	chr17:83158549-83159049	D8-1_up
chr2	11145485	11145985	6.00229	1.57e-23	-0.126203	chr2:11145485-11145985	D8-1_up
chr18	64931125	64931625	-4.68186	1.59e-23	0.270681	chr18:64931125-64931625	D8-1_down
chr12	104057512	104058012	3.20214	1.61e-23	-0.167069	chr12:104057512-104058012	D8-1_up
chr2	72117053	72117553	-4.52616	1.63e-23	0.192761	chr2:72117053-72117553	D8-1_down
chr11	100422681	100423181	5.18591	1.7e-23	-0.187153	chr11:100422681-100423181	D8-1_up
chr10	75531662	75532162	-3.05669	1.72e-23	0.294989	chr10:75531662-75532162	D8-1_down
chr4	135475425	135475925	2.80507	1.87e-23	-0.169085	chr4:135475425-135475925	D8-1_up
chr12	109067769	109068269	-4.39853	1.89e-23	0.202854	chr12:109067769-109068269	D8-1_down
chr9	120796120	120796620	-5.23237	1.92e-23	0.276919	chr9:120796120-120796620	D8-1_down
chr11	115462445	115462945	-3.01548	1.93e-23	0.284064	chr11:115462445-115462945	D8-1_down
chr12	25438136	25438636	3.14382	1.95e-23	-0.197753	chr12:25438136-25438636	D8-1_up
chr1	60530615	60531115	3.08559	1.96e-23	-0.164014	chr1:60530615-60531115	D8-1_up
chr17	52468309	52468809	-1.99509	1.97e-23	0.39896	chr17:52468309-52468809	D8-1_down
chr10	85161677	85162177	3.02047	2.01e-23	-0.176479	chr10:85161677-85162177	D8-1_up
chr7	127112927	127113427	1.21186	2.05e-23	-0.292897	chr7:127112927-127113427	D8-1_up
chr11	109591449	109591949	-3.62469	2.07e-23	0.224326	chr11:109591449-109591949	D8-1_down
chr17	73009972	73010472	-3.37522	2.24e-23	0.374906	chr17:73009972-73010472	D8-1_down
chr3	59203745	59204245	1.64509	2.34e-23	-0.17275	chr3:59203745-59204245	D8-1_up
chr17	57182858	57183358	3.54456	2.47e-23	-0.152878	chr17:57182858-57183358	D8-1_up
chr6	50387558	50388058	3.23899	2.47e-23	-0.146525	chr6:50387558-50388058	D8-1_up
chr3	84678750	84679250	1.55945	2.5e-23	-0.225931	chr3:84678750-84679250	D8-1_up
chr10	41984195	41984695	4.54415	2.57e-23	-0.16845	chr10:41984195-41984695	D8-1_up
chr1	61039260	61039760	3.99319	2.59e-23	-0.190245	chr1:61039260-61039760	D8-1_up
chr2	78972457	78972957	2.407	2.61e-23	-0.137458	chr2:78972457-78972957	D8-1_up
chr3	146063039	146063539	-5.68667	2.61e-23	0.228163	chr3:146063039-146063539	D8-1_down
chr5	29887414	29887914	4.95604	2.61e-23	-0.138248	chr5:29887414-29887914	D8-1_up
chr10	99116804	99117304	-3.80697	2.63e-23	0.251025	chr10:99116804-99117304	D8-1_down
chr12	70257739	70258239	-4.50745	2.71e-23	0.193013	chr12:70257739-70258239	D8-1_down
chr17	12364010	12364510	1.85767	2.77e-23	-0.198674	chr17:12364010-12364510	D8-1_up
chr7	79300434	79300934	-3.6006	2.77e-23	0.27419	chr7:79300434-79300934	D8-1_down
chr11	43380853	43381353	5.84332	2.8e-23	-0.112827	chr11:43380853-43381353	D8-1_up
chr11	67532103	67532603	6.26551	2.8e-23	-0.151863	chr11:67532103-67532603	D8-1_up
chr2	11360910	11361410	6.15358	2.8e-23	-0.140378	chr2:11360910-11361410	D8-1_up
chr9	41222564	41223064	6.19018	2.8e-23	-0.144036	chr9:41222564-41223064	D8-1_up
chr13	46779729	46780229	-4.09264	2.87e-23	0.28161	chr13:46779729-46780229	D8-1_down
chr6	108665523	108666023	5.16938	2.98e-23	-0.172013	chr6:108665523-108666023	D8-1_up
chr2	167139739	167140239	-3.7745	3e-23	0.222296	chr2:167139739-167140239	D8-1_down
chr10	76961771	76962271	-2.30636	3.33e-23	0.374805	chr10:76961771-76962271	D8-1_down
chr11	72202871	72203371	5.97076	3.39e-23	-0.163284	chr11:72202871-72203371	D8-1_up
chr1	82973892	82974392	-5.27553	3.41e-23	0.227895	chr1:82973892-82974392	D8-1_down
chr8	46543073	46543573	-5.0253	3.41e-23	0.210458	chr8:46543073-46543573	D8-1_down
chr18	39009405	39009905	3.2826	3.44e-23	-0.154085	chr18:39009405-39009905	D8-1_up
chr14	79226576	79227076	-5.35783	3.46e-23	0.223021	chr14:79226576-79227076	D8-1_down
chr4	59329880	59330380	3.45793	3.49e-23	-0.178667	chr4:59329880-59330380	D8-1_up
chr5	129941562	129942062	1.02223	3.49e-23	-0.402661	chr5:129941562-129942062	D8-1_up
chr4	111414707	111415207	-4.10668	3.57e-23	0.251468	chr4:111414707-111415207	D8-1_down
chr17	5491296	5491796	-2.24129	3.82e-23	0.397164	chr17:5491296-5491796	D8-1_down
chr9	121454905	121455405	-3.3243	3.87e-23	0.287718	chr9:121454905-121455405	D8-1_down
chr7	83609866	83610366	-4.33927	3.9e-23	0.196488	chr7:83609866-83610366	D8-1_down
chr13	43202330	43202830	3.87887	3.94e-23	-0.17006	chr13:43202330-43202830	D8-1_up
chr12	52796368	52796868	-5.87002	3.94e-23	0.213067	chr12:52796368-52796868	D8-1_down
chr5	118404309	118404809	5.69242	3.97e-23	-0.172857	chr5:118404309-118404809	D8-1_up
chr10	39470126	39470626	2.2633	4.03e-23	-0.200634	chr10:39470126-39470626	D8-1_up
chr13	107059419	107059919	-2.93842	4.04e-23	0.29067	chr13:107059419-107059919	D8-1_down
chr11	94261559	94262059	3.57067	4.06e-23	-0.164295	chr11:94261559-94262059	D8-1_up
chr9	118416412	118416912	1.43268	4.19e-23	-0.21541	chr9:118416412-118416912	D8-1_up
chr1	74201391	74201891	4.62707	4.21e-23	-0.14899	chr1:74201391-74201891	D8-1_up
chr10	12963203	12963703	2.02557	4.54e-23	-0.198135	chr10:12963203-12963703	D8-1_up
chr4	126090053	126090553	-3.85617	4.87e-23	0.255473	chr4:126090053-126090553	D8-1_down
chr3	100436749	100437249	2.30924	5e-23	-0.208335	chr3:100436749-100437249	D8-1_up
chr13	63274739	63275239	6.06784	5.03e-23	-0.132163	chr13:63274739-63275239	D8-1_up
chr15	30662019	30662519	-4.15981	5.05e-23	0.239865	chr15:30662019-30662519	D8-1_down
chr3	68980894	68981394	-3.81131	5.09e-23	0.286089	chr3:68980894-68981394	D8-1_down
chr1	85837974	85838474	1.81809	5.18e-23	-0.210532	chr1:85837974-85838474	D8-1_up
chr1	39843207	39843707	-3.40243	5.18e-23	0.30037	chr1:39843207-39843707	D8-1_down
chr1	153317502	153318002	4.91991	5.18e-23	-0.130823	chr1:153317502-153318002	D8-1_up
chr11	22692932	22693432	-2.30634	5.24e-23	0.391916	chr11:22692932-22693432	D8-1_down
chr12	25994002	25994502	2.53976	5.32e-23	-0.210333	chr12:25994002-25994502	D8-1_up
chr18	89304444	89304944	4.09626	5.48e-23	-0.151092	chr18:89304444-89304944	D8-1_up
chr6	130136356	130136856	3.20231	5.48e-23	-0.170025	chr6:130136356-130136856	D8-1_up
chr14	20181560	20182060	2.00044	5.54e-23	-0.210186	chr14:20181560-20182060	D8-1_up
chr17	44608862	44609362	6.14573	5.78e-23	-0.152376	chr17:44608862-44609362	D8-1_up
chr10	21204974	21205474	4.35078	5.92e-23	-0.126879	chr10:21204974-21205474	D8-1_up
chr2	103658579	103659079	3.53916	5.95e-23	-0.196207	chr2:103658579-103659079	D8-1_up
chr2	144228483	144228983	-3.44878	5.96e-23	0.260888	chr2:144228483-144228983	D8-1_down
chr9	103489139	103489639	-3.71406	6.02e-23	0.259432	chr9:103489139-103489639	D8-1_down
chr12	71006762	71007262	-3.61829	6.13e-23	0.291968	chr12:71006762-71007262	D8-1_down
chr9	72890590	72891090	-3.10201	6.42e-23	0.306491	chr9:72890590-72891090	D8-1_down
chr13	46616609	46617109	-3.79686	6.52e-23	0.220366	chr13:46616609-46617109	D8-1_down
chr5	107756064	107756564	2.70585	6.59e-23	-0.199789	chr5:107756064-107756564	D8-1_up
chr4	11771486	11771986	4.70683	6.74e-23	-0.174503	chr4:11771486-11771986	D8-1_up
chr6	99811335	99811835	4.79176	6.74e-23	-0.160978	chr6:99811335-99811835	D8-1_up
chr10	61233101	61233601	-2.20502	6.77e-23	0.5103	chr10:61233101-61233601	D8-1_down
chr6	129405959	129406459	2.69653	6.78e-23	-0.1504	chr6:129405959-129406459	D8-1_up
chr2	164534263	164534763	-4.90275	7.22e-23	0.232948	chr2:164534263-164534763	D8-1_down
chr6	65613863	65614363	5.46368	7.41e-23	-0.156826	chr6:65613863-65614363	D8-1_up
chr11	52313955	52314455	-1.48557	7.74e-23	0.518919	chr11:52313955-52314455	D8-1_down
chr3	83791395	83791895	-4.87036	8.03e-23	0.23511	chr3:83791395-83791895	D8-1_down
chr3	9520359	9520859	-4.7847	8.26e-23	0.244704	chr3:9520359-9520859	D8-1_down
chr14	55097910	55098410	1.45382	8.84e-23	-0.223491	chr14:55097910-55098410	D8-1_up
chr2	103945427	103945927	-3.07667	8.94e-23	0.239197	chr2:103945427-103945927	D8-1_down
chr13	113104681	113105181	6.15152	8.97e-23	-0.140174	chr13:113104681-113105181	D8-1_up
chr5	64477536	64478036	5.26406	9.3e-23	-0.159257	chr5:64477536-64478036	D8-1_up
chr11	83569168	83569668	1.93372	9.44e-23	-0.183216	chr11:83569168-83569668	D8-1_up
chr12	80273039	80273539	-2.06746	1e-22	0.407665	chr12:80273039-80273539	D8-1_down
chr12	73382244	73382744	-4.48764	1.01e-22	0.200047	chr12:73382244-73382744	D8-1_down
chr17	79052409	79052909	-2.95379	1.02e-22	0.278922	chr17:79052409-79052909	D8-1_down
chr10	39471287	39471787	3.59996	1.02e-22	-0.16297	chr10:39471287-39471787	D8-1_up
chr18	79079621	79080121	4.90596	1.02e-22	-0.151042	chr18:79079621-79080121	D8-1_up
chr10	44537866	44538366	4.81169	1.03e-22	-0.123742	chr10:44537866-44538366	D8-1_up
chr10	20100740	20101240	3.87203	1.05e-22	-0.154906	chr10:20100740-20101240	D8-1_up
chr7	66233250	66233750	1.00402	1.06e-22	-0.244027	chr7:66233250-66233750	D8-1_up
chr13	5846800	5847300	2.67919	1.06e-22	-0.184746	chr13:5846800-5847300	D8-1_up
chr5	36006046	36006546	-4.42092	1.08e-22	0.217983	chr5:36006046-36006546	D8-1_down
chr9	105689422	105689922	-5.33472	1.09e-22	0.226622	chr9:105689422-105689922	D8-1_down
chr6	142561118	142561618	1.34205	1.1e-22	-0.266989	chr6:142561118-142561618	D8-1_up
chr10	94919477	94919977	4.7752	1.1e-22	-0.157734	chr10:94919477-94919977	D8-1_up
chr7	123217408	123217908	5.65016	1.13e-22	-0.134363	chr7:123217408-123217908	D8-1_up
chr5	146974008	146974508	-3.92708	1.18e-22	0.289112	chr5:146974008-146974508	D8-1_down
chr1	138560686	138561186	4.04667	1.18e-22	-0.157647	chr1:138560686-138561186	D8-1_up
chr8	86797661	86798161	-2.36284	1.2e-22	0.401127	chr8:86797661-86798161	D8-1_down
chr4	149487717	149488217	5.87789	1.25e-22	-0.190215	chr4:149487717-149488217	D8-1_up
chr8	108822897	108823397	-5.78562	1.27e-22	0.185493	chr8:108822897-108823397	D8-1_down
chr16	11456215	11456715	2.30051	1.31e-22	-0.227493	chr16:11456215-11456715	D8-1_up
chr1	40467216	40467716	4.60953	1.41e-22	-0.144058	chr1:40467216-40467716	D8-1_up
chr2	68960042	68960542	-4.76449	1.42e-22	0.217511	chr2:68960042-68960542	D8-1_down
chr11	83540859	83541359	4.23886	1.43e-22	-0.148524	chr11:83540859-83541359	D8-1_up
chr6	82753522	82754022	3.9978	1.44e-22	-0.139311	chr6:82753522-82754022	D8-1_up
chr8	85623158	85623658	-4.89377	1.45e-22	0.268095	chr8:85623158-85623658	D8-1_down
chr3	75730905	75731405	-2.86769	1.46e-22	0.354791	chr3:75730905-75731405	D8-1_down
chr1	88578155	88578655	-3.27684	1.48e-22	0.224629	chr1:88578155-88578655	D8-1_down
chr5	64840771	64841271	2.93793	1.54e-22	-0.157681	chr5:64840771-64841271	D8-1_up
chr1	92178260	92178760	-3.04815	1.6e-22	0.332685	chr1:92178260-92178760	D8-1_down
chr12	117406817	117407317	6.16436	1.6e-22	-0.141446	chr12:117406817-117407317	D8-1_up
chr5	120110178	120110678	6.11839	1.6e-22	-0.136947	chr5:120110178-120110678	D8-1_up
chr9	115434663	115435163	-6.57804	1.6e-22	0.189081	chr9:115434663-115435163	D8-1_down
chr2	71941365	71941865	-1.80958	1.61e-22	0.402568	chr2:71941365-71941865	D8-1_down
chr1	183180225	183180725	-3.12141	1.65e-22	0.294385	chr1:183180225-183180725	D8-1_down
chr12	79447002	79447502	3.03638	1.65e-22	-0.177008	chr12:79447002-79447502	D8-1_up
chr8	108886582	108887082	-2.39831	1.65e-22	0.266637	chr8:108886582-108887082	D8-1_down
chr14	63195123	63195623	4.89957	1.67e-22	-0.129064	chr14:63195123-63195623	D8-1_up
chr14	73596486	73596986	5.11487	1.71e-22	-0.151296	chr14:73596486-73596986	D8-1_up
chr15	64067465	64067965	-2.87814	1.72e-22	0.405643	chr15:64067465-64067965	D8-1_down
chr18	67966910	67967410	-3.17668	1.72e-22	0.274161	chr18:67966910-67967410	D8-1_down
chr12	107928666	107929166	1.68727	1.72e-22	-0.189401	chr12:107928666-107929166	D8-1_up
chr13	115098209	115098709	5.05613	1.72e-22	-0.138922	chr13:115098209-115098709	D8-1_up
chr18	68969297	68969797	-3.09892	1.73e-22	0.252906	chr18:68969297-68969797	D8-1_down
chr10	118633416	118633916	-2.9211	1.77e-22	0.43865	chr10:118633416-118633916	D8-1_down
chr7	30887499	30887999	2.19319	1.77e-22	-0.234328	chr7:30887499-30887999	D8-1_up
chr10	111635421	111635921	5.90548	1.86e-22	-0.136914	chr10:111635421-111635921	D8-1_up
chr5	24344402	24344902	-2.7603	1.91e-22	0.270305	chr5:24344402-24344902	D8-1_down
chr8	33636431	33636931	3.71533	1.93e-22	-0.178968	chr8:33636431-33636931	D8-1_up
chr8	108884794	108885294	-5.05183	1.95e-22	0.191237	chr8:108884794-108885294	D8-1_down
chr12	104056922	104057422	1.17086	1.95e-22	-0.200634	chr12:104056922-104057422	D8-1_up
chr10	68512380	68512880	5.85389	2.01e-22	-0.154111	chr10:68512380-68512880	D8-1_up
chr10	118712906	118713406	-5.2254	2.06e-22	0.252274	chr10:118712906-118713406	D8-1_down
chr19	41339224	41339724	1.61006	2.1e-22	-0.219544	chr19:41339224-41339724	D8-1_up
chr14	25522327	25522827	1.6341	2.13e-22	-0.186741	chr14:25522327-25522827	D8-1_up
chr11	79654298	79654798	3.4778	2.14e-22	-0.164031	chr11:79654298-79654798	D8-1_up
chr6	99486224	99486724	-3.10929	2.14e-22	0.288663	chr6:99486224-99486724	D8-1_down
chr10	62851538	62852038	-5.03027	2.17e-22	0.206414	chr10:62851538-62852038	D8-1_down
chr7	142393125	142393625	5.63855	2.17e-22	-0.158782	chr7:142393125-142393625	D8-1_up
chr16	14159185	14159685	1.03454	2.26e-22	-0.343326	chr16:14159185-14159685	D8-1_up
chr9	69297967	69298467	2.01452	2.27e-22	-0.186142	chr9:69297967-69298467	D8-1_up
chr2	150307137	150307637	-5.0081	2.28e-22	0.228207	chr2:150307137-150307637	D8-1_down
chr19	21897347	21897847	4.50828	2.29e-22	-0.169245	chr19:21897347-21897847	D8-1_up
chr11	77622123	77622623	3.13857	2.32e-22	-0.166043	chr11:77622123-77622623	D8-1_up
chr12	117444529	117445029	2.82419	2.33e-22	-0.184446	chr12:117444529-117445029	D8-1_up
chr1	37326616	37327116	5.3388	2.39e-22	-0.142584	chr1:37326616-37327116	D8-1_up
chr3	68974653	68975153	-5.56556	2.39e-22	0.161446	chr3:68974653-68975153	D8-1_down
chr6	41140807	41141307	2.11417	2.42e-22	-0.163041	chr6:41140807-41141307	D8-1_up
chr1	40051985	40052485	5.2821	2.43e-22	-0.13858	chr1:40051985-40052485	D8-1_up
chr1	90740632	90741132	3.26078	2.51e-22	-0.156871	chr1:90740632-90741132	D8-1_up
chr16	93777493	93777993	1.59061	2.56e-22	-0.227926	chr16:93777493-93777993	D8-1_up
chr3	9249639	9250139	-3.99355	2.67e-22	0.247944	chr3:9249639-9250139	D8-1_down
chr2	101796524	101797024	3.11314	2.71e-22	-0.148435	chr2:101796524-101797024	D8-1_up
chr4	136835749	136836249	-3.10656	2.82e-22	0.18079	chr4:136835749-136836249	D8-1_down
chr11	73132092	73132592	6.03713	2.82e-22	-0.129337	chr11:73132092-73132592	D8-1_up
chr19	9103943	9104443	2.81998	2.88e-22	-0.150599	chr19:9103943-9104443	D8-1_up
chr16	87725786	87726286	-3.15529	2.93e-22	0.216341	chr16:87725786-87726286	D8-1_down
chr6	86594876	86595376	5.01472	2.96e-22	-0.131162	chr6:86594876-86595376	D8-1_up
chr6	88442426	88442926	-4.61581	2.99e-22	0.21362	chr6:88442426-88442926	D8-1_down
chr6	119408560	119409060	-2.53504	3.04e-22	0.310299	chr6:119408560-119409060	D8-1_down
chr13	115042576	115043076	6.08784	3.31e-22	-0.150803	chr13:115042576-115043076	D8-1_up
chr6	108780055	108780555	3.84953	3.35e-22	-0.144137	chr6:108780055-108780555	D8-1_up
chr7	141270590	141271090	5.86004	3.43e-22	-0.145867	chr7:141270590-141271090	D8-1_up
chr12	107051210	107051710	-3.52755	3.57e-22	0.222761	chr12:107051210-107051710	D8-1_down
chr17	32470765	32471265	5.76337	3.59e-22	-0.148268	chr17:32470765-32471265	D8-1_up
chr14	20177875	20178375	3.90387	3.7e-22	-0.155805	chr14:20177875-20178375	D8-1_up
chr4	7455088	7455588	-2.52562	3.72e-22	0.29569	chr4:7455088-7455588	D8-1_down
chr11	46404995	46405495	-4.3491	3.74e-22	0.218663	chr11:46404995-46405495	D8-1_down
chr11	76037501	76038001	-3.462	3.75e-22	0.174202	chr11:76037501-76038001	D8-1_down
chr14	16151776	16152276	-5.02456	3.75e-22	0.208089	chr14:16151776-16152276	D8-1_down
chr1	35653264	35653764	-2.61726	3.79e-22	0.356551	chr1:35653264-35653764	D8-1_down
chr11	59404244	59404744	4.46236	3.79e-22	-0.142479	chr11:59404244-59404744	D8-1_up
chr10	44447254	44447754	2.53918	3.81e-22	-0.149854	chr10:44447254-44447754	D8-1_up
chr9	115499481	115499981	-6.08094	3.85e-22	0.228407	chr9:115499481-115499981	D8-1_down
chr7	68205719	68206219	-4.01901	3.97e-22	0.202253	chr7:68205719-68206219	D8-1_down
chr9	21449763	21450263	-2.87723	4.05e-22	0.309623	chr9:21449763-21450263	D8-1_down
chr9	61056598	61057098	-2.62165	4.27e-22	0.284383	chr9:61056598-61057098	D8-1_down
chr11	115128465	115128965	5.44433	4.49e-22	-0.163999	chr11:115128465-115128965	D8-1_up
chr9	115468593	115469093	-5.56478	4.52e-22	0.170396	chr9:115468593-115469093	D8-1_down
chr4	62679094	62679594	3.18172	4.71e-22	-0.171137	chr4:62679094-62679594	D8-1_up
chr12	87411022	87411522	3.32976	4.73e-22	-0.155113	chr12:87411022-87411522	D8-1_up
chr1	138939685	138940185	5.22978	5.04e-22	-0.162105	chr1:138939685-138940185	D8-1_up
chr10	93697831	93698331	-6.49105	5.04e-22	0.1779	chr10:93697831-93698331	D8-1_down
chr14	63194553	63195053	5.93703	5.04e-22	-0.120533	chr14:63194553-63195053	D8-1_up
chr5	107694977	107695477	6.10741	5.04e-22	-0.135893	chr5:107694977-107695477	D8-1_up
chr7	48919206	48919706	6.25021	5.04e-22	-0.150241	chr7:48919206-48919706	D8-1_up
chr10	83330232	83330732	1.40953	5.08e-22	-0.194012	chr10:83330232-83330732	D8-1_up
chr10	88420616	88421116	1.77983	5.3e-22	-0.155897	chr10:88420616-88421116	D8-1_up
chr14	78678977	78679477	2.06517	5.45e-22	-0.20605	chr14:78678977-78679477	D8-1_up
chr11	6695240	6695740	-2.71063	5.5e-22	0.344918	chr11:6695240-6695740	D8-1_down
chr1	78657552	78658052	-2.34144	5.65e-22	0.288954	chr1:78657552-78658052	D8-1_down
chr16	16994589	16995089	1.99222	5.84e-22	-0.186805	chr16:16994589-16995089	D8-1_up
chr10	77609576	77610076	4.14303	5.84e-22	-0.158922	chr10:77609576-77610076	D8-1_up
chr6	100807158	100807658	6.02185	5.9e-22	-0.139924	chr6:100807158-100807658	D8-1_up
chr3	37455947	37456447	4.24167	5.94e-22	-0.151805	chr3:37455947-37456447	D8-1_up
chr12	82187084	82187584	-5.16991	6.27e-22	0.202537	chr12:82187084-82187584	D8-1_down
chr2	13224536	13225036	-4.01078	6.36e-22	0.256776	chr2:13224536-13225036	D8-1_down
chr5	35819557	35820057	3.78476	6.44e-22	-0.173455	chr5:35819557-35820057	D8-1_up
chr10	24292680	24293180	-4.42425	6.5e-22	0.251164	chr10:24292680-24293180	D8-1_down
chr10	119083399	119083899	5.8425	6.55e-22	-0.164958	chr10:119083399-119083899	D8-1_up
chr6	86609230	86609730	3.14275	6.58e-22	-0.142955	chr6:86609230-86609730	D8-1_up
chr7	75384529	75385029	-4.88809	6.62e-22	0.165992	chr7:75384529-75385029	D8-1_down
chr4	149469473	149469973	-2.57657	6.8e-22	0.330187	chr4:149469473-149469973	D8-1_down
chr8	86852579	86853079	4.2044	7.01e-22	-0.143277	chr8:86852579-86853079	D8-1_up
chr5	114695258	114695758	4.53597	7.18e-22	-0.145324	chr5:114695258-114695758	D8-1_up
chr9	69304397	69304897	3.41594	7.24e-22	-0.150233	chr9:69304397-69304897	D8-1_up
chr7	12890902	12891402	4.67376	7.28e-22	-0.14654	chr7:12890902-12891402	D8-1_up
chr4	47010884	47011384	-2.63901	7.42e-22	0.211145	chr4:47010884-47011384	D8-1_down
chr4	117220626	117221126	2.39153	7.64e-22	-0.184749	chr4:117220626-117221126	D8-1_up
chr9	66158415	66158915	2.19151	7.88e-22	-0.173778	chr9:66158415-66158915	D8-1_up
chr5	64389734	64390234	2.39718	7.95e-22	-0.194029	chr5:64389734-64390234	D8-1_up
chr2	25147719	25148219	5.36698	8.21e-22	-0.139168	chr2:25147719-25148219	D8-1_up
chr17	83995895	83996395	2.93973	8.35e-22	-0.168986	chr17:83995895-83996395	D8-1_up
chr3	59222228	59222728	4.93979	8.4e-22	-0.134845	chr3:59222228-59222728	D8-1_up
chr16	23144265	23144765	-2.39247	8.4e-22	0.335047	chr16:23144265-23144765	D8-1_down
chr4	10753155	10753655	-5.46393	8.43e-22	0.190638	chr4:10753155-10753655	D8-1_down
chr17	5567828	5568328	6.13964	8.99e-22	-0.139008	chr17:5567828-5568328	D8-1_up
chr10	40462174	40462674	-2.67906	9.09e-22	0.264129	chr10:40462174-40462674	D8-1_down
chr1	183987642	183988142	-4.4094	9.18e-22	0.280707	chr1:183987642-183988142	D8-1_down
chr15	3309784	3310284	-5.72828	9.25e-22	0.222541	chr15:3309784-3310284	D8-1_down
chr11	121655343	121655843	1.45651	9.35e-22	-0.16935	chr11:121655343-121655843	D8-1_up
chrX	57221857	57222357	-4.63502	9.36e-22	0.214876	chrX:57221857-57222357	D8-1_down
chr12	107136950	107137450	3.48751	9.8e-22	-0.142731	chr12:107136950-107137450	D8-1_up
chr11	102284625	102285125	1.14551	9.87e-22	-0.284443	chr11:102284625-102285125	D8-1_up
chr5	96878769	96879269	-2.77431	9.98e-22	0.377309	chr5:96878769-96879269	D8-1_down
chr2	59467931	59468431	-4.63674	1.01e-21	0.220369	chr2:59467931-59468431	D8-1_down
chr9	52069992	52070492	1.94249	1.01e-21	-0.176942	chr9:52069992-52070492	D8-1_up
chr16	23262069	23262569	-4.36248	1.01e-21	0.160614	chr16:23262069-23262569	D8-1_down
chr13	93546003	93546503	-4.45972	1.06e-21	0.193364	chr13:93546003-93546503	D8-1_down
chr1	170853568	170854068	5.81291	1.07e-21	-0.131096	chr1:170853568-170854068	D8-1_up
chr4	11476113	11476613	4.06344	1.08e-21	-0.171357	chr4:11476113-11476613	D8-1_up
chr5	149606370	149606870	5.72261	1.11e-21	-0.140309	chr5:149606370-149606870	D8-1_up
chr10	45019456	45019956	5.65437	1.12e-21	-0.128374	chr10:45019456-45019956	D8-1_up
chr11	43381615	43382115	5.64797	1.13e-21	-0.128734	chr11:43381615-43382115	D8-1_up
chr19	47448458	47448958	-3.21544	1.17e-21	0.229277	chr19:47448458-47448958	D8-1_down
chr11	96996336	96996836	-1.906	1.17e-21	0.471378	chr11:96996336-96996836	D8-1_down
chr18	80738146	80738646	-2.76248	1.19e-21	0.362344	chr18:80738146-80738646	D8-1_down
chr3	97297736	97298236	-3.28564	1.22e-21	0.196952	chr3:97297736-97298236	D8-1_down
chr3	115675840	115676340	2.60238	1.25e-21	-0.16064	chr3:115675840-115676340	D8-1_up
chr7	80299492	80299992	3.3489	1.26e-21	-0.125571	chr7:80299492-80299992	D8-1_up
chr15	59759603	59760103	4.63805	1.26e-21	-0.154476	chr15:59759603-59760103	D8-1_up
chr5	29901721	29902221	2.30532	1.32e-21	-0.21488	chr5:29901721-29902221	D8-1_up
chr18	12642833	12643333	5.1227	1.37e-21	-0.11967	chr18:12642833-12643333	D8-1_up
chr10	62599998	62600498	2.96097	1.39e-21	-0.15782	chr10:62599998-62600498	D8-1_up
chr16	23286380	23286880	-3.12092	1.39e-21	0.305454	chr16:23286380-23286880	D8-1_down
chr11	117239530	117240030	5.27152	1.4e-21	-0.143885	chr11:117239530-117240030	D8-1_up
chr3	59702614	59703114	-3.0333	1.41e-21	0.260055	chr3:59702614-59703114	D8-1_down
chr11	116397966	116398466	2.73982	1.52e-21	-0.142789	chr11:116397966-116398466	D8-1_up
chr8	64826363	64826863	-4.26595	1.54e-21	0.282787	chr8:64826363-64826863	D8-1_down
chr10	68119161	68119661	-4.02722	1.57e-21	0.233355	chr10:68119161-68119661	D8-1_down
chr1	179240608	179241108	-6.83408	1.59e-21	0.226188	chr1:179240608-179241108	D8-1_down
chr2	68881984	68882484	6.15367	1.59e-21	-0.140387	chr2:68881984-68882484	D8-1_up
chr6	82748143	82748643	6.01704	1.59e-21	-0.127521	chr6:82748143-82748643	D8-1_up
chr8	111813771	111814271	5.98959	1.59e-21	-0.12508	chr8:111813771-111814271	D8-1_up
chr8	128650274	128650774	4.25605	1.6e-21	-0.163402	chr8:128650274-128650774	D8-1_up
chr2	127927515	127928015	-2.44135	1.61e-21	0.360264	chr2:127927515-127928015	D8-1_down
chr7	135588532	135589032	2.91622	1.62e-21	-0.173313	chr7:135588532-135589032	D8-1_up
chr11	116439802	116440302	1.31513	1.65e-21	-0.227725	chr11:116439802-116440302	D8-1_up
chr9	20636266	20636766	-3.25496	1.68e-21	0.263305	chr9:20636266-20636766	D8-1_down
chr8	126626924	126627424	-2.67925	1.69e-21	0.271732	chr8:126626924-126627424	D8-1_down
chr13	113048030	113048530	3.93885	1.74e-21	-0.146667	chr13:113048030-113048530	D8-1_up
chr11	83558620	83559120	3.09107	1.8e-21	-0.159604	chr11:83558620-83559120	D8-1_up
chr11	50915924	50916424	-2.97981	1.84e-21	0.241172	chr11:50915924-50916424	D8-1_down
chr8	71586923	71587423	2.35277	1.84e-21	-0.165926	chr8:71586923-71587423	D8-1_up
chr14	25161895	25162395	1.64652	1.86e-21	-0.172491	chr14:25161895-25162395	D8-1_up
chr4	35140385	35140885	-2.85739	1.88e-21	0.26229	chr4:35140385-35140885	D8-1_down
chr10	117894345	117894845	3.32429	1.91e-21	-0.159873	chr10:117894345-117894845	D8-1_up
chr18	60991288	60991788	-6.09453	1.93e-21	0.172785	chr18:60991288-60991788	D8-1_down
chr17	86904142	86904642	3.24256	1.94e-21	-0.158825	chr17:86904142-86904642	D8-1_up
chr5	122429985	122430485	2.53351	1.95e-21	-0.174425	chr5:122429985-122430485	D8-1_up
chr7	46832097	46832597	-3.32933	1.96e-21	0.221022	chr7:46832097-46832597	D8-1_down
chr14	48271062	48271562	-5.14164	1.98e-21	0.205542	chr14:48271062-48271562	D8-1_down
chr13	55716062	55716562	-5.05098	2e-21	0.210867	chr13:55716062-55716562	D8-1_down
chr9	64793434	64793934	3.95808	2e-21	-0.114296	chr9:64793434-64793934	D8-1_up
chr12	17372652	17373152	1.99915	2.03e-21	-0.168315	chr12:17372652-17373152	D8-1_up
chr15	83008962	83009462	-5.15513	2.06e-21	0.233415	chr15:83008962-83009462	D8-1_down
chr8	81782779	81783279	-3.85467	2.09e-21	0.238041	chr8:81782779-81783279	D8-1_down
chr18	79300677	79301177	5.6046	2.18e-21	-0.139893	chr18:79300677-79301177	D8-1_up
chr1	164457517	164458017	-3.72383	2.2e-21	0.176787	chr1:164457517-164458017	D8-1_down
chr17	87365114	87365614	2.49888	2.2e-21	-0.153579	chr17:87365114-87365614	D8-1_up
chr18	55681278	55681778	-5.10367	2.24e-21	0.231812	chr18:55681278-55681778	D8-1_down
chr15	80192161	80192661	-2.22914	2.29e-21	0.415177	chr15:80192161-80192661	D8-1_down
chr9	41181259	41181759	-2.91995	2.36e-21	0.269474	chr9:41181259-41181759	D8-1_down
chrX	42423991	42424491	4.33133	2.37e-21	-0.130097	chrX:42423991-42424491	D8-1_up
chr12	28808597	28809097	-4.40983	2.49e-21	0.162278	chr12:28808597-28809097	D8-1_down
chr10	118765962	118766462	-4.0341	2.5e-21	0.228384	chr10:118765962-118766462	D8-1_down
chr3	101277722	101278222	3.28341	2.65e-21	-0.201644	chr3:101277722-101278222	D8-1_up
chr11	76589718	76590218	5.48258	2.66e-21	-0.151609	chr11:76589718-76590218	D8-1_up
chr5	21212884	21213384	2.08958	2.7e-21	-0.122435	chr5:21212884-21213384	D8-1_up
chr5	73285547	73286047	4.62149	2.7e-21	-0.121283	chr5:73285547-73286047	D8-1_up
chr7	80179761	80180261	3.57852	2.7e-21	-0.133544	chr7:80179761-80180261	D8-1_up
chr10	100770218	100770718	-4.00282	2.76e-21	0.1812	chr10:100770218-100770718	D8-1_down
chr3	104630894	104631394	-4.67648	2.78e-21	0.21719	chr3:104630894-104631394	D8-1_down
chr11	86646519	86647019	6.25702	2.81e-21	-0.150961	chr11:86646519-86647019	D8-1_up
chr13	33077263	33077763	5.79589	2.81e-21	-0.109114	chr13:33077263-33077763	D8-1_up
chr15	76274900	76275400	5.85627	2.81e-21	-0.113863	chr15:76274900-76275400	D8-1_up
chr16	87497124	87497624	6.16007	2.81e-21	-0.141019	chr16:87497124-87497624	D8-1_up
chr8	72208587	72209087	6.21621	2.81e-21	-0.146695	chr8:72208587-72209087	D8-1_up
chr9	58139883	58140383	-6.73874	2.81e-21	0.211596	chr9:58139883-58140383	D8-1_down
chr6	87725239	87725739	-5.28835	2.83e-21	0.160959	chr6:87725239-87725739	D8-1_down
chr3	129602210	129602710	-2.31254	2.86e-21	0.326098	chr3:129602210-129602710	D8-1_down
chr16	30024597	30025097	2.22789	3e-21	-0.155052	chr16:30024597-30025097	D8-1_up
chr5	140215374	140215874	-3.9722	3.07e-21	0.200425	chr5:140215374-140215874	D8-1_down
chr2	78997459	78997959	4.90415	3.23e-21	-0.161737	chr2:78997459-78997959	D8-1_up
chr9	66226335	66226835	5.68702	3.44e-21	-0.125733	chr9:66226335-66226835	D8-1_up
chr9	115623836	115624336	-3.25172	3.44e-21	0.23973	chr9:115623836-115624336	D8-1_down
chr7	125561178	125561678	-4.23034	3.44e-21	0.27689	chr7:125561178-125561678	D8-1_down
chr10	44368632	44369132	5.71582	3.45e-21	-0.127256	chr10:44368632-44369132	D8-1_up
chr18	67869757	67870257	5.55645	3.55e-21	-0.124781	chr18:67869757-67870257	D8-1_up
chr5	122143482	122143982	3.42849	3.6e-21	-0.16287	chr5:122143482-122143982	D8-1_up
chr11	70597331	70597831	2.08252	3.75e-21	-0.197274	chr11:70597331-70597831	D8-1_up
chr2	166553396	166553896	1.64111	3.76e-21	-0.223289	chr2:166553396-166553896	D8-1_up
chr2	78995771	78996271	4.18579	3.85e-21	-0.134771	chr2:78995771-78996271	D8-1_up
chr2	173659539	173660039	1.14927	3.87e-21	-0.329406	chr2:173659539-173660039	D8-1_up
chr13	73702671	73703171	-1.74618	4.05e-21	0.4533	chr13:73702671-73703171	D8-1_down
chr19	11766339	11766839	4.57084	4.14e-21	-0.142054	chr19:11766339-11766839	D8-1_up
chr2	71735504	71736004	-3.98512	4.28e-21	0.220612	chr2:71735504-71736004	D8-1_down
chr12	111914038	111914538	-2.81691	4.29e-21	0.348738	chr12:111914038-111914538	D8-1_down
chr7	139157469	139157969	4.74559	4.3e-21	-0.159024	chr7:139157469-139157969	D8-1_up
chr14	68050374	68050874	2.23906	4.37e-21	-0.133555	chr14:68050374-68050874	D8-1_up
chr13	45867255	45867755	2.29154	4.38e-21	-0.144435	chr13:45867255-45867755	D8-1_up
chr14	65078026	65078526	-6.1494	4.38e-21	0.241956	chr14:65078026-65078526	D8-1_down
chr4	11769060	11769560	5.26376	4.44e-21	-0.12545	chr4:11769060-11769560	D8-1_up
chr16	17086222	17086722	5.4316	4.45e-21	-0.131388	chr16:17086222-17086722	D8-1_up
chr13	41948170	41948670	-4.81463	4.6e-21	0.239634	chr13:41948170-41948670	D8-1_down
chr6	8531432	8531932	3.75052	4.6e-21	-0.146042	chr6:8531432-8531932	D8-1_up
chr1	165837482	165837982	-3.53389	4.68e-21	0.212591	chr1:165837482-165837982	D8-1_down
chr12	103116582	103117082	3.18666	4.72e-21	-0.152149	chr12:103116582-103117082	D8-1_up
chr11	116618596	116619096	3.15831	4.72e-21	-0.154069	chr11:116618596-116619096	D8-1_up
chr2	78961573	78962073	3.14189	4.83e-21	-0.148881	chr2:78961573-78962073	D8-1_up
chr5	53400994	53401494	4.44426	4.85e-21	-0.114419	chr5:53400994-53401494	D8-1_up
chr15	62189584	62190084	2.73061	4.85e-21	-0.144075	chr15:62189584-62190084	D8-1_up
chr2	127189531	127190031	4.42128	4.87e-21	-0.165682	chr2:127189531-127190031	D8-1_up
chr11	54104967	54105467	-5.67616	4.91e-21	0.205432	chr11:54104967-54105467	D8-1_down
chr11	77791911	77792411	-2.18665	4.95e-21	0.331162	chr11:77791911-77792411	D8-1_down
chr19	56757574	56758074	5.84409	4.98e-21	-0.112888	chr19:56757574-56758074	D8-1_up
chr2	52455550	52456050	5.94227	4.98e-21	-0.120979	chr2:52455550-52456050	D8-1_up
chr1	135725872	135726372	-4.52367	4.99e-21	0.204558	chr1:135725872-135726372	D8-1_down
chr9	11513712	11514212	-3.50304	5.06e-21	0.259829	chr9:11513712-11514212	D8-1_down
chr4	132808025	132808525	2.14013	5.13e-21	-0.172268	chr4:132808025-132808525	D8-1_up
chr1	127677585	127678085	1.76433	5.16e-21	-0.183587	chr1:127677585-127678085	D8-1_up
chr10	88404140	88404640	5.21733	5.16e-21	-0.156074	chr10:88404140-88404640	D8-1_up
chr5	113591798	113592298	5.16205	5.38e-21	-0.162722	chr5:113591798-113592298	D8-1_up
chr7	135542236	135542736	-2.85476	5.46e-21	0.284253	chr7:135542236-135542736	D8-1_down
chr16	89985959	89986459	-2.39757	5.52e-21	0.33284	chr16:89985959-89986459	D8-1_down
chr6	121110217	121110717	-3.95437	5.72e-21	0.223243	chr6:121110217-121110717	D8-1_down
chr12	55026994	55027494	2.93552	5.76e-21	-0.172425	chr12:55026994-55027494	D8-1_up
chr2	59327867	59328367	4.97911	6e-21	-0.175784	chr2:59327867-59328367	D8-1_up
chr9	56208739	56209239	3.0304	6.08e-21	-0.173377	chr9:56208739-56209239	D8-1_up
chr8	3279342	3279842	-2.46799	6.22e-21	0.286514	chr8:3279342-3279842	D8-1_down
chr2	128111690	128112190	4.84716	6.29e-21	-0.128046	chr2:128111690-128112190	D8-1_up
chr1	37696842	37697342	-3.56264	6.37e-21	0.250038	chr1:37696842-37697342	D8-1_down
chr2	128377643	128378143	5.30392	6.4e-21	-0.0991514	chr2:128377643-128378143	D8-1_up
chr11	70029767	70030267	1.42882	6.44e-21	-0.228964	chr11:70029767-70030267	D8-1_up
chr1	79581316	79581816	4.55795	6.48e-21	-0.125303	chr1:79581316-79581816	D8-1_up
chr3	35318214	35318714	-6.03019	6.52e-21	0.193548	chr3:35318214-35318714	D8-1_down
chr11	70534260	70534760	5.6252	6.54e-21	-0.137098	chr11:70534260-70534760	D8-1_up
chr5	143654775	143655275	-5.93642	6.57e-21	0.175818	chr5:143654775-143655275	D8-1_down
chr9	21652069	21652569	-3.80794	6.68e-21	0.272831	chr9:21652069-21652569	D8-1_down
chr6	31072017	31072517	2.87002	6.78e-21	-0.148524	chr6:31072017-31072517	D8-1_up
chr1	193329497	193329997	4.68436	6.82e-21	-0.121943	chr1:193329497-193329997	D8-1_up
chr9	124103236	124103736	2.70386	6.87e-21	-0.179416	chr9:124103236-124103736	D8-1_up
chr10	88380906	88381406	3.82729	7e-21	-0.123807	chr10:88380906-88381406	D8-1_up
chr2	146197851	146198351	4.55042	7.07e-21	-0.158701	chr2:146197851-146198351	D8-1_up
chr13	60897305	60897805	1.35165	7.08e-21	-0.217833	chr13:60897305-60897805	D8-1_up
chr11	107443634	107444134	-1.92685	7.19e-21	0.397758	chr11:107443634-107444134	D8-1_down
chr19	41382454	41382954	4.36912	7.38e-21	-0.135807	chr19:41382454-41382954	D8-1_up
chr4	57731115	57731615	-2.81772	7.47e-21	0.251642	chr4:57731115-57731615	D8-1_down
chr6	127471942	127472442	-4.376	7.64e-21	0.186258	chr6:127471942-127472442	D8-1_down
chr7	142379099	142379599	1.34006	7.68e-21	-0.192588	chr7:142379099-142379599	D8-1_up
chr18	74760505	74761005	-4.95342	7.73e-21	0.212509	chr18:74760505-74761005	D8-1_down
chr6	122282608	122283108	5.11661	7.76e-21	-0.131958	chr6:122282608-122283108	D8-1_up
chr18	82473310	82473810	3.51265	7.77e-21	-0.172515	chr18:82473310-82473810	D8-1_up
chr5	107201766	107202266	-3.53825	7.84e-21	0.189665	chr5:107201766-107202266	D8-1_down
chr13	45649145	45649645	2.05432	7.91e-21	-0.221583	chr13:45649145-45649645	D8-1_up
chr3	127845020	127845520	-3.45312	7.92e-21	0.231229	chr3:127845020-127845520	D8-1_down
chr5	103746491	103746991	-3.95853	8.32e-21	0.166656	chr5:103746491-103746991	D8-1_down
chr1	153304039	153304539	5.45005	8.49e-21	-0.162904	chr1:153304039-153304539	D8-1_up
chr13	115096931	115097431	4.34912	8.49e-21	-0.117479	chr13:115096931-115097431	D8-1_up
chr16	32972542	32973042	-3.07555	8.78e-21	0.319434	chr16:32972542-32973042	D8-1_down
chr1	170978667	170979167	6.16262	8.78e-21	-0.141272	chr1:170978667-170979167	D8-1_up
chr2	66102462	66102962	6.24594	8.78e-21	-0.149791	chr2:66102462-66102962	D8-1_up
chr10	95300391	95300891	4.31707	8.92e-21	-0.126387	chr10:95300391-95300891	D8-1_up
chr13	28502109	28502609	-3.07526	9.03e-21	0.28707	chr13:28502109-28502609	D8-1_down
chr14	32716656	32717156	-4.80265	9.11e-21	0.212977	chr14:32716656-32717156	D8-1_down
chr12	107144396	107144896	2.5475	9.21e-21	-0.189205	chr12:107144396-107144896	D8-1_up
chr18	81046613	81047113	-3.25179	9.23e-21	0.180964	chr18:81046613-81047113	D8-1_down
chr12	52824691	52825191	-4.42906	9.27e-21	0.194156	chr12:52824691-52825191	D8-1_down
chr16	78595734	78596234	-4.54993	9.49e-21	0.203085	chr16:78595734-78596234	D8-1_down
chr9	66894935	66895435	5.06735	9.66e-21	-0.135654	chr9:66894935-66895435	D8-1_up
chr9	63782584	63783084	3.18798	9.67e-21	-0.127143	chr9:63782584-63783084	D8-1_up
chr17	84407923	84408423	-4.39969	9.84e-21	0.189645	chr17:84407923-84408423	D8-1_down
chr15	58174975	58175475	-3.36358	9.93e-21	0.277162	chr15:58174975-58175475	D8-1_down
chr10	122599427	122599927	-3.96775	9.94e-21	0.205211	chr10:122599427-122599927	D8-1_down
chr6	129582997	129583497	3.04283	9.94e-21	-0.176217	chr6:129582997-129583497	D8-1_up
chr12	25362683	25363183	5.7302	1.07e-20	-0.123659	chr12:25362683-25363183	D8-1_up
chr18	69547860	69548360	-6.30993	1.08e-20	0.190939	chr18:69547860-69548360	D8-1_down
chr12	25359909	25360409	1.17963	1.12e-20	-0.167243	chr12:25359909-25360409	D8-1_up
chr11	114876154	114876654	-2.6995	1.12e-20	0.249936	chr11:114876154-114876654	D8-1_down
chr4	155209402	155209902	-4.19459	1.13e-20	0.220778	chr4:155209402-155209902	D8-1_down
chr1	127982147	127982647	-3.17077	1.14e-20	0.263102	chr1:127982147-127982647	D8-1_down
chr9	46151635	46152135	3.50748	1.14e-20	-0.150258	chr9:46151635-46152135	D8-1_up
chr15	80892271	80892771	-5.11952	1.14e-20	0.199275	chr15:80892271-80892771	D8-1_down
chr19	5815805	5816305	1.17789	1.15e-20	-0.268395	chr19:5815805-5816305	D8-1_up
chr5	113643398	113643898	3.43968	1.16e-20	-0.14239	chr5:113643398-113643898	D8-1_up
chr7	128029386	128029886	3.12322	1.17e-20	-0.157759	chr7:128029386-128029886	D8-1_up
chr19	17264805	17265305	5.5819	1.2e-20	-0.162807	chr19:17264805-17265305	D8-1_up
chr2	66124920	66125420	2.00493	1.24e-20	-0.143015	chr2:66124920-66125420	D8-1_up
chr8	117074776	117075276	5.045	1.24e-20	-0.0898377	chr8:117074776-117075276	D8-1_up
chr14	47374306	47374806	5.32127	1.25e-20	-0.124664	chr14:47374306-47374806	D8-1_up
chr6	99309244	99309744	-3.23033	1.25e-20	0.243629	chr6:99309244-99309744	D8-1_down
chr11	43387023	43387523	3.64	1.27e-20	-0.150761	chr11:43387023-43387523	D8-1_up
chr7	139970712	139971212	2.33413	1.29e-20	-0.134179	chr7:139970712-139971212	D8-1_up
chr2	102948073	102948573	3.14751	1.31e-20	-0.119901	chr2:102948073-102948573	D8-1_up
chr17	65957523	65958023	-4.66849	1.32e-20	0.191661	chr17:65957523-65958023	D8-1_down
chr11	43383456	43383956	4.49925	1.34e-20	-0.140739	chr11:43383456-43383956	D8-1_up
chr5	114116528	114117028	5.21534	1.34e-20	-0.141309	chr5:114116528-114117028	D8-1_up
chr2	52310628	52311128	-4.77809	1.36e-20	0.177186	chr2:52310628-52311128	D8-1_down
chr7	72344256	72344756	5.14232	1.41e-20	-0.146941	chr7:72344256-72344756	D8-1_up
chr17	80167786	80168286	5.40277	1.41e-20	-0.156677	chr17:80167786-80168286	D8-1_up
chr7	114616748	114617248	5.38963	1.42e-20	-0.155406	chr7:114616748-114617248	D8-1_up
chr9	110896609	110897109	-1.79615	1.44e-20	0.322069	chr9:110896609-110897109	D8-1_down
chr15	79040433	79040933	3.3006	1.44e-20	-0.145636	chr15:79040433-79040933	D8-1_up
chr12	106308188	106308688	-5.59894	1.45e-20	0.177669	chr12:106308188-106308688	D8-1_down
chr10	67483304	67483804	5.2397	1.45e-20	-0.134024	chr10:67483304-67483804	D8-1_up
chr10	77629789	77630289	2.18635	1.46e-20	-0.174032	chr10:77629789-77630289	D8-1_up
chr8	69918443	69918943	2.00921	1.5e-20	-0.191626	chr8:69918443-69918943	D8-1_up
chr12	76307961	76308461	4.33102	1.5e-20	-0.12671	chr12:76307961-76308461	D8-1_up
chr14	18041721	18042221	-5.56554	1.52e-20	0.201194	chr14:18041721-18042221	D8-1_down
chr11	77111107	77111607	6.11182	1.54e-20	-0.136316	chr11:77111107-77111607	D8-1_up
chr5	113641726	113642226	5.69209	1.54e-20	-0.1014	chr5:113641726-113642226	D8-1_up
chr7	128578524	128579024	5.90533	1.54e-20	-0.11787	chr7:128578524-128579024	D8-1_up
chr9	102572867	102573367	5.93585	1.54e-20	-0.120433	chr9:102572867-102573367	D8-1_up
chr3	30863667	30864167	1.57483	1.55e-20	-0.140608	chr3:30863667-30864167	D8-1_up
chr6	135450551	135451051	-3.90186	1.59e-20	0.215873	chr6:135450551-135451051	D8-1_down
chr11	55130924	55131424	1.41594	1.59e-20	-0.253116	chr11:55130924-55131424	D8-1_up
chr5	31831499	31831999	-3.1718	1.61e-20	0.238775	chr5:31831499-31831999	D8-1_down
chr2	125735297	125735797	3.83924	1.63e-20	-0.126539	chr2:125735297-125735797	D8-1_up
chr3	9549847	9550347	-3.79512	1.64e-20	0.211835	chr3:9549847-9550347	D8-1_down
chr7	56018386	56018886	-4.32739	1.65e-20	0.241892	chr7:56018386-56018886	D8-1_down
chr4	89294574	89295074	2.44557	1.66e-20	-0.158796	chr4:89294574-89295074	D8-1_up
chr18	23802754	23803254	2.32136	1.72e-20	-0.165987	chr18:23802754-23803254	D8-1_up
chr2	11146076	11146576	4.22833	1.77e-20	-0.132653	chr2:11146076-11146576	D8-1_up
chr10	5448295	5448795	-2.26306	1.77e-20	0.297797	chr10:5448295-5448795	D8-1_down
chr12	3870955	3871455	-1.63673	1.77e-20	0.47773	chr12:3870955-3871455	D8-1_down
chr10	96357495	96357995	2.04225	1.81e-20	-0.137229	chr10:96357495-96357995	D8-1_up
chr5	53421381	53421881	5.87594	1.85e-20	-0.130478	chr5:53421381-53421881	D8-1_up
chr9	15580114	15580614	-6.11375	1.85e-20	0.157988	chr9:15580114-15580614	D8-1_down
chr10	36157977	36158477	-2.53914	1.87e-20	0.405502	chr10:36157977-36158477	D8-1_down
chr1	153617399	153617899	2.64133	1.88e-20	-0.176013	chr1:153617399-153617899	D8-1_up
chr1	40391311	40391811	3.98649	1.95e-20	-0.127122	chr1:40391311-40391811	D8-1_up
chr3	96882544	96883044	3.35273	1.95e-20	-0.125679	chr3:96882544-96883044	D8-1_up
chr8	36028305	36028805	-2.37475	1.95e-20	0.310142	chr8:36028305-36028805	D8-1_down
chr9	21367505	21368005	1.16094	1.96e-20	-0.341672	chr9:21367505-21368005	D8-1_up
chr10	78399224	78399724	-5.95921	1.96e-20	0.166309	chr10:78399224-78399724	D8-1_down
chr15	25692528	25693028	-5.13469	1.99e-20	0.204082	chr15:25692528-25693028	D8-1_down
chr1	61054371	61054871	5.6718	2.06e-20	-0.150705	chr1:61054371-61054871	D8-1_up
chr10	75301354	75301854	2.29098	2.08e-20	-0.17262	chr10:75301354-75301854	D8-1_up
chr10	98776246	98776746	1.42404	2.13e-20	-0.183151	chr10:98776246-98776746	D8-1_up
chr11	98472602	98473102	3.33816	2.13e-20	-0.126854	chr11:98472602-98473102	D8-1_up
chr18	68951744	68952244	-3.53974	2.15e-20	0.215324	chr18:68951744-68952244	D8-1_down
chr12	12278031	12278531	1.91629	2.16e-20	-0.187252	chr12:12278031-12278531	D8-1_up
chr2	158154109	158154609	-2.89007	2.23e-20	0.239329	chr2:158154109-158154609	D8-1_down
chr13	115131318	115131818	3.74925	2.23e-20	-0.175653	chr13:115131318-115131818	D8-1_up
chr1	134110906	134111406	2.58947	2.27e-20	-0.153409	chr1:134110906-134111406	D8-1_up
chr9	115390882	115391382	-5.77331	2.29e-20	0.158772	chr9:115390882-115391382	D8-1_down
chr5	65904453	65904953	-4.53236	2.32e-20	0.199315	chr5:65904453-65904953	D8-1_down
chr17	31136213	31136713	3.0625	2.35e-20	-0.151544	chr17:31136213-31136713	D8-1_up
chr15	25269575	25270075	-3.8263	2.37e-20	0.20666	chr15:25269575-25270075	D8-1_down
chr12	25239970	25240470	1.60356	2.38e-20	-0.164915	chr12:25239970-25240470	D8-1_up
chr14	78691999	78692499	2.38372	2.39e-20	-0.162696	chr14:78691999-78692499	D8-1_up
chr15	53266913	53267413	-2.88861	2.44e-20	0.305112	chr15:53266913-53267413	D8-1_down
chr3	84825930	84826430	3.62909	2.44e-20	-0.153511	chr3:84825930-84826430	D8-1_up
chr10	118442914	118443414	3.30014	2.45e-20	-0.113368	chr10:118442914-118443414	D8-1_up
chr2	83929392	83929892	-3.44386	2.63e-20	0.264717	chr2:83929392-83929892	D8-1_down
chr4	89175539	89176039	6.02766	2.72e-20	-0.128477	chr4:89175539-89176039	D8-1_up
chr6	129997445	129997945	5.04925	2.75e-20	-0.133001	chr6:129997445-129997945	D8-1_up
chr5	89036135	89036635	-3.70555	2.76e-20	0.261479	chr5:89036135-89036635	D8-1_down
chr18	89233574	89234074	2.82947	2.76e-20	-0.140159	chr18:89233574-89234074	D8-1_up
chr6	136689993	136690493	-3.82959	2.82e-20	0.173736	chr6:136689993-136690493	D8-1_down
chr17	12727734	12728234	2.61414	2.9e-20	-0.164048	chr17:12727734-12728234	D8-1_up
chr10	118404393	118404893	3.57049	2.92e-20	-0.15765	chr10:118404393-118404893	D8-1_up
chr15	11532889	11533389	-3.38319	2.92e-20	0.190613	chr15:11532889-11533389	D8-1_down
chr1	43501076	43501576	-4.08582	2.99e-20	0.213972	chr1:43501076-43501576	D8-1_down
chr6	95712033	95712533	3.7297	2.99e-20	-0.119191	chr6:95712033-95712533	D8-1_up
chr10	122728153	122728653	1.67586	3.04e-20	-0.164363	chr10:122728153-122728653	D8-1_up
chr10	96351218	96351718	4.67795	3.06e-20	-0.101003	chr10:96351218-96351718	D8-1_up
chr10	94848310	94848810	2.01452	3.06e-20	-0.171464	chr10:94848310-94848810	D8-1_up
chr12	17373498	17373998	3.09059	3.19e-20	-0.129146	chr12:17373498-17373998	D8-1_up
chr10	68036252	68036752	2.21174	3.27e-20	-0.139632	chr10:68036252-68036752	D8-1_up
chr13	43554831	43555331	-2.6838	3.29e-20	0.266363	chr13:43554831-43555331	D8-1_down
chr15	75633309	75633809	2.92622	3.33e-20	-0.138816	chr15:75633309-75633809	D8-1_up
chr15	101195363	101195863	-3.95003	3.37e-20	0.219978	chr15:101195363-101195863	D8-1_down
chr4	149856405	149856905	-1.88758	3.41e-20	0.420772	chr4:149856405-149856905	D8-1_down
chr2	36230194	36230694	3.72888	3.42e-20	-0.130058	chr2:36230194-36230694	D8-1_up
chr10	58714040	58714540	-6.00002	3.57e-20	0.175698	chr10:58714040-58714540	D8-1_down
chr10	96369180	96369680	4.6758	3.76e-20	-0.146376	chr10:96369180-96369680	D8-1_up
chr12	25187144	25187644	2.34469	3.77e-20	-0.156769	chr12:25187144-25187644	D8-1_up
chr5	115132330	115132830	1.56758	3.85e-20	-0.193071	chr5:115132330-115132830	D8-1_up
chr4	89310789	89311289	1.62467	3.88e-20	-0.200403	chr4:89310789-89311289	D8-1_up
chr2	155562841	155563341	5.45503	3.91e-20	-0.144925	chr2:155562841-155563341	D8-1_up
chr14	27249090	27249590	1.25593	3.92e-20	-0.204822	chr14:27249090-27249590	D8-1_up
chr9	114612953	114613453	-4.98789	3.93e-20	0.207982	chr9:114612953-114613453	D8-1_down
chr2	164899687	164900187	-2.75816	3.98e-20	0.281596	chr2:164899687-164900187	D8-1_down
chr9	113792521	113793021	-3.36816	4.08e-20	0.1946	chr9:113792521-113793021	D8-1_down
chr7	80444443	80444943	-4.85125	4.11e-20	0.191514	chr7:80444443-80444943	D8-1_down
chr12	25390263	25390763	3.79045	4.2e-20	-0.137554	chr12:25390263-25390763	D8-1_up
chr10	119010929	119011429	-4.998	4.28e-20	0.222848	chr10:119010929-119011429	D8-1_down
chr2	28539930	28540430	-2.50995	4.32e-20	0.279144	chr2:28539930-28540430	D8-1_down
chr16	44965366	44965866	-3.17967	4.49e-20	0.198822	chr16:44965366-44965866	D8-1_down
chr15	78592297	78592797	2.36566	4.51e-20	-0.142809	chr15:78592297-78592797	D8-1_up
chr7	16365212	16365712	4.35283	4.55e-20	-0.118772	chr7:16365212-16365712	D8-1_up
chr6	94681403	94681903	-1.8307	4.59e-20	0.420331	chr6:94681403-94681903	D8-1_down
chr3	52088315	52088815	-4.78771	4.63e-20	0.183458	chr3:52088315-52088815	D8-1_down
chr10	19321660	19322160	-2.00252	4.63e-20	0.431122	chr10:19321660-19322160	D8-1_down
chr10	83336302	83336802	4.5834	4.64e-20	-0.139262	chr10:83336302-83336802	D8-1_up
chr19	45843363	45843863	-3.36663	4.78e-20	0.181336	chr19:45843363-45843863	D8-1_down
chr1	144308214	144308714	5.77329	4.8e-20	-0.107387	chr1:144308214-144308714	D8-1_up
chr1	170977135	170977635	5.95413	4.8e-20	-0.121994	chr1:170977135-170977635	D8-1_up
chr5	37066590	37067090	1.32731	4.91e-20	-0.201986	chr5:37066590-37067090	D8-1_up
chr5	36397937	36398437	-3.68247	4.94e-20	0.195522	chr5:36397937-36398437	D8-1_down
chr15	53324688	53325188	-4.69253	4.96e-20	0.193294	chr15:53324688-53325188	D8-1_down
chr15	73268092	73268592	-3.56089	4.96e-20	0.236562	chr15:73268092-73268592	D8-1_down
chr16	91533424	91533924	-1.65965	5.13e-20	0.518499	chr16:91533424-91533924	D8-1_down
chr19	41030942	41031442	-2.67232	5.13e-20	0.260237	chr19:41030942-41031442	D8-1_down
chr7	66384177	66384677	5.09175	5.17e-20	-0.138378	chr7:66384177-66384677	D8-1_up
chr10	79689058	79689558	4.95376	5.27e-20	-0.152548	chr10:79689058-79689558	D8-1_up
chr9	96896709	96897209	1.67208	5.34e-20	-0.213722	chr9:96896709-96897209	D8-1_up
chr2	72114021	72114521	-2.20279	5.48e-20	0.356154	chr2:72114021-72114521	D8-1_down
chr6	134700357	134700857	-4.53324	5.52e-20	0.178259	chr6:134700357-134700857	D8-1_down
chr13	43485144	43485644	3.83576	5.55e-20	-0.125885	chr13:43485144-43485644	D8-1_up
chr11	117969018	117969518	-1.84934	5.62e-20	0.424425	chr11:117969018-117969518	D8-1_down
chr2	25620348	25620848	-2.47112	5.74e-20	0.338096	chr2:25620348-25620848	D8-1_down
chr19	55792486	55792986	-3.60846	5.74e-20	0.215037	chr19:55792486-55792986	D8-1_down
chr6	142917360	142917860	-2.55942	5.87e-20	0.321611	chr6:142917360-142917860	D8-1_down
chr10	44400551	44401051	5.75695	5.89e-20	-0.124065	chr10:44400551-44401051	D8-1_up
chr5	139367824	139368324	-2.94763	6.02e-20	0.233185	chr5:139367824-139368324	D8-1_down
chr8	13608864	13609364	-3.26688	6.07e-20	0.319819	chr8:13608864-13609364	D8-1_down
chr13	55640788	55641288	3.6831	6.14e-20	-0.147086	chr13:55640788-55641288	D8-1_up
chr1	181227753	181228253	-3.33178	6.15e-20	0.235108	chr1:181227753-181228253	D8-1_down
chr18	56412832	56413332	-2.46213	6.36e-20	0.460979	chr18:56412832-56413332	D8-1_down
chr4	145264249	145264749	4.39922	6.36e-20	-0.135851	chr4:145264249-145264749	D8-1_up
chr7	31146657	31147157	-5.02171	6.42e-20	0.20269	chr7:31146657-31147157	D8-1_down
chr7	104169749	104170249	-5.1239	6.67e-20	0.218814	chr7:104169749-104170249	D8-1_down
chr2	7269970	7270470	-3.99152	6.68e-20	0.212694	chr2:7269970-7270470	D8-1_down
chr4	8928722	8929222	1.85441	6.71e-20	-0.169499	chr4:8928722-8929222	D8-1_up
chr5	134241762	134242262	3.59445	6.71e-20	-0.128653	chr5:134241762-134242262	D8-1_up
chr4	6472655	6473155	4.47223	6.74e-20	-0.140737	chr4:6472655-6473155	D8-1_up
chr2	166524207	166524707	5.33956	7.15e-20	-0.112976	chr2:166524207-166524707	D8-1_up
chr7	128130595	128131095	3.37293	7.45e-20	-0.131354	chr7:128130595-128131095	D8-1_up
chr9	48562336	48562836	-2.95908	7.84e-20	0.230085	chr9:48562336-48562836	D8-1_down
chr8	117285062	117285562	3.5123	7.87e-20	-0.183974	chr8:117285062-117285562	D8-1_up
chr16	52418405	52418905	5.30509	7.9e-20	-0.128493	chr16:52418405-52418905	D8-1_up
chr15	78683512	78684012	-3.42714	8.11e-20	0.189556	chr15:78683512-78684012	D8-1_down
chr11	17000912	17001412	4.38479	8.18e-20	-0.125187	chr11:17000912-17001412	D8-1_up
chr7	139156529	139157029	2.90503	8.45e-20	-0.132629	chr7:139156529-139157029	D8-1_up
chr7	63999105	63999605	-1.71928	8.46e-20	0.454908	chr7:63999105-63999605	D8-1_down
chr14	15062723	15063223	-6.23282	8.48e-20	0.148416	chr14:15062723-15063223	D8-1_down
chr19	37109725	37110225	6.02543	8.48e-20	-0.128276	chr19:37109725-37110225	D8-1_up
chr5	149320586	149321086	-6.28774	8.48e-20	0.154253	chr5:149320586-149321086	D8-1_down
chr8	128643038	128643538	5.66586	8.48e-20	-0.0995368	chr8:128643038-128643538	D8-1_up
chr9	121305772	121306272	5.81731	8.48e-20	-0.110776	chr9:121305772-121306272	D8-1_up
chr16	23375018	23375518	-3.78572	8.55e-20	0.190588	chr16:23375018-23375518	D8-1_down
chr15	39913324	39913824	-3.43751	8.55e-20	0.211007	chr15:39913324-39913824	D8-1_down
chr9	79919093	79919593	1.03872	8.59e-20	-0.206672	chr9:79919093-79919593	D8-1_up
chr6	129678106	129678606	4.93944	8.67e-20	-0.106348	chr6:129678106-129678606	D8-1_up
chr8	127447094	127447594	-5.38344	8.89e-20	0.174914	chr8:127447094-127447594	D8-1_down
chr11	99115826	99116326	-2.77429	9.01e-20	0.227315	chr11:99115826-99116326	D8-1_down
chr14	78687656	78688156	1.86316	9.11e-20	-0.156219	chr14:78687656-78688156	D8-1_up
chr11	77207957	77208457	2.69466	9.29e-20	-0.143725	chr11:77207957-77208457	D8-1_up
chr8	121852403	121852903	2.05202	9.84e-20	-0.14824	chr8:121852403-121852903	D8-1_up
chr1	164061851	164062351	-3.75673	9.89e-20	0.192407	chr1:164061851-164062351	D8-1_down
chr5	92142478	92142978	-3.38721	1.01e-19	0.235463	chr5:92142478-92142978	D8-1_down
chr11	74560703	74561203	4.9076	1.01e-19	-0.139217	chr11:74560703-74561203	D8-1_up
chr15	94478704	94479204	-3.86647	1.02e-19	0.203006	chr15:94478704-94479204	D8-1_down
chr11	53128598	53129098	3.52654	1.03e-19	-0.16014	chr11:53128598-53129098	D8-1_up
chr8	127500131	127500631	-2.48403	1.06e-19	0.205387	chr8:127500131-127500631	D8-1_down
chr5	89090063	89090563	-5.1009	1.07e-19	0.19003	chr5:89090063-89090563	D8-1_down
chr11	21166775	21167275	-2.58145	1.08e-19	0.27883	chr11:21166775-21167275	D8-1_down
chr17	50524977	50525477	-2.0639	1.09e-19	0.42097	chr17:50524977-50525477	D8-1_down
chr7	140981662	140982162	4.86741	1.09e-19	-0.149683	chr7:140981662-140982162	D8-1_up
chr15	66898820	66899320	5.57472	1.09e-19	-0.126596	chr15:66898820-66899320	D8-1_up
chr3	84046123	84046623	1.30642	1.11e-19	-0.193116	chr3:84046123-84046623	D8-1_up
chr8	13986373	13986873	-3.43497	1.15e-19	0.134321	chr8:13986373-13986873	D8-1_down
chr3	9499824	9500324	-4.11261	1.18e-19	0.196138	chr3:9499824-9500324	D8-1_down
chr4	109079616	109080116	-2.68694	1.19e-19	0.315419	chr4:109079616-109080116	D8-1_down
chr2	69716427	69716927	3.53476	1.21e-19	-0.125696	chr2:69716427-69716927	D8-1_up
chr16	32081946	32082446	-3.13848	1.24e-19	0.220261	chr16:32081946-32082446	D8-1_down
chr11	100609825	100610325	-2.48459	1.25e-19	0.204421	chr11:100609825-100610325	D8-1_down
chr1	136617151	136617651	-4.11711	1.27e-19	0.204075	chr1:136617151-136617651	D8-1_down
chr8	13598653	13599153	2.44762	1.28e-19	-0.170999	chr8:13598653-13599153	D8-1_up
chr6	129917477	129917977	1.78133	1.32e-19	-0.197709	chr6:129917477-129917977	D8-1_up
chr2	72117675	72118175	-2.97544	1.32e-19	0.262557	chr2:72117675-72118175	D8-1_down
chr10	17512013	17512513	5.16092	1.33e-19	-0.112454	chr10:17512013-17512513	D8-1_up
chr16	36985465	36985965	1.20819	1.34e-19	-0.181562	chr16:36985465-36985965	D8-1_up
chr17	80112583	80113083	2.32804	1.35e-19	-0.163477	chr17:80112583-80113083	D8-1_up
chr10	43740103	43740603	-3.90829	1.37e-19	0.16994	chr10:43740103-43740603	D8-1_down
chr3	126834645	126835145	-3.42674	1.37e-19	0.187302	chr3:126834645-126835145	D8-1_down
chr1	36960440	36960940	-2.67753	1.39e-19	0.298974	chr1:36960440-36960940	D8-1_down
chr1	161309227	161309727	-3.67211	1.41e-19	0.187888	chr1:161309227-161309727	D8-1_down
chr18	76892275	76892775	-4.67505	1.43e-19	0.184096	chr18:76892275-76892775	D8-1_down
chr10	7880195	7880695	4.46173	1.43e-19	-0.10091	chr10:7880195-7880695	D8-1_up
chr15	81131107	81131607	-4.51149	1.44e-19	0.200245	chr15:81131107-81131607	D8-1_down
chr17	57108782	57109282	4.34287	1.45e-19	-0.150868	chr17:57108782-57109282	D8-1_up
chr16	21694601	21695101	-3.12404	1.47e-19	0.154264	chr16:21694601-21695101	D8-1_down
chr3	84125851	84126351	2.505	1.47e-19	-0.212732	chr3:84125851-84126351	D8-1_up
chr6	29827190	29827690	4.29765	1.47e-19	-0.122779	chr6:29827190-29827690	D8-1_up
chr5	29893853	29894353	3.62497	1.49e-19	-0.131721	chr5:29893853-29894353	D8-1_up
chr2	79004806	79005306	2.0049	1.49e-19	-0.192878	chr2:79004806-79005306	D8-1_up
chr2	173276359	173276859	-2.28574	1.52e-19	0.241643	chr2:173276359-173276859	D8-1_down
chr19	29347109	29347609	2.32717	1.53e-19	-0.153013	chr19:29347109-29347609	D8-1_up
chr13	28600702	28601202	-3.38706	1.53e-19	0.194454	chr13:28600702-28601202	D8-1_down
chr4	145315009	145315509	2.76877	1.54e-19	-0.161679	chr4:145315009-145315509	D8-1_up
chr4	136081734	136082234	-2.23778	1.55e-19	0.294887	chr4:136081734-136082234	D8-1_down
chr7	97842705	97843205	-3.04888	1.56e-19	0.20398	chr7:97842705-97843205	D8-1_down
chr12	36019478	36019978	-2.66126	1.58e-19	0.287204	chr12:36019478-36019978	D8-1_down
chr16	91448077	91448577	-1.97748	1.59e-19	0.33543	chr16:91448077-91448577	D8-1_down
chr9	20961486	20961986	2.07946	1.59e-19	-0.174836	chr9:20961486-20961986	D8-1_up
chr6	49217934	49218434	2.41421	1.65e-19	-0.177159	chr6:49217934-49218434	D8-1_up
chr10	118095952	118096452	1.54107	1.68e-19	-0.191517	chr10:118095952-118096452	D8-1_up
chr5	115150846	115151346	-4.64347	1.69e-19	0.150874	chr5:115150846-115151346	D8-1_down
chr8	57427560	57428060	1.28343	1.71e-19	-0.168777	chr8:57427560-57428060	D8-1_up
chr7	128050641	128051141	1.4491	1.71e-19	-0.17113	chr7:128050641-128051141	D8-1_up
chr4	124759362	124759862	-5.22706	1.71e-19	0.171426	chr4:124759362-124759862	D8-1_down
chr15	6555441	6555941	2.95532	1.79e-19	-0.151709	chr15:6555441-6555941	D8-1_up
chr19	40665732	40666232	5.78594	1.81e-19	-0.121903	chr19:40665732-40666232	D8-1_up
chr2	32917499	32917999	1.00882	1.81e-19	-0.219901	chr2:32917499-32917999	D8-1_up
chr3	32409025	32409525	2.18568	1.92e-19	-0.135691	chr3:32409025-32409525	D8-1_up
chr9	108540751	108541251	-4.02048	1.98e-19	0.222269	chr9:108540751-108541251	D8-1_down
chr13	43246776	43247276	2.67387	1.98e-19	-0.142166	chr13:43246776-43247276	D8-1_up
chr8	123028318	123028818	2.26878	2.03e-19	-0.158066	chr8:123028318-123028818	D8-1_up
chr14	72777885	72778385	4.25077	2.04e-19	-0.125888	chr14:72777885-72778385	D8-1_up
chr4	53159753	53160253	-3.04122	2.04e-19	0.240382	chr4:53159753-53160253	D8-1_down
chr18	81521118	81521618	-4.11818	2.05e-19	0.1934	chr18:81521118-81521618	D8-1_down
chr2	76421460	76421960	-5.01346	2.05e-19	0.217118	chr2:76421460-76421960	D8-1_down
chr1	20912531	20913031	-4.37694	2.05e-19	0.229875	chr1:20912531-20913031	D8-1_down
chr5	64435399	64435899	5.15634	2.19e-19	-0.118763	chr5:64435399-64435899	D8-1_up
chr11	109672398	109672898	1.96791	2.22e-19	-0.145083	chr11:109672398-109672898	D8-1_up
chr13	28833272	28833772	-5.17851	2.32e-19	0.135733	chr13:28833272-28833772	D8-1_down
chr14	122908022	122908522	-3.41688	2.33e-19	0.247467	chr14:122908022-122908522	D8-1_down
chr8	57589922	57590422	4.35161	2.39e-19	-0.146894	chr8:57589922-57590422	D8-1_up
chr18	35830076	35830576	-3.08313	2.41e-19	0.186595	chr18:35830076-35830576	D8-1_down
chr6	140724460	140724960	2.09843	2.42e-19	-0.132037	chr6:140724460-140724960	D8-1_up
chr13	30691764	30692264	4.14316	2.43e-19	-0.119191	chr13:30691764-30692264	D8-1_up
chr2	147030632	147031132	1.6395	2.44e-19	-0.128897	chr2:147030632-147031132	D8-1_up
chr11	11726126	11726626	-1.7574	2.44e-19	0.460965	chr11:11726126-11726626	D8-1_down
chr13	45443075	45443575	1.23262	2.45e-19	-0.208003	chr13:45443075-45443575	D8-1_up
chr11	46125235	46125735	4.12355	2.49e-19	-0.116931	chr11:46125235-46125735	D8-1_up
chr3	130901308	130901808	-3.94589	2.51e-19	0.163311	chr3:130901308-130901808	D8-1_down
chr18	64887337	64887837	-2.21633	2.52e-19	0.284662	chr18:64887337-64887837	D8-1_down
chr16	42907313	42907813	-2.94002	2.54e-19	0.201701	chr16:42907313-42907813	D8-1_down
chr3	142545386	142545886	4.07027	2.55e-19	-0.136714	chr3:142545386-142545886	D8-1_up
chr6	50400170	50400670	5.85029	2.63e-19	-0.113383	chr6:50400170-50400670	D8-1_up
chr9	58131710	58132210	-6.64264	2.63e-19	0.197831	chr9:58131710-58132210	D8-1_down
chr3	103465936	103466436	-3.63315	2.73e-19	0.192589	chr3:103465936-103466436	D8-1_down
chr15	53115363	53115863	-2.11779	2.76e-19	0.301758	chr15:53115363-53115863	D8-1_down
chr10	75696887	75697387	4.13624	2.77e-19	-0.132132	chr10:75696887-75697387	D8-1_up
chr6	72993250	72993750	-1.69452	2.8e-19	0.457354	chr6:72993250-72993750	D8-1_down
chr9	41080811	41081311	-2.0867	2.81e-19	0.343474	chr9:41080811-41081311	D8-1_down
chr3	94412894	94413394	-1.578	2.82e-19	0.400044	chr3:94412894-94413394	D8-1_down
chr9	53429843	53430343	5.09258	2.83e-19	-0.131014	chr9:53429843-53430343	D8-1_up
chr4	145278207	145278707	1.97308	2.84e-19	-0.15081	chr4:145278207-145278707	D8-1_up
chr8	81761428	81761928	-4.09401	2.88e-19	0.242343	chr8:81761428-81761928	D8-1_down
chr17	23747993	23748493	2.97349	2.88e-19	-0.140765	chr17:23747993-23748493	D8-1_up
chr9	119102244	119102744	2.38576	2.88e-19	-0.161984	chr9:119102244-119102744	D8-1_up
chr4	40883114	40883614	-3.3775	2.88e-19	0.249689	chr4:40883114-40883614	D8-1_down
chr5	113035099	113035599	-2.73531	2.91e-19	0.283522	chr5:113035099-113035599	D8-1_down
chr6	54807310	54807810	2.02625	2.91e-19	-0.149125	chr6:54807310-54807810	D8-1_up
chr11	104622614	104623114	4.33448	2.97e-19	-0.114665	chr11:104622614-104623114	D8-1_up
chr2	11254407	11254907	-3.80983	3.01e-19	0.212972	chr2:11254407-11254907	D8-1_down
chr9	7212194	7212694	4.41898	3.01e-19	-0.12593	chr9:7212194-7212694	D8-1_up
chr1	157039081	157039581	-5.06818	3.05e-19	0.145748	chr1:157039081-157039581	D8-1_down
chr2	169790632	169791132	-3.76645	3.06e-19	0.178323	chr2:169790632-169791132	D8-1_down
chr6	143115056	143115556	-1.85934	3.14e-19	0.35359	chr6:143115056-143115556	D8-1_down
chr8	11007948	11008448	-3.6449	3.18e-19	0.155195	chr8:11007948-11008448	D8-1_down
chr13	113829007	113829507	3.26613	3.18e-19	-0.173204	chr13:113829007-113829507	D8-1_up
chr1	128830596	128831096	5.74729	3.22e-19	-0.122453	chr1:128830596-128831096	D8-1_up
chr17	86507550	86508050	5.46486	3.22e-19	-0.0967701	chr17:86507550-86508050	D8-1_up
chr3	138419409	138419909	5.76189	3.27e-19	-0.127278	chr3:138419409-138419909	D8-1_up
chr1	127627311	127627811	5.53323	3.3e-19	-0.113291	chr1:127627311-127627811	D8-1_up
chr9	117962053	117962553	2.00565	3.34e-19	-0.129024	chr9:117962053-117962553	D8-1_up
chr2	181878868	181879368	3.83204	3.39e-19	-0.109603	chr2:181878868-181879368	D8-1_up
chr19	53395642	53396142	3.94205	3.47e-19	-0.129333	chr19:53395642-53396142	D8-1_up
chr7	38214816	38215316	1.04039	3.52e-19	-0.216062	chr7:38214816-38215316	D8-1_up
chr18	39140505	39141005	1.43103	3.54e-19	-0.176937	chr18:39140505-39141005	D8-1_up
chr6	108164862	108165362	2.16244	3.6e-19	-0.156349	chr6:108164862-108165362	D8-1_up
chr10	119005429	119005929	-3.98518	3.6e-19	0.231788	chr10:119005429-119005929	D8-1_down
chr2	22811436	22811936	2.29606	3.66e-19	-0.168697	chr2:22811436-22811936	D8-1_up
chr2	32778014	32778514	-4.05245	3.66e-19	0.188114	chr2:32778014-32778514	D8-1_down
chr10	51454304	51454804	2.478	3.67e-19	-0.141229	chr10:51454304-51454804	D8-1_up
chr2	132203713	132204213	3.13962	3.71e-19	-0.127324	chr2:132203713-132204213	D8-1_up
chr15	59724208	59724708	5.15363	3.81e-19	-0.114105	chr15:59724208-59724708	D8-1_up
chr8	117121186	117121686	2.51519	3.82e-19	-0.100627	chr8:117121186-117121686	D8-1_up
chr10	79690818	79691318	3.79639	3.82e-19	-0.121351	chr10:79690818-79691318	D8-1_up
chr3	87215106	87215606	5.19495	3.98e-19	-0.126813	chr3:87215106-87215606	D8-1_up
chr9	115471510	115472010	-3.85275	4.02e-19	0.179277	chr9:115471510-115472010	D8-1_down
chr8	123287298	123287798	5.04768	4.03e-19	-0.117591	chr8:123287298-123287798	D8-1_up
chr5	110979902	110980402	-3.9702	4.1e-19	0.236986	chr5:110979902-110980402	D8-1_down
chr3	131199830	131200330	-2.2749	4.21e-19	0.227547	chr3:131199830-131200330	D8-1_down
chr7	120693873	120694373	-2.61093	4.21e-19	0.33596	chr7:120693873-120694373	D8-1_down
chr9	79947339	79947839	4.86558	4.25e-19	-0.126388	chr9:79947339-79947839	D8-1_up
chr11	109347626	109348126	-3.96075	4.28e-19	0.213275	chr11:109347626-109348126	D8-1_down
chr13	43261178	43261678	2.49092	4.32e-19	-0.188094	chr13:43261178-43261678	D8-1_up
chr2	38536876	38537376	4.87405	4.33e-19	-0.0886347	chr2:38536876-38537376	D8-1_up
chr4	150798715	150799215	1.2252	4.44e-19	-0.154845	chr4:150798715-150799215	D8-1_up
chr11	107432151	107432651	2.62345	4.49e-19	-0.139521	chr11:107432151-107432651	D8-1_up
chr1	43534394	43534894	2.18293	4.53e-19	-0.160274	chr1:43534394-43534894	D8-1_up
chr13	47056040	47056540	-4.75162	4.53e-19	0.207711	chr13:47056040-47056540	D8-1_down
chr9	42860339	42860839	-4.67765	4.54e-19	0.156016	chr9:42860339-42860839	D8-1_down
chr14	78685246	78685746	5.90426	4.59e-19	-0.117781	chr14:78685246-78685746	D8-1_up
chr2	17746200	17746700	6.03202	4.59e-19	-0.128873	chr2:17746200-17746700	D8-1_up
chr3	133078312	133078812	5.89976	4.59e-19	-0.117409	chr3:133078312-133078812	D8-1_up
chr7	49093572	49094072	6.1778	4.59e-19	-0.142788	chr7:49093572-49094072	D8-1_up
chr4	135077131	135077631	1.04813	4.64e-19	-0.172831	chr4:135077131-135077631	D8-1_up
chr11	117718812	117719312	-4.53849	4.64e-19	0.221945	chr11:117718812-117719312	D8-1_down
chr3	68967514	68968014	-4.37239	4.65e-19	0.13915	chr3:68967514-68968014	D8-1_down
chr1	180922248	180922748	-3.84202	4.67e-19	0.190238	chr1:180922248-180922748	D8-1_down
chr8	36130461	36130961	-3.53461	4.68e-19	0.2557	chr8:36130461-36130961	D8-1_down
chr11	98527022	98527522	-3.87321	4.75e-19	0.213548	chr11:98527022-98527522	D8-1_down
chr1	80440844	80441344	-2.70365	4.79e-19	0.27006	chr1:80440844-80441344	D8-1_down
chr6	124910334	124910834	3.2456	4.84e-19	-0.114574	chr6:124910334-124910834	D8-1_up
chr5	135913191	135913691	1.47513	4.88e-19	-0.183573	chr5:135913191-135913691	D8-1_up
chr6	50374556	50375056	5.04017	4.9e-19	-0.128461	chr6:50374556-50375056	D8-1_up
chr13	45911009	45911509	2.24506	4.91e-19	-0.127396	chr13:45911009-45911509	D8-1_up
chr16	97467942	97468442	2.09228	4.93e-19	-0.134235	chr16:97467942-97468442	D8-1_up
chr1	36919675	36920175	-3.61701	4.93e-19	0.226728	chr1:36919675-36920175	D8-1_down
chr15	67460258	67460758	-5.1838	5.06e-19	0.180931	chr15:67460258-67460758	D8-1_down
chr5	144937233	144937733	-3.63933	5.15e-19	0.178188	chr5:144937233-144937733	D8-1_down
chr6	29853574	29854074	-2.25478	5.21e-19	0.273381	chr6:29853574-29854074	D8-1_down
chr12	17412082	17412582	4.32215	5.38e-19	-0.126879	chr12:17412082-17412582	D8-1_up
chr16	57402809	57403309	-2.45284	5.38e-19	0.298784	chr16:57402809-57403309	D8-1_down
chr1	164063623	164064123	-3.08936	5.57e-19	0.201219	chr1:164063623-164064123	D8-1_down
chr2	72082766	72083266	-4.20938	5.87e-19	0.143531	chr2:72082766-72083266	D8-1_down
chr13	23752011	23752511	2.97605	5.87e-19	-0.140203	chr13:23752011-23752511	D8-1_up
chr17	5017433	5017933	3.24631	5.91e-19	-0.134187	chr17:5017433-5017933	D8-1_up
chr16	95827299	95827799	-2.30285	5.98e-19	0.306674	chr16:95827299-95827799	D8-1_down
chr3	145987496	145987996	-3.33578	6.02e-19	0.154307	chr3:145987496-145987996	D8-1_down
chr3	27322531	27323031	1.5841	6.11e-19	-0.168662	chr3:27322531-27323031	D8-1_up
chr8	72329677	72330177	3.12509	6.13e-19	-0.174177	chr8:72329677-72330177	D8-1_up
chr13	52627984	52628484	-5.93542	6.22e-19	0.175694	chr13:52627984-52628484	D8-1_down
chr19	10934619	10935119	5.27452	6.35e-19	-0.116045	chr19:10934619-10935119	D8-1_up
chr8	46782192	46782692	3.36672	6.74e-19	-0.144243	chr8:46782192-46782692	D8-1_up
chr7	67531193	67531693	5.28064	6.76e-19	-0.137706	chr7:67531193-67531693	D8-1_up
chr11	45874205	45874705	-4.96938	6.78e-19	0.213943	chr11:45874205-45874705	D8-1_down
chr16	21835579	21836079	-5.31252	6.9e-19	0.148653	chr16:21835579-21836079	D8-1_down
chr3	52102505	52103005	-1.78746	7.11e-19	0.332753	chr3:52102505-52103005	D8-1_down
chr4	137603725	137604225	1.66439	7.17e-19	-0.178173	chr4:137603725-137604225	D8-1_up
chr3	104784051	104784551	2.56532	7.43e-19	-0.175297	chr3:104784051-104784551	D8-1_up
chr12	40535653	40536153	-3.0074	7.49e-19	0.227317	chr12:40535653-40536153	D8-1_down
chr16	23279666	23280166	-2.83764	7.86e-19	0.192173	chr16:23279666-23280166	D8-1_down
chr6	142554328	142554828	3.52514	7.89e-19	-0.144532	chr6:142554328-142554828	D8-1_up
chr6	95614654	95615154	1.45059	7.93e-19	-0.161771	chr6:95614654-95615154	D8-1_up
chr19	47446988	47447488	-3.21776	8.07e-19	0.16325	chr19:47446988-47447488	D8-1_down
chr1	52366319	52366819	5.9395	8.1e-19	-0.120743	chr1:52366319-52366819	D8-1_up
chr2	34198548	34199048	5.96164	8.1e-19	-0.122641	chr2:34198548-34199048	D8-1_up
chr5	148709046	148709546	-4.607	8.32e-19	0.197317	chr5:148709046-148709546	D8-1_down
chrX	42408838	42409338	4.25684	8.34e-19	-0.126765	chrX:42408838-42409338	D8-1_up
chr17	35246230	35246730	1.02184	8.48e-19	-0.138323	chr17:35246230-35246730	D8-1_up
chr9	59941792	59942292	-1.76883	8.67e-19	0.428208	chr9:59941792-59942292	D8-1_down
chr7	68264500	68265000	-3.15345	8.69e-19	0.239179	chr7:68264500-68265000	D8-1_down
chr8	125461457	125461957	-2.54959	8.74e-19	0.268665	chr8:125461457-125461957	D8-1_down
chr11	75926766	75927266	-2.81949	8.8e-19	0.232911	chr11:75926766-75927266	D8-1_down
chr2	152787445	152787945	4.96383	8.85e-19	-0.118348	chr2:152787445-152787945	D8-1_up
chr15	101180272	101180772	-3.05475	8.97e-19	0.247915	chr15:101180272-101180772	D8-1_down
chr10	14033977	14034477	4.21831	9.24e-19	-0.120553	chr10:14033977-14034477	D8-1_up
chr1	13382458	13382958	4.06697	9.28e-19	-0.1156	chr1:13382458-13382958	D8-1_up
chr10	41978450	41978950	2.462	9.3e-19	-0.113085	chr10:41978450-41978950	D8-1_up
chr4	151005919	151006419	3.34001	9.34e-19	-0.156306	chr4:151005919-151006419	D8-1_up
chr4	134547230	134547730	1.68711	9.4e-19	-0.162269	chr4:134547230-134547730	D8-1_up
chr17	52591729	52592229	-4.02547	9.57e-19	0.224542	chr17:52591729-52592229	D8-1_down
chr6	125067609	125068109	1.26855	9.64e-19	-0.188436	chr6:125067609-125068109	D8-1_up
chr1	179578586	179579086	-5.20824	9.74e-19	0.175316	chr1:179578586-179579086	D8-1_down
chr18	67882629	67883129	1.62074	9.74e-19	-0.184101	chr18:67882629-67883129	D8-1_up
chr11	70265222	70265722	-4.2262	9.92e-19	0.165212	chr11:70265222-70265722	D8-1_down
chr9	15587375	15587875	-4.24244	9.97e-19	0.168427	chr9:15587375-15587875	D8-1_down
chr8	114875114	114875614	-4.39792	1.01e-18	0.192173	chr8:114875114-114875614	D8-1_down
chr11	117794129	117794629	-3.40657	1.01e-18	0.234898	chr11:117794129-117794629	D8-1_down
chr12	33174065	33174565	5.29046	1.01e-18	-0.0935318	chr12:33174065-33174565	D8-1_up
chr8	117033317	117033817	3.47912	1.02e-18	-0.165451	chr8:117033317-117033817	D8-1_up
chr2	69381691	69382191	3.89513	1.07e-18	-0.113484	chr2:69381691-69382191	D8-1_up
chr7	42692549	42693049	-3.46066	1.07e-18	0.279647	chr7:42692549-42693049	D8-1_down
chr11	32125999	32126499	-3.16237	1.09e-18	0.236109	chr11:32125999-32126499	D8-1_down
chr5	8838937	8839437	1.60319	1.1e-18	-0.18615	chr5:8838937-8839437	D8-1_up
chr9	123766931	123767431	-4.27857	1.1e-18	0.175789	chr9:123766931-123767431	D8-1_down
chr2	34204271	34204771	2.14955	1.13e-18	-0.144841	chr2:34204271-34204771	D8-1_up
chr3	52397909	52398409	-3.72125	1.14e-18	0.198587	chr3:52397909-52398409	D8-1_down
chr11	97112553	97113053	3.51699	1.14e-18	-0.10364	chr11:97112553-97113053	D8-1_up
chr13	97287027	97287527	-3.28521	1.14e-18	0.182782	chr13:97287027-97287527	D8-1_down
chr9	112174932	112175432	-4.90402	1.16e-18	0.170814	chr9:112174932-112175432	D8-1_down
chr8	13974770	13975270	-2.06032	1.16e-18	0.295358	chr8:13974770-13975270	D8-1_down
chr7	43430709	43431209	5.2726	1.17e-18	-0.127948	chr7:43430709-43431209	D8-1_up
chr3	148850906	148851406	-3.38087	1.17e-18	0.193582	chr3:148850906-148851406	D8-1_down
chr14	77864948	77865448	1.74939	1.22e-18	-0.215349	chr14:77864948-77865448	D8-1_up
chr16	21694032	21694532	-3.79339	1.23e-18	0.116102	chr16:21694032-21694532	D8-1_down
chr2	128381949	128382449	4.24913	1.23e-18	-0.121052	chr2:128381949-128382449	D8-1_up
chr17	74753130	74753630	-5.15773	1.27e-18	0.143944	chr17:74753130-74753630	D8-1_down
chr17	80323529	80324029	-1.86172	1.37e-18	0.451925	chr17:80323529-80324029	D8-1_down
chr2	132029777	132030277	-1.79779	1.38e-18	0.335252	chr2:132029777-132030277	D8-1_down
chr7	19002259	19002759	2.22675	1.4e-18	-0.176824	chr7:19002259-19002759	D8-1_up
chr9	21609822	21610322	2.83774	1.4e-18	-0.193233	chr9:21609822-21610322	D8-1_up
chr13	114304618	114305118	5.99471	1.42e-18	-0.125532	chr13:114304618-114305118	D8-1_up
chr15	94231208	94231708	-6.42131	1.42e-18	0.16941	chr15:94231208-94231708	D8-1_down
chr16	49970440	49970940	5.63167	1.42e-18	-0.0971591	chr16:49970440-49970940	D8-1_up
chr5	67299898	67300398	-4.02013	1.43e-18	0.294447	chr5:67299898-67300398	D8-1_down
chr2	128400311	128400811	4.94352	1.44e-18	-0.10606	chr2:128400311-128400811	D8-1_up
chr5	23721909	23722409	1.80795	1.54e-18	-0.186704	chr5:23721909-23722409	D8-1_up
chr1	58311130	58311630	-2.51085	1.54e-18	0.293997	chr1:58311130-58311630	D8-1_down
chr6	39347901	39348401	-2.30812	1.55e-18	0.290255	chr6:39347901-39348401	D8-1_down
chr9	100455982	100456482	2.01802	1.58e-18	-0.131921	chr9:100455982-100456482	D8-1_up
chr7	110769092	110769592	-3.88044	1.61e-18	0.15656	chr7:110769092-110769592	D8-1_down
chr18	82846892	82847392	-4.46177	1.62e-18	0.199399	chr18:82846892-82847392	D8-1_down
chrX	101764587	101765087	3.93967	1.63e-18	-0.117478	chrX:101764587-101765087	D8-1_up
chr9	95834769	95835269	3.96104	1.65e-18	-0.11219	chr9:95834769-95835269	D8-1_up
chr19	33265199	33265699	-3.41706	1.66e-18	0.207031	chr19:33265199-33265699	D8-1_down
chr5	67360048	67360548	-5.16217	1.69e-18	0.156957	chr5:67360048-67360548	D8-1_down
chr5	3669773	3670273	-2.88272	1.71e-18	0.192285	chr5:3669773-3670273	D8-1_down
chr6	130342008	130342508	1.86356	1.77e-18	-0.151614	chr6:130342008-130342508	D8-1_up
chr14	121824606	121825106	4.89039	1.79e-18	-0.131192	chr14:121824606-121825106	D8-1_up
chr4	139813537	139814037	-5.63538	1.87e-18	0.131592	chr4:139813537-139814037	D8-1_down
chr15	103152308	103152808	3.86398	1.9e-18	-0.1049	chr15:103152308-103152808	D8-1_up
chr9	56104316	56104816	1.28307	1.9e-18	-0.18254	chr9:56104316-56104816	D8-1_up
chr6	130386753	130387253	1.55735	1.92e-18	-0.215105	chr6:130386753-130387253	D8-1_up
chr7	68144209	68144709	-4.41196	1.92e-18	0.187611	chr7:68144209-68144709	D8-1_down
chr6	128792940	128793440	2.84489	1.94e-18	-0.166622	chr6:128792940-128793440	D8-1_up
chr2	66123672	66124172	2.64606	1.94e-18	-0.131682	chr2:66123672-66124172	D8-1_up
chr10	60831392	60831892	2.87094	1.96e-18	-0.14065	chr10:60831392-60831892	D8-1_up
chr17	30035565	30036065	-4.99052	1.98e-18	0.155847	chr17:30035565-30036065	D8-1_down
chr1	40466704	40467204	4.3349	2e-18	-0.115289	chr1:40466704-40467204	D8-1_up
chr18	82244618	82245118	1.54321	2.05e-18	-0.168548	chr18:82244618-82245118	D8-1_up
chr18	79064013	79064513	1.19607	2.13e-18	-0.181233	chr18:79064013-79064513	D8-1_up
chr3	28554793	28555293	-3.9348	2.14e-18	0.197905	chr3:28554793-28555293	D8-1_down
chr2	173026755	173027255	-1.8956	2.18e-18	0.456434	chr2:173026755-173027255	D8-1_down
chr13	30609727	30610227	5.14958	2.25e-18	-0.116801	chr13:30609727-30610227	D8-1_up
chr4	133498312	133498812	-2.02471	2.25e-18	0.201606	chr4:133498312-133498812	D8-1_down
chr5	75791706	75792206	-3.33867	2.28e-18	0.209215	chr5:75791706-75792206	D8-1_down
chr2	167989324	167989824	-3.32419	2.3e-18	0.216591	chr2:167989324-167989824	D8-1_down
chr13	107095306	107095806	2.41072	2.33e-18	-0.176756	chr13:107095306-107095806	D8-1_up
chr1	36920413	36920913	-3.45333	2.41e-18	0.195172	chr1:36920413-36920913	D8-1_down
chr3	97297026	97297526	-4.01933	2.41e-18	0.150753	chr3:97297026-97297526	D8-1_down
chr15	78926422	78926922	1.74046	2.49e-18	-0.165219	chr15:78926422-78926922	D8-1_up
chr11	97134079	97134579	5.66296	2.51e-18	-0.0993331	chr11:97134079-97134579	D8-1_up
chr19	56393246	56393746	5.84883	2.51e-18	-0.113266	chr19:56393246-56393746	D8-1_up
chr3	9402746	9403246	-2.5112	2.51e-18	0.267619	chr3:9402746-9403246	D8-1_down
chr4	33588102	33588602	5.69631	2.51e-18	-0.101703	chr4:33588102-33588602	D8-1_up
chr4	63024661	63025161	-6.31578	2.51e-18	0.15732	chr4:63024661-63025161	D8-1_down
chr5	36359347	36359847	-6.19093	2.51e-18	0.144112	chr5:36359347-36359847	D8-1_down
chr7	16206995	16207495	1.08262	2.58e-18	-0.164391	chr7:16206995-16207495	D8-1_up
chr2	49787571	49788071	-5.3002	2.65e-18	0.173382	chr2:49787571-49788071	D8-1_down
chr17	64248195	64248695	-3.9007	2.65e-18	0.196474	chr17:64248195-64248695	D8-1_down
chr11	46393357	46393857	2.9659	2.65e-18	-0.173241	chr11:46393357-46393857	D8-1_up
chr1	21333512	21334012	-4.70779	2.65e-18	0.186012	chr1:21333512-21334012	D8-1_down
chr4	149990866	149991366	-3.38224	2.67e-18	0.199977	chr4:149990866-149991366	D8-1_down
chr4	11682934	11683434	5.12507	2.67e-18	-0.131649	chr4:11682934-11683434	D8-1_up
chr9	42673642	42674142	-3.58216	2.69e-18	0.213002	chr9:42673642-42674142	D8-1_down
chr15	39943799	39944299	-2.06176	2.91e-18	0.238626	chr15:39943799-39944299	D8-1_down
chr5	123765514	123766014	-2.31078	2.94e-18	0.204266	chr5:123765514-123766014	D8-1_down
chr8	105992443	105992943	2.7664	2.94e-18	-0.1478	chr8:105992443-105992943	D8-1_up
chr4	155168642	155169142	-3.91235	2.96e-18	0.206636	chr4:155168642-155169142	D8-1_down
chr10	19516692	19517192	3.3286	2.97e-18	-0.132438	chr10:19516692-19517192	D8-1_up
chr1	153066434	153066934	3.01511	3e-18	-0.136256	chr1:153066434-153066934	D8-1_up
chr17	7875809	7876309	2.56129	3.01e-18	-0.118281	chr17:7875809-7876309	D8-1_up
chr13	115099406	115099906	5.62326	3.12e-18	-0.108655	chr13:115099406-115099906	D8-1_up
chr2	118499613	118500113	-3.97726	3.16e-18	0.14074	chr2:118499613-118500113	D8-1_down
chr16	23196725	23197225	-4.41026	3.25e-18	0.19013	chr16:23196725-23197225	D8-1_down
chr15	5762471	5762971	3.13784	3.29e-18	-0.111421	chr15:5762471-5762971	D8-1_up
chr5	111416946	111417446	-5.43572	3.32e-18	0.117442	chr5:111416946-111417446	D8-1_down
chr7	68298348	68298848	-3.464	3.36e-18	0.219837	chr7:68298348-68298848	D8-1_down
chr15	27796462	27796962	-3.91905	3.36e-18	0.168106	chr15:27796462-27796962	D8-1_down
chr2	18663930	18664430	4.66821	3.44e-18	-0.132421	chr2:18663930-18664430	D8-1_up
chr14	56262148	56262648	1.01683	3.45e-18	-0.187694	chr14:56262148-56262648	D8-1_up
chr6	129622455	129622955	4.06631	3.51e-18	-0.111194	chr6:129622455-129622955	D8-1_up
chr1	84318534	84319034	-5.65347	3.51e-18	0.168958	chr1:84318534-84319034	D8-1_down
chr1	153723310	153723810	1.72481	3.51e-18	-0.164784	chr1:153723310-153723810	D8-1_up
chr17	63405448	63405948	-5.00166	3.53e-18	0.168742	chr17:63405448-63405948	D8-1_down
chr16	38396098	38396598	3.98766	3.57e-18	-0.132386	chr16:38396098-38396598	D8-1_up
chr13	52144030	52144530	-5.41607	3.61e-18	0.138588	chr13:52144030-52144530	D8-1_down
chr15	88891349	88891849	1.8219	3.62e-18	-0.162066	chr15:88891349-88891849	D8-1_up
chr5	110979053	110979553	-4.24464	3.63e-18	0.154648	chr5:110979053-110979553	D8-1_down
chr9	118400530	118401030	-2.99491	3.64e-18	0.201509	chr9:118400530-118401030	D8-1_down
chr18	73764948	73765448	1.73605	3.84e-18	-0.139171	chr18:73764948-73765448	D8-1_up
chr3	103406357	103406857	2.02321	3.95e-18	-0.161146	chr3:103406357-103406857	D8-1_up
chr8	107360482	107360982	5.02269	3.95e-18	-0.12548	chr8:107360482-107360982	D8-1_up
chr6	108688286	108688786	2.35035	4.03e-18	-0.131529	chr6:108688286-108688786	D8-1_up
chr12	25438643	25439143	3.35786	4.05e-18	-0.154392	chr12:25438643-25439143	D8-1_up
chr17	7169654	7170154	-1.35776	4.06e-18	0.526445	chr17:7169654-7170154	D8-1_down
chr1	60875184	60875684	3.40735	4.08e-18	-0.1424	chr1:60875184-60875684	D8-1_up
chr6	37617322	37617822	-3.87822	4.26e-18	0.190161	chr6:37617322-37617822	D8-1_down
chr1	164511556	164512056	-3.95131	4.27e-18	0.163004	chr1:164511556-164512056	D8-1_down
chr10	118627965	118628465	3.70741	4.32e-18	-0.142004	chr10:118627965-118628465	D8-1_up
chr6	125355072	125355572	-2.36254	4.33e-18	0.27547	chr6:125355072-125355572	D8-1_down
chr8	126721526	126722026	-4.53186	4.33e-18	0.168527	chr8:126721526-126722026	D8-1_down
chr1	127653386	127653886	5.86865	4.39e-18	-0.114861	chr1:127653386-127653886	D8-1_up
chr15	38143027	38143527	5.84534	4.39e-18	-0.112988	chr15:38143027-38143527	D8-1_up
chr2	34139757	34140257	5.90981	4.39e-18	-0.118243	chr2:34139757-34140257	D8-1_up
chr5	110978352	110978852	-5.40493	4.39e-18	0.171806	chr5:110978352-110978852	D8-1_down
chr6	122284754	122285254	5.99165	4.39e-18	-0.125261	chr6:122284754-122285254	D8-1_up
chr8	10924371	10924871	-5.99028	4.39e-18	0.125141	chr8:10924371-10924871	D8-1_down
chr2	60375071	60375571	-3.76889	4.43e-18	0.223615	chr2:60375071-60375571	D8-1_down
chr7	44401620	44402120	4.12769	4.49e-18	-0.138173	chr7:44401620-44402120	D8-1_up
chr8	34046706	34047206	-4.47222	4.53e-18	0.15515	chr8:34046706-34047206	D8-1_down
chr5	147366333	147366833	-3.13049	4.54e-18	0.226781	chr5:147366333-147366833	D8-1_down
chr8	81694821	81695321	-4.35866	4.54e-18	0.162055	chr8:81694821-81695321	D8-1_down
chr1	69768771	69769271	-2.27603	4.56e-18	0.36417	chr1:69768771-69769271	D8-1_down
chr2	127131292	127131792	4.14905	4.57e-18	-0.114241	chr2:127131292-127131792	D8-1_up
chr3	38283558	38284058	-4.5632	4.63e-18	0.180842	chr3:38283558-38284058	D8-1_down
chr9	116122956	116123456	-1.97026	4.81e-18	0.301355	chr9:116122956-116123456	D8-1_down
chr7	139971364	139971864	1.3869	4.82e-18	-0.152832	chr7:139971364-139971864	D8-1_up
chr11	76588551	76589051	3.20586	4.93e-18	-0.128782	chr11:76588551-76589051	D8-1_up
chr10	117925540	117926040	1.60727	4.99e-18	-0.19523	chr10:117925540-117926040	D8-1_up
chr16	11054366	11054866	4.22608	5.02e-18	-0.128341	chr16:11054366-11054866	D8-1_up
chr10	20104521	20105021	2.91886	5.33e-18	-0.120879	chr10:20104521-20105021	D8-1_up
chr11	113611906	113612406	-2.72446	5.55e-18	0.217763	chr11:113611906-113612406	D8-1_down
chr8	34120344	34120844	-3.11749	5.65e-18	0.251793	chr8:34120344-34120844	D8-1_down
chr9	45058244	45058744	3.23947	5.7e-18	-0.132793	chr9:45058244-45058744	D8-1_up
chr13	45911825	45912325	3.86046	5.77e-18	-0.123544	chr13:45911825-45912325	D8-1_up
chr2	78960271	78960771	1.6086	5.83e-18	-0.14293	chr2:78960271-78960771	D8-1_up
chr2	68932192	68932692	-4.07144	5.89e-18	0.143323	chr2:68932192-68932692	D8-1_down
chr3	152907700	152908200	4.60125	5.89e-18	-0.123309	chr3:152907700-152908200	D8-1_up
chr1	138298064	138298564	2.08637	5.97e-18	-0.156537	chr1:138298064-138298564	D8-1_up
chr15	9533285	9533785	-2.74524	6.05e-18	0.294424	chr15:9533285-9533785	D8-1_down
chr17	86852599	86853099	3.12008	6.11e-18	-0.115616	chr17:86852599-86853099	D8-1_up
chr15	25910217	25910717	-4.82096	6.15e-18	0.179242	chr15:25910217-25910717	D8-1_down
chr19	53035260	53035760	3.52507	6.28e-18	-0.136385	chr19:53035260-53035760	D8-1_up
chr13	75832668	75833168	5.1379	6.36e-18	-0.107599	chr13:75832668-75833168	D8-1_up
chr14	120519835	120520335	2.71499	6.36e-18	-0.167739	chr14:120519835-120520335	D8-1_up
chr15	59010668	59011168	-3.79	6.5e-18	0.131319	chr15:59010668-59011168	D8-1_down
chr5	64474843	64475343	5.04931	6.82e-18	-0.120566	chr5:64474843-64475343	D8-1_up
chr15	73423624	73424124	-3.02469	6.83e-18	0.194054	chr15:73423624-73424124	D8-1_down
chr15	37436007	37436507	4.33102	6.88e-18	-0.132073	chr15:37436007-37436507	D8-1_up
chr16	38370937	38371437	5.26885	6.9e-18	-0.110861	chr16:38370937-38371437	D8-1_up
chr14	16173290	16173790	-1.83923	6.9e-18	0.418917	chr14:16173290-16173790	D8-1_down
chr2	158313004	158313504	-5.41603	6.98e-18	0.125914	chr2:158313004-158313504	D8-1_down
chr13	20092138	20092638	2.16146	7.11e-18	-0.154572	chr13:20092138-20092638	D8-1_up
chr11	75937458	75937958	-3.76958	7.15e-18	0.231345	chr11:75937458-75937958	D8-1_down
chr10	18469558	18470058	-3.91381	7.26e-18	0.162143	chr10:18469558-18470058	D8-1_down
chr16	23228331	23228831	-5.83183	7.29e-18	0.188859	chr16:23228331-23228831	D8-1_down
chr5	143976636	143977136	3.61082	7.31e-18	-0.13253	chr5:143976636-143977136	D8-1_up
chr17	56885782	56886282	-3.37528	7.33e-18	0.212348	chr17:56885782-56886282	D8-1_down
chr5	107694271	107694771	5.07901	7.43e-18	-0.118022	chr5:107694271-107694771	D8-1_up
chr3	28244194	28244694	2.84318	7.45e-18	-0.13947	chr3:28244194-28244694	D8-1_up
chr14	57725249	57725749	2.65383	7.53e-18	-0.140859	chr14:57725249-57725749	D8-1_up
chr17	80762337	80762837	-4.68266	7.56e-18	0.18032	chr17:80762337-80762837	D8-1_down
chr6	131276298	131276798	3.53782	7.65e-18	-0.117024	chr6:131276298-131276798	D8-1_up
chr16	95815922	95816422	-2.79271	7.67e-18	0.204717	chr16:95815922-95816422	D8-1_down
chr11	86648634	86649134	5.58357	7.7e-18	-0.0939076	chr11:86648634-86649134	D8-1_up
chr18	13786877	13787377	-6.01452	7.7e-18	0.127295	chr18:13786877-13787377	D8-1_down
chr6	127983560	127984060	-6.38431	7.7e-18	0.16507	chr6:127983560-127984060	D8-1_down
chr7	3452801	3453301	5.67422	7.7e-18	-0.100127	chr7:3452801-3453301	D8-1_up
chr19	29523704	29524204	2.51225	7.74e-18	-0.165552	chr19:29523704-29524204	D8-1_up
chr7	135659466	135659966	1.15067	7.82e-18	-0.203816	chr7:135659466-135659966	D8-1_up
chr4	8922930	8923430	4.04991	8.06e-18	-0.122097	chr4:8922930-8923430	D8-1_up
chr4	86713527	86714027	1.49817	8.28e-18	-0.168089	chr4:86713527-86714027	D8-1_up
chr5	148978313	148978813	-3.74012	8.28e-18	0.172844	chr5:148978313-148978813	D8-1_down
chr17	80174120	80174620	1.03591	8.28e-18	-0.21213	chr17:80174120-80174620	D8-1_up
chr10	42192966	42193466	-3.45604	8.29e-18	0.224983	chr10:42192966-42193466	D8-1_down
chr14	69774777	69775277	-1.82176	8.36e-18	0.434823	chr14:69774777-69775277	D8-1_down
chr17	32276944	32277444	-3.4941	8.45e-18	0.123789	chr17:32276944-32277444	D8-1_down
chr12	77085173	77085673	1.43373	8.47e-18	-0.143624	chr12:77085173-77085673	D8-1_up
chr10	76270063	76270563	4.64659	8.52e-18	-0.0985849	chr10:76270063-76270563	D8-1_up
chr1	189608676	189609176	-3.86696	8.52e-18	0.18985	chr1:189608676-189609176	D8-1_down
chr11	60935197	60935697	1.00521	8.52e-18	-0.158013	chr11:60935197-60935697	D8-1_up
chr5	124095551	124096051	1.33788	8.64e-18	-0.217755	chr5:124095551-124096051	D8-1_up
chr1	64136218	64136718	-3.67878	8.82e-18	0.159648	chr1:64136218-64136718	D8-1_down
chr17	79099749	79100249	-2.63873	8.92e-18	0.241302	chr17:79099749-79100249	D8-1_down
chr10	122736841	122737341	2.19281	9.05e-18	-0.18689	chr10:122736841-122737341	D8-1_up
chr17	84434912	84435412	4.06201	9.15e-18	-0.119622	chr17:84434912-84435412	D8-1_up
chr2	30798500	30799000	4.96197	9.22e-18	-0.141316	chr2:30798500-30799000	D8-1_up
chr11	51837704	51838204	3.46158	9.5e-18	-0.127203	chr11:51837704-51838204	D8-1_up
chr11	60232507	60233007	-4.12773	9.55e-18	0.187786	chr11:60232507-60233007	D8-1_down
chr16	10814902	10815402	-3.36172	9.64e-18	0.232112	chr16:10814902-10815402	D8-1_down
chr5	44012868	44013368	5.60297	9.69e-18	-0.112693	chr5:44012868-44013368	D8-1_up
chr19	40375161	40375661	5.43085	9.81e-18	-0.109576	chr19:40375161-40375661	D8-1_up
chr10	60038297	60038797	4.73245	9.9e-18	-0.132121	chr10:60038297-60038797	D8-1_up
chr2	78979940	78980440	5.29243	9.91e-18	-0.100815	chr2:78979940-78980440	D8-1_up
chr5	36003735	36004235	-5.86851	9.91e-18	0.151008	chr5:36003735-36004235	D8-1_down
chr5	104007739	104008239	-5.83356	9.91e-18	0.162529	chr5:104007739-104008239	D8-1_down
chr3	149338671	149339171	5.54088	1.01e-17	-0.124582	chr3:149338671-149339171	D8-1_up
chr16	92864189	92864689	3.78109	1.01e-17	-0.13803	chr16:92864189-92864689	D8-1_up
chr9	104002323	104002823	-1.51077	1.02e-17	0.300477	chr9:104002323-104002823	D8-1_down
chr10	94864500	94865000	5.36041	1.04e-17	-0.106812	chr10:94864500-94865000	D8-1_up
chr2	139924896	139925396	-4.90752	1.04e-17	0.151961	chr2:139924896-139925396	D8-1_down
chr2	75073150	75073650	-4.03047	1.04e-17	0.164318	chr2:75073150-75073650	D8-1_down
chr18	31807045	31807545	-3.65607	1.04e-17	0.212607	chr18:31807045-31807545	D8-1_down
chr4	55564269	55564769	3.62857	1.06e-17	-0.120689	chr4:55564269-55564769	D8-1_up
chr5	35176388	35176888	5.25697	1.07e-17	-0.109103	chr5:35176388-35176888	D8-1_up
chr6	85144384	85144884	5.24208	1.07e-17	-0.107953	chr6:85144384-85144884	D8-1_up
chr15	66806240	66806740	2.77539	1.08e-17	-0.143929	chr15:66806240-66806740	D8-1_up
chr2	122665264	122665764	4.48103	1.09e-17	-0.111227	chr2:122665264-122665764	D8-1_up
chr16	35765426	35765926	-2.25359	1.09e-17	0.32131	chr16:35765426-35765926	D8-1_down
chr6	130102681	130103181	2.66473	1.11e-17	-0.140909	chr6:130102681-130103181	D8-1_up
chr2	59488169	59488669	-3.50289	1.12e-17	0.156225	chr2:59488169-59488669	D8-1_down
chr2	44323736	44324236	1.44679	1.13e-17	-0.193317	chr2:44323736-44324236	D8-1_up
chr10	118441841	118442341	2.05064	1.14e-17	-0.150799	chr10:118441841-118442341	D8-1_up
chr18	80610018	80610518	1.62192	1.14e-17	-0.141791	chr18:80610018-80610518	D8-1_up
chr1	184572978	184573478	4.98671	1.14e-17	-0.103242	chr1:184572978-184573478	D8-1_up
chr10	79797437	79797937	4.33165	1.15e-17	-0.108255	chr10:79797437-79797937	D8-1_up
chr10	25387217	25387717	-5.8867	1.18e-17	0.169197	chr10:25387217-25387717	D8-1_down
chr17	25221962	25222462	1.49019	1.18e-17	-0.210823	chr17:25221962-25222462	D8-1_up
chr11	99154990	99155490	-1.53048	1.18e-17	0.552131	chr11:99154990-99155490	D8-1_down
chr5	92183359	92183859	-4.23713	1.19e-17	0.192462	chr5:92183359-92183859	D8-1_down
chr2	158133021	158133521	-4.04262	1.2e-17	0.196436	chr2:158133021-158133521	D8-1_down
chr3	28402175	28402675	-2.60199	1.24e-17	0.311065	chr3:28402175-28402675	D8-1_down
chr8	117127060	117127560	4.38505	1.27e-17	-0.134049	chr8:117127060-117127560	D8-1_up
chr9	65491349	65491849	4.4057	1.29e-17	-0.105796	chr9:65491349-65491849	D8-1_up
chr1	135267983	135268483	2.80232	1.31e-17	-0.134676	chr1:135267983-135268483	D8-1_up
chr10	44820330	44820830	5.71668	1.34e-17	-0.103177	chr10:44820330-44820830	D8-1_up
chr13	98291674	98292174	6.14367	1.34e-17	-0.139403	chr13:98291674-98292174	D8-1_up
chr18	68218943	68219443	-6.5714	1.34e-17	0.188203	chr18:68218943-68219443	D8-1_down
chr5	136693351	136693851	-6.21203	1.34e-17	0.146265	chr5:136693351-136693851	D8-1_down
chr9	15581965	15582465	-6.39681	1.34e-17	0.166524	chr9:15581965-15582465	D8-1_down
chr5	125158350	125158850	-2.17051	1.34e-17	0.331059	chr5:125158350-125158850	D8-1_down
chr4	126298546	126299046	2.7306	1.35e-17	-0.129019	chr4:126298546-126299046	D8-1_up
chr13	97322497	97322997	-3.60937	1.36e-17	0.167228	chr13:97322497-97322997	D8-1_down
chr3	122474062	122474562	-4.58386	1.37e-17	0.184953	chr3:122474062-122474562	D8-1_down
chr12	116315570	116316070	-3.06275	1.37e-17	0.198119	chr12:116315570-116316070	D8-1_down
chr12	33129423	33129923	4.25015	1.38e-17	-0.127746	chr12:33129423-33129923	D8-1_up
chr19	34510656	34511156	-3.90704	1.41e-17	0.198751	chr19:34510656-34511156	D8-1_down
chr15	25227453	25227953	-5.40353	1.44e-17	0.153674	chr15:25227453-25227953	D8-1_down
chr1	80410158	80410658	-3.13985	1.44e-17	0.212042	chr1:80410158-80410658	D8-1_down
chr5	118036789	118037289	-2.81899	1.47e-17	0.226892	chr5:118036789-118037289	D8-1_down
chr6	128796364	128796864	1.26556	1.47e-17	-0.231379	chr6:128796364-128796864	D8-1_up
chr6	140620824	140621324	2.68643	1.48e-17	-0.0838261	chr6:140620824-140621324	D8-1_up
chr3	89821191	89821691	-3.58387	1.49e-17	0.183353	chr3:89821191-89821691	D8-1_down
chr14	70792528	70793028	4.49009	1.53e-17	-0.0915857	chr14:70792528-70793028	D8-1_up
chr18	32564256	32564756	4.72373	1.53e-17	-0.128461	chr18:32564256-32564756	D8-1_up
chr6	22349499	22349999	-2.92168	1.58e-17	0.244912	chr6:22349499-22349999	D8-1_down
chr7	132315681	132316181	-2.9472	1.58e-17	0.192313	chr7:132315681-132316181	D8-1_down
chr8	13662952	13663452	1.99609	1.59e-17	-0.15583	chr8:13662952-13663452	D8-1_up
chr14	102982534	102983034	-1.75755	1.59e-17	0.304353	chr14:102982534-102983034	D8-1_down
chr13	101705890	101706390	1.91794	1.61e-17	-0.179811	chr13:101705890-101706390	D8-1_up
chr3	101276381	101276881	-2.21224	1.65e-17	0.266604	chr3:101276381-101276881	D8-1_down
chr15	103365289	103365789	-4.157	1.68e-17	0.155506	chr15:103365289-103365789	D8-1_down
chr4	35156028	35156528	-2.79573	1.69e-17	0.230167	chr4:35156028-35156528	D8-1_down
chr11	53805742	53806242	4.67602	1.72e-17	-0.122697	chr11:53805742-53806242	D8-1_up
chr7	48137768	48138268	-5.91082	1.74e-17	0.147272	chr7:48137768-48138268	D8-1_down
chr13	28417501	28418001	-3.22082	1.8e-17	0.182663	chr13:28417501-28418001	D8-1_down
chr7	63991486	63991986	-3.59904	1.81e-17	0.173685	chr7:63991486-63991986	D8-1_down
chr17	32067475	32067975	2.00885	1.81e-17	-0.103249	chr17:32067475-32067975	D8-1_up
chr9	32660077	32660577	2.68701	1.83e-17	-0.156207	chr9:32660077-32660577	D8-1_up
chr5	64764374	64764874	-4.27926	1.86e-17	0.215432	chr5:64764374-64764874	D8-1_down
chr3	153241064	153241564	-4.34584	1.89e-17	0.175324	chr3:153241064-153241564	D8-1_down
chrX	57189276	57189776	-4.62972	1.9e-17	0.139762	chrX:57189276-57189776	D8-1_down
chr8	115726767	115727267	5.12496	1.91e-17	-0.108498	chr8:115726767-115727267	D8-1_up
chr6	108659303	108659803	1.13341	1.94e-17	-0.192236	chr6:108659303-108659803	D8-1_up
chr18	34827608	34828108	-3.17017	1.96e-17	0.233473	chr18:34827608-34828108	D8-1_down
chr5	31576604	31577104	1.17555	1.99e-17	-0.157828	chr5:31576604-31577104	D8-1_up
chr7	30593313	30593813	4.93565	2e-17	-0.0878104	chr7:30593313-30593813	D8-1_up
chr10	75702413	75702913	3.49532	2.05e-17	-0.137833	chr10:75702413-75702913	D8-1_up
chr11	115954635	115955135	2.66121	2.05e-17	-0.10371	chr11:115954635-115955135	D8-1_up
chr9	102577356	102577856	1.6366	2.06e-17	-0.124827	chr9:102577356-102577856	D8-1_up
chr15	78576394	78576894	-2.37783	2.06e-17	0.29	chr15:78576394-78576894	D8-1_down
chr3	121493789	121494289	-2.70302	2.06e-17	0.187512	chr3:121493789-121494289	D8-1_down
chr3	107206488	107206988	2.44503	2.13e-17	-0.131118	chr3:107206488-107206988	D8-1_up
chr11	73132938	73133438	5.22508	2.17e-17	-0.115129	chr11:73132938-73133438	D8-1_up
chr8	57589143	57589643	4.51162	2.24e-17	-0.122112	chr8:57589143-57589643	D8-1_up
chr9	96795244	96795744	1.43633	2.26e-17	-0.166567	chr9:96795244-96795744	D8-1_up
chr4	56915932	56916432	-3.61148	2.27e-17	0.181289	chr4:56915932-56916432	D8-1_down
chr2	35985393	35985893	4.23753	2.27e-17	-0.114047	chr2:35985393-35985893	D8-1_up
chr1	82900507	82901007	-2.71161	2.28e-17	0.229401	chr1:82900507-82901007	D8-1_down
chr8	70341862	70342362	5.07092	2.28e-17	-0.112846	chr8:70341862-70342362	D8-1_up
chr1	157038370	157038870	-4.54824	2.32e-17	0.128771	chr1:157038370-157038870	D8-1_down
chr1	164815291	164815791	-3.36815	2.32e-17	0.20896	chr1:164815291-164815791	D8-1_down
chr13	60934855	60935355	5.7087	2.34e-17	-0.102597	chr13:60934855-60935355	D8-1_up
chr8	108890906	108891406	-6.54133	2.34e-17	0.18428	chr8:108890906-108891406	D8-1_down
chr16	92867286	92867786	2.25338	2.37e-17	-0.146719	chr16:92867286-92867786	D8-1_up
chrX	107096190	107096690	3.00217	2.37e-17	-0.142506	chrX:107096190-107096690	D8-1_up
chr2	33878348	33878848	-4.02404	2.38e-17	0.152691	chr2:33878348-33878848	D8-1_down
chr16	38503456	38503956	3.50157	2.39e-17	-0.136041	chr16:38503456-38503956	D8-1_up
chr15	102150200	102150700	1.12106	2.42e-17	-0.189351	chr15:102150200-102150700	D8-1_up
chr1	84305651	84306151	-4.46494	2.47e-17	0.201634	chr1:84305651-84306151	D8-1_down
chr4	59231321	59231821	1.4851	2.47e-17	-0.160497	chr4:59231321-59231821	D8-1_up
chr15	36855471	36855971	-4.62912	2.48e-17	0.186142	chr15:36855471-36855971	D8-1_down
chr1	135631471	135631971	-3.95442	2.55e-17	0.162922	chr1:135631471-135631971	D8-1_down
chr9	48984955	48985455	1.02706	2.59e-17	-0.326636	chr9:48984955-48985455	D8-1_up
chr14	10301429	10301929	-4.41568	2.59e-17	0.175382	chr14:10301429-10301929	D8-1_down
chr15	81101318	81101818	-4.40409	2.62e-17	0.19625	chr15:81101318-81101818	D8-1_down
chr7	79293514	79294014	-4.19248	2.69e-17	0.155771	chr7:79293514-79294014	D8-1_down
chr3	52927489	52927989	2.01669	2.69e-17	-0.154668	chr3:52927489-52927989	D8-1_up
chr11	79152577	79153077	2.58824	2.69e-17	-0.121725	chr11:79152577-79153077	D8-1_up
chr10	42848694	42849194	-2.42795	2.71e-17	0.268574	chr10:42848694-42849194	D8-1_down
chr5	105686192	105686692	4.12605	2.72e-17	-0.124656	chr5:105686192-105686692	D8-1_up
chr7	99003152	99003652	-5.42248	2.76e-17	0.174775	chr7:99003152-99003652	D8-1_down
chr18	39011582	39012082	1.76385	2.87e-17	-0.129108	chr18:39011582-39012082	D8-1_up
chr13	51951629	51952129	-2.94259	2.87e-17	0.243851	chr13:51951629-51952129	D8-1_down
chr4	108310547	108311047	-1.7114	2.9e-17	0.357856	chr4:108310547-108311047	D8-1_down
chr3	103855814	103856314	2.14711	2.94e-17	-0.12613	chr3:103855814-103856314	D8-1_up
[truncated: 25,929 more rows]

## Sheet: S4C
Table S4C. Differentail chromatin accesssible peaks between Naïve and D8-2 sample
Chrom	Start	End	Log2FC	FDR	MeanDiff	Peak	Type
chr1	54660616	54661116	5.03603	9.02e-77	-1.00322	chr1:54660616-54661116	D8-2_up
chr8	128549669	128550169	8.2115	6.31e-68	-0.801036	chr8:128549669-128550169	D8-2_up
chr8	86838666	86839166	7.4717	6.31e-64	-0.684377	chr8:86838666-86839166	D8-2_up
chr6	100824515	100825015	4.37564	1.34e-61	-0.713481	chr6:100824515-100825015	D8-2_up
chr5	36840052	36840552	7.3031	5.21e-59	-0.583411	chr5:36840052-36840552	D8-2_up
chr19	56756340	56756840	5.68493	1.42e-57	-0.551768	chr19:56756340-56756840	D8-2_up
chr10	88427978	88428478	3.7776	2.95e-57	-0.733378	chr10:88427978-88428478	D8-2_up
chr12	106008579	106009079	7.1296	9.62e-55	-0.641203	chr12:106008579-106009079	D8-2_up
chr2	38536364	38536864	5.33355	8.58e-54	-0.690626	chr2:38536364-38536864	D8-2_up
chr17	35231031	35231531	7.91391	9.41e-54	-0.605936	chr17:35231031-35231531	D8-2_up
chr14	73476319	73476819	7.60997	2.8e-52	-0.573442	chr14:73476319-73476819	D8-2_up
chr1	39986805	39987305	5.43742	4.77e-52	-0.689537	chr1:39986805-39987305	D8-2_up
chr1	37327290	37327790	7.09466	2.08e-51	-0.615757	chr1:37327290-37327790	D8-2_up
chr11	116136217	116136717	7.72129	2.08e-51	-0.637773	chr11:116136217-116136717	D8-2_up
chr15	80538574	80539074	-5.81343	2.71e-51	0.551794	chr15:80538574-80539074	D8-2_down
chr10	96350612	96351112	5.26834	1.22e-49	-0.565719	chr10:96350612-96351112	D8-2_up
chr12	25394205	25394705	6.51416	1.4e-49	-0.555295	chr12:25394205-25394705	D8-2_up
chr16	23181412	23181912	-5.15674	3.19e-49	0.583745	chr16:23181412-23181912	D8-2_down
chr5	77091741	77092241	4.59367	7.97e-49	-0.470335	chr5:77091741-77092241	D8-2_up
chr11	83605461	83605961	6.01901	2.94e-48	-0.528432	chr11:83605461-83605961	D8-2_up
chr18	81210782	81211282	-6.75341	5.04e-48	0.642454	chr18:81210782-81211282	D8-2_down
chr8	108880104	108880604	-7.3003	2.77e-47	0.603923	chr8:108880104-108880604	D8-2_down
chr10	118435477	118435977	6.97681	3.86e-47	-0.460766	chr10:118435477-118435977	D8-2_up
chr6	124694153	124694653	-4.53133	7.4e-47	0.578026	chr6:124694153-124694653	D8-2_down
chr5	77166160	77166660	4.26098	1.02e-46	-0.554809	chr5:77166160-77166660	D8-2_up
chr7	58824607	58825107	7.34007	1.1e-46	-0.463421	chr7:58824607-58825107	D8-2_up
chr9	69314368	69314868	7.5369	2.04e-46	-0.465568	chr9:69314368-69314868	D8-2_up
chr3	103493988	103494488	-5.64735	2.77e-46	0.614991	chr3:103493988-103494488	D8-2_down
chr19	53407377	53407877	7.09033	2.54e-45	-0.54	chr19:53407377-53407877	D8-2_up
chr8	86853671	86854171	4.68336	2.54e-45	-0.550356	chr8:86853671-86854171	D8-2_up
chr13	45917211	45917711	6.51177	2.55e-45	-0.500044	chr13:45917211-45917711	D8-2_up
chr2	158322728	158323228	-5.14285	2.75e-45	0.526996	chr2:158322728-158323228	D8-2_down
chr5	72743037	72743537	3.7528	6.51e-45	-0.582603	chr5:72743037-72743537	D8-2_up
chr19	10815655	10816155	5.9024	6.58e-45	-0.505898	chr19:10815655-10816155	D8-2_up
chr3	38280068	38280568	-4.99752	6.58e-45	0.600185	chr3:38280068-38280568	D8-2_down
chr16	49935821	49936321	7.98575	6.61e-45	-0.504968	chr16:49935821-49936321	D8-2_up
chr15	103152840	103153340	6.34146	8.78e-45	-0.51399	chr15:103152840-103153340	D8-2_up
chr8	95084152	95084652	5.0528	9.97e-45	-0.435017	chr8:95084152-95084652	D8-2_up
chr12	21226249	21226749	7.08276	1.54e-44	-0.542172	chr12:21226249-21226749	D8-2_up
chr11	17007520	17008020	7.76154	2.43e-44	-0.431998	chr11:17007520-17008020	D8-2_up
chr4	135169036	135169536	5.8974	2.43e-44	-0.487603	chr4:135169036-135169536	D8-2_up
chr6	54955892	54956392	4.05565	5.53e-44	-0.481512	chr6:54955892-54956392	D8-2_up
chr18	39141571	39142071	5.90378	6.82e-44	-0.435646	chr18:39141571-39142071	D8-2_up
chr6	120453065	120453565	3.22735	7.33e-44	-0.645282	chr6:120453065-120453565	D8-2_up
chr9	58112180	58112680	-7.02832	8.29e-44	0.489415	chr9:58112180-58112680	D8-2_down
chr4	149282282	149282782	-5.47661	2.12e-43	0.63002	chr4:149282282-149282782	D8-2_down
chr18	39282073	39282573	3.75638	3.28e-43	-0.54293	chr18:39282073-39282573	D8-2_up
chr7	51723947	51724447	8.0277	3.56e-43	-0.519924	chr7:51723947-51724447	D8-2_up
chr13	113183320	113183820	7.0121	3.63e-43	-0.399851	chr13:113183320-113183820	D8-2_up
chr2	170050566	170051066	-5.70715	4.9e-43	0.534506	chr2:170050566-170051066	D8-2_down
chr10	17565150	17565650	6.03936	6.12e-43	-0.473373	chr10:17565150-17565650	D8-2_up
chr5	105609736	105610236	5.17384	7.12e-43	-0.570235	chr5:105609736-105610236	D8-2_up
chr10	68673441	68673941	-4.75582	9.09e-43	0.61475	chr10:68673441-68673941	D8-2_down
chr16	49969893	49970393	6.8634	1.4e-42	-0.491008	chr16:49969893-49970393	D8-2_up
chr1	66552548	66553048	-4.99804	1.62e-42	0.502294	chr1:66552548-66553048	D8-2_down
chr3	127868031	127868531	-5.46153	1.62e-42	0.478021	chr3:127868031-127868531	D8-2_down
chr17	50070056	50070556	4.00965	1.89e-42	-0.460023	chr17:50070056-50070556	D8-2_up
chr6	137582181	137582681	7.8165	2.45e-42	-0.44885	chr6:137582181-137582681	D8-2_up
chr5	113639088	113639588	5.24511	3.13e-42	-0.47457	chr5:113639088-113639588	D8-2_up
chr5	36839511	36840011	6.49922	7.18e-42	-0.4065	chr5:36839511-36840011	D8-2_up
chr3	87840828	87841328	6.32038	1.54e-41	-0.445711	chr3:87840828-87841328	D8-2_up
chr11	17008439	17008939	7.68804	3.78e-41	-0.41044	chr11:17008439-17008939	D8-2_up
chr8	88618530	88619030	4.98041	7.3e-41	-0.521517	chr8:88618530-88619030	D8-2_up
chr2	69380232	69380732	4.13943	1.51e-40	-0.501431	chr2:69380232-69380732	D8-2_up
chr12	28834239	28834739	-3.61278	1.59e-40	0.512462	chr12:28834239-28834739	D8-2_down
chr9	69362039	69362539	6.71079	7.41e-40	-0.398564	chr9:69362039-69362539	D8-2_up
chr4	10769952	10770452	-2.70211	7.48e-40	0.73334	chr4:10769952-10770452	D8-2_down
chr17	35526578	35527078	4.4911	8.79e-40	-0.398988	chr17:35526578-35527078	D8-2_up
chr1	164458139	164458639	-3.53768	9.17e-40	0.458382	chr1:164458139-164458639	D8-2_down
chr1	130993660	130994160	4.45617	1.96e-39	-0.441897	chr1:130993660-130994160	D8-2_up
chr6	108660227	108660727	2.13614	2.4e-39	-0.641088	chr6:108660227-108660727	D8-2_up
chr2	35994240	35994740	6.9332	3.15e-39	-0.455285	chr2:35994240-35994740	D8-2_up
chr18	12634453	12634953	7.53301	1.63e-38	-0.368419	chr18:12634453-12634953	D8-2_up
chr6	108672053	108672553	6.48299	1.85e-38	-0.34896	chr6:108672053-108672553	D8-2_up
chr1	170972419	170972919	6.41033	4.48e-38	-0.342939	chr1:170972419-170972919	D8-2_up
chr13	56476670	56477170	-3.43732	7.34e-38	0.535647	chr13:56476670-56477170	D8-2_down
chr14	70798533	70799033	4.59111	1.47e-37	-0.458447	chr14:70798533-70799033	D8-2_up
chr10	79691903	79692403	3.44813	2.47e-37	-0.458764	chr10:79691903-79692403	D8-2_up
chr4	155050052	155050552	-3.55792	3.5e-37	0.498884	chr4:155050052-155050552	D8-2_down
chr16	11475468	11475968	7.70717	4.51e-37	-0.415946	chr16:11475468-11475968	D8-2_up
chr14	68035190	68035690	7.04354	5.14e-37	-0.438965	chr14:68035190-68035690	D8-2_up
chr13	93764574	93765074	6.23403	7.09e-37	-0.387334	chr13:93764574-93765074	D8-2_up
chr7	66839358	66839858	-3.74958	7.5e-37	0.469046	chr7:66839358-66839858	D8-2_down
chr1	135807575	135808075	-4.84105	9.5e-37	0.412828	chr1:135807575-135808075	D8-2_down
chr1	171629127	171629627	2.26141	1.09e-36	-0.48629	chr1:171629127-171629627	D8-2_up
chr11	96912576	96913076	2.91312	1.39e-36	-0.447855	chr11:96912576-96913076	D8-2_up
chr6	127991781	127992281	-4.51397	2.41e-36	0.501046	chr6:127991781-127992281	D8-2_down
chr7	66159974	66160474	5.20007	3.04e-36	-0.393684	chr7:66159974-66160474	D8-2_up
chr15	53491994	53492494	7.54639	3.09e-36	-0.37187	chr15:53491994-53492494	D8-2_up
chr19	29271044	29271544	5.82177	4.39e-36	-0.395714	chr19:29271044-29271544	D8-2_up
chr6	67399460	67399960	2.91519	4.95e-36	-0.536938	chr6:67399460-67399960	D8-2_up
chr8	85624399	85624899	-3.81437	5.34e-36	0.500312	chr8:85624399-85624899	D8-2_down
chr8	11008807	11009307	-2.93607	8.36e-36	0.47789	chr8:11008807-11009307	D8-2_down
chr8	108887084	108887584	-2.57159	9.14e-36	0.562534	chr8:108887084-108887584	D8-2_down
chr13	56507084	56507584	-4.34331	9.37e-36	0.391306	chr13:56507084-56507584	D8-2_down
chr12	25958470	25958970	-3.15159	9.38e-36	0.552486	chr12:25958470-25958970	D8-2_down
chr8	123404509	123405009	-3.98782	1.07e-35	0.45559	chr8:123404509-123405009	D8-2_down
chr18	12640507	12641007	7.62029	1.08e-35	-0.391519	chr18:12640507-12641007	D8-2_up
chr4	32560215	32560715	-4.45063	1.18e-35	0.400012	chr4:32560215-32560715	D8-2_down
chr16	5452899	5453399	-6.47948	1.5e-35	0.362076	chr16:5452899-5453399	D8-2_down
chr4	97657514	97658014	-5.70679	1.5e-35	0.421377	chr4:97657514-97658014	D8-2_down
chr9	64792679	64793179	6.74262	2.04e-35	-0.314933	chr9:64792679-64793179	D8-2_up
chr7	31086251	31086751	5.54187	2.63e-35	-0.498458	chr7:31086251-31086751	D8-2_up
chr14	25527251	25527751	2.88104	3.07e-35	-0.479909	chr14:25527251-25527751	D8-2_up
chr14	18001854	18002354	-3.35678	3.45e-35	0.514561	chr14:18001854-18002354	D8-2_down
chr16	44361872	44362372	2.53921	4.35e-35	-0.447102	chr16:44361872-44362372	D8-2_up
chr5	147340948	147341448	-6.17115	5.65e-35	0.383579	chr5:147340948-147341448	D8-2_down
chr19	9116173	9116673	4.98111	8.02e-35	-0.404937	chr19:9116173-9116673	D8-2_up
chr15	94255037	94255537	-5.36643	1.23e-34	0.486102	chr15:94255037-94255537	D8-2_down
chr11	67563085	67563585	7.59735	1.41e-34	-0.385312	chr11:67563085-67563585	D8-2_up
chr11	83530275	83530775	4.13241	2.09e-34	-0.374303	chr11:83530275-83530775	D8-2_up
chr6	28351103	28351603	-7.78252	2.69e-34	0.438353	chr6:28351103-28351603	D8-2_down
chr11	6704840	6705340	-5.40587	2.94e-34	0.425934	chr11:6704840-6705340	D8-2_down
chr13	33071791	33072291	4.38328	3.32e-34	-0.399473	chr13:33071791-33072291	D8-2_up
chr10	88405715	88406215	2.96679	3.8e-34	-0.494815	chr10:88405715-88406215	D8-2_up
chr2	29768869	29769369	6.19024	3.8e-34	-0.344785	chr2:29768869-29769369	D8-2_up
chr1	127637860	127638360	4.22741	3.86e-34	-0.409866	chr1:127637860-127638360	D8-2_up
chr11	83657449	83657949	4.10395	4.33e-34	-0.359141	chr11:83657449-83657949	D8-2_up
chr2	151572218	151572718	3.96673	4.87e-34	-0.365022	chr2:151572218-151572718	D8-2_up
chr1	92806685	92807185	4.04189	4.97e-34	-0.451669	chr1:92806685-92807185	D8-2_up
chr13	112398051	112398551	5.14154	5.02e-34	-0.433481	chr13:112398051-112398551	D8-2_up
chr16	23174810	23175310	-6.87665	5.26e-34	0.332658	chr16:23174810-23175310	D8-2_down
chr15	73523129	73523629	-4.63497	6.73e-34	0.405692	chr15:73523129-73523629	D8-2_down
chr14	20173767	20174267	3.44842	7.67e-34	-0.365899	chr14:20173767-20174267	D8-2_up
chr7	142396549	142397049	5.86065	7.8e-34	-0.395351	chr7:142396549-142397049	D8-2_up
chr3	21126152	21126652	3.58497	1.14e-33	-0.396027	chr3:21126152-21126652	D8-2_up
chr11	83662109	83662609	2.96481	1.18e-33	-0.470068	chr11:83662109-83662609	D8-2_up
chr16	23225210	23225710	-4.23132	1.31e-33	0.400992	chr16:23225210-23225710	D8-2_down
chr12	118371860	118372360	4.46329	1.52e-33	-0.359528	chr12:118371860-118372360	D8-2_up
chr2	181410672	181411172	2.72321	1.57e-33	-0.511074	chr2:181410672-181411172	D8-2_up
chr10	44821595	44822095	7.46977	1.64e-33	-0.352531	chr10:44821595-44822095	D8-2_up
chr13	38503396	38503896	3.43359	1.64e-33	-0.387803	chr13:38503396-38503896	D8-2_up
chr4	145305958	145306458	7.50809	1.64e-33	-0.362075	chr4:145305958-145306458	D8-2_up
chr7	66104525	66105025	7.56025	1.64e-33	-0.375477	chr7:66104525-66105025	D8-2_up
chr9	124114689	124115189	7.48436	1.64e-33	-0.356135	chr9:124114689-124115189	D8-2_up
chr9	21250028	21250528	5.17657	1.7e-33	-0.418605	chr9:21250028-21250528	D8-2_up
chr6	52473884	52474384	5.8036	1.78e-33	-0.381179	chr6:52473884-52474384	D8-2_up
chr18	56733791	56734291	3.20778	2.24e-33	-0.429491	chr18:56733791-56734291	D8-2_up
chr8	111582352	111582852	-6.0604	2.48e-33	0.366335	chr8:111582352-111582852	D8-2_down
chr6	51059808	51060308	4.49666	2.61e-33	-0.388739	chr6:51059808-51060308	D8-2_up
chr7	101316572	101317072	5.90004	2.95e-33	-0.428545	chr7:101316572-101317072	D8-2_up
chr19	37110430	37110930	7.36083	3.03e-33	-0.381877	chr19:37110430-37110930	D8-2_up
chr17	29065992	29066492	6.83787	3.27e-33	-0.321483	chr17:29065992-29066492	D8-2_up
chr19	53399166	53399666	5.68271	3.31e-33	-0.363669	chr19:53399166-53399666	D8-2_up
chr10	61328017	61328517	2.80738	3.32e-33	-0.401939	chr10:61328017-61328517	D8-2_up
chr2	157121701	157122201	-3.45787	3.89e-33	0.441999	chr2:157121701-157122201	D8-2_down
chr18	12643484	12643984	3.54344	4.46e-33	-0.303287	chr18:12643484-12643984	D8-2_up
chr10	18193149	18193649	-3.30622	5.59e-33	0.593892	chr10:18193149-18193649	D8-2_down
chr5	32148549	32149049	2.74194	6.77e-33	-0.448631	chr5:32148549-32149049	D8-2_up
chr1	128602534	128603034	-3.8094	6.94e-33	0.391906	chr1:128602534-128603034	D8-2_down
chr1	164453670	164454170	-4.61385	8.69e-33	0.376329	chr1:164453670-164454170	D8-2_down
chr16	17085447	17085947	3.23758	1.42e-32	-0.345837	chr16:17085447-17085947	D8-2_up
chr3	137954172	137954672	4.63913	1.51e-32	-0.339681	chr3:137954172-137954672	D8-2_up
chr5	20332516	20333016	-4.79915	1.7e-32	0.461191	chr5:20332516-20333016	D8-2_down
chr8	117074166	117074666	5.67659	1.84e-32	-0.312213	chr8:117074166-117074666	D8-2_up
chr12	100480542	100481042	2.78578	1.95e-32	-0.485579	chr12:100480542-100481042	D8-2_up
chr5	135537259	135537759	2.52695	2.35e-32	-0.449517	chr5:135537259-135537759	D8-2_up
chr7	66228465	66228965	3.4396	2.35e-32	-0.382114	chr7:66228465-66228965	D8-2_up
chr6	50393831	50394331	6.41421	2.75e-32	-0.349797	chr6:50393831-50394331	D8-2_up
chr11	108068358	108068858	6.08404	2.91e-32	-0.340539	chr11:108068358-108068858	D8-2_up
chr5	114505186	114505686	-4.89222	2.92e-32	0.337354	chr5:114505186-114505686	D8-2_down
chr5	119633574	119634074	-7.46546	3.68e-32	0.351475	chr5:119633574-119634074	D8-2_down
chr16	5445698	5446198	-4.98658	3.75e-32	0.422108	chr16:5445698-5446198	D8-2_down
chr6	129678647	129679147	6.08527	4.35e-32	-0.31734	chr6:129678647-129679147	D8-2_up
chr3	121426828	121427328	-4.35698	5.23e-32	0.381375	chr3:121426828-121427328	D8-2_down
chr7	75715053	75715553	4.12157	5.38e-32	-0.398845	chr7:75715053-75715553	D8-2_up
chr9	114026481	114026981	3.8023	6.58e-32	-0.354994	chr9:114026481-114026981	D8-2_up
chr12	17724695	17725195	-2.77185	6.8e-32	0.501663	chr12:17724695-17725195	D8-2_down
chr14	71120342	71120842	7.68772	6.8e-32	-0.410349	chr14:71120342-71120842	D8-2_up
chr10	77626636	77627136	4.82897	7.56e-32	-0.311147	chr10:77626636-77627136	D8-2_up
chr5	105556128	105556628	3.46652	8.77e-32	-0.464337	chr5:105556128-105556628	D8-2_up
chr7	37490215	37490715	-6.21674	8.88e-32	0.359425	chr7:37490215-37490715	D8-2_down
chr7	80765946	80766446	1.91744	8.88e-32	-0.552935	chr7:80765946-80766446	D8-2_up
chr9	42487984	42488484	-3.48494	8.93e-32	0.397701	chr9:42487984-42488484	D8-2_down
chr11	60032494	60032994	-4.258	9.2e-32	0.299913	chr11:60032494-60032994	D8-2_down
chr2	91645747	91646247	-3.967	9.56e-32	0.415001	chr2:91645747-91646247	D8-2_down
chr12	69579539	69580039	5.99116	1.01e-31	-0.329809	chr12:69579539-69580039	D8-2_up
chr14	55946197	55946697	5.86529	1.08e-31	-0.330811	chr14:55946197-55946697	D8-2_up
chr13	52100120	52100620	-7.34786	1.23e-31	0.323804	chr13:52100120-52100620	D8-2_down
chr2	45172561	45173061	7.32943	1.23e-31	-0.319668	chr2:45172561-45173061	D8-2_up
chr6	142941870	142942370	-6.67684	1.42e-31	0.381439	chr6:142941870-142942370	D8-2_down
chr10	38884680	38885180	-5.16639	1.54e-31	0.42942	chr10:38884680-38885180	D8-2_down
chr16	52006946	52007446	-6.0241	1.65e-31	0.437225	chr16:52006946-52007446	D8-2_down
chr19	56450907	56451407	5.17816	1.74e-31	-0.396962	chr19:56450907-56451407	D8-2_up
chr13	38501270	38501770	4.17077	2.14e-31	-0.388303	chr13:38501270-38501770	D8-2_up
chr13	8783661	8784161	-3.13451	2.18e-31	0.468742	chr13:8783661-8784161	D8-2_down
chr19	46728711	46729211	7.08588	2.26e-31	-0.269701	chr19:46728711-46729211	D8-2_up
chr3	101066148	101066648	-7.78172	2.26e-31	0.438111	chr3:101066148-101066648	D8-2_down
chr4	11794301	11794801	2.55057	2.56e-31	-0.460428	chr4:11794301-11794801	D8-2_up
chr11	75318827	75319327	-4.14786	2.77e-31	0.369446	chr11:75318827-75319327	D8-2_down
chr4	32291425	32291925	-3.48598	3.1e-31	0.529336	chr4:32291425-32291925	D8-2_down
chr16	95869400	95869900	-2.83939	3.19e-31	0.539409	chr16:95869400-95869900	D8-2_down
chr7	66301430	66301930	3.65821	3.63e-31	-0.328888	chr7:66301430-66301930	D8-2_up
chr17	44463651	44464151	7.12164	4.38e-31	-0.347256	chr17:44463651-44464151	D8-2_up
chr3	97273820	97274320	-7.1078	4.42e-31	0.335815	chr3:97273820-97274320	D8-2_down
chr3	105133042	105133542	-6.30635	5.74e-31	0.282773	chr3:105133042-105133542	D8-2_down
chr5	113620905	113621405	2.90859	5.92e-31	-0.358298	chr5:113620905-113621405	D8-2_up
chr13	32993360	32993860	3.04318	7.06e-31	-0.41453	chr13:32993360-32993860	D8-2_up
chr14	60118050	60118550	-3.68101	7.14e-31	0.343329	chr14:60118050-60118550	D8-2_down
chr12	33158227	33158727	3.51025	7.41e-31	-0.363606	chr12:33158227-33158727	D8-2_up
chr6	113672903	113673403	4.94859	8.32e-31	-0.321952	chr6:113672903-113673403	D8-2_up
chr3	104780446	104780946	2.1298	8.84e-31	-0.351995	chr3:104780446-104780946	D8-2_up
chr14	67841673	67842173	6.7393	9.43e-31	-0.346913	chr14:67841673-67842173	D8-2_up
chr9	120059250	120059750	6.6634	9.43e-31	-0.30844	chr9:120059250-120059750	D8-2_up
chr8	25948783	25949283	2.18074	1.06e-30	-0.549835	chr8:25948783-25949283	D8-2_up
chr6	29245718	29246218	4.9057	1.09e-30	-0.318418	chr6:29245718-29246218	D8-2_up
chr13	112396475	112396975	4.61674	1.12e-30	-0.382502	chr13:112396475-112396975	D8-2_up
chr6	108309903	108310403	6.0733	1.17e-30	-0.344317	chr6:108309903-108310403	D8-2_up
chr16	36985465	36985965	1.9922	1.18e-30	-0.422632	chr16:36985465-36985965	D8-2_up
chr2	157746518	157747018	-3.38248	1.22e-30	0.423318	chr2:157746518-157747018	D8-2_down
chr9	115561189	115561689	-2.67866	1.64e-30	0.465771	chr9:115561189-115561689	D8-2_down
chr11	75560923	75561423	-4.14436	1.91e-30	0.34537	chr11:75560923-75561423	D8-2_down
chr5	9015321	9015821	2.09609	2.13e-30	-0.542605	chr5:9015321-9015821	D8-2_up
chr6	30230217	30230717	6.16061	2.2e-30	-0.437901	chr6:30230217-30230717	D8-2_up
chr1	52034805	52035305	3.21271	2.21e-30	-0.42998	chr1:52034805-52035305	D8-2_up
chr6	122270079	122270579	5.89263	2.52e-30	-0.351244	chr6:122270079-122270579	D8-2_up
chr7	38215459	38215959	4.03507	2.56e-30	-0.263197	chr7:38215459-38215959	D8-2_up
chr11	108052315	108052815	7.47356	2.62e-30	-0.353463	chr11:108052315-108052815	D8-2_up
chr6	38669561	38670061	4.40725	2.71e-30	-0.327996	chr6:38669561-38670061	D8-2_up
chr6	72623929	72624429	5.53386	2.79e-30	-0.328565	chr6:72623929-72624429	D8-2_up
chr8	10945821	10946321	-3.95067	2.81e-30	0.31435	chr8:10945821-10946321	D8-2_down
chr2	103754580	103755080	5.25002	3.19e-30	-0.344994	chr2:103754580-103755080	D8-2_up
chr6	73279548	73280048	-4.01763	3.38e-30	0.495391	chr6:73279548-73280048	D8-2_down
chr17	33947680	33948180	-3.36915	3.62e-30	0.438283	chr17:33947680-33948180	D8-2_down
chr7	24467850	24468350	-4.82795	3.62e-30	0.347442	chr7:24467850-24468350	D8-2_down
chr5	146783837	146784337	-3.64737	3.88e-30	0.401894	chr5:146783837-146784337	D8-2_down
chr3	96881939	96882439	1.54043	4.34e-30	-0.530939	chr3:96881939-96882439	D8-2_up
chr4	116185059	116185559	5.16767	4.9e-30	-0.408427	chr4:116185059-116185559	D8-2_up
chr4	154936502	154937002	-2.11679	5.35e-30	0.60546	chr4:154936502-154937002	D8-2_down
chr11	88073229	88073729	-3.06453	6.81e-30	0.422612	chr11:88073229-88073729	D8-2_down
chr5	107840576	107841076	-3.67891	6.94e-30	0.471325	chr5:107840576-107841076	D8-2_down
chr5	114680823	114681323	-4.89118	7.04e-30	0.342703	chr5:114680823-114681323	D8-2_down
chr7	100448909	100449409	1.95029	7.97e-30	-0.483408	chr7:100448909-100449409	D8-2_up
chr19	41365541	41366041	5.35626	8.22e-30	-0.26475	chr19:41365541-41366041	D8-2_up
chr15	76274364	76274864	5.72348	8.71e-30	-0.294467	chr15:76274364-76274864	D8-2_up
chr14	67911606	67912106	5.14018	8.75e-30	-0.328493	chr14:67911606-67912106	D8-2_up
chr16	38371849	38372349	7.14756	8.75e-30	-0.28157	chr16:38371849-38372349	D8-2_up
chr7	65714233	65714733	7.34841	8.75e-30	-0.323927	chr7:65714233-65714733	D8-2_up
chr11	104661076	104661576	-3.28639	9.52e-30	0.446835	chr11:104661076-104661576	D8-2_down
chr17	86123069	86123569	6.45018	9.85e-30	-0.267125	chr17:86123069-86123569	D8-2_up
chr1	39091092	39091592	-3.39403	9.94e-30	0.379811	chr1:39091092-39091592	D8-2_down
chr7	126094914	126095414	3.84009	1.06e-29	-0.406781	chr7:126094914-126095414	D8-2_up
chr10	96693742	96694242	-6.52769	1.08e-29	0.298775	chr10:96693742-96694242	D8-2_down
chr2	85013902	85014402	3.18804	1.11e-29	-0.393801	chr2:85013902-85014402	D8-2_up
chr2	128318231	128318731	3.37213	1.37e-29	-0.325821	chr2:128318231-128318731	D8-2_up
chr1	54421623	54422123	-3.70415	1.41e-29	0.42063	chr1:54421623-54422123	D8-2_down
chr8	120051046	120051546	4.90973	1.44e-29	-0.370795	chr8:120051046-120051546	D8-2_up
chr2	122469003	122469503	-4.69754	1.74e-29	0.389535	chr2:122469003-122469503	D8-2_down
chr15	74769031	74769531	-4.91552	1.95e-29	0.322411	chr15:74769031-74769531	D8-2_down
chr2	27487263	27487763	6.49174	2.02e-29	-0.375355	chr2:27487263-27487763	D8-2_up
chr14	103033298	103033798	2.99231	2.11e-29	-0.347761	chr14:103033298-103033798	D8-2_up
chr9	120691976	120692476	-3.44963	2.33e-29	0.37178	chr9:120691976-120692476	D8-2_down
chr13	113090422	113090922	5.91817	2.5e-29	-0.322781	chr13:113090422-113090922	D8-2_up
chr5	135152453	135152953	4.98316	2.5e-29	-0.285426	chr5:135152453-135152953	D8-2_up
chr7	135588532	135589032	4.17219	3.13e-29	-0.383452	chr7:135588532-135589032	D8-2_up
chr16	94254522	94255022	-7.13322	3.22e-29	0.343963	chr16:94254522-94255022	D8-2_down
chr8	120716272	120716772	2.91808	4.37e-29	-0.325119	chr8:120716272-120716772	D8-2_up
chr4	150894441	150894941	2.43141	6.6e-29	-0.371969	chr4:150894441-150894941	D8-2_up
chr6	134066836	134067336	4.10663	7.02e-29	-0.318162	chr6:134066836-134067336	D8-2_up
chr1	13639455	13639955	5.93121	9.05e-29	-0.366509	chr1:13639455-13639955	D8-2_up
chr18	81863083	81863583	-4.92164	9.32e-29	0.350721	chr18:81863083-81863583	D8-2_down
chr2	156970213	156970713	-7.40145	1.03e-28	0.336135	chr2:156970213-156970713	D8-2_down
chr3	108865546	108866046	-5.1812	1.03e-28	0.332378	chr3:108865546-108866046	D8-2_down
chr6	130311790	130312290	6.99763	1.13e-28	-0.315558	chr6:130311790-130312290	D8-2_up
chr5	66165676	66166176	3.03673	1.14e-28	-0.31748	chr5:66165676-66166176	D8-2_up
chr10	121374916	121375416	5.09524	1.57e-28	-0.281015	chr10:121374916-121375416	D8-2_up
chr9	121992982	121993482	-4.16826	1.87e-28	0.339276	chr9:121992982-121993482	D8-2_down
chr15	85233175	85233675	-6.26778	2.8e-28	0.294373	chr15:85233175-85233675	D8-2_down
chr17	5491296	5491796	-2.75542	2.82e-28	0.475282	chr17:5491296-5491796	D8-2_down
chr10	7211290	7211790	-4.73391	3.04e-28	0.257491	chr10:7211290-7211790	D8-2_down
chr3	138893559	138894059	3.76917	3.07e-28	-0.354961	chr3:138893559-138894059	D8-2_up
chr8	86856241	86856741	3.86012	3.07e-28	-0.345321	chr8:86856241-86856741	D8-2_up
chr1	138289963	138290463	5.59847	3.34e-28	-0.324656	chr1:138289963-138290463	D8-2_up
chr2	17702712	17703212	4.17179	3.45e-28	-0.289491	chr2:17702712-17703212	D8-2_up
chr17	44608862	44609362	6.91662	3.79e-28	-0.261545	chr17:44608862-44609362	D8-2_up
chr4	133506459	133506959	-5.45648	3.94e-28	0.273843	chr4:133506459-133506959	D8-2_down
chr11	68442280	68442780	2.58376	4.05e-28	-0.357754	chr11:68442280-68442780	D8-2_up
chr8	40423512	40424012	3.92599	4.82e-28	-0.29864	chr8:40423512-40424012	D8-2_up
chr5	21248780	21249280	6.15564	5.05e-28	-0.299004	chr5:21248780-21249280	D8-2_up
chr1	138954947	138955447	6.16921	5.08e-28	-0.275382	chr1:138954947-138955447	D8-2_up
chr11	67526496	67526996	6.01854	5.17e-28	-0.276607	chr11:67526496-67526996	D8-2_up
chr4	6476292	6476792	6.12701	5.32e-28	-0.365298	chr4:6476292-6476792	D8-2_up
chr17	79964863	79965363	-3.42204	6.13e-28	0.390017	chr17:79964863-79965363	D8-2_down
chr13	113061670	113062170	7.07864	6.44e-28	-0.268341	chr13:113061670-113062170	D8-2_up
chr18	60952301	60952801	-7.13801	6.44e-28	0.279699	chr18:60952301-60952801	D8-2_down
chr1	43138363	43138863	5.75488	6.51e-28	-0.379346	chr1:43138363-43138863	D8-2_up
chr16	93392013	93392513	4.47217	6.51e-28	-0.343158	chr16:93392013-93392513	D8-2_up
chr2	128294933	128295433	2.55383	6.56e-28	-0.378741	chr2:128294933-128295433	D8-2_up
chr2	27187437	27187937	-5.90498	6.67e-28	0.412095	chr2:27187437-27187937	D8-2_down
chr5	135956095	135956595	3.96349	7.15e-28	-0.300456	chr5:135956095-135956595	D8-2_up
chr4	134047629	134048129	3.42647	7.88e-28	-0.365687	chr4:134047629-134048129	D8-2_up
chr18	67308121	67308621	4.28545	7.92e-28	-0.268222	chr18:67308121-67308621	D8-2_up
chr6	120934116	120934616	-4.76904	9.4e-28	0.397007	chr6:120934116-120934616	D8-2_down
chr11	43528510	43529010	-4.50174	9.72e-28	0.245845	chr11:43528510-43529010	D8-2_down
chr6	108659303	108659803	1.92157	9.78e-28	-0.398393	chr6:108659303-108659803	D8-2_up
chrX	163995230	163995730	7.11937	1.17e-27	-0.276083	chrX:163995230-163995730	D8-2_up
chr9	115387452	115387952	-5.62707	1.21e-27	0.316396	chr9:115387452-115387952	D8-2_down
chr9	120039270	120039770	3.48118	1.22e-27	-0.362434	chr9:120039270-120039770	D8-2_up
chr4	57640212	57640712	-5.51474	1.29e-27	0.398258	chr4:57640212-57640712	D8-2_down
chr15	53140239	53140739	-5.66554	1.3e-27	0.344485	chr15:53140239-53140739	D8-2_down
chr3	65929325	65929825	2.70915	1.31e-27	-0.326186	chr3:65929325-65929825	D8-2_up
chr9	79919093	79919593	1.83687	1.69e-27	-0.485409	chr9:79919093-79919593	D8-2_up
chr9	65404621	65405121	4.86529	1.89e-27	-0.267227	chr9:65404621-65405121	D8-2_up
chrX	164013314	164013814	5.16355	2.02e-27	-0.251187	chrX:164013314-164013814	D8-2_up
chr19	5726944	5727444	2.56824	2.17e-27	-0.414154	chr19:5726944-5727444	D8-2_up
chr7	139151051	139151551	5.26923	2.44e-27	-0.335713	chr7:139151051-139151551	D8-2_up
chr19	41366480	41366980	6.42984	2.79e-27	-0.288127	chr19:41366480-41366980	D8-2_up
chr7	44741185	44741685	3.76331	2.79e-27	-0.309394	chr7:44741185-44741685	D8-2_up
chr7	99432275	99432775	3.97772	2.87e-27	-0.366167	chr7:99432275-99432775	D8-2_up
chr9	114016341	114016841	6.28159	2.97e-27	-0.2804	chr9:114016341-114016841	D8-2_up
chr15	80602402	80602902	-2.26066	2.99e-27	0.468881	chr15:80602402-80602902	D8-2_down
chr10	26229463	26229963	3.43837	3.15e-27	-0.322311	chr10:26229463-26229963	D8-2_up
chr3	68966889	68967389	-4.7897	3.3e-27	0.277635	chr3:68966889-68967389	D8-2_down
chr2	129243780	129244280	2.42852	3.36e-27	-0.444012	chr2:129243780-129244280	D8-2_up
chr6	99811335	99811835	5.84497	3.49e-27	-0.283905	chr6:99811335-99811835	D8-2_up
chr7	141270590	141271090	5.54292	3.7e-27	-0.319823	chr7:141270590-141271090	D8-2_up
chr5	103442092	103442592	7.09508	3.88e-27	-0.27144	chr5:103442092-103442592	D8-2_up
chr11	114873061	114873561	-2.77205	4.03e-27	0.400489	chr11:114873061-114873561	D8-2_down
chr10	121886725	121887225	-3.84171	4.55e-27	0.392705	chr10:121886725-121887225	D8-2_down
chr6	122269080	122269580	6.47406	4.76e-27	-0.276306	chr6:122269080-122269580	D8-2_up
chr1	92130309	92130809	-4.30262	5.89e-27	0.324033	chr1:92130309-92130809	D8-2_down
chr5	73194703	73195203	5.99647	6.11e-27	-0.30495	chr5:73194703-73195203	D8-2_up
chr3	131190589	131191089	-4.94503	6.26e-27	0.311629	chr3:131190589-131191089	D8-2_down
chr8	36123045	36123545	-4.15674	6.29e-27	0.32572	chr8:36123045-36123545	D8-2_down
chr4	151990924	151991424	4.37136	6.78e-27	-0.262292	chr4:151990924-151991424	D8-2_up
chr13	113087555	113088055	3.19183	6.93e-27	-0.313821	chr13:113087555-113088055	D8-2_up
chr5	149594178	149594678	3.22139	7.28e-27	-0.353304	chr5:149594178-149594678	D8-2_up
chr7	128137371	128137871	6.84874	7.86e-27	-0.27128	chr7:128137371-128137871	D8-2_up
chr6	124750386	124750886	-4.04818	8.03e-27	0.277352	chr6:124750386-124750886	D8-2_down
chr3	59702614	59703114	-4.19699	8.07e-27	0.319228	chr3:59702614-59703114	D8-2_down
chr7	123218172	123218672	3.99652	8.07e-27	-0.234396	chr7:123218172-123218672	D8-2_up
chr8	46941360	46941860	1.85946	8.77e-27	-0.517407	chr8:46941360-46941860	D8-2_up
chr13	28551560	28552060	-3.35488	9.2e-27	0.335427	chr13:28551560-28552060	D8-2_down
chr1	184793409	184793909	-2.45761	1.12e-26	0.430932	chr1:184793409-184793909	D8-2_down
chr7	132316538	132317038	-3.19318	1.15e-26	0.277228	chr7:132316538-132317038	D8-2_down
chr10	4099910	4100410	-2.9984	1.19e-26	0.380586	chr10:4099910-4100410	D8-2_down
chr10	26228101	26228601	5.5344	1.22e-26	-0.283368	chr10:26228101-26228601	D8-2_up
chr6	119198891	119199391	3.38808	1.26e-26	-0.347221	chr6:119198891-119199391	D8-2_up
chr6	128025459	128025959	-3.8696	1.29e-26	0.414552	chr6:128025459-128025959	D8-2_down
chr2	72281925	72282425	-3.12925	1.3e-26	0.39792	chr2:72281925-72282425	D8-2_down
chr10	94847003	94847503	5.55371	1.34e-26	-0.252237	chr10:94847003-94847503	D8-2_up
chr9	61054307	61054807	-3.37038	1.44e-26	0.335013	chr9:61054307-61054807	D8-2_down
chr12	69385790	69386290	2.01912	1.47e-26	-0.273427	chr12:69385790-69386290	D8-2_up
chr7	114616748	114617248	6.5192	1.6e-26	-0.298739	chr7:114616748-114617248	D8-2_up
chr10	60396885	60397385	5.27611	1.65e-26	-0.30495	chr10:60396885-60397385	D8-2_up
chr13	28512522	28513022	-2.16223	1.72e-26	0.545609	chr13:28512522-28513022	D8-2_down
chr5	100466543	100467043	4.258	1.73e-26	-0.30748	chr5:100466543-100467043	D8-2_up
chr1	51501219	51501719	4.43103	2.08e-26	-0.305288	chr1:51501219-51501719	D8-2_up
chr11	54063088	54063588	-4.72739	2.13e-26	0.274744	chr11:54063088-54063588	D8-2_down
chr8	11009565	11010065	-4.12846	2.26e-26	0.223164	chr8:11009565-11010065	D8-2_down
chr19	21863466	21863966	6.92924	2.31e-26	-0.241746	chr19:21863466-21863966	D8-2_up
chr5	117160388	117160888	6.8382	2.31e-26	-0.22684	chr5:117160388-117160888	D8-2_up
chr18	80684350	80684850	3.09341	2.49e-26	-0.370119	chr18:80684350-80684850	D8-2_up
chr12	17427490	17427990	5.43127	2.5e-26	-0.30742	chr12:17427490-17427990	D8-2_up
chr13	15845741	15846241	-4.49623	2.5e-26	0.262597	chr13:15845741-15846241	D8-2_down
chr10	20119411	20119911	2.40801	2.59e-26	-0.428837	chr10:20119411-20119911	D8-2_up
chr2	65195463	65195963	3.91049	2.86e-26	-0.308121	chr2:65195463-65195963	D8-2_up
chr9	63722319	63722819	3.85445	2.88e-26	-0.33498	chr9:63722319-63722819	D8-2_up
chr1	85837974	85838474	2.40199	3.25e-26	-0.389954	chr1:85837974-85838474	D8-2_up
chr12	106311065	106311565	-3.61092	3.34e-26	0.237706	chr12:106311065-106311565	D8-2_down
chr7	127628661	127629161	-3.5969	3.42e-26	0.31469	chr7:127628661-127629161	D8-2_down
chr18	81422359	81422859	4.13536	3.51e-26	-0.305226	chr18:81422359-81422859	D8-2_up
chr8	128645416	128645916	3.57374	3.51e-26	-0.315528	chr8:128645416-128645916	D8-2_up
chr6	108657908	108658408	3.50138	3.81e-26	-0.275017	chr6:108657908-108658408	D8-2_up
chr2	72136845	72137345	-3.50469	3.89e-26	0.352835	chr2:72136845-72137345	D8-2_down
chr11	83629637	83630137	7.13804	4.16e-26	-0.279704	chr11:83629637-83630137	D8-2_up
chr9	123756691	123757191	-3.53961	4.16e-26	0.290479	chr9:123756691-123757191	D8-2_down
chr8	79399216	79399716	-3.32494	4.18e-26	0.36215	chr8:79399216-79399716	D8-2_down
chr14	122902095	122902595	-3.22271	4.59e-26	0.411341	chr14:122902095-122902595	D8-2_down
chr12	107051210	107051710	-4.47536	4.65e-26	0.278908	chr12:107051210-107051710	D8-2_down
chr12	28800515	28801015	-5.60667	4.68e-26	0.299233	chr12:28800515-28801015	D8-2_down
chr10	39469290	39469790	2.87415	4.71e-26	-0.33889	chr10:39469290-39469790	D8-2_up
chr11	99170833	99171333	-2.40711	4.86e-26	0.524935	chr11:99170833-99171333	D8-2_down
chr9	115474115	115474615	-4.18567	4.94e-26	0.300657	chr9:115474115-115474615	D8-2_down
chr15	97342926	97343426	1.7054	4.96e-26	-0.5755	chr15:97342926-97343426	D8-2_up
chr14	79236245	79236745	-2.61032	5.17e-26	0.40371	chr14:79236245-79236745	D8-2_down
chr11	97130248	97130748	6.09001	6e-26	-0.270065	chr11:97130248-97130748	D8-2_up
chr19	29342431	29342931	5.98068	6.27e-26	-0.292805	chr19:29342431-29342931	D8-2_up
chr18	32598015	32598515	-4.44197	6.68e-26	0.349025	chr18:32598015-32598515	D8-2_down
chr9	21246311	21246811	5.60028	6.68e-26	-0.286548	chr9:21246311-21246811	D8-2_up
chr17	33563588	33564088	2.15805	6.83e-26	-0.465983	chr17:33563588-33564088	D8-2_up
chr18	23828435	23828935	3.97093	7.45e-26	-0.282602	chr18:23828435-23828935	D8-2_up
chr3	135527740	135528240	7.23172	7.45e-26	-0.298604	chr3:135527740-135528240	D8-2_up
chr5	73556949	73557449	7.05615	7.45e-26	-0.264161	chr5:73556949-73557449	D8-2_up
chr7	118294665	118295165	3.95768	7.62e-26	-0.30516	chr7:118294665-118295165	D8-2_up
chr17	57182858	57183358	4.40479	7.84e-26	-0.268972	chr17:57182858-57183358	D8-2_up
chr12	16580313	16580813	5.54962	8.19e-26	-0.335143	chr12:16580313-16580813	D8-2_up
chr19	60212583	60213083	3.01483	8.24e-26	-0.256421	chr19:60212583-60213083	D8-2_up
chr9	48980333	48980833	-4.71239	8.3e-26	0.268477	chr9:48980333-48980833	D8-2_down
chr12	107729222	107729722	-2.79854	8.31e-26	0.359277	chr12:107729222-107729722	D8-2_down
chr6	39283681	39284181	6.84294	8.31e-26	-0.283267	chr6:39283681-39284181	D8-2_up
chr10	81401630	81402130	4.48497	8.63e-26	-0.303717	chr10:81401630-81402130	D8-2_up
chr10	36157977	36158477	-2.71832	9.27e-26	0.45267	chr10:36157977-36158477	D8-2_down
chr14	31433105	31433605	-3.20257	9.27e-26	0.306038	chr14:31433105-31433605	D8-2_down
chr10	19214914	19215414	4.17292	9.84e-26	-0.30234	chr10:19214914-19215414	D8-2_up
chr9	94945505	94946005	-4.04218	1.01e-25	0.33459	chr9:94945505-94946005	D8-2_down
chr5	73193574	73194074	3.63906	1.02e-25	-0.315077	chr5:73193574-73194074	D8-2_up
chr3	9512081	9512581	-6.25231	1.05e-25	0.283826	chr3:9512081-9512581	D8-2_down
chr10	68199396	68199896	4.74197	1.09e-25	-0.318639	chr10:68199396-68199896	D8-2_up
chr7	128166357	128166857	5.76201	1.11e-25	-0.223938	chr7:128166357-128166857	D8-2_up
chr4	141861852	141862352	3.15005	1.19e-25	-0.369062	chr4:141861852-141862352	D8-2_up
chr19	5704127	5704627	2.3472	1.22e-25	-0.418582	chr19:5704127-5704627	D8-2_up
chr11	5411552	5412052	-3.02647	1.22e-25	0.373005	chr11:5411552-5412052	D8-2_down
chr2	118008016	118008516	-7.0642	1.32e-25	0.265649	chr2:118008016-118008516	D8-2_down
chr6	115559864	115560364	-5.66323	1.34e-25	0.300496	chr6:115559864-115560364	D8-2_down
chr5	71903378	71903878	-6.59861	1.54e-25	0.241116	chr5:71903378-71903878	D8-2_down
chr11	67527006	67527506	6.40869	1.65e-25	-0.254606	chr11:67527006-67527506	D8-2_up
chr13	43906223	43906723	-5.46486	1.69e-25	0.343664	chr13:43906223-43906723	D8-2_down
chr19	41039057	41039557	-6.32344	1.74e-25	0.268485	chr19:41039057-41039557	D8-2_down
chr6	129747610	129748110	2.15247	1.76e-25	-0.419781	chr6:129747610-129748110	D8-2_up
chr17	30285587	30286087	6.40701	1.82e-25	-0.339642	chr17:30285587-30286087	D8-2_up
chr15	78835064	78835564	1.6648	1.86e-25	-0.532175	chr15:78835064-78835564	D8-2_up
chr11	46474142	46474642	5.99829	1.87e-25	-0.239844	chr11:46474142-46474642	D8-2_up
chr14	64392564	64393064	-4.40553	1.88e-25	0.333182	chr14:64392564-64393064	D8-2_down
chr13	28953534	28954034	-2.86296	2.03e-25	0.32934	chr13:28953534-28954034	D8-2_down
chr11	117878195	117878695	-3.11459	2.17e-25	0.308859	chr11:117878195-117878695	D8-2_down
chr8	94447457	94447957	5.42187	2.58e-25	-0.269289	chr8:94447457-94447957	D8-2_up
chr1	60530615	60531115	4.124	3e-25	-0.296973	chr1:60530615-60531115	D8-2_up
chr3	116466170	116466670	4.44424	3e-25	-0.291622	chr3:116466170-116466670	D8-2_up
chr3	136940975	136941475	3.31216	3.34e-25	-0.291473	chr3:136940975-136941475	D8-2_up
chr17	29155788	29156288	-3.29408	3.42e-25	0.337832	chr17:29155788-29156288	D8-2_down
chr5	64471896	64472396	3.47915	3.47e-25	-0.27863	chr5:64471896-64472396	D8-2_up
chr2	26622888	26623388	-3.57045	3.57e-25	0.406435	chr2:26622888-26623388	D8-2_down
chr9	48538216	48538716	-2.59162	3.88e-25	0.408123	chr9:48538216-48538716	D8-2_down
chr2	59327867	59328367	5.79487	4.02e-25	-0.313795	chr2:59327867-59328367	D8-2_up
chr2	59469878	59470378	-2.78536	4.12e-25	0.30506	chr2:59469878-59470378	D8-2_down
chr1	131324741	131325241	-5.05384	4.13e-25	0.208079	chr1:131324741-131325241	D8-2_down
chr1	138560686	138561186	4.77202	4.16e-25	-0.293473	chr1:138560686-138561186	D8-2_up
chr4	57306226	57306726	7.08982	4.33e-25	-0.270444	chr4:57306226-57306726	D8-2_up
chr5	66190922	66191422	6.99849	4.33e-25	-0.253733	chr5:66190922-66191422	D8-2_up
chr14	15099854	15100354	-5.61607	4.57e-25	0.284656	chr14:15099854-15100354	D8-2_down
chr2	127927515	127928015	-2.72843	4.72e-25	0.389399	chr2:127927515-127928015	D8-2_down
chr10	111635421	111635921	6.74873	4.88e-25	-0.247479	chr10:111635421-111635921	D8-2_up
chr2	165540894	165541394	6.94725	4.91e-25	-0.304694	chr2:165540894-165541394	D8-2_up
chr2	32047270	32047770	-3.63588	5.07e-25	0.297663	chr2:32047270-32047770	D8-2_down
chr4	11721282	11721782	1.94476	5.45e-25	-0.487632	chr4:11721282-11721782	D8-2_up
chr11	50915924	50916424	-4.25023	5.55e-25	0.27212	chr11:50915924-50916424	D8-2_down
chr5	147323146	147323646	-5.08948	5.56e-25	0.21926	chr5:147323146-147323646	D8-2_down
chr8	119569797	119570297	-2.82772	5.61e-25	0.378012	chr8:119569797-119570297	D8-2_down
chr6	82744546	82745046	5.04539	5.74e-25	-0.220784	chr6:82744546-82745046	D8-2_up
chr8	13979751	13980251	-4.37268	6e-25	0.267026	chr8:13979751-13980251	D8-2_down
chr10	39479330	39479830	2.23414	6.04e-25	-0.2878	chr10:39479330-39479830	D8-2_up
chr8	34654683	34655183	3.59783	6.18e-25	-0.313814	chr8:34654683-34655183	D8-2_up
chr8	86797661	86798161	-2.28963	6.24e-25	0.499897	chr8:86797661-86798161	D8-2_down
chr10	18946702	18947202	6.05589	6.42e-25	-0.273378	chr10:18946702-18947202	D8-2_up
chr8	128473814	128474314	-4.96978	7.22e-25	0.305467	chr8:128473814-128474314	D8-2_down
chr17	71288100	71288600	5.49353	7.26e-25	-0.293453	chr17:71288100-71288600	D8-2_up
chrX	41400398	41400898	-4.83062	7.45e-25	0.316274	chrX:41400398-41400898	D8-2_down
chr11	79041860	79042360	4.80918	7.47e-25	-0.295476	chr11:79041860-79042360	D8-2_up
chr1	164503353	164503853	-6.94589	7.65e-25	0.244576	chr1:164503353-164503853	D8-2_down
chr10	117969718	117970218	7.17264	7.65e-25	-0.286542	chr10:117969718-117970218	D8-2_up
chr2	68960042	68960542	-6.88815	7.65e-25	0.234902	chr2:68960042-68960542	D8-2_down
chr2	144441293	144441793	6.99091	7.65e-25	-0.252393	chr2:144441293-144441793	D8-2_up
chr9	69304397	69304897	4.67529	7.66e-25	-0.278002	chr9:69304397-69304897	D8-2_up
chr7	132317066	132317566	-3.05424	8.2e-25	0.264679	chr7:132317066-132317566	D8-2_down
chr5	140208665	140209165	-3.82728	8.61e-25	0.306224	chr5:140208665-140209165	D8-2_down
chr3	52703409	52703909	3.21722	8.68e-25	-0.257727	chr3:52703409-52703909	D8-2_up
chr9	118374691	118375191	2.44711	9.12e-25	-0.369223	chr9:118374691-118375191	D8-2_up
chr13	45649145	45649645	2.6945	9.15e-25	-0.383437	chr13:45649145-45649645	D8-2_up
chr7	71242495	71242995	-5.47549	9.48e-25	0.342428	chr7:71242495-71242995	D8-2_down
chr9	95832634	95833134	4.97375	1.08e-24	-0.275173	chr9:95832634-95833134	D8-2_up
chr16	95284115	95284615	-4.74953	1.11e-24	0.255071	chr16:95284115-95284615	D8-2_down
chr7	127112927	127113427	1.73701	1.27e-24	-0.536042	chr7:127112927-127113427	D8-2_up
chr11	108268385	108268885	2.95839	1.29e-24	-0.334559	chr11:108268385-108268885	D8-2_up
chr2	146497182	146497682	5.23915	1.29e-24	-0.282753	chr2:146497182-146497682	D8-2_up
chr1	170978667	170979167	7.03679	1.37e-24	-0.260612	chr1:170978667-170979167	D8-2_up
chr4	145312407	145312907	4.01096	1.37e-24	-0.329477	chr4:145312407-145312907	D8-2_up
chr8	88592642	88593142	6.95135	1.37e-24	-0.24551	chr8:88592642-88593142	D8-2_up
chr8	127515901	127516401	-7.08014	1.37e-24	0.268623	chr8:127515901-127516401	D8-2_down
chr17	73086944	73087444	-4.6001	1.38e-24	0.297319	chr17:73086944-73087444	D8-2_down
chr10	61327431	61327931	2.83091	1.41e-24	-0.258093	chr10:61327431-61327931	D8-2_up
chr7	127278496	127278996	2.55138	1.41e-24	-0.37807	chr7:127278496-127278996	D8-2_up
chr11	121697258	121697758	-3.35143	1.43e-24	0.31211	chr11:121697258-121697758	D8-2_down
chr11	86606581	86607081	2.84672	1.55e-24	-0.303684	chr11:86606581-86607081	D8-2_up
chr2	144228483	144228983	-4.34838	1.59e-24	0.291045	chr2:144228483-144228983	D8-2_down
chr8	3220892	3221392	-2.37321	1.64e-24	0.448053	chr8:3220892-3221392	D8-2_down
chr9	41143742	41144242	6.28945	1.84e-24	-0.238537	chr9:41143742-41144242	D8-2_up
chr3	142550270	142550770	6.07464	1.91e-24	-0.210471	chr3:142550270-142550770	D8-2_up
chr1	127322407	127322907	-2.8502	2.01e-24	0.355545	chr1:127322407-127322907	D8-2_down
chr1	40393175	40393675	6.01837	2.03e-24	-0.250221	chr1:40393175-40393675	D8-2_up
chr4	88010436	88010936	5.88478	2.1e-24	-0.263943	chr4:88010436-88010936	D8-2_up
chr15	31649619	31650119	-4.8984	2.12e-24	0.289505	chr15:31649619-31650119	D8-2_down
chr11	97104052	97104552	5.21001	2.31e-24	-0.244725	chr11:97104052-97104552	D8-2_up
chr6	8648614	8649114	4.27222	2.38e-24	-0.301652	chr6:8648614-8649114	D8-2_up
chr19	56759665	56760165	7.12791	2.47e-24	-0.277733	chr19:56759665-56760165	D8-2_up
chr10	76961771	76962271	-2.26775	2.48e-24	0.408816	chr10:76961771-76962271	D8-2_down
chr17	83799610	83800110	-3.25738	2.5e-24	0.351548	chr17:83799610-83800110	D8-2_down
chr9	106771351	106771851	4.89194	2.72e-24	-0.232991	chr9:106771351-106771851	D8-2_up
chr17	18458059	18458559	-4.6091	3.01e-24	0.224936	chr17:18458059-18458559	D8-2_down
chr3	84092830	84093330	6.73369	3.12e-24	-0.284075	chr3:84092830-84093330	D8-2_up
chr4	33077698	33078198	-5.32904	3.2e-24	0.286485	chr4:33077698-33078198	D8-2_down
chr8	123162780	123163280	-2.16773	3.71e-24	0.405768	chr8:123162780-123163280	D8-2_down
chr17	80772435	80772935	-3.2442	3.76e-24	0.285999	chr17:80772435-80772935	D8-2_down
chr6	66493647	66494147	-4.85972	3.93e-24	0.238717	chr6:66493647-66494147	D8-2_down
chr8	125391253	125391753	-2.55544	3.95e-24	0.343292	chr8:125391253-125391753	D8-2_down
chr7	48900358	48900858	3.67824	4.12e-24	-0.26564	chr7:48900358-48900858	D8-2_up
chr10	128990920	128991420	-2.59144	4.43e-24	0.360655	chr10:128990920-128991420	D8-2_down
chr2	27121915	27122415	-7.15384	4.46e-24	0.282807	chr2:27121915-27122415	D8-2_down
chr14	121553686	121554186	-5.6732	4.64e-24	0.314501	chr14:121553686-121554186	D8-2_down
chr9	95959669	95960169	2.10916	4.96e-24	-0.389279	chr9:95959669-95960169	D8-2_up
chr6	146481305	146481805	-3.67926	4.99e-24	0.282986	chr6:146481305-146481805	D8-2_down
chr8	86837176	86837676	5.20099	5.36e-24	-0.266785	chr8:86837176-86837676	D8-2_up
chr11	54162935	54163435	-3.74652	5.73e-24	0.340728	chr11:54162935-54163435	D8-2_down
chr10	81510257	81510757	1.8834	5.83e-24	-0.461715	chr10:81510257-81510757	D8-2_up
chr13	44065669	44066169	-5.98792	6.8e-24	0.255362	chr13:44065669-44066169	D8-2_down
chr4	145274796	145275296	4.14572	7.9e-24	-0.334363	chr4:145274796-145275296	D8-2_up
chr19	12479168	12479668	3.49903	8.02e-24	-0.303534	chr19:12479168-12479668	D8-2_up
chr9	63089061	63089561	-7.05511	8.11e-24	0.263968	chr9:63089061-63089561	D8-2_down
chr7	83148105	83148605	-4.74474	8.42e-24	0.197329	chr7:83148105-83148605	D8-2_down
chr19	41339224	41339724	2.40764	8.8e-24	-0.468238	chr19:41339224-41339724	D8-2_up
chr9	118519059	118519559	3.22341	9.01e-24	-0.299014	chr9:118519059-118519559	D8-2_up
chr10	78594522	78595022	-3.6847	9.25e-24	0.29099	chr10:78594522-78595022	D8-2_down
chr8	34397846	34398346	-2.52843	1.1e-23	0.455193	chr8:34397846-34398346	D8-2_down
chr10	117894345	117894845	4.1923	1.14e-23	-0.300074	chr10:117894345-117894845	D8-2_up
chr4	140601058	140601558	-6.16023	1.14e-23	0.271897	chr4:140601058-140601558	D8-2_down
chr10	43998433	43998933	4.73394	1.26e-23	-0.264147	chr10:43998433-43998933	D8-2_up
chr14	56260539	56261039	5.64087	1.43e-23	-0.270912	chr14:56260539-56261039	D8-2_up
chr1	61423201	61423701	7.13036	1.47e-23	-0.278209	chr1:61423201-61423701	D8-2_up
chr5	23524552	23525052	-6.98189	1.47e-23	0.250807	chr5:23524552-23525052	D8-2_down
chr11	72342126	72342626	4.24076	1.53e-23	-0.30082	chr11:72342126-72342626	D8-2_up
chr17	79099749	79100249	-3.63447	1.53e-23	0.322081	chr17:79099749-79100249	D8-2_down
chr4	7455088	7455588	-2.70607	1.59e-23	0.303827	chr4:7455088-7455588	D8-2_down
chr11	116406374	116406874	2.20811	1.6e-23	-0.335304	chr11:116406374-116406874	D8-2_up
chr11	97123284	97123784	3.8066	1.67e-23	-0.217181	chr11:97123284-97123784	D8-2_up
chr6	50372489	50372989	3.57425	1.72e-23	-0.277419	chr6:50372489-50372989	D8-2_up
chr6	91153526	91154026	3.22142	1.84e-23	-0.303503	chr6:91153526-91154026	D8-2_up
chr1	133763158	133763658	3.0784	1.84e-23	-0.269833	chr1:133763158-133763658	D8-2_up
chr9	120796120	120796620	-6.58311	1.97e-23	0.325799	chr9:120796120-120796620	D8-2_down
chr5	35893155	35893655	-2.41551	2.09e-23	0.290645	chr5:35893155-35893655	D8-2_down
chr8	77461368	77461868	4.97599	2.21e-23	-0.269049	chr8:77461368-77461868	D8-2_up
chr11	116439802	116440302	1.7798	2.21e-23	-0.360138	chr11:116439802-116440302	D8-2_up
chr19	8990653	8991153	2.29762	2.23e-23	-0.353437	chr19:8990653-8991153	D8-2_up
chr8	91073771	91074271	5.8853	2.47e-23	-0.278913	chr8:91073771-91074271	D8-2_up
chr16	30948231	30948731	1.8679	2.47e-23	-0.370401	chr16:30948231-30948731	D8-2_up
chr14	47361908	47362408	3.50812	2.78e-23	-0.222925	chr14:47361908-47362408	D8-2_up
chr18	39140505	39141005	2.2462	3e-23	-0.389439	chr18:39140505-39141005	D8-2_up
chr1	37696842	37697342	-5.55688	3.16e-23	0.323579	chr1:37696842-37697342	D8-2_down
chr10	118440631	118441131	1.82074	3.26e-23	-0.288692	chr10:118440631-118441131	D8-2_up
chr6	135433688	135434188	-5.2551	3.38e-23	0.247436	chr6:135433688-135434188	D8-2_down
chr3	9249639	9250139	-4.00979	3.39e-23	0.256498	chr3:9249639-9250139	D8-2_down
chr16	94185327	94185827	-2.43587	3.42e-23	0.442432	chr16:94185327-94185827	D8-2_down
chr19	3731129	3731629	-3.04304	3.54e-23	0.417923	chr19:3731129-3731629	D8-2_down
chr11	43365838	43366338	6.28855	3.58e-23	-0.260171	chr11:43365838-43366338	D8-2_up
chr6	52965432	52965932	3.21767	3.87e-23	-0.228163	chr6:52965432-52965932	D8-2_up
chr8	13662952	13663452	2.49985	4.32e-23	-0.313537	chr8:13662952-13663452	D8-2_up
chr14	57712742	57713242	1.87674	4.52e-23	-0.417432	chr14:57712742-57713242	D8-2_up
chr11	32061818	32062318	-2.71484	4.6e-23	0.419159	chr11:32061818-32062318	D8-2_down
chr14	48226197	48226697	-3.01364	4.66e-23	0.301558	chr14:48226197-48226697	D8-2_down
chr1	61050281	61050781	6.81449	4.73e-23	-0.22311	chr1:61050281-61050781	D8-2_up
chr2	11693061	11693561	6.76045	4.73e-23	-0.214834	chr2:11693061-11693561	D8-2_up
chr5	113641020	113641520	6.6601	4.73e-23	-0.200264	chr5:113641020-113641520	D8-2_up
chr11	11878696	11879196	-4.0405	4.8e-23	0.226939	chr11:11878696-11879196	D8-2_down
chr14	25161895	25162395	2.11509	4.89e-23	-0.297237	chr14:25161895-25162395	D8-2_up
chr14	27249090	27249590	1.77948	4.95e-23	-0.380283	chr14:27249090-27249590	D8-2_up
chr10	61334415	61334915	4.04674	4.99e-23	-0.246929	chr10:61334415-61334915	D8-2_up
chr8	27120383	27120883	3.38331	5.14e-23	-0.278341	chr8:27120383-27120883	D8-2_up
chr11	115462445	115462945	-3.22291	5.75e-23	0.291325	chr11:115462445-115462945	D8-2_down
chr5	135542121	135542621	6.53186	5.78e-23	-0.253028	chr5:135542121-135542621	D8-2_up
chr19	21912945	21913445	6.35331	5.8e-23	-0.219764	chr19:21912945-21913445	D8-2_up
chr8	13987097	13987597	-2.20562	5.86e-23	0.412509	chr8:13987097-13987597	D8-2_down
chr18	41979420	41979920	-4.08564	6.14e-23	0.349092	chr18:41979420-41979920	D8-2_down
chr12	33048392	33048892	-4.75502	6.21e-23	0.248938	chr12:33048392-33048892	D8-2_down
chr6	71154824	71155324	-5.18576	6.23e-23	0.285833	chr6:71154824-71155324	D8-2_down
chr11	97133228	97133728	4.4779	6.33e-23	-0.244775	chr11:97133228-97133728	D8-2_up
chr8	122430217	122430717	3.33989	6.49e-23	-0.302018	chr8:122430217-122430717	D8-2_up
chr7	68070582	68071082	-3.38026	6.77e-23	0.282324	chr7:68070582-68071082	D8-2_down
chr17	44557144	44557644	3.84353	6.95e-23	-0.294337	chr17:44557144-44557644	D8-2_up
chr10	7211969	7212469	-4.80294	7.01e-23	0.205512	chr10:7211969-7212469	D8-2_down
chr16	23224573	23225073	-3.28498	7.47e-23	0.254453	chr16:23224573-23225073	D8-2_down
chr19	47524830	47525330	-3.81848	7.55e-23	0.284782	chr19:47524830-47525330	D8-2_down
chr19	41332970	41333470	5.81121	7.7e-23	-0.204508	chr19:41332970-41333470	D8-2_up
chr10	122599427	122599927	-4.20073	7.77e-23	0.246119	chr10:122599427-122599927	D8-2_down
chr9	118416412	118416912	1.73566	8.01e-23	-0.355589	chr9:118416412-118416912	D8-2_up
chr10	39462561	39463061	6.82993	8.34e-23	-0.225533	chr10:39462561-39463061	D8-2_up
chr11	16987728	16988228	7.24644	8.34e-23	-0.301687	chr11:16987728-16988228	D8-2_up
chr2	79001289	79001789	6.7791	8.34e-23	-0.217656	chr2:79001289-79001789	D8-2_up
chr8	108847275	108847775	-6.88475	8.34e-23	0.234345	chr8:108847275-108847775	D8-2_down
chr11	121610231	121610731	6.00399	8.39e-23	-0.318289	chr11:121610231-121610731	D8-2_up
chr12	99329116	99329616	-2.84709	8.4e-23	0.395246	chr12:99329116-99329616	D8-2_down
chr12	15804841	15805341	-3.99272	8.95e-23	0.260191	chr12:15804841-15805341	D8-2_down
chr4	117220626	117221126	2.95578	9.02e-23	-0.260576	chr4:117220626-117221126	D8-2_up
chr4	150087080	150087580	-2.76193	9.02e-23	0.373588	chr4:150087080-150087580	D8-2_down
chr17	30046628	30047128	-4.74622	9.18e-23	0.285101	chr17:30046628-30047128	D8-2_down
chr2	168429536	168430036	4.33763	1.05e-22	-0.27778	chr2:168429536-168430036	D8-2_up
chr2	79065293	79065793	6.36394	1.12e-22	-0.256508	chr2:79065293-79065793	D8-2_up
chr5	43824563	43825063	1.44543	1.14e-22	-0.540998	chr5:43824563-43825063	D8-2_up
chr15	73117855	73118355	-2.08276	1.2e-22	0.596268	chr15:73117855-73118355	D8-2_down
chrX	142694840	142695340	6.18907	1.2e-22	-0.224781	chrX:142694840-142695340	D8-2_up
chr1	182382985	182383485	5.92826	1.2e-22	-0.244078	chr1:182382985-182383485	D8-2_up
chr13	95987113	95987613	4.98226	1.21e-22	-0.235972	chr13:95987113-95987613	D8-2_up
chr13	73709520	73710020	-2.7143	1.28e-22	0.366041	chr13:73709520-73710020	D8-2_down
chr9	96714026	96714526	2.77797	1.3e-22	-0.360512	chr9:96714026-96714526	D8-2_up
chr3	54708904	54709404	3.56052	1.31e-22	-0.305362	chr3:54708904-54709404	D8-2_up
chr19	47412871	47413371	-5.45885	1.33e-22	0.267022	chr19:47412871-47413371	D8-2_down
chr18	39010418	39010918	2.87274	1.34e-22	-0.213278	chr18:39010418-39010918	D8-2_up
chr3	87849033	87849533	4.50316	1.34e-22	-0.224363	chr3:87849033-87849533	D8-2_up
chr8	71586923	71587423	3.22655	1.39e-22	-0.335989	chr8:71586923-71587423	D8-2_up
chr10	62851538	62852038	-5.63007	1.44e-22	0.249205	chr10:62851538-62852038	D8-2_down
chr14	70795901	70796401	6.89851	1.48e-22	-0.23661	chr14:70795901-70796401	D8-2_up
chr9	41222564	41223064	6.85325	1.48e-22	-0.229241	chr9:41222564-41223064	D8-2_up
chr3	101276381	101276881	-2.75685	1.55e-22	0.297203	chr3:101276381-101276881	D8-2_down
chr10	44403259	44403759	5.38876	1.62e-22	-0.251693	chr10:44403259-44403759	D8-2_up
chr8	25653832	25654332	2.31856	1.62e-22	-0.312843	chr8:25653832-25654332	D8-2_up
chr11	46404995	46405495	-5.66437	1.63e-22	0.276411	chr11:46404995-46405495	D8-2_down
chr7	38214816	38215316	1.28607	1.64e-22	-0.350703	chr7:38214816-38215316	D8-2_up
chr3	142545386	142545886	5.35039	1.68e-22	-0.29485	chr3:142545386-142545886	D8-2_up
chr19	41383945	41384445	4.48746	1.78e-22	-0.261659	chr19:41383945-41384445	D8-2_up
chr10	8197622	8198122	5.18232	1.85e-22	-0.243163	chr10:8197622-8198122	D8-2_up
chr2	156267575	156268075	-5.03975	1.85e-22	0.233164	chr2:156267575-156268075	D8-2_down
chr9	103489139	103489639	-3.60223	1.85e-22	0.286757	chr9:103489139-103489639	D8-2_down
chr19	10934619	10935119	6.27564	1.87e-22	-0.235353	chr19:10934619-10935119	D8-2_up
chr13	112133673	112134173	-4.48766	1.91e-22	0.270918	chr13:112133673-112134173	D8-2_down
chr9	66492244	66492744	-3.97644	1.99e-22	0.306553	chr9:66492244-66492744	D8-2_down
chr11	106056835	106057335	-2.77164	2.01e-22	0.32764	chr11:106056835-106057335	D8-2_down
chr4	44097690	44098190	-5.89406	2.17e-22	0.237236	chr4:44097690-44098190	D8-2_down
chr2	102948073	102948573	4.07995	2.18e-22	-0.242688	chr2:102948073-102948573	D8-2_up
chr3	38282820	38283320	-3.98951	2.18e-22	0.320665	chr3:38282820-38283320	D8-2_down
chr9	52069992	52070492	2.07645	2.2e-22	-0.272629	chr9:52069992-52070492	D8-2_up
chr4	11476113	11476613	4.61348	2.35e-22	-0.229939	chr4:11476113-11476613	D8-2_up
chr10	5448295	5448795	-2.54081	2.36e-22	0.329223	chr10:5448295-5448795	D8-2_down
chr13	115096931	115097431	5.40408	2.37e-22	-0.250614	chr13:115096931-115097431	D8-2_up
chr2	29724925	29725425	1.74167	2.39e-22	-0.377737	chr2:29724925-29725425	D8-2_up
chr10	62599998	62600498	3.66495	2.59e-22	-0.26199	chr10:62599998-62600498	D8-2_up
chr9	115526293	115526793	-4.87183	2.65e-22	0.363542	chr9:115526293-115526793	D8-2_down
chr17	5017433	5017933	3.95073	2.82e-22	-0.253974	chr17:5017433-5017933	D8-2_up
chr2	156882442	156882942	-2.10708	3.11e-22	0.409804	chr2:156882442-156882942	D8-2_down
chr4	6970483	6970983	-3.2247	3.47e-22	0.351848	chr4:6970483-6970983	D8-2_down
chr14	67951154	67951654	2.2531	3.51e-22	-0.261814	chr14:67951154-67951654	D8-2_up
chr8	83611966	83612466	-3.15948	3.8e-22	0.419603	chr8:83611966-83612466	D8-2_down
chr4	6218724	6219224	5.0137	3.93e-22	-0.276426	chr4:6218724-6219224	D8-2_up
chr3	100436749	100437249	2.58505	3.95e-22	-0.31529	chr3:100436749-100437249	D8-2_up
chr8	123478815	123479315	3.7845	3.99e-22	-0.199003	chr8:123478815-123479315	D8-2_up
chr4	132771708	132772208	5.77705	4.23e-22	-0.233519	chr4:132771708-132772208	D8-2_up
chr15	59082108	59082608	-4.40501	4.24e-22	0.232437	chr15:59082108-59082608	D8-2_down
chr5	135537961	135538461	2.75138	4.31e-22	-0.287928	chr5:135537961-135538461	D8-2_up
chr1	127319846	127320346	-3.7334	4.6e-22	0.259556	chr1:127319846-127320346	D8-2_down
chr9	81863787	81864287	-3.23775	4.66e-22	0.301291	chr9:81863787-81864287	D8-2_down
chr10	94860891	94861391	6.6803	4.7e-22	-0.203116	chr10:94860891-94861391	D8-2_up
chr5	113612909	113613409	6.72218	4.7e-22	-0.209159	chr5:113612909-113613409	D8-2_up
chr4	107006112	107006612	3.33146	4.81e-22	-0.286304	chr4:107006112-107006612	D8-2_up
chr15	89282461	89282961	-2.31764	4.86e-22	0.36429	chr15:89282461-89282961	D8-2_down
chr17	28590749	28591249	6.79782	5.52e-22	-0.248091	chr17:28590749-28591249	D8-2_up
chr11	72202871	72203371	6.72078	5.71e-22	-0.276419	chr11:72202871-72203371	D8-2_up
chr15	37458333	37458833	2.8896	5.91e-22	-0.272064	chr15:37458333-37458833	D8-2_up
chr5	149428269	149428769	-3.87364	5.97e-22	0.260179	chr5:149428269-149428769	D8-2_down
chr1	90740632	90741132	3.76121	6.03e-22	-0.247832	chr1:90740632-90741132	D8-2_up
chr8	57427560	57428060	1.91686	6.2e-22	-0.341381	chr8:57427560-57428060	D8-2_up
chr7	19855604	19856104	2.95237	6.47e-22	-0.231597	chr7:19855604-19856104	D8-2_up
chr12	25365330	25365830	6.05796	6.53e-22	-0.2256	chr12:25365330-25365830	D8-2_up
chr5	114116528	114117028	6.02906	6.64e-22	-0.251346	chr5:114116528-114117028	D8-2_up
chr3	68980894	68981394	-3.50673	6.65e-22	0.285257	chr3:68980894-68981394	D8-2_down
chr5	3301025	3301525	2.44198	7.11e-22	-0.275146	chr5:3301025-3301525	D8-2_up
chr3	115933526	115934026	-3.22047	7.48e-22	0.37093	chr3:115933526-115934026	D8-2_down
chr5	111039720	111040220	-4.6212	7.49e-22	0.342214	chr5:111039720-111040220	D8-2_down
chr10	93225685	93226185	5.81505	7.9e-22	-0.247816	chr10:93225685-93226185	D8-2_up
chr7	16055498	16055998	5.71311	7.99e-22	-0.234442	chr7:16055498-16055998	D8-2_up
chr11	115461767	115462267	-3.80486	8.07e-22	0.236335	chr11:115461767-115462267	D8-2_down
chr11	77111107	77111607	6.8311	8.38e-22	-0.225718	chr11:77111107-77111607	D8-2_up
chr16	11456215	11456715	3.08637	9.05e-22	-0.401741	chr16:11456215-11456715	D8-2_up
chr10	85161677	85162177	3.4094	9.77e-22	-0.222605	chr10:85161677-85162177	D8-2_up
chr9	21609822	21610322	2.75208	9.81e-22	-0.330996	chr9:21609822-21610322	D8-2_up
chr11	98510009	98510509	2.82452	9.98e-22	-0.285285	chr11:98510009-98510509	D8-2_up
chr1	34852420	34852920	4.38203	1.01e-21	-0.245802	chr1:34852420-34852920	D8-2_up
chr10	94848310	94848810	2.66872	1.07e-21	-0.337618	chr10:94848310-94848810	D8-2_up
chr16	78595734	78596234	-6.44557	1.1e-21	0.267207	chr16:78595734-78596234	D8-2_down
chr8	11006909	11007409	-4.07783	1.12e-21	0.235912	chr8:11006909-11007409	D8-2_down
chr15	58927542	58928042	2.64485	1.13e-21	-0.307761	chr15:58927542-58928042	D8-2_up
chr13	30691764	30692264	5.00949	1.15e-21	-0.223174	chr13:30691764-30692264	D8-2_up
chr5	64474843	64475343	6.07912	1.18e-21	-0.250077	chr5:64474843-64475343	D8-2_up
chr4	62551935	62552435	-3.26376	1.19e-21	0.276943	chr4:62551935-62552435	D8-2_down
chr13	114189405	114189905	-3.3123	1.33e-21	0.253074	chr13:114189405-114189905	D8-2_down
chr2	52310628	52311128	-5.40082	1.35e-21	0.204259	chr2:52310628-52311128	D8-2_down
chr4	62629755	62630255	2.2372	1.35e-21	-0.459684	chr4:62629755-62630255	D8-2_up
chr4	132748735	132749235	2.82105	1.39e-21	-0.352003	chr4:132748735-132749235	D8-2_up
chr9	53429843	53430343	6.0599	1.41e-21	-0.259936	chr9:53429843-53430343	D8-2_up
chr8	111961204	111961704	4.01603	1.43e-21	-0.307234	chr8:111961204-111961704	D8-2_up
chr16	87497124	87497624	6.9315	1.49e-21	-0.24213	chr16:87497124-87497624	D8-2_up
chr11	53128598	53129098	4.40521	1.53e-21	-0.256125	chr11:53128598-53129098	D8-2_up
chr4	62679094	62679594	3.6601	1.65e-21	-0.228062	chr4:62679094-62679594	D8-2_up
chr14	61046286	61046786	-3.80013	1.67e-21	0.3129	chr14:61046286-61046786	D8-2_down
chr7	137476477	137476977	5.23881	1.68e-21	-0.228468	chr7:137476477-137476977	D8-2_up
chr4	136835749	136836249	-4.15747	1.72e-21	0.188887	chr4:136835749-136836249	D8-2_down
chr9	63086610	63087110	-4.96754	1.8e-21	0.187351	chr9:63086610-63087110	D8-2_down
chr9	115623836	115624336	-3.09529	1.8e-21	0.304024	chr9:115623836-115624336	D8-2_down
chr5	35973751	35974251	-6.41117	1.88e-21	0.235306	chr5:35973751-35974251	D8-2_down
chr7	66273434	66273934	5.07857	1.92e-21	-0.231868	chr7:66273434-66273934	D8-2_up
chr7	63999105	63999605	-1.84613	1.95e-21	0.482924	chr7:63999105-63999605	D8-2_down
chr1	39843207	39843707	-3.10926	1.97e-21	0.30091	chr1:39843207-39843707	D8-2_down
chr14	56262148	56262648	1.87294	1.99e-21	-0.430194	chr14:56262148-56262648	D8-2_up
chr12	79650671	79651171	6.19477	2.03e-21	-0.250555	chr12:79650671-79651171	D8-2_up
chr6	136854202	136854702	-2.96114	2.14e-21	0.293223	chr6:136854202-136854702	D8-2_down
chr5	89036135	89036635	-4.92018	2.19e-21	0.295953	chr5:89036135-89036635	D8-2_down
chr1	37326616	37327116	5.57227	2.23e-21	-0.168264	chr1:37326616-37327116	D8-2_up
chr17	12364010	12364510	2.26422	2.23e-21	-0.339762	chr17:12364010-12364510	D8-2_up
chr7	142379099	142379599	2.09503	2.25e-21	-0.403613	chr7:142379099-142379599	D8-2_up
chr15	30662019	30662519	-4.7259	2.26e-21	0.268358	chr15:30662019-30662519	D8-2_down
chr11	46466836	46467336	5.51222	2.28e-21	-0.217644	chr11:46466836-46467336	D8-2_up
chr7	68205719	68206219	-4.76581	2.31e-21	0.198984	chr7:68205719-68206219	D8-2_down
chr11	114876154	114876654	-3.59994	2.35e-21	0.266606	chr11:114876154-114876654	D8-2_down
chr1	82973892	82974392	-5.78056	2.5e-21	0.25023	chr1:82973892-82974392	D8-2_down
chr16	23165443	23165943	-3.95424	2.57e-21	0.233257	chr16:23165443-23165943	D8-2_down
chr2	25111108	25111608	3.81418	2.57e-21	-0.266863	chr2:25111108-25111608	D8-2_up
chr12	17372652	17373152	2.67921	2.59e-21	-0.282361	chr12:17372652-17373152	D8-2_up
chr1	170977135	170977635	6.74423	2.62e-21	-0.21241	chr1:170977135-170977635	D8-2_up
chr12	25211316	25211816	6.73611	2.62e-21	-0.211206	chr12:25211316-25211816	D8-2_up
chr4	97860862	97861362	6.78304	2.62e-21	-0.218256	chr4:97860862-97861362	D8-2_up
chr8	72208587	72209087	6.6532	2.62e-21	-0.1993	chr8:72208587-72209087	D8-2_up
chr11	115954635	115955135	3.85147	2.65e-21	-0.252212	chr11:115954635-115955135	D8-2_up
chr18	35776496	35776996	-3.14695	2.67e-21	0.304651	chr18:35776496-35776996	D8-2_down
chr15	77071356	77071856	-3.41822	2.76e-21	0.257715	chr15:77071356-77071856	D8-2_down
chr8	111955046	111955546	2.47901	2.85e-21	-0.379967	chr8:111955046-111955546	D8-2_up
chr19	10648131	10648631	-3.66085	2.86e-21	0.259595	chr19:10648131-10648631	D8-2_down
chr8	108866305	108866805	-5.43414	2.86e-21	0.256431	chr8:108866305-108866805	D8-2_down
chr15	36364027	36364527	2.31896	2.89e-21	-0.30896	chr15:36364027-36364527	D8-2_up
chr15	37436007	37436507	5.35994	3.08e-21	-0.249871	chr15:37436007-37436507	D8-2_up
chr17	29065183	29065683	6.332	3.12e-21	-0.179829	chr17:29065183-29065683	D8-2_up
chr11	52313955	52314455	-1.44089	3.16e-21	0.536118	chr11:52313955-52314455	D8-2_down
chr13	114188702	114189202	-2.862	3.23e-21	0.323532	chr13:114188702-114189202	D8-2_down
chr3	121426197	121426697	-2.7877	3.23e-21	0.266662	chr3:121426197-121426697	D8-2_down
chr10	88540062	88540562	4.83295	3.25e-21	-0.192545	chr10:88540062-88540562	D8-2_up
chr14	121954559	121955059	1.28795	3.25e-21	-0.438133	chr14:121954559-121955059	D8-2_up
chr9	42838253	42838753	-2.75323	3.33e-21	0.349488	chr9:42838253-42838753	D8-2_down
chr14	25522327	25522827	1.98272	3.74e-21	-0.342977	chr14:25522327-25522827	D8-2_up
chr12	77788187	77788687	-2.5297	3.79e-21	0.407005	chr12:77788187-77788687	D8-2_down
chr17	5492292	5492792	-2.34329	3.82e-21	0.331257	chr17:5492292-5492792	D8-2_down
chr3	65922378	65922878	5.06974	3.87e-21	-0.219317	chr3:65922378-65922878	D8-2_up
chr9	56208739	56209239	4.01827	4.09e-21	-0.265774	chr9:56208739-56209239	D8-2_up
chr1	127796317	127796817	-2.09209	4.11e-21	0.370145	chr1:127796317-127796817	D8-2_down
chr1	134097892	134098392	3.53378	4.14e-21	-0.263056	chr1:134097892-134098392	D8-2_up
chr4	118162033	118162533	5.8423	4.17e-21	-0.229822	chr4:118162033-118162533	D8-2_up
chr6	87447167	87447667	5.83538	4.25e-21	-0.218347	chr6:87447167-87447667	D8-2_up
chr6	31072017	31072517	3.7946	4.37e-21	-0.26468	chr6:31072017-31072517	D8-2_up
chr9	118357369	118357869	1.79836	4.41e-21	-0.467129	chr9:118357369-118357869	D8-2_up
chr3	152149376	152149876	4.75009	4.46e-21	-0.232989	chr3:152149376-152149876	D8-2_up
chr11	67532103	67532603	6.83396	4.61e-21	-0.226169	chr11:67532103-67532603	D8-2_up
chr19	21913749	21914249	6.72928	4.61e-21	-0.2102	chr19:21913749-21914249	D8-2_up
chr18	39008835	39009335	2.42518	4.85e-21	-0.296911	chr18:39008835-39009335	D8-2_up
chr14	68050889	68051389	2.05581	4.87e-21	-0.306994	chr14:68050889-68051389	D8-2_up
chr5	50026426	50026926	-5.56162	5.22e-21	0.269343	chr5:50026426-50026926	D8-2_down
chr16	16994589	16995089	2.03096	5.38e-21	-0.309214	chr16:16994589-16995089	D8-2_up
chr11	97118077	97118577	6.40426	5.53e-21	-0.198024	chr11:97118077-97118577	D8-2_up
chr18	84302455	84302955	-2.37155	5.57e-21	0.373345	chr18:84302455-84302955	D8-2_down
chr11	86652609	86653109	6.20932	5.59e-21	-0.177586	chr11:86652609-86653109	D8-2_up
chr4	8834517	8835017	2.28874	5.6e-21	-0.310228	chr4:8834517-8835017	D8-2_up
chr8	77429671	77430171	6.42474	5.6e-21	-0.211358	chr8:77429671-77430171	D8-2_up
chr12	25013084	25013584	-3.1225	6.22e-21	0.277996	chr12:25013084-25013584	D8-2_down
chr4	111414707	111415207	-4.20731	6.45e-21	0.260978	chr4:111414707-111415207	D8-2_down
chr9	21652069	21652569	-4.13431	6.83e-21	0.306843	chr9:21652069-21652569	D8-2_down
chr6	99486224	99486724	-3.2584	7.34e-21	0.333849	chr6:99486224-99486724	D8-2_down
chr11	83649193	83649693	4.53266	7.61e-21	-0.253593	chr11:83649193-83649693	D8-2_up
chr19	40477630	40478130	2.12551	8.06e-21	-0.340348	chr19:40477630-40478130	D8-2_up
chr18	68969297	68969797	-3.09935	8.08e-21	0.274311	chr18:68969297-68969797	D8-2_down
chr1	131003247	131003747	6.57654	8.21e-21	-0.188882	chr1:131003247-131003747	D8-2_up
chr11	101543454	101543954	6.75166	8.21e-21	-0.213517	chr11:101543454-101543954	D8-2_up
chr19	17264805	17265305	6.79372	8.21e-21	-0.219892	chr19:17264805-17265305	D8-2_up
chr11	101661689	101662189	5.21807	8.6e-21	-0.184634	chr11:101661689-101662189	D8-2_up
chr1	40386070	40386570	5.4351	8.77e-21	-0.209588	chr1:40386070-40386570	D8-2_up
chr14	20168416	20168916	5.26124	8.77e-21	-0.261568	chr14:20168416-20168916	D8-2_up
chr15	101977280	101977780	3.36736	9.82e-21	-0.254367	chr15:101977280-101977780	D8-2_up
chr5	53421381	53421881	6.50761	9.82e-21	-0.203398	chr5:53421381-53421881	D8-2_up
chr11	77207957	77208457	3.22448	9.99e-21	-0.281305	chr11:77207957-77208457	D8-2_up
chr18	68227522	68228022	-2.01981	9.99e-21	0.510779	chr18:68227522-68228022	D8-2_down
chr8	108822897	108823397	-6.43195	1e-20	0.214082	chr8:108822897-108823397	D8-2_down
chr12	109067769	109068269	-4.99565	1.01e-20	0.198323	chr12:109067769-109068269	D8-2_down
chr17	73009972	73010472	-3.10196	1.22e-20	0.432097	chr17:73009972-73010472	D8-2_down
chr5	36006046	36006546	-4.20576	1.25e-20	0.217851	chr5:36006046-36006546	D8-2_down
chr2	164534263	164534763	-4.7072	1.26e-20	0.250211	chr2:164534263-164534763	D8-2_down
chr6	108658548	108659048	2.50074	1.29e-20	-0.20844	chr6:108658548-108659048	D8-2_up
chr6	28322391	28322891	-4.31722	1.33e-20	0.222279	chr6:28322391-28322891	D8-2_down
chr19	11807243	11807743	-3.56678	1.34e-20	0.310448	chr19:11807243-11807743	D8-2_down
chr7	79249508	79250008	1.87197	1.36e-20	-0.471058	chr7:79249508-79250008	D8-2_up
chr3	132871231	132871731	5.73685	1.38e-20	-0.237002	chr3:132871231-132871731	D8-2_up
chr11	83789196	83789696	3.96225	1.45e-20	-0.240201	chr11:83789196-83789696	D8-2_up
chr4	59329880	59330380	3.9188	1.45e-20	-0.218301	chr4:59329880-59330380	D8-2_up
chr11	67564158	67564658	6.80671	1.46e-20	-0.221899	chr11:67564158-67564658	D8-2_up
[truncated: 23,631 more rows]

## Sheet: S4D
Table S4D. Differentail chromatin accesssible peaks between Naïve and D180 sample
[truncated: 15,850 more rows]
