# Supplementary material for: Chromatin landscape alteration uncovers multiple transcriptional circuits during memory CD8+ T-cell differentiation
Source: Protein Cell. 2025 Jan 13;16(7):575–601. doi: 10.1093/procel/pwaf003 (PMC12275094; doi:10.1093/procel/pwaf003)
Supplement: pwaf003_suppl_Supplementary_Table_S5-S8 [file pwaf003_suppl_supplementary_table_s5-s8.xlsx]

## Sheet: Table S5
Table S5. Top 200 ChromVar TF motif deviations over all peaks from all samples, related to Figure S2A
TF motif	CombinedVars	CombinedMeans	Rank
Fos_104	83.7466	-0.0119721	1
Smarcc1_843	73.1308	0.00747405	2
Bach1_108	63.0415	-0.00221963	3
Junb_127	53.3585	-0.0247014	4
Batf3_789	52.2455	-0.0570927	5
Batf_790	52.2455	-0.0570927	6
Fosb_98	46.6083	0.00987336	7
Bach2_119	39.9632	0.0225325	8
Jund_135	33.7544	0.0388436	9
Gm4881_293	27.5147	0.209411	10
Fosl1_107	22.903	-0.0282039	11
Nfe2_132	21.4316	0.0275101	12
Elf1_285	20.5023	0.149546	13
Nfe2l2_101	17.7667	0.0395487	14
Gm4881_296	14.7026	0.156792	15
Nfkb1_701	13.7777	-0.00427243	16
Etv2_270	12.8974	0.0940661	17
Gm4881_297	12.842	0.11288	18
Ehf_275	12.7349	0.0675036	19
Elf5_281	12.6501	0.0736209	20
Erf_288	12.3956	0.0705252	21
Elf3_266	12.266	0.0867438	22
Ets1_284	12.0807	0.0537271	23
Erg_287	11.5885	0.0385604	24
Nfkb2_699	10.9102	0.0395893	25
Etv6_282	10.6661	0.0108173	26
Fli1_277	10.301	0.00709681	27
Rela_698	9.85759	-0.0262536	28
Fev_291	9.75969	0.0118892	29
Jun_126	9.74597	-0.0118516	30
Elf4_283	9.56178	-0.0199074	31
Elf2_286	8.68759	-0.0279947	32
Etv3_267	8.56318	0.00269914	33
Spic_269	8.12063	0.0898815	34
Gabpa_273	8.1117	-0.0292052	35
Gm4881_292	8.1117	-0.0292052	36
Ets2_828	8.1117	-0.0292052	37
Relb_856	7.94577	-0.0100497	38
Tbx20_767	7.8505	0.042021	39
Tcf7l2_732	7.57808	0.0478546	40
Lef1_734	7.57808	0.0478546	41
Pbx3_513	7.4289	0.209692	42
Eomes_768	7.28062	0.0323422	43
Sfpi1_265	7.13441	0.0956107	44
Tbx1_763	6.79364	0.0487454	45
Tbx10_770	6.79364	0.0487454	46
Tbx2_760	6.60393	0.0355322	47
Gm5294_353	6.57184	0.21203	48
Foxl1_379	6.57184	0.21203	49
Nfya_242	6.41379	0.203123	50
Tbr1_769	6.40833	0.0540236	51
Mga_96	6.37964	0.0405568	52
Rel_697	6.22021	-0.024366	53
Tcf3_31	6.16117	-0.0100151	54
Elk1_274	6.15968	-0.0624961	55
Tbx5_764	6.15558	0.0427788	56
Tbx3_765	6.13293	0.030606	57
Elk3_272	6.05095	-0.0503327	58
Ctcf_146	5.96862	-0.281427	59
Etv4_278	5.9307	-0.049912	60
Etv5_276	5.85495	-0.0526883	61
ENSMUSG00000044690_289	5.85495	-0.0526883	62
Gm5454_290	5.84149	-0.0467714	63
Etv1_268	5.77506	-0.0433475	64
Elk4_280	5.66345	-0.0570116	65
Klf6_794	5.4833	-0.102224	66
Klf3_804	5.4833	-0.102224	67
Klf2_819	5.4833	-0.102224	68
Tbx4_761	5.44792	0.0278829	69
Hivep1_157	5.32587	-0.0255042	70
Hivep2_797	5.32587	-0.0255042	71
Hivep3_803	5.32587	-0.0255042	72
Tcf4_88	5.08683	-0.00710791	73
Nr2c2_659	5.06037	-0.0204954	74
Mesp2_57	5.00959	-0.0121197	75
Mesp1_58	5.00959	-0.0121197	76
Klf8_194	4.85414	-0.0948601	77
Klf12_236	4.83083	-0.102132	78
Tcf12_59	4.82908	-0.0132255	79
Id3_22	4.82164	0.00665869	80
Id4_35	4.82164	0.00665869	81
Tcf7l1_744	4.73088	0.0327209	82
Sp3_802	4.699	-0.100628	83
Snai2_799	4.62321	-0.0261801	84
Sp6_191	4.58644	-0.112789	85
Sp5_238	4.58644	-0.112789	86
Klf1_214	4.56887	-0.0373646	87
Mbtps2_813	4.50577	-0.0931505	88
Zfp42_875	4.50577	-0.0931505	89
Klf7_171	4.36329	-0.11015	90
Yy1_154	4.3041	-0.0916697	91
Ctcfl_820	4.20299	-0.243284	92
Klf14_237	4.11214	-0.132279	93
Klf11_798	4.11214	-0.132279	94
Klf13_817	4.11214	-0.132279	95
Klf16_874	4.11214	-0.132279	96
Tcf7_726	4.09557	0.0387774	97
Nfe2l1_117	4.08617	-0.0181387	98
Nfe2l3_871	4.08617	-0.0181387	99
Zeb1_139	4.0436	-0.0419898	100
Klf4_143	4.03448	-0.0625453	101
Foxl1_380	3.84078	-0.0827554	102
Foxl1_381	3.80162	-0.0811081	103
Spdef_279	3.75203	-0.0168324	104
Foxj1_305	3.67489	-0.0157663	105
Gm5294_335	3.67489	-0.0157663	106
Foxl1_357	3.67489	-0.0157663	107
Figla_54	3.64608	-0.0479919	108
Foxo1_314	3.61034	0.06612	109
Foxe3_315	3.55787	0.0709165	110
Foxd2_322	3.55787	0.0709165	111
Foxp1_302	3.54964	0.076892	112
Gm5294_331	3.53412	0.0708582	113
Foxl1_354	3.53412	0.0708582	114
Foxa3_831	3.53412	0.0708582	115
T_771	3.5276	0.00643079	116
Runx1_712	3.46456	0.179922	117
Runx3_858	3.46456	0.179922	118
Foxg1_299	3.42773	0.0693781	119
Foxd4_833	3.40303	0.0532672	120
Zfp105_218	3.39093	-0.0380326	121
Gm5294_337	3.38579	-0.0375804	122
Foxl1_358	3.38579	-0.0375804	123
Foxm1_880	3.38449	0.0302993	124
Foxj3_303	3.36977	0.060493	125
Foxn2_830	3.36977	0.060493	126
Foxl2_832	3.36977	0.060493	127
ENSMUSG00000090020_834	3.36977	0.060493	128
Foxo4_313	3.35298	0.0586458	129
Spib_271	3.32077	0.0812257	130
Duxbl_544	3.27085	0.146081	131
Gm10391_575	3.27085	0.146081	132
Gm10394_576	3.27085	0.146081	133
Bcl11a_795	3.24848	0.0903938	134
Bcl11b_814	3.24848	0.0903938	135
Foxn3_829	3.22564	0.0542889	136
Foxa2_307	3.22512	0.0416275	137
Foxd3_327	3.18983	-0.0495716	138
Foxe1_328	3.18983	-0.0495716	139
Gm5294_341	3.18983	-0.0495716	140
Foxl1_366	3.18983	-0.0495716	141
Foxk2_310	3.17676	0.0536784	142
Foxo3_319	3.17676	0.0536784	143
Foxk1_324	3.17676	0.0536784	144
Foxj2_298	3.14799	0.0504996	145
Foxp4_300	3.14799	0.0504996	146
Foxp2_301	3.14799	0.0504996	147
Foxp3_311	3.14799	0.0504996	148
Cphx_577	3.14596	0.145231	149
Runx2_713	3.02779	0.155465	150
Sp1_142	2.99063	-0.119762	151
Foxl1_361	2.98932	0.0368	152
Esrrg_676	2.97493	-0.0421049	153
Esr2_668	2.94692	-0.00222425	154
Foxo6_321	2.94531	0.0574951	155
Zkscan5_217	2.93044	0.0608561	156
Atoh8_67	2.85606	-0.0424791	157
Nr2c1_660	2.80857	-0.0305727	158
Sp8_207	2.80555	-0.105859	159
Sp7_222	2.80555	-0.105859	160
Sp9_231	2.80555	-0.105859	161
Sp4_167	2.79159	-0.10897	162
ENSMUSG00000079994_752	2.79052	-0.0342698	163
Creb1_109	2.76675	-0.0672305	164
Esrrb_669	2.71895	-0.0477023	165
Lhx8_465	2.70359	0.123134	166
Irf1_631	2.69765	-0.0242838	167
Jdp2_114	2.69476	-0.0470282	168
Mzf1_179	2.65432	-0.0305833	169
Foxl1_367	2.63543	-0.0233236	170
Foxi1_317	2.63245	-0.0274584	171
Foxi2_318	2.63245	-0.0274584	172
Foxi3_323	2.63245	-0.0274584	173
Gm5294_340	2.63245	-0.0274584	174
Foxl1_362	2.63245	-0.0274584	175
Myod1_24	2.60868	0.0482928	176
Smarcc2_646	2.55093	0.0314276	177
Usf2_95	2.51705	-0.087622	178
Nr2f6_657	2.49116	-0.0447109	179
Klf10_810	2.48301	-0.0885517	180
Rarb_663	2.47251	-0.0257713	181
Esrra_674	2.46526	-0.0389093	182
Nr4a3_679	2.43125	-0.0346587	183
Sox17_733	2.41851	-0.0349512	184
Rfx2_707	2.41629	0.052315	185
Rfx8_711	2.41629	0.052315	186
Sp2_150	2.41315	-0.0409846	187
Atf7_124	2.4026	-0.0460089	188
Zfp143_224	2.39404	0.0330213	189
Tcfeb_41	2.38716	-0.0998609	190
Nfatc2_700	2.37786	-0.0200309	191
Klf5_145	2.36937	-0.0610024	192
Foxf2_308	2.36908	0.0366902	193
Foxf1a_312	2.36908	0.0366902	194
Tcfec_53	2.36226	-0.102412	195
Gm5294_333	2.35752	-0.0221396	196
Foxl1_356	2.35752	-0.0221396	197
Usf1_46	2.35361	-0.0918677	198
Ascl2_23	2.34025	0.0553244	199
Ascl1_780	2.34025	0.0553244	200

## Sheet: Table S6
Table S6. Differential active genes among each cluster in D8-1 and D8-2 samples, related to Figure 4B
Gene	Log2FC	FDR	MeanDiff	Cluster	Type
Slc9a4	0.908647	1.31e-06	0.116536	C1	EEC1
Frmd5	0.521771	2.58e-06	0.160273	C1	EEC1
Mgat5b	0.492752	9.35e-06	0.113807	C1	EEC1
Fcgr2b	0.432469	2.28e-05	0.315648	C1	EEC1
Zeb2os	0.305479	6.36e-05	0.451076	C1	EEC1
Atg7	0.274995	6.36e-05	0.230379	C1	EEC1
Slc24a4	0.7002	0.000210861	0.0766888	C1	EEC1
Rap1gap2	0.255151	0.000245117	0.297562	C1	EEC1
Fkbp10	0.479704	0.000471691	0.224883	C1	EEC1
1810008I18Rik	0.421162	0.000561196	0.0803994	C1	EEC1
Stard13	0.634401	0.000595441	0.0401244	C1	EEC1
Ngfr	0.322492	0.000623093	0.0524457	C1	EEC1
Miat	0.38352	0.00107386	0.207415	C1	EEC1
Tsks	0.553355	0.00120463	0.130897	C1	EEC1
4632428C04Rik	0.733231	0.00142319	0.117436	C1	EEC1
Gns	0.330882	0.00145303	0.161436	C1	EEC1
Rln1	0.42021	0.00169109	0.199992	C1	EEC1
Cma1	0.372674	0.00169724	0.189247	C1	EEC1
Jup	0.447672	0.00237494	0.0951707	C1	EEC1
Brd1	0.439694	0.00247663	0.129566	C1	EEC1
Cadm3	0.502756	0.00248231	0.0665502	C1	EEC1
Gm2176	0.365057	0.00248231	0.181443	C1	EEC1
As3mt	0.333212	0.00248231	0.234606	C1	EEC1
Klra12	0.258815	0.00248231	0.142986	C1	EEC1
Cldn11	0.747192	0.00271939	0.0656546	C1	EEC1
E030024N20Rik	0.426627	0.00279546	0.0491305	C1	EEC1
Gm5535	0.3564	0.00336464	0.15263	C1	EEC1
Rhpn1	0.575139	0.00344325	0.117803	C1	EEC1
Tectb	0.772749	0.00436644	0.0377068	C1	EEC1
Gm1968	0.543145	0.00443387	0.116795	C1	EEC1
Dip2c	0.544149	0.00512868	0.0779277	C1	EEC1
Gm12348	0.42892	0.005323	0.117727	C1	EEC1
1700024I08Rik	0.493642	0.00602788	0.0762409	C1	EEC1
Siglecf	0.510079	0.006669	0.10009	C1	EEC1
Mir5129	0.282455	0.0066857	0.173474	C1	EEC1
Slc23a2	0.363284	0.00706014	0.139811	C1	EEC1
Ccl28	0.399876	0.00735506	0.088807	C1	EEC1
Ephx4	0.448945	0.00735506	0.0679095	C1	EEC1
Timp2	0.293969	0.00746437	0.127552	C1	EEC1
Crabp2	0.564829	0.00746437	0.0878835	C1	EEC1
Sowahb	0.494629	0.00746437	0.0516084	C1	EEC1
Matn4	0.690644	0.00754434	0.0776887	C1	EEC1
Vwa8	0.282654	0.00780249	0.109867	C1	EEC1
1700029J03Rik	0.279019	0.00780249	0.0836084	C1	EEC1
Tmigd1	0.480034	0.00812481	0.0380381	C1	EEC1
Setd4	0.293088	0.00812481	0.0624879	C1	EEC1
Gpx8	0.328025	0.00842805	0.258192	C1	EEC1
Tlx1	0.512909	0.00842805	0.0950944	C1	EEC1
Mindy4	1.11142	0.00978675	0.0291426	C1	EEC1
Tspan15	0.494447	0.00998642	0.0454699	C1	EEC1
6330403K07Rik	0.721576	0.0100326	0.134885	C1	EEC1
Adtrp	0.337879	0.0102826	0.0110201	C1	EEC1
Svop	0.439994	0.0105648	0.058271	C1	EEC1
Anxa4	0.413697	0.0105803	0.0939076	C1	EEC1
Prss38	0.307163	0.0107832	0.0695099	C1	EEC1
Mnx1	0.929978	0.0107832	0.0392328	C1	EEC1
Alox15	0.432184	0.0111682	0.0273795	C1	EEC1
Dscaml1	0.71158	0.0117641	0.0447329	C1	EEC1
Il18rap	0.297884	0.0120495	0.185307	C1	EEC1
Lrp1	0.509606	0.0120495	0.0911585	C1	EEC1
Trim16	0.501967	0.0120495	0.0573092	C1	EEC1
Efna4	0.502023	0.012216	0.0962871	C1	EEC1
Il6	0.501636	0.012216	0.083299	C1	EEC1
Ccdc83	0.41939	0.012216	0.0508915	C1	EEC1
Arhgap23	0.270551	0.0127721	0.0707148	C1	EEC1
Kazald1	0.756646	0.0129296	0.0180864	C1	EEC1
9030404E10Rik	0.338687	0.0138626	0.0791887	C1	EEC1
P3h4	0.389998	0.0147128	0.150821	C1	EEC1
Zcchc14	0.311174	0.0157234	0.0659537	C1	EEC1
Exph5	0.441043	0.0158677	0.0949798	C1	EEC1
Mir7-2	0.607637	0.0167969	0.0803333	C1	EEC1
Slc9a2	0.50138	0.0180877	0.0490762	C1	EEC1
Ccdc90b	0.344999	0.0180877	0.0883132	C1	EEC1
Zc3h12c	0.563574	0.0189971	0.0404116	C1	EEC1
Mir6407	0.341768	0.0195109	0.1361	C1	EEC1
Pde4c	0.308912	0.0200143	0.111171	C1	EEC1
Pard3b	0.612691	0.0209317	0.0869278	C1	EEC1
4930480E11Rik	0.989135	0.0209317	0.0523333	C1	EEC1
Arl11	0.270834	0.0212432	0.0704094	C1	EEC1
Nova2	0.507061	0.0212432	0.0546948	C1	EEC1
Palm	0.360225	0.0214946	0.113598	C1	EEC1
Slc6a21	0.424365	0.0214946	0.0471887	C1	EEC1
4930425O10Rik	0.80644	0.0231334	0.0304579	C1	EEC1
Rhcg	0.81267	0.0231334	0.0663253	C1	EEC1
H2al1k	0.75577	0.0236479	0.0312148	C1	EEC1
Prrg1	0.361244	0.0236479	0.0650581	C1	EEC1
Olfr338	1.5779	0.0245857	0.0234137	C1	EEC1
Tnfrsf13b	0.317039	0.0248131	0.0603413	C1	EEC1
Cped1	0.459431	0.0251785	0.0390722	C1	EEC1
Golt1a	0.869107	0.0254877	0.0306265	C1	EEC1
Abcc9	0.575523	0.0255004	0.0603312	C1	EEC1
Pkd2l2	0.519679	0.0262623	0.0635643	C1	EEC1
Mir3075	0.311754	0.0266473	0.238933	C1	EEC1
Neurog3	0.689251	0.0276808	0.0364799	C1	EEC1
Nrap	0.327929	0.0277404	0.0894999	C1	EEC1
Siglecg	0.270705	0.0277404	0.0871163	C1	EEC1
9530026F06Rik	0.326337	0.0281097	0.0430362	C1	EEC1
Mir6546	0.599819	0.028639	0.0319337	C1	EEC1
Psrc1	0.344975	0.028639	0.113891	C1	EEC1
Shisa9	0.635078	0.0288127	0.026002	C1	EEC1
Soga1	0.438408	0.0288127	0.0571425	C1	EEC1
H2al1m	0.889107	0.0293798	0.0314498	C1	EEC1
Cxcr1	0.316339	0.0305179	0.105715	C1	EEC1
Ptdss2	0.27574	0.0305179	0.0760723	C1	EEC1
Slc22a23	0.534301	0.0310417	0.0296928	C1	EEC1
Car6	0.330577	0.0310417	0.027518	C1	EEC1
Ak5	0.352525	0.0316141	0.0728472	C1	EEC1
Fbxw27	1.14351	0.0321719	0.0186888	C1	EEC1
Gm13544	0.620913	0.0325227	0.0672731	C1	EEC1
Olfr429	1.39642	0.0338188	0.0332591	C1	EEC1
Slc39a5	0.596399	0.0338188	0.0675522	C1	EEC1
Nrbp2	0.519331	0.0338188	0.0991826	C1	EEC1
Bpifb4	1.33458	0.0338188	0.030257	C1	EEC1
Lrrfip2	0.284808	0.0344556	0.076227	C1	EEC1
Snhg20	0.300033	0.0351221	0.177624	C1	EEC1
1700028E10Rik	0.295554	0.0354638	0.117835	C1	EEC1
Mafa	0.352736	0.0373078	0.275592	C1	EEC1
Kalrn	0.383638	0.0373078	0.0714578	C1	EEC1
BC049352	0.271565	0.0374666	0.114323	C1	EEC1
Gpat2	1.11064	0.0385229	0.0466747	C1	EEC1
Gemin6	0.398312	0.03891	0.122273	C1	EEC1
Zcchc4	0.40247	0.03891	0.0681846	C1	EEC1
Mir6404	0.798748	0.03891	0.081496	C1	EEC1
Lhfp	0.566556	0.0390838	0.0647832	C1	EEC1
Acvr1c	0.42122	0.0394137	0.0573494	C1	EEC1
Gm12522	0.340355	0.0394137	0.128853	C1	EEC1
Eid2	0.430094	0.0394137	0.0651164	C1	EEC1
Nipa1	0.560808	0.0397401	0.0350683	C1	EEC1
Mcf2l	0.266878	0.0422591	0.0203916	C1	EEC1
Radil	0.432362	0.0434747	0.0326566	C1	EEC1
Slc35d3	0.505841	0.044302	0.0979919	C1	EEC1
9430019J16Rik	0.280606	0.044302	0.0310119	C1	EEC1
Gm5893	0.309863	0.044302	0.0500782	C1	EEC1
Lca5l	0.463299	0.0445309	0.0521947	C1	EEC1
Sucla2	0.305244	0.0458276	0.0766746	C1	EEC1
Rsf1os2	0.289601	0.0469982	0.0480441	C1	EEC1
Insrr	0.25923	0.0477379	0.0698994	C1	EEC1
Aadac	1.19109	0.0482163	0.0235803	C1	EEC1
Klk4	0.653332	0.048469	0.031781	C1	EEC1
Vkorc1	0.364865	0.0496921	0.109554	C1	EEC1
Cacna2d4	0.292396	0.0497482	0.042022	C1	EEC1
B930018H19Rik	0.554426	4.14e-06	0.221062	C2	EEC2
Gimap7	0.445373	1.51e-05	0.643451	C2	EEC2
Ms4a6b	0.584012	3.65e-05	0.42715	C2	EEC2
Socs3	0.497984	9.07e-05	0.654305	C2	EEC2
Gimap1	0.369788	0.000126021	0.652562	C2	EEC2
Aff3	0.437343	0.000203857	0.14795	C2	EEC2
Axin2	0.457327	0.000556889	0.218762	C2	EEC2
Gimap4	0.410394	0.000564129	0.495191	C2	EEC2
Gimap5	0.440641	0.000564129	0.429217	C2	EEC2
Ncam2	0.679016	0.000566751	0.0512746	C2	EEC2
Lyzl4	0.82075	0.000574685	0.167665	C2	EEC2
Cables1	0.495406	0.000605113	0.240832	C2	EEC2
Asb2	0.49167	0.000680875	0.237014	C2	EEC2
Tha1	0.457878	0.000688048	0.378585	C2	EEC2
Dcc	0.832254	0.000753549	0.144519	C2	EEC2
Chaf1b	0.342063	0.00114796	0.153666	C2	EEC2
Gm8882	1.18031	0.0014349	0.0290301	C2	EEC2
Ctla4	0.384944	0.00148133	0.38411	C2	EEC2
Gm11541	0.640734	0.00155299	0.255267	C2	EEC2
Pak6	0.550316	0.00166474	0.185331	C2	EEC2
Rassf2	0.379807	0.00215751	0.247134	C2	EEC2
Cxcr5	0.363721	0.00234723	0.35593	C2	EEC2
Csmd3	0.759417	0.00238447	0.144016	C2	EEC2
Nrxn3	0.617804	0.00279145	0.200116	C2	EEC2
Mir1901	0.466665	0.00325378	0.36486	C2	EEC2
Brinp2	1.12457	0.00340683	0.0223086	C2	EEC2
Arl14epl	0.783988	0.00481852	0.093437	C2	EEC2
Vipr1	0.445044	0.00481852	0.253665	C2	EEC2
Adgrg6	0.394579	0.00485315	0.0339018	C2	EEC2
Vamp1	0.292503	0.00498845	0.370936	C2	EEC2
Ptprt	0.855217	0.00542853	0.104824	C2	EEC2
Macrod2	0.608518	0.00553756	0.174128	C2	EEC2
Dpyd	0.685505	0.005586	0.0860141	C2	EEC2
Gpr183	0.287247	0.00559652	0.50786	C2	EEC2
Colec10	1.62028	0.00589654	0.0271162	C2	EEC2
Ncf1	0.491535	0.00652858	0.311319	C2	EEC2
Slc11a2	0.419011	0.00680364	0.189399	C2	EEC2
Car10	0.756087	0.00713058	0.0603888	C2	EEC2
B230217O12Rik	0.268965	0.00748459	0.229684	C2	EEC2
Btbd11	0.32709	0.00750612	0.199269	C2	EEC2
Pbx1	0.730525	0.00754866	0.0284108	C2	EEC2
Gm10649	1.04391	0.00756726	0.0306373	C2	EEC2
Eomes	0.354514	0.00819876	0.304034	C2	EEC2
Pik3c2g	0.542299	0.00884463	0.0363387	C2	EEC2
Olfr464	0.384715	0.00908225	0.180269	C2	EEC2
Pifo	0.703563	0.00968813	0.111822	C2	EEC2
Lsamp	0.473113	0.00994728	0.136822	C2	EEC2
Xirp2	0.730249	0.0105905	0.0338878	C2	EEC2
Kctd8	1.11276	0.0111148	0.0461003	C2	EEC2
Vmn2r58	1.19162	0.0111148	0.0173828	C2	EEC2
Lipi	0.838519	0.0114952	0.0218678	C2	EEC2
Cadm2	0.740969	0.0116028	0.106926	C2	EEC2
Fmn2	0.992356	0.0126334	0.0553368	C2	EEC2
Sema3e	1.1102	0.0159547	0.0470842	C2	EEC2
Flg2	1.93478	0.0170981	0.0119038	C2	EEC2
Sgcz	0.477445	0.0172067	0.0757957	C2	EEC2
Ush2a	0.55941	0.0173928	0.0650262	C2	EEC2
Mir6374	0.438043	0.017518	0.266137	C2	EEC2
Pim1	0.263985	0.017777	0.506966	C2	EEC2
Msra	0.397801	0.0179138	0.200108	C2	EEC2
Phf11a	0.712674	0.0182921	0.106315	C2	EEC2
Cntn4	0.623991	0.0191512	0.0965732	C2	EEC2
Adra2c	0.749802	0.0201596	0.0645572	C2	EEC2
Nrxn1	0.522315	0.0210487	0.0951104	C2	EEC2
Thsd7b	0.585215	0.0213324	0.0897175	C2	EEC2
Zeb1	0.350895	0.0213324	0.1612	C2	EEC2
Igsf23	0.391854	0.0213324	0.256345	C2	EEC2
Fam19a1	0.459308	0.0215109	0.033493	C2	EEC2
Unc5c	0.83339	0.0220289	0.0561363	C2	EEC2
Dach1	0.655565	0.0223667	0.0544108	C2	EEC2
Mc4r	1.63991	0.0223667	0.0413748	C2	EEC2
Gm8369	0.337285	0.0223667	0.376888	C2	EEC2
BB123696	0.48736	0.0241246	0.0843748	C2	EEC2
Gpc6	0.620715	0.0249244	0.0684771	C2	EEC2
Cntnap4	0.672051	0.0249244	0.0327976	C2	EEC2
Lamc2	0.646052	0.0264647	0.0802786	C2	EEC2
4931402G19Rik	0.368056	0.0270833	0.0375391	C2	EEC2
Lrp1b	0.570987	0.0273775	0.14066	C2	EEC2
Naaladl2	0.719581	0.0273775	0.099004	C2	EEC2
Colq	0.49319	0.0277466	0.0723387	C2	EEC2
Fgf10	0.760134	0.031913	0.0244028	C2	EEC2
Mir150	0.359392	0.0326236	0.489293	C2	EEC2
Il1rapl2	0.697457	0.033332	0.0585031	C2	EEC2
Dynll2	0.283527	0.033507	0.120782	C2	EEC2
Vwa7	0.628899	0.033507	0.1281	C2	EEC2
Gm20757	1.0759	0.0351453	0.0288778	C2	EEC2
1700061I17Rik	1.45324	0.0351453	0.0304729	C2	EEC2
Suclg2	0.267538	0.0351453	0.169449	C2	EEC2
Capn3	0.506136	0.0375231	0.0913246	C2	EEC2
Epcam	0.482393	0.0377699	0.067485	C2	EEC2
Cfap299	0.424707	0.0377699	0.0390641	C2	EEC2
Cbl	0.41608	0.0378726	0.100136	C2	EEC2
A530053G22Rik	1.10123	0.0381762	0.0228156	C2	EEC2
Cdh13	0.3766	0.0404265	0.0483247	C2	EEC2
8430431K14Rik	0.452059	0.0448715	0.20193	C2	EEC2
Nkain2	0.660163	0.0456967	0.0855392	C2	EEC2
Calhm6	0.433481	0.046765	0.193954	C2	EEC2
Chrnb4	0.48633	0.046765	0.0630301	C2	EEC2
Pld3	0.267402	0.0470135	0.217415	C2	EEC2
Lrfn5	0.79236	0.0478688	0.0354028	C2	EEC2
Lrrtm4	0.271104	0.0478688	0.0297576	C2	EEC2
Atp6ap1	0.381242	0.0478688	0.152762	C2	EEC2
Pilrb1	1.47636	0.0479143	0.100247	C2	EEC2
9430083A17Rik	0.358001	0.0488749	0.233543	C2	EEC2
Fosb	0.27354	0.0493728	0.371048	C2	EEC2
Klra22	0.548754	2.29e-09	0.539496	C3	SLEC
As3mt	0.766831	1.04e-08	0.654606	C3	SLEC
Runx1	0.318009	1.4e-08	0.798151	C3	SLEC
Klra15	0.574281	1.4e-08	0.505958	C3	SLEC
Arhgap26	0.25662	6.22e-07	0.717089	C3	SLEC
Gzma	0.620371	9.17e-07	0.7148	C3	SLEC
Klra9	0.599317	9.17e-07	0.334517	C3	SLEC
Trim72	0.621831	9.17e-07	0.215958	C3	SLEC
Cx3cr1	0.562657	1.26e-06	0.606281	C3	SLEC
Gm2176	0.746072	3.9e-06	0.405704	C3	SLEC
Klra12	0.584074	3.98e-06	0.324628	C3	SLEC
Zmiz1	0.275633	5.74e-06	0.697103	C3	SLEC
Zeb2	0.4235	5.98e-06	0.420055	C3	SLEC
Fasl	0.350135	1.99e-05	0.714513	C3	SLEC
Cmklr1	0.430838	2.79e-05	0.504592	C3	SLEC
Cep295nl	0.695229	3.26e-05	0.458692	C3	SLEC
Ccl3	0.402593	3.46e-05	0.707668	C3	SLEC
1700126H18Rik	0.526198	5.72e-05	0.311655	C3	SLEC
Mirt1	0.322399	5.87e-05	0.553353	C3	SLEC
Ubash3b	0.321471	5.87e-05	0.431187	C3	SLEC
Klra13-ps	0.684698	6.34e-05	0.199952	C3	SLEC
Cdc20b	0.395153	8.09e-05	0.380882	C3	SLEC
Dapk2	0.439446	8.43e-05	0.332	C3	SLEC
Efcab5	0.634432	9.09e-05	0.160912	C3	SLEC
0610040F04Rik	0.341014	0.000140705	0.502942	C3	SLEC
Pik3ap1	0.264022	0.000193439	0.537394	C3	SLEC
Ccl5	0.400235	0.000232424	0.952284	C3	SLEC
Gpx8	0.472744	0.000252216	0.368287	C3	SLEC
Dusp5	0.406251	0.000298178	0.617151	C3	SLEC
Mir5129	0.558333	0.000313638	0.361357	C3	SLEC
Lrmp	0.384415	0.000359529	0.29903	C3	SLEC
Fcgr2b	0.541778	0.000378792	0.473275	C3	SLEC
Jakmip1	0.30158	0.00039274	0.451589	C3	SLEC
Sytl2	0.377168	0.000424005	0.322309	C3	SLEC
Timp2	0.558213	0.000454142	0.260155	C3	SLEC
Lats2	0.383958	0.000454142	0.377297	C3	SLEC
Rubcnl	0.403673	0.000454142	0.315175	C3	SLEC
Dusp2	0.375625	0.000454142	1.19204	C3	SLEC
Crispld2	0.574893	0.000454142	0.2468	C3	SLEC
Ccl6	0.425991	0.000456609	0.33366	C3	SLEC
Serpinb6b	0.577447	0.000484567	0.41283	C3	SLEC
Frmd5	0.512298	0.000717606	0.170251	C3	SLEC
Adrb1	0.408915	0.000784487	0.587768	C3	SLEC
Bhlhe40	0.333964	0.000889614	0.934626	C3	SLEC
Filip1	0.336294	0.000889614	0.272594	C3	SLEC
Zeb2os	0.355397	0.00108981	0.542467	C3	SLEC
Lgi4	0.954001	0.00121876	0.197718	C3	SLEC
Fxyd3	0.583947	0.00121876	0.374581	C3	SLEC
Atg7	0.38005	0.00125377	0.324327	C3	SLEC
Klrg1	0.401948	0.00125377	0.44299	C3	SLEC
1700108F19Rik	0.50159	0.00145591	0.254102	C3	SLEC
Il18rap	0.483732	0.00162355	0.329694	C3	SLEC
Astl	0.406112	0.00167669	0.505003	C3	SLEC
Pkd1l2	0.514746	0.00176363	0.186732	C3	SLEC
Plek	0.339175	0.00178571	0.378918	C3	SLEC
Lgals3	0.497243	0.00184083	0.253143	C3	SLEC
Rap1gap2	0.274211	0.00275391	0.334655	C3	SLEC
Neat1	0.363773	0.00275391	0.539709	C3	SLEC
Acss2	0.361309	0.00322941	0.274682	C3	SLEC
Ifi47	0.340313	0.00330742	0.300655	C3	SLEC
Klra7	0.928688	0.00342964	0.163413	C3	SLEC
Klrc1	0.610389	0.00363025	0.410141	C3	SLEC
Spn	0.390066	0.00402924	0.606395	C3	SLEC
Gm1968	0.83875	0.00442535	0.202986	C3	SLEC
St3gal6	0.369477	0.00453438	0.266586	C3	SLEC
Il12rb2	0.337328	0.00482947	0.283669	C3	SLEC
Tgtp2	0.343294	0.00494832	0.223194	C3	SLEC
Snap47	0.410858	0.00541736	0.216928	C3	SLEC
Sh2d2a	0.311756	0.00578359	0.58541	C3	SLEC
Zfp157	0.663137	0.00578359	0.22687	C3	SLEC
Hecw2	0.29362	0.00592005	0.243808	C3	SLEC
Muc13	0.418378	0.00598911	0.0908177	C3	SLEC
Herc3	0.350401	0.00687124	0.297703	C3	SLEC
Nkd1	0.440381	0.00687124	0.155204	C3	SLEC
Sla	0.264942	0.00744161	0.48549	C3	SLEC
Rbms1	0.299577	0.00744161	0.339958	C3	SLEC
Zfp750	0.375368	0.00821986	0.0987635	C3	SLEC
Itgam	0.302866	0.00830361	0.207612	C3	SLEC
Elfn2	0.590427	0.00859033	0.156062	C3	SLEC
Nol10	0.371239	0.00930398	0.349022	C3	SLEC
Ctdp1	0.310939	0.00932328	0.0472687	C3	SLEC
Gsap	0.294244	0.00932328	0.327563	C3	SLEC
Aim2	0.311909	0.0094934	0.34799	C3	SLEC
N4bp1	0.299046	0.00958411	0.429844	C3	SLEC
Dock5	0.262698	0.0101475	0.271261	C3	SLEC
Ndufa8	0.416286	0.0104571	0.198217	C3	SLEC
Gm27162	0.25811	0.0108275	0.412788	C3	SLEC
Lyl1	0.53991	0.0112192	0.492199	C3	SLEC
9130230L23Rik	0.713973	0.0122978	0.167511	C3	SLEC
Gzmb	0.390249	0.013275	0.690842	C3	SLEC
Vmn1r234	0.898219	0.0140802	0.18117	C3	SLEC
Golm1	0.385319	0.0141541	0.242379	C3	SLEC
Wscd2	0.368573	0.0144611	0.21165	C3	SLEC
Ldhb	0.399978	0.0144611	0.0951804	C3	SLEC
Rln1	0.528521	0.0146439	0.234433	C3	SLEC
Capn2	0.317597	0.0159739	0.283718	C3	SLEC
Prss38	0.620008	0.0160992	0.139639	C3	SLEC
Rgcc	0.454599	0.0160992	0.454868	C3	SLEC
4933405E24Rik	0.481535	0.0165241	0.162375	C3	SLEC
Cd163l1	0.55102	0.0165241	0.240531	C3	SLEC
Gm20750	0.321771	0.0166361	0.18397	C3	SLEC
Tbcd	0.325045	0.0169524	0.188138	C3	SLEC
Klra21	0.745596	0.0177333	0.114868	C3	SLEC
Slc2a10	0.756056	0.0194225	0.0600461	C3	SLEC
Ica1	0.310021	0.0194225	0.169233	C3	SLEC
Serpinb9	0.300793	0.0199993	0.213565	C3	SLEC
Gm17767	0.251702	0.0205422	0.311341	C3	SLEC
Klra14-ps	0.673397	0.0217939	0.125309	C3	SLEC
Fam20a	0.357555	0.0219389	0.199886	C3	SLEC
Mir7661	0.267943	0.0220287	0.342973	C3	SLEC
Tbkbp1	0.255042	0.0223351	0.386015	C3	SLEC
Map3k8	0.389923	0.0224984	0.365894	C3	SLEC
Pxylp1	0.278068	0.023352	0.229836	C3	SLEC
Mir1962	0.408278	0.0247641	0.240601	C3	SLEC
Mir802	0.655957	0.0252721	0.167096	C3	SLEC
Alpk2	0.311226	0.0257463	0.23117	C3	SLEC
Metrnl	0.366714	0.0257821	0.254046	C3	SLEC
Usp6nl	0.392524	0.0257821	0.203367	C3	SLEC
Klra3	0.58449	0.0273631	0.164948	C3	SLEC
Cma1	0.678844	0.028154	0.368068	C3	SLEC
Heca	0.280877	0.0286275	0.131754	C3	SLEC
Kcnj8	0.390443	0.0286275	0.365702	C3	SLEC
Gfpt2	0.784641	0.0294472	0.135994	C3	SLEC
Fgd3	0.338041	0.0296013	0.265056	C3	SLEC
Gm5544	0.453101	0.0301441	0.241243	C3	SLEC
Stk32c	0.348906	0.0301441	0.252245	C3	SLEC
Zfp277	0.384839	0.0310674	0.223241	C3	SLEC
Mgat5b	0.548351	0.0312669	0.124457	C3	SLEC
Gpat3	0.372705	0.0316913	0.206704	C3	SLEC
Fmnl3	0.350305	0.031966	0.260834	C3	SLEC
Fmnl1	0.306901	0.0323962	0.327335	C3	SLEC
Inmt	0.916165	0.032516	0.17069	C3	SLEC
Arl6ip6	0.391455	0.0327689	0.285337	C3	SLEC
Olfr1396	0.301565	0.0331364	0.267633	C3	SLEC
Phf21b	0.435783	0.0331364	0.125545	C3	SLEC
Hpn	0.442122	0.0331364	0.164126	C3	SLEC
Olfr524	0.393328	0.0331364	0.477367	C3	SLEC
Plekha6	0.317928	0.0333393	0.068942	C3	SLEC
Ifng	0.296069	0.0356877	0.642646	C3	SLEC
Megf10	0.61296	0.035786	0.181589	C3	SLEC
Bicral	0.314867	0.0367054	0.184317	C3	SLEC
Slc38a11	0.424781	0.0367275	0.180407	C3	SLEC
Rap1gds1	0.261616	0.0390647	0.221529	C3	SLEC
Klra23	0.505007	0.0412217	0.190375	C3	SLEC
Sapcd1	0.996936	0.0413707	0.152828	C3	SLEC
Cdkn2aipnl	0.306178	0.0424375	0.225734	C3	SLEC
Mir3066	0.326258	0.0426205	0.35322	C3	SLEC
Gm29811	0.695841	0.0426326	0.174838	C3	SLEC
Nod1	0.262614	0.0427669	0.304013	C3	SLEC
Arid5a	0.261339	0.0429039	0.39055	C3	SLEC
B3gntl1	0.273734	0.0429039	0.201996	C3	SLEC
Lair1	0.570458	0.0436363	0.108527	C3	SLEC
Atic	0.393951	0.0444408	0.247365	C3	SLEC
Lamc1	0.283059	0.0444408	0.202066	C3	SLEC
Prpf40a	0.370429	0.047208	0.225293	C3	SLEC
Stk17b	0.25026	0.0486023	0.278816	C3	SLEC
Nuak2	0.477873	0.0486023	0.104834	C3	SLEC
Selp	0.477912	0.0486023	0.266014	C3	SLEC
Gcnt2	0.477887	0.0486023	0.195569	C3	SLEC
Rtca	0.272321	0.0486023	0.168822	C3	SLEC
Nipal3	0.336796	0.0486023	0.195134	C3	SLEC
Tpgs2	0.397489	0.0488118	0.155066	C3	SLEC
Cpeb3	0.288988	0.0495909	0.179932	C3	SLEC
Ttyh3	0.294327	0.0497697	0.380572	C3	SLEC
Rapgef4	1.12917	1.4e-38	0.475533	C4	MPEC
Aff3	1.0995	2.89e-35	0.486647	C4	MPEC
Nsg2	1.52917	9.44e-32	0.394192	C4	MPEC
Pakap	1.14941	5.27e-27	0.429924	C4	MPEC
Tha1	0.880247	2.95e-26	0.866237	C4	MPEC
BC106179	1.45686	7.61e-26	0.520397	C4	MPEC
St6gal1	1.21933	5.37e-25	0.399277	C4	MPEC
Dapl1	1.3561	5.37e-25	0.261625	C4	MPEC
Gm12108	1.42746	9.92e-24	0.227497	C4	MPEC
Ccr7	0.648901	5.6e-22	0.788266	C4	MPEC
Ttc28	0.677222	1.12e-21	0.488579	C4	MPEC
Asb2	0.818484	2.41e-21	0.492433	C4	MPEC
Olfr157	2.21596	3.35e-20	0.445824	C4	MPEC
Akap2	1.05418	6.99e-19	0.186295	C4	MPEC
Tcf7	0.479788	1.44e-18	0.715964	C4	MPEC
Cd83	1.41658	1.55e-18	0.273224	C4	MPEC
Gm6498	1.78358	4.42e-18	0.163721	C4	MPEC
Cxcr5	0.587138	4.87e-18	0.6349	C4	MPEC
Tnfsf8	0.776512	2.27e-17	0.258301	C4	MPEC
Mir7041	0.939756	2.27e-17	0.389319	C4	MPEC
1600002D24Rik	0.998032	1.35e-16	0.246389	C4	MPEC
Ldlrad4	0.67291	1.66e-16	0.390285	C4	MPEC
Lrig1	0.898168	1.67e-16	0.320337	C4	MPEC
Zfhx3	1.23469	3.46e-16	0.171713	C4	MPEC
Smco4	0.970658	6.52e-16	0.212744	C4	MPEC
Nr2e3	1.13274	7.03e-16	0.257475	C4	MPEC
Itga9	0.932534	7.79e-16	0.237261	C4	MPEC
5330411J11Rik	0.966846	9.72e-16	0.17905	C4	MPEC
Sgk3	0.770728	1.29e-15	0.279667	C4	MPEC
Gm5089	1.02046	1.7e-15	0.121174	C4	MPEC
Tnfsf15	0.973705	1.73e-15	0.0786072	C4	MPEC
Atp6v0a4	1.3737	3.1e-15	0.136537	C4	MPEC
Palm2	1.15996	4.41e-15	0.108192	C4	MPEC
Als2cl	0.917433	5.67e-15	0.317044	C4	MPEC
Dync2li1	1.36183	7.81e-15	0.21708	C4	MPEC
1700108J01Rik	1.11103	1.57e-14	0.116595	C4	MPEC
Mir1901	0.723385	1.8e-14	0.685403	C4	MPEC
Kcnc1	0.697896	2.35e-14	0.4401	C4	MPEC
Klhl3	1.27837	2.54e-14	0.143621	C4	MPEC
Gm7550	0.977847	4.66e-14	0.297988	C4	MPEC
Zhx2	0.456278	8.47e-14	0.331545	C4	MPEC
Plat	0.943862	1.02e-13	0.20281	C4	MPEC
Mgat5	0.518445	1.29e-13	0.44304	C4	MPEC
Adgrg6	0.855275	1.7e-13	0.0872064	C4	MPEC
BB123696	0.589681	1.82e-13	0.131459	C4	MPEC
Cables1	0.619442	3.31e-13	0.35798	C4	MPEC
Tmem213	1.40984	3.4e-13	0.130806	C4	MPEC
Peli2	1.33343	1e-12	0.136415	C4	MPEC
Rnf32	1.50673	1.04e-12	0.15085	C4	MPEC
Hes5	0.995557	1.63e-12	0.356926	C4	MPEC
Mgll	0.753851	1.67e-12	0.228808	C4	MPEC
Arhgef33	0.73889	2.84e-12	0.18894	C4	MPEC
Ralgds	0.507382	4.26e-12	0.406525	C4	MPEC
Timm8a2	0.397133	4.78e-12	0.437926	C4	MPEC
Impg1	1.00601	4.78e-12	0.148727	C4	MPEC
C030034L19Rik	1.30726	1.15e-11	0.134441	C4	MPEC
1700123O12Rik	1.33793	1.21e-11	0.106198	C4	MPEC
Cd300a	0.880402	1.38e-11	0.136423	C4	MPEC
Nnmt	0.988037	1.61e-11	0.0914108	C4	MPEC
Gprc5c	0.968941	1.68e-11	0.173774	C4	MPEC
Ccr6	1.00718	1.84e-11	0.176631	C4	MPEC
Gm11482	0.982641	1.84e-11	0.134269	C4	MPEC
Gm5907	0.763788	1.84e-11	0.293719	C4	MPEC
Socs3	0.485217	2.17e-11	0.706866	C4	MPEC
Mob3b	0.92125	2.3e-11	0.165327	C4	MPEC
Sult5a1	1.30216	3.39e-11	0.180605	C4	MPEC
Tgm2	0.76707	9.89e-11	0.111655	C4	MPEC
Pilrb2	1.80409	1.44e-10	0.164607	C4	MPEC
Lmntd1	0.508321	2.01e-10	0.249154	C4	MPEC
Deup1	0.759453	2.12e-10	0.0606514	C4	MPEC
Gm6277	0.926006	2.13e-10	0.222369	C4	MPEC
Bicdl1	0.325338	2.17e-10	0.297948	C4	MPEC
Il2	0.659167	4.52e-10	0.238708	C4	MPEC
Il7r	0.637205	5.07e-10	0.27015	C4	MPEC
Cyp26b1	1.10374	5.18e-10	0.0491422	C4	MPEC
Myod1	0.769045	5.68e-10	0.231409	C4	MPEC
Cep170b	0.594889	6.22e-10	0.2458	C4	MPEC
Tnfsf11	1.39503	7.86e-10	0.121517	C4	MPEC
Hpgds	0.915645	1.08e-09	0.175828	C4	MPEC
Pcgf5	0.420864	1.08e-09	0.299621	C4	MPEC
Olfr156	0.990444	1.28e-09	0.228423	C4	MPEC
Tmem141	1.1995	1.37e-09	0.245473	C4	MPEC
Cpa5	1.16108	1.45e-09	0.1161	C4	MPEC
Pou2af1	0.89711	1.64e-09	0.200892	C4	MPEC
Bach2	0.268286	1.84e-09	0.555231	C4	MPEC
Rfx8	0.824744	2.16e-09	0.115804	C4	MPEC
Cd200r3	0.610973	2.18e-09	0.105637	C4	MPEC
Id3	0.462825	2.18e-09	0.564771	C4	MPEC
Fam240a	0.77328	2.53e-09	0.255162	C4	MPEC
5930430L01Rik	0.770143	2.7e-09	0.158854	C4	MPEC
Gm7244	1.16816	2.7e-09	0.375172	C4	MPEC
I730028E13Rik	0.893624	2.7e-09	0.0711884	C4	MPEC
Crhbp	1.05052	4.03e-09	0.158754	C4	MPEC
Ext1	0.399728	4.53e-09	0.237802	C4	MPEC
A730043L09Rik	1.4675	4.61e-09	0.137483	C4	MPEC
Ccr4	1.08525	4.97e-09	0.230303	C4	MPEC
Adh1	1.63403	5.2e-09	0.116918	C4	MPEC
Spsb1	0.57591	5.33e-09	0.176882	C4	MPEC
St6galnac3	0.621721	5.72e-09	0.215658	C4	MPEC
Tnc	0.79263	6.29e-09	0.0392645	C4	MPEC
Olig3	0.714312	6.45e-09	0.222603	C4	MPEC
Lrp12	0.790447	6.48e-09	0.131008	C4	MPEC
Gm11541	0.702033	6.99e-09	0.297285	C4	MPEC
Syk	0.770626	8.79e-09	0.0573948	C4	MPEC
Pilrb1	1.85672	9.65e-09	0.148567	C4	MPEC
Hook1	0.760664	1.02e-08	0.130355	C4	MPEC
Rfx4	0.514071	1.15e-08	0.214547	C4	MPEC
Patj	0.746278	1.26e-08	0.145794	C4	MPEC
Cpa4	1.40513	1.33e-08	0.0807195	C4	MPEC
Slc43a1	1.05434	1.38e-08	0.195597	C4	MPEC
Btbd16	0.810062	1.45e-08	0.157541	C4	MPEC
Krt85	0.799451	1.5e-08	0.134	C4	MPEC
Actn1	0.455785	1.61e-08	0.263164	C4	MPEC
Bmp7	0.957016	1.62e-08	0.118978	C4	MPEC
Ctla4	0.479151	1.69e-08	0.579954	C4	MPEC
Plekha1	0.740372	1.79e-08	0.160549	C4	MPEC
Tbc1d4	0.978756	1.83e-08	0.153727	C4	MPEC
Epx	1.11296	1.89e-08	0.15417	C4	MPEC
Cnpy1	0.999398	2.07e-08	0.0744269	C4	MPEC
Lypd6b	0.972573	2.11e-08	0.0975972	C4	MPEC
Garnl3	0.584645	2.27e-08	0.183595	C4	MPEC
Smarce1	0.510057	2.3e-08	0.172343	C4	MPEC
Ncf1	0.480328	2.74e-08	0.342369	C4	MPEC
Cldn10	0.582549	2.95e-08	0.202792	C4	MPEC
A630001O12Rik	0.43535	3.36e-08	0.675467	C4	MPEC
Mbnl2	0.419453	3.47e-08	0.272968	C4	MPEC
Zscan12	0.841575	3.51e-08	0.19922	C4	MPEC
8430423G03Rik	0.614286	4.42e-08	0.184806	C4	MPEC
A730085K08Rik	1.66799	4.63e-08	0.108467	C4	MPEC
Map10	0.896864	4.78e-08	0.380473	C4	MPEC
Map3k20	1.11091	5.06e-08	0.128459	C4	MPEC
Glb1	0.394768	5.23e-08	0.255751	C4	MPEC
Pdk1	0.50177	5.5e-08	0.231499	C4	MPEC
Ldlrad3	0.695325	5.8e-08	0.181742	C4	MPEC
Ccdc153	0.931409	6.25e-08	0.187227	C4	MPEC
1810046K07Rik	1.14539	7.22e-08	0.0535371	C4	MPEC
Hormad2	0.627763	7.3e-08	0.105694	C4	MPEC
Trat1	0.813332	7.44e-08	0.0913908	C4	MPEC
Gpr183	0.31669	7.49e-08	0.634393	C4	MPEC
Crybb2	1.50386	9.45e-08	0.0766152	C4	MPEC
Tpd52	0.436664	9.94e-08	0.0862164	C4	MPEC
Afp	1.49412	1.01e-07	0.110595	C4	MPEC
B930092H01Rik	0.659914	1.12e-07	0.0866473	C4	MPEC
Tox	0.371977	1.18e-07	0.26938	C4	MPEC
Pdzk1ip1	1.21381	1.28e-07	0.146237	C4	MPEC
Capn3	0.648016	1.3e-07	0.140018	C4	MPEC
Arl14epl	1.00206	1.35e-07	0.138998	C4	MPEC
Serpinb5	1.73078	1.42e-07	0.0908437	C4	MPEC
9530080O11Rik	0.756244	1.68e-07	0.200164	C4	MPEC
Igf1r	0.53963	1.68e-07	0.197004	C4	MPEC
C730014E05Rik	1.85804	1.74e-07	0.0724469	C4	MPEC
D630045J12Rik	0.633853	1.78e-07	0.0893086	C4	MPEC
Vav3	0.555817	1.81e-07	0.182012	C4	MPEC
Abca1	0.849665	1.87e-07	0.0595791	C4	MPEC
Dnah6	0.416772	2.32e-07	0.122425	C4	MPEC
Retreg1	0.538646	2.76e-07	0.240402	C4	MPEC
Pip4k2a	0.315008	3.11e-07	0.333587	C4	MPEC
Angpt4	0.853485	3.15e-07	0.113088	C4	MPEC
Spaca1	0.802844	3.39e-07	0.0393426	C4	MPEC
Slc16a5	0.651442	3.48e-07	0.194872	C4	MPEC
Zfp704	0.895213	3.91e-07	0.104391	C4	MPEC
Tnfrsf26	0.445492	4.27e-07	0.27676	C4	MPEC
4931402G19Rik	0.587447	4.61e-07	0.0693467	C4	MPEC
Bfsp2	0.774611	4.61e-07	0.151637	C4	MPEC
Cnr1	0.753752	5.38e-07	0.0418276	C4	MPEC
Adh4	0.831566	5.51e-07	0.15987	C4	MPEC
Phc2	0.403778	5.7e-07	0.230094	C4	MPEC
Fam49b	0.25726	5.76e-07	0.319661	C4	MPEC
Krt83	0.746803	5.76e-07	0.206996	C4	MPEC
Asb4	0.675378	5.83e-07	0.146792	C4	MPEC
Mir874	0.767395	5.84e-07	0.196655	C4	MPEC
Mmp25	0.566953	6.24e-07	0.0982646	C4	MPEC
Fbxl17	0.419023	6.24e-07	0.214164	C4	MPEC
Mir701	0.792219	7.75e-07	0.131858	C4	MPEC
Gm20751	0.90478	8.35e-07	0.0636453	C4	MPEC
E230032D23Rik	0.417131	8.5e-07	0.225345	C4	MPEC
Tns4	0.47891	8.56e-07	0.120074	C4	MPEC
Gypc	0.456915	8.65e-07	0.222828	C4	MPEC
Map7	0.614253	8.75e-07	0.131429	C4	MPEC
Tdrp	0.886163	8.82e-07	0.143772	C4	MPEC
Gpr132	0.312532	9.16e-07	0.447906	C4	MPEC
Uaca	0.970531	9.33e-07	0.0618677	C4	MPEC
Smim23	0.983069	9.98e-07	0.0806072	C4	MPEC
Plagl1	1.15487	1e-06	0.10306	C4	MPEC
Mical3	0.71658	1.01e-06	0.140226	C4	MPEC
Zfp516	0.599586	1.02e-06	0.14122	C4	MPEC
Calhm5	0.528581	1.03e-06	0.132872	C4	MPEC
Kcnip1	0.337799	1.05e-06	0.219375	C4	MPEC
4930405O22Rik	0.808277	1.26e-06	0.0902185	C4	MPEC
Morc1	1.18934	1.26e-06	0.0697595	C4	MPEC
Gm10560	0.425859	1.33e-06	0.466926	C4	MPEC
Kcna2	0.839709	1.45e-06	0.216389	C4	MPEC
Kdm4d	0.40704	1.63e-06	0.198683	C4	MPEC
Cd2ap	0.446316	1.64e-06	0.104487	C4	MPEC
Mitf	0.73128	1.64e-06	0.0787715	C4	MPEC
Fam81a	1.08512	1.76e-06	0.0714108	C4	MPEC
Lclat1	0.370683	1.76e-06	0.198156	C4	MPEC
8430431K14Rik	0.509338	1.85e-06	0.241409	C4	MPEC
Ccdc148	0.460969	2.02e-06	0.1899	C4	MPEC
Fam169b	0.2979	2.02e-06	0.35171	C4	MPEC
Cngb1	0.651107	2.03e-06	0.110806	C4	MPEC
D630003M21Rik	0.616175	2.18e-06	0.0745812	C4	MPEC
Ankrd45	0.905881	2.22e-06	0.119529	C4	MPEC
Kit	1.26287	2.41e-06	0.0273046	C4	MPEC
Zfp629	0.742025	2.41e-06	0.0992907	C4	MPEC
Sbk2	0.542505	2.42e-06	0.126695	C4	MPEC
Lyzl4	0.572325	2.42e-06	0.118896	C4	MPEC
2610307P16Rik	0.574184	2.53e-06	0.14806	C4	MPEC
Spesp1	1.12986	2.54e-06	0.100593	C4	MPEC
Zbtb10	0.702918	2.55e-06	0.0493126	C4	MPEC
9130015A21Rik	1.4353	2.85e-06	0.119699	C4	MPEC
Zeb1	0.365402	2.85e-06	0.193501	C4	MPEC
Spsb4	0.468812	3.05e-06	0.133347	C4	MPEC
Hpcal1	0.293226	3.06e-06	0.250621	C4	MPEC
Insr	0.79297	3.37e-06	0.153393	C4	MPEC
Platr26	0.862271	3.42e-06	0.0640321	C4	MPEC
Atg10	0.312479	3.74e-06	0.20019	C4	MPEC
Cldn4	0.945773	3.77e-06	0.124455	C4	MPEC
Efl1	0.469375	3.77e-06	0.147844	C4	MPEC
Tnfrsf14	0.457959	3.94e-06	0.272894	C4	MPEC
Extl1	0.752513	3.97e-06	0.136016	C4	MPEC
8430426J06Rik	0.467875	4.1e-06	0.109775	C4	MPEC
Snora15	0.942649	4.18e-06	0.2376	C4	MPEC
Gstp3	0.588354	4.62e-06	0.360525	C4	MPEC
Tal1	0.890923	5.08e-06	0.144355	C4	MPEC
Gm7616	1.29078	5.35e-06	0.0997575	C4	MPEC
Ssc5d	0.46159	5.68e-06	0.171922	C4	MPEC
Sh3bp4	0.892777	6.39e-06	0.0947075	C4	MPEC
Erg	1.03307	6.67e-06	0.094948	C4	MPEC
Clybl	0.435498	6.87e-06	0.184016	C4	MPEC
A930011G23Rik	0.714683	6.91e-06	0.125457	C4	MPEC
B930018H19Rik	0.298575	6.92e-06	0.134144	C4	MPEC
Zfp827	0.503704	7.08e-06	0.178922	C4	MPEC
Galntl6	0.547027	7.3e-06	0.186908	C4	MPEC
1700049E22Rik	1.25921	7.77e-06	0.0725872	C4	MPEC
Eipr1	0.493079	7.98e-06	0.197098	C4	MPEC
Paqr8	0.693348	8.45e-06	0.117323	C4	MPEC
Oaf	1.4016	8.53e-06	0.0511703	C4	MPEC
Adipoq	0.953113	8.71e-06	0.135481	C4	MPEC
Tbcel	0.477164	8.94e-06	0.217731	C4	MPEC
Bhmt	0.820143	9.18e-06	0.0692245	C4	MPEC
Mmp10	0.720308	9.18e-06	0.0859961	C4	MPEC
Lad1	1.67707	9.22e-06	0.0740021	C4	MPEC
Mettl27	0.601955	9.77e-06	0.261186	C4	MPEC
Serinc5	0.747997	9.79e-06	0.0501302	C4	MPEC
Grm6	2.0049	1.13e-05	0.0705511	C4	MPEC
4930522O17Rik	0.920928	1.13e-05	0.0712465	C4	MPEC
Phldb1	0.364229	1.17e-05	0.202124	C4	MPEC
Cwc15	0.396737	1.18e-05	0.290339	C4	MPEC
Pptc7	0.4139	1.27e-05	0.227493	C4	MPEC
Inpp4b	0.293944	1.27e-05	0.296168	C4	MPEC
B430306N03Rik	0.943159	1.31e-05	0.143545	C4	MPEC
Fchsd2	0.297779	1.43e-05	0.161782	C4	MPEC
Marchf10	0.553849	1.45e-05	0.10018	C4	MPEC
Olfm2	0.703277	1.46e-05	0.0922886	C4	MPEC
Phlpp1	0.361363	1.57e-05	0.164507	C4	MPEC
Klhl31	0.541141	1.61e-05	0.0914149	C4	MPEC
Cdh1	0.466642	1.84e-05	0.12679	C4	MPEC
Ptgfrn	0.549903	1.84e-05	0.122112	C4	MPEC
5830418P13Rik	0.71786	1.91e-05	0.159735	C4	MPEC
Sall3	1.01566	1.92e-05	0.0957135	C4	MPEC
Suclg1	0.529659	1.92e-05	0.179513	C4	MPEC
Spats1	0.470292	1.96e-05	0.110838	C4	MPEC
Msrb3	0.691176	1.98e-05	0.126445	C4	MPEC
F13a1	0.805987	1.99e-05	0.0793407	C4	MPEC
Arhgef10	0.263747	2.02e-05	0.271976	C4	MPEC
Tprg	0.648609	2.2e-05	0.059465	C4	MPEC
Zc3h12d	0.336179	2.33e-05	0.222599	C4	MPEC
Gm11981	0.718486	2.33e-05	0.114393	C4	MPEC
Slc6a19	0.644136	2.37e-05	0.197824	C4	MPEC
Gm3646	0.637659	2.46e-05	0.120421	C4	MPEC
Vmn2r97	0.699412	2.5e-05	0.0458156	C4	MPEC
Ddx6	0.276245	2.58e-05	0.222403	C4	MPEC
Vamp1	0.321317	2.64e-05	0.405128	C4	MPEC
Sox4	0.74598	2.76e-05	0.211214	C4	MPEC
Sardh	1.1881	2.9e-05	0.0467856	C4	MPEC
Papss2	0.56808	3.02e-05	0.0581844	C4	MPEC
Mcm3	0.487441	3.14e-05	0.175896	C4	MPEC
Il6ra	0.365014	3.15e-05	0.230305	C4	MPEC
Slc4a4	0.308784	3.36e-05	0.0566273	C4	MPEC
9530052E02Rik	1.24668	3.46e-05	0.105814	C4	MPEC
Tab1	0.46174	3.69e-05	0.152745	C4	MPEC
Pdzd2	0.374563	3.73e-05	0.146192	C4	MPEC
6720483E21Rik	0.728318	3.79e-05	0.224898	C4	MPEC
Tm4sf20	0.376925	4.02e-05	0.0918899	C4	MPEC
5430434I15Rik	0.353539	4.04e-05	0.0271202	C4	MPEC
Kbtbd11	0.330581	4.04e-05	0.307321	C4	MPEC
1700104L18Rik	0.541498	4.49e-05	0.0851022	C4	MPEC
Gm8884	0.926065	4.49e-05	0.220613	C4	MPEC
Topbp1	0.949339	4.5e-05	0.101623	C4	MPEC
Mir6374	0.471419	4.96e-05	0.311104	C4	MPEC
Wnt3	1.03973	5.03e-05	0.0811583	C4	MPEC
Krt86	1.39767	5.41e-05	0.0723288	C4	MPEC
Prm1	0.914295	5.41e-05	0.0904469	C4	MPEC
Ets2	0.377879	5.41e-05	0.16305	C4	MPEC
Arrdc4	1.16286	5.59e-05	0.143713	C4	MPEC
Cldn3	0.907933	5.74e-05	0.0975792	C4	MPEC
Lep	0.910806	6.1e-05	0.0346994	C4	MPEC
A330076C08Rik	0.86642	6.26e-05	0.0449359	C4	MPEC
Adprhl1	0.528106	6.26e-05	0.0737135	C4	MPEC
Smad1	0.711521	6.8e-05	0.0862466	C4	MPEC
Hmx1	1.3469	6.9e-05	0.0476273	C4	MPEC
Odc1	0.323445	7.02e-05	0.316682	C4	MPEC
Btbd11	0.326205	7.06e-05	0.205266	C4	MPEC
Galnt9	0.704292	7.3e-05	0.0783528	C4	MPEC
D17Wsu92e	0.268344	7.34e-05	0.173509	C4	MPEC
Dbx1	0.669304	7.41e-05	0.164972	C4	MPEC
St8sia1	0.356311	7.45e-05	0.23307	C4	MPEC
Daam1	0.403872	7.46e-05	0.148511	C4	MPEC
Bicra	0.301564	7.5e-05	0.207313	C4	MPEC
Spata3	0.477313	8.08e-05	0.117271	C4	MPEC
4932438H23Rik	0.632406	8.1e-05	0.131403	C4	MPEC
Maff	0.413357	8.3e-05	0.243906	C4	MPEC
Afap1	0.919647	8.3e-05	0.0618296	C4	MPEC
Slc44a3	1.08599	8.35e-05	0.0842125	C4	MPEC
Mylk2	0.404795	8.53e-05	0.166491	C4	MPEC
Faah	0.368747	8.53e-05	0.153403	C4	MPEC
Rab3ip	0.358574	8.61e-05	0.207102	C4	MPEC
Capn13	0.522843	8.64e-05	0.0781283	C4	MPEC
Foxq1	1.05584	9.07e-05	0.0955332	C4	MPEC
Agfg1	0.284445	9.18e-05	0.203563	C4	MPEC
Ccdc183	0.549958	9.21e-05	0.172894	C4	MPEC
Grik4	1.14498	9.39e-05	0.162559	C4	MPEC
Mir3473f	0.352307	9.44e-05	0.374415	C4	MPEC
Nol4l	0.402077	9.44e-05	0.168066	C4	MPEC
Zscan10	0.391312	9.87e-05	0.248745	C4	MPEC
Chst15	0.764319	9.97e-05	0.0739138	C4	MPEC
Pdpn	0.510832	0.000100154	0.0603948	C4	MPEC
Cyp2b10	0.441648	0.000103111	0.0422565	C4	MPEC
Snx9	0.309327	0.000104054	0.0792926	C4	MPEC
Dlk1	1.00895	0.000105176	0.0876653	C4	MPEC
Tns1	0.526311	0.00010639	0.100445	C4	MPEC
Gm15910	0.561234	0.000107677	0.0928096	C4	MPEC
Agbl1	0.771544	0.000107677	0.0963648	C4	MPEC
Erc1	0.400302	0.000108343	0.123118	C4	MPEC
Plch2	0.983065	0.000109679	0.0948437	C4	MPEC
Tnfrsf18	0.430207	0.000112538	0.337846	C4	MPEC
S100z	0.920733	0.000114018	0.137088	C4	MPEC
Tnip1	0.254874	0.000114921	0.207236	C4	MPEC
Mir6897	0.411787	0.000117193	0.314239	C4	MPEC
Ap1s3	0.295071	0.000117193	0.0814389	C4	MPEC
P4ha2	0.611287	0.00011742	0.0730982	C4	MPEC
Gstt2	0.369425	0.000117778	0.454177	C4	MPEC
Gcnt3	0.783388	0.000130895	0.0667956	C4	MPEC
Nrn1	0.690404	0.000132156	0.0945251	C4	MPEC
Smyd2	0.672264	0.000133275	0.103772	C4	MPEC
Ifnlr1	0.529649	0.000133379	0.0815109	C4	MPEC
Tex50	0.842761	0.000141522	0.217331	C4	MPEC
Gm5083	1.18883	0.000141522	0.0376413	C4	MPEC
Pmepa1	0.402573	0.000143757	0.133421	C4	MPEC
Tiam1	0.367523	0.000145575	0.230775	C4	MPEC
Dpt	1.28414	0.000146314	0.0574289	C4	MPEC
2700046G09Rik	0.562314	0.000148359	0.183996	C4	MPEC
Cbl	0.438637	0.000149283	0.125513	C4	MPEC
Pgpep1l	0.771205	0.0001522	0.072944	C4	MPEC
Rnf43	0.31092	0.00015559	0.146549	C4	MPEC
Gphb5	1.08117	0.00015559	0.0492565	C4	MPEC
Mir6541	0.453846	0.000158333	0.389664	C4	MPEC
Apln	0.595411	0.000160388	0.0673286	C4	MPEC
Zic2	1.05955	0.000160444	0.131461	C4	MPEC
Traf1	0.250385	0.000163224	0.317329	C4	MPEC
Lrrc3b	0.608579	0.00016565	0.0340882	C4	MPEC
Rusc2	0.730105	0.000174881	0.0766933	C4	MPEC
Parp8	0.388057	0.000176159	0.182225	C4	MPEC
Kcnj1	0.708603	0.000177908	0.0993006	C4	MPEC
Rflna	0.281581	0.000180523	0.14596	C4	MPEC
Gja5	0.478271	0.000182388	0.0589719	C4	MPEC
Fosb	0.353413	0.000187436	0.502602	C4	MPEC
Calhm6	0.471313	0.000188434	0.24176	C4	MPEC
4933406J10Rik	0.635536	0.000188471	0.0698117	C4	MPEC
Asgr2	0.89271	0.000192645	0.0523026	C4	MPEC
Gm12505	0.420925	0.000192645	0.0823486	C4	MPEC
Gm572	0.558248	0.000194465	0.112541	C4	MPEC
Kbtbd12	1.16587	0.000195376	0.0462505	C4	MPEC
4930539M17Rik	0.432255	0.000200577	0.049463	C4	MPEC
Col15a1	0.388757	0.000208963	0.14184	C4	MPEC
Akr1d1	0.315988	0.000213785	0.0462425	C4	MPEC
Mir7001	0.415887	0.000216518	0.563073	C4	MPEC
Chrm3	0.394042	0.000221704	0.155716	C4	MPEC
Igsf3	0.440717	0.000225522	0.10282	C4	MPEC
Tshz2	0.738313	0.000225583	0.0642004	C4	MPEC
B3gnt7	0.960952	0.000226977	0.149788	C4	MPEC
Ptger2	0.332197	0.000231238	0.128477	C4	MPEC
Itga3	0.639359	0.000234553	0.141828	C4	MPEC
Galnt14	0.549518	0.000234553	0.0754148	C4	MPEC
2810459M11Rik	1.00606	0.000235555	0.108208	C4	MPEC
4933433G08Rik	0.59083	0.000235555	0.0686914	C4	MPEC
Slc22a28	0.640453	0.000244558	0.0170781	C4	MPEC
Lonrf2	0.615304	0.000246152	0.0358257	C4	MPEC
Lysmd2	0.774525	0.000250588	0.131419	C4	MPEC
Ect2l	0.472365	0.000252923	0.124357	C4	MPEC
Fndc7	0.603571	0.000252923	0.0960441	C4	MPEC
Tacc2	0.495192	0.000254593	0.102393	C4	MPEC
Fam166b	0.820592	0.000255449	0.214956	C4	MPEC
Gm15413	0.938573	0.000255449	0.0512285	C4	MPEC
Cst7	0.402909	0.000265842	0.295429	C4	MPEC
A230028O05Rik	0.396105	0.00026645	0.107365	C4	MPEC
Anxa3	0.41389	0.00026645	0.0354088	C4	MPEC
Qpct	0.693234	0.000269684	0.100126	C4	MPEC
Vmn2r96	0.889442	0.000273252	0.0699359	C4	MPEC
Ptk2	0.770183	0.000273281	0.0731303	C4	MPEC
Trim12a	0.467039	0.000276466	0.161497	C4	MPEC
Hephl1	0.670176	0.000280736	0.104537	C4	MPEC
Pdcd1lg2	0.296111	0.000284175	0.15392	C4	MPEC
P2ry2	0.417632	0.000284468	0.100381	C4	MPEC
Ralb	0.503598	0.000284909	0.106198	C4	MPEC
4930592I03Rik	0.761442	0.000286092	0.0773786	C4	MPEC
Pigp	0.485934	0.000286905	0.150331	C4	MPEC
Ak4	1.0947	0.000295947	0.0355611	C4	MPEC
Lhcgr	0.958833	0.000301345	0.072038	C4	MPEC
Dmbt1	1.27665	0.000305285	0.0512705	C4	MPEC
Gm16617	0.662003	0.000317135	0.0979721	C4	MPEC
Fam227b	0.564731	0.000328543	0.0867174	C4	MPEC
Cdk19	0.256471	0.00032932	0.21589	C4	MPEC
Dip2b	0.261888	0.000331309	0.210581	C4	MPEC
Mmp27	1.11754	0.000334183	0.0645531	C4	MPEC
Mmp8	0.745686	0.000336825	0.0563687	C4	MPEC
Uggt1	0.292804	0.000342529	0.142339	C4	MPEC
St6galnac2	0.694594	0.000348652	0.10616	C4	MPEC
2010109I03Rik	0.299311	0.000357015	0.119194	C4	MPEC
Pak6	0.355555	0.000358798	0.136263	C4	MPEC
Arx	0.893121	0.000360216	0.0778256	C4	MPEC
4631405J19Rik	0.412226	0.000365441	0.104277	C4	MPEC
Fibcd1	0.500606	0.000365634	0.0958356	C4	MPEC
Ifnk	0.546213	0.000369649	0.115208	C4	MPEC
Il21	0.344215	0.000395959	0.125579	C4	MPEC
Smim10l1	0.67343	0.000395959	0.191088	C4	MPEC
Dennd1a	0.278163	0.000395964	0.129413	C4	MPEC
Arhgef40	0.608914	0.000403888	0.11789	C4	MPEC
C230014O12Rik	0.47855	0.000403888	0.0701002	C4	MPEC
Chd1	0.332816	0.000405929	0.175707	C4	MPEC
Cyp2s1	0.447217	0.000405929	0.127607	C4	MPEC
Adamts17	1.10881	0.000410984	0.0651242	C4	MPEC
Skp1a	0.440636	0.000425077	0.162423	C4	MPEC
Gne	0.330342	0.000425204	0.192635	C4	MPEC
Trappc3l	0.447876	0.000427161	0.0982685	C4	MPEC
Gm8013	0.461635	0.000428395	0.172132	C4	MPEC
Slc11a2	0.363642	0.000429204	0.186028	C4	MPEC
Atp8a2	0.377387	0.000435469	0.116393	C4	MPEC
D030024E09Rik	0.37848	0.000460119	0.138313	C4	MPEC
Rpl32l	0.495925	0.000461689	0.0951483	C4	MPEC
Ssbp2	0.293089	0.000464148	0.197445	C4	MPEC
Prss30	0.593949	0.000469137	0.270727	C4	MPEC
4930529N20Rik	0.64923	0.000472497	0.10014	C4	MPEC
Vasp	0.334983	0.000479707	0.296331	C4	MPEC
Mir3968	0.588711	0.000507613	0.255527	C4	MPEC
Mir467h	1.39985	0.000507613	0.109796	C4	MPEC
Gm20743	0.77767	0.000524177	0.0459038	C4	MPEC
Pde11a	0.434556	0.000527611	0.0978036	C4	MPEC
Cd200	0.671117	0.000528836	0.0725853	C4	MPEC
Gja8	0.392803	0.000539578	0.062004	C4	MPEC
Tmem94	0.66014	0.000546338	0.075026	C4	MPEC
Rassf8	0.851346	0.000555929	0.0764248	C4	MPEC
Nkd2	0.590208	0.00058421	0.089463	C4	MPEC
Tnfsf4	0.518442	0.000607827	0.0682745	C4	MPEC
Rpl11	0.255869	0.000608173	0.230776	C4	MPEC
Aicda	0.397776	0.000645804	0.0804829	C4	MPEC
Gpr157	0.962916	0.000658037	0.085493	C4	MPEC
Pgf	0.93097	0.000659063	0.105882	C4	MPEC
Zkscan16	1.16954	0.000659751	0.0827034	C4	MPEC
Synpo	0.499488	0.000668316	0.122483	C4	MPEC
Sipa1l2	0.540652	0.000679667	0.21797	C4	MPEC
Mia2	0.317502	0.000704445	0.105006	C4	MPEC
Cacna1b	0.470563	0.000719773	0.0900381	C4	MPEC
Appl2	0.525191	0.0007325	0.0958637	C4	MPEC
Vangl2	0.437949	0.000748837	0.145439	C4	MPEC
Mlxipl	0.311174	0.000765109	0.122148	C4	MPEC
Gm38426	0.420483	0.000765109	0.171681	C4	MPEC
Tmie	0.668015	0.000776921	0.121755	C4	MPEC
Rimklb	0.754265	0.000782054	0.0934189	C4	MPEC
Ampd1	0.409233	0.000783185	0.109713	C4	MPEC
Mir1968	0.422819	0.000785866	0.135868	C4	MPEC
Ttc8	0.671933	0.000791217	0.0737014	C4	MPEC
Hey2	0.542427	0.000793952	0.114703	C4	MPEC
Klhl18	0.364325	0.000795957	0.129561	C4	MPEC
Vmn2r82	0.585086	0.000804201	0.0192966	C4	MPEC
Fabp4	0.842117	0.000829515	0.174882	C4	MPEC
Slc22a27	0.850498	0.000838318	0.024525	C4	MPEC
Retnlb	0.499599	0.00085769	0.0739239	C4	MPEC
Nfkb2	0.328051	0.000860576	0.248018	C4	MPEC
Gm6639	0.312957	0.000861772	0.0365731	C4	MPEC
Gm11213	0.672968	0.000861772	0.0927615	C4	MPEC
Hck	0.685596	0.000907598	0.0825731	C4	MPEC
2610035F20Rik	1.15236	0.000909536	0.0969518	C4	MPEC
Trim71	0.617849	0.000919249	0.0738617	C4	MPEC
Ppp2r3a	0.462247	0.00095945	0.0817596	C4	MPEC
Chchd6	0.50108	0.000961663	0.0855411	C4	MPEC
Osgin1	0.362296	0.000961663	0.155665	C4	MPEC
Rtp1	0.620946	0.000966943	0.0596533	C4	MPEC
Lipa	0.458676	0.00100951	0.132824	C4	MPEC
Lcn9	1.29361	0.0010208	0.0946152	C4	MPEC
Aars2	0.290398	0.00103004	0.0976814	C4	MPEC
Tnfrsf4	0.75088	0.0010556	0.150233	C4	MPEC
Ubr2	0.333319	0.0010688	0.187631	C4	MPEC
Irs2	1.15825	0.0010688	0.113541	C4	MPEC
Tmem30c	0.734245	0.00110522	0.0265451	C4	MPEC
4930512J16Rik	1.14167	0.00110537	0.113365	C4	MPEC
Nme4	0.819888	0.00111799	0.123501	C4	MPEC
Numb	0.328335	0.00113463	0.130363	C4	MPEC
Esr2	0.430648	0.00114305	0.0656272	C4	MPEC
Colca2	1.63047	0.00116196	0.0413808	C4	MPEC
Vwce	0.537047	0.00116725	0.0631282	C4	MPEC
Fmnl2	0.830158	0.00118106	0.144112	C4	MPEC
Fntb	0.342321	0.00118559	0.161663	C4	MPEC
Lcn8	1.59014	0.00119775	0.0829698	C4	MPEC
Slc6a19os	0.444983	0.00123011	0.208245	C4	MPEC
4833438C02Rik	0.321866	0.00123112	0.349653	C4	MPEC
Gm10532	0.435493	0.00123696	0.0686753	C4	MPEC
Mir1247	1.48155	0.00123941	0.0792826	C4	MPEC
Zfp60	1.32703	0.00124926	0.0695311	C4	MPEC
Ccdc141	0.836862	0.00125274	0.0678478	C4	MPEC
Crtam	0.319393	0.00132408	0.167741	C4	MPEC
Tmcc3	0.259577	0.00135608	0.138475	C4	MPEC
Fhl3	0.355227	0.00135671	0.18618	C4	MPEC
Tspan13	0.320583	0.00137596	0.151104	C4	MPEC
Rasgef1b	0.386891	0.00137596	0.0961883	C4	MPEC
Nron	0.391716	0.00141663	0.0871624	C4	MPEC
Ctsl	0.648862	0.00142482	0.163329	C4	MPEC
Dusp15	1.24381	0.001428	0.0449679	C4	MPEC
D830031N03Rik	0.437547	0.00143664	0.179383	C4	MPEC
Gm10791	1.74264	0.00143917	0.0396313	C4	MPEC
Lif	0.296067	0.00151502	0.180339	C4	MPEC
Itga6	0.282243	0.00152252	0.189958	C4	MPEC
P2rx4	0.36797	0.00152252	0.180513	C4	MPEC
Wwc2	0.409253	0.00152711	0.0591462	C4	MPEC
Mpp7	0.306307	0.00155368	0.116341	C4	MPEC
Spink13	0.440484	0.00155368	0.103788	C4	MPEC
Olfr700	0.792267	0.00155368	0.0958458	C4	MPEC
Egln3	0.346182	0.00156024	0.0554189	C4	MPEC
Ccdc177	0.762449	0.00156155	0.09997	C4	MPEC
Sp5	1.84831	0.0015655	0.0620902	C4	MPEC
2200002D01Rik	0.840257	0.00157208	0.191393	C4	MPEC
Mgat3	0.31079	0.00161871	0.100128	C4	MPEC
Tlk1	0.277807	0.00165545	0.144349	C4	MPEC
Hotairm2	1.65186	0.0016756	0.0536153	C4	MPEC
Mir342	0.488315	0.00173393	0.191739	C4	MPEC
4933406J09Rik	0.504925	0.00173489	0.110026	C4	MPEC
Sfmbt2	0.310269	0.00181336	0.039513	C4	MPEC
Rgmb	0.746035	0.00186066	0.136769	C4	MPEC
Tspan3	0.389069	0.00191015	0.153365	C4	MPEC
Rasgrp4	0.529645	0.00195039	0.102944	C4	MPEC
H2-Eb1	0.46232	0.00197766	0.13711	C4	MPEC
Ntn5	0.805626	0.00199189	0.108777	C4	MPEC
Grk3	0.657437	0.00201428	0.0231142	C4	MPEC
Gm31641	0.58573	0.00201572	0.101796	C4	MPEC
Vtcn1	0.38346	0.00208654	0.0636573	C4	MPEC
En2	0.940841	0.00210122	0.0760801	C4	MPEC
Bcl9	0.479733	0.00210684	0.096513	C4	MPEC
Inpp5a	0.380935	0.00214786	0.125621	C4	MPEC
Lipo4	0.550703	0.00223337	0.0267656	C4	MPEC
Ube2d2b	0.674298	0.00223337	0.0872966	C4	MPEC
Svil	0.392974	0.0022489	0.18223	C4	MPEC
Txnrd3	0.59208	0.00229583	0.0956673	C4	MPEC
Kcnn3	0.545343	0.00230367	0.0499118	C4	MPEC
Phkb	0.431051	0.00231169	0.101721	C4	MPEC
Cybrd1	0.759785	0.00235185	0.0492686	C4	MPEC
Taf4	0.35654	0.00236784	0.135467	C4	MPEC
Acot6	0.918575	0.00238059	0.0848858	C4	MPEC
Chp2	0.502705	0.00238059	0.0733487	C4	MPEC
Npas2	0.662061	0.00240422	0.0621764	C4	MPEC
Farp1	0.323864	0.00241751	0.160433	C4	MPEC
Gm20098	0.347561	0.00242253	0.134956	C4	MPEC
Pacsin1	0.550762	0.00242803	0.106665	C4	MPEC
Mir6413	0.500406	0.00247402	0.128285	C4	MPEC
Hamp2	0.881226	0.00252023	0.0594369	C4	MPEC
Gm10790	0.902946	0.00252748	0.028992	C4	MPEC
Mafb	0.503951	0.00252748	0.117263	C4	MPEC
Pstpip2	0.546808	0.00257953	0.0542445	C4	MPEC
Dnaaf1	0.357288	0.00257953	0.167772	C4	MPEC
Nt5c2	0.323668	0.00270677	0.143892	C4	MPEC
Mir30a	0.974994	0.00271941	0.120277	C4	MPEC
Shc3	0.446928	0.00273238	0.0583126	C4	MPEC
Fam163a	0.737976	0.00273393	0.0638016	C4	MPEC
4732490B19Rik	0.584064	0.0027549	0.108851	C4	MPEC
Prkg1	0.270863	0.00275554	0.229717	C4	MPEC
Hsdl1	0.436054	0.00275554	0.126008	C4	MPEC
Mtss1	0.475351	0.00275774	0.0865432	C4	MPEC
E430016F16Rik	0.282756	0.00278119	0.162627	C4	MPEC
Ppil4	0.352388	0.00279138	0.128529	C4	MPEC
Rbpms2	0.471631	0.00279138	0.0995191	C4	MPEC
Dnmt3aos	0.274757	0.00280665	0.138	C4	MPEC
Fggy	0.400657	0.00280766	0.0946432	C4	MPEC
Nox1	0.767986	0.00280766	0.0339219	C4	MPEC
Padi1	0.525756	0.00282337	0.0787014	C4	MPEC
Scly	0.453121	0.00282971	0.166188	C4	MPEC
Dbh	1.03625	0.00289862	0.0145671	C4	MPEC
Epb41l2	0.508279	0.00298651	0.10585	C4	MPEC
Mpl	1.18941	0.00299017	0.0438277	C4	MPEC
Gfod2	0.359718	0.00299536	0.133918	C4	MPEC
Pygl	0.595393	0.00301999	0.0826353	C4	MPEC
Rmi2	0.30047	0.00313838	0.144493	C4	MPEC
Ramp3	0.453638	0.00322395	0.0806353	C4	MPEC
Ccdc85c	0.441225	0.00322395	0.114297	C4	MPEC
Nrip3	0.645295	0.00326911	0.0835971	C4	MPEC
Psen2	0.26735	0.00328785	0.171964	C4	MPEC
8030474K03Rik	0.311625	0.00328785	0.0597616	C4	MPEC
Armcx2	0.647144	0.00329169	0.0463266	C4	MPEC
Exoc6b	0.26366	0.00332296	0.0751304	C4	MPEC
Gm29687	0.327398	0.00334773	0.0632746	C4	MPEC
Ube2d1	0.366132	0.00336713	0.109846	C4	MPEC
Nrxn3	0.44478	0.00339035	0.193992	C4	MPEC
Sntb2	0.25482	0.00339035	0.152679	C4	MPEC
Tcf7l2	0.48729	0.00340481	0.110082	C4	MPEC
Gm10125	0.361226	0.00343573	0.117178	C4	MPEC
Lnpk	0.281518	0.00344847	0.0782726	C4	MPEC
Cttn	0.513944	0.00349233	0.0818137	C4	MPEC
Mboat1	0.362593	0.00349458	0.115685	C4	MPEC
Ggact	0.36064	0.00349458	0.104152	C4	MPEC
Sestd1	0.538117	0.00351874	0.0562124	C4	MPEC
Rdh1	1.2902	0.00355349	0.0564108	C4	MPEC
Socs5	0.315084	0.00355349	0.119513	C4	MPEC
Ocrl	0.610389	0.00360012	0.0422245	C4	MPEC
Hipk1	0.275322	0.003604	0.188643	C4	MPEC
Gm3336	0.52177	0.00363416	0.135661	C4	MPEC
Mir1953	0.493815	0.00367631	0.304072	C4	MPEC
Prdm11	0.299772	0.00372513	0.0734749	C4	MPEC
Pnoc	1.03476	0.00377752	0.0296052	C4	MPEC
Cldn16	1.34204	0.00384309	0.0212144	C4	MPEC
Mvb12b	0.326717	0.00388706	0.0699058	C4	MPEC
Slc19a3	0.564729	0.00390724	0.019487	C4	MPEC
Dydc2	0.652756	0.00404274	0.0482685	C4	MPEC
Lrrc58	0.416695	0.00406575	0.120679	C4	MPEC
Garem1	0.986604	0.00406575	0.0469298	C4	MPEC
Usp53	0.378831	0.00406575	0.115789	C4	MPEC
Igfbp4	0.75126	0.00410244	0.10108	C4	MPEC
Rab44	0.592158	0.00413412	0.0916052	C4	MPEC
A530050N04Rik	0.903632	0.00422998	0.0842204	C4	MPEC
Gpr55	0.302528	0.00423898	0.173313	C4	MPEC
Lhx2	0.459245	0.00426366	0.0998177	C4	MPEC
Unc5a	0.491976	0.00433889	0.0430842	C4	MPEC
Kel	0.433137	0.00441905	0.0134389	C4	MPEC
Fmo4	0.45091	0.00443419	0.0249119	C4	MPEC
Thrb	0.444947	0.00443419	0.0924147	C4	MPEC
Slc14a2	0.561215	0.00443811	0.0851203	C4	MPEC
Cxcl10	0.533522	0.00445323	0.171487	C4	MPEC
Pard6g	0.55858	0.00445643	0.0537555	C4	MPEC
Rhcg	0.602207	0.00447176	0.0426493	C4	MPEC
Rbfox3	0.536516	0.00449776	0.107048	C4	MPEC
Notch4	0.250618	0.0045271	0.222132	C4	MPEC
Tubb2a-ps2	1.49223	0.00458004	0.0371984	C4	MPEC
Akap6	0.411845	0.00458004	0.0805832	C4	MPEC
Syt13	1.30159	0.004587	0.0367395	C4	MPEC
Fgfbp1	0.301502	0.00459198	0.0772826	C4	MPEC
A530016L24Rik	1.15815	0.00462342	0.0268878	C4	MPEC
Mir6481	0.449773	0.0046903	0.0507214	C4	MPEC
Tnfrsf19	0.875015	0.00472488	0.0464648	C4	MPEC
Itga7	0.648724	0.00479536	0.0711422	C4	MPEC
Esyt2	0.272186	0.00485984	0.178627	C4	MPEC
B020018J22Rik	1.23758	0.00496565	0.0380682	C4	MPEC
Kcnh8	0.367641	0.00499358	0.0367455	C4	MPEC
Fgfr1op	0.740497	0.00502273	0.100477	C4	MPEC
4930578N18Rik	0.62262	0.00502294	0.0321563	C4	MPEC
Dlgap1	0.488572	0.00502294	0.104519	C4	MPEC
Casc1	0.33105	0.0050291	0.142056	C4	MPEC
Cdk20	0.410748	0.00506402	0.11091	C4	MPEC
Vmn2r95	0.939837	0.00511177	0.0334089	C4	MPEC
Cdon	0.291126	0.00515871	0.133485	C4	MPEC
2900005J15Rik	0.582216	0.00517503	0.13004	C4	MPEC
Epb41l4b	0.91635	0.00519759	0.046545	C4	MPEC
F2rl1	0.333258	0.0052296	0.162645	C4	MPEC
Tgif2	0.409267	0.00525342	0.120387	C4	MPEC
Adam33	0.669487	0.00528244	0.0400942	C4	MPEC
Slc30a3	0.460423	0.00528244	0.12114	C4	MPEC
D630033O11Rik	1.28369	0.00528822	0.021982	C4	MPEC
Slc16a9	0.665876	0.00544022	0.0109078	C4	MPEC
Arg2	0.652452	0.00544032	0.0573808	C4	MPEC
Zfp536	1.24814	0.00551463	0.0666452	C4	MPEC
Btnl6	0.583651	0.00552084	0.027523	C4	MPEC
Adra2c	0.881576	0.00552477	0.0786814	C4	MPEC
Mir151	1.02846	0.00552761	0.0836213	C4	MPEC
Shb	0.513546	0.00552761	0.0807375	C4	MPEC
Zfp423	0.923077	0.00560905	0.0315792	C4	MPEC
Rtn4rl2	0.624909	0.00561172	0.097978	C4	MPEC
Lrrc4	0.541563	0.00563035	0.100758	C4	MPEC
Rtp4	0.395933	0.00569189	0.10834	C4	MPEC
Tctex1d1	0.425403	0.00571977	0.0972025	C4	MPEC
Scamp1	0.830913	0.00573215	0.0449479	C4	MPEC
Actn2	0.326442	0.00580338	0.0638839	C4	MPEC
Mal	0.81509	0.00586151	0.0406032	C4	MPEC
Serpina12	0.383135	0.00586716	0.139421	C4	MPEC
Uggt2	0.331327	0.00586716	0.0781744	C4	MPEC
Hpca	0.354741	0.00589756	0.0654228	C4	MPEC
Carmil1	0.447172	0.00592839	0.046984	C4	MPEC
Casz1	0.44997	0.00592839	0.0838417	C4	MPEC
Ahr	0.586293	0.00602717	0.0841522	C4	MPEC
Ctnna1	0.363647	0.00603514	0.0457634	C4	MPEC
Myct1	0.60236	0.0061321	0.0497875	C4	MPEC
4930524B15Rik	0.760633	0.00613296	0.061503	C4	MPEC
4930594M22Rik	0.568916	0.00613296	0.107603	C4	MPEC
Fam91a1	0.517015	0.00617686	0.116375	C4	MPEC
4930417O13Rik	0.362641	0.00618188	0.17697	C4	MPEC
Ostn	0.496253	0.00621308	0.0705612	C4	MPEC
Lta	0.314075	0.00625097	0.242593	C4	MPEC
Pou4f1	0.310732	0.00625304	0.0951603	C4	MPEC
Ihh	1.07234	0.00626532	0.0239398	C4	MPEC
Cnksr3	0.637006	0.006343	0.0245912	C4	MPEC
Ctsf	0.65686	0.006343	0.0299279	C4	MPEC
Cyp4x1	0.574262	0.00644294	0.0147174	C4	MPEC
Rbm28	0.367901	0.00663179	0.103168	C4	MPEC
Ralgps2	0.387001	0.00666946	0.0845391	C4	MPEC
Cd55	0.357577	0.00667697	0.112463	C4	MPEC
Rnf222	1.11205	0.00667819	0.0354509	C4	MPEC
Pabpc2	0.499073	0.00669928	0.0587233	C4	MPEC
Zfp879	0.56851	0.00677617	0.0606934	C4	MPEC
Gm16863	0.969652	0.00687895	0.0302645	C4	MPEC
4930568G15Rik	0.489513	0.00689121	0.0609218	C4	MPEC
Tsc22d1	0.380757	0.00690051	0.0746594	C4	MPEC
Prim2	0.305182	0.00692701	0.102681	C4	MPEC
Vmn2r90	0.526454	0.00694331	0.036972	C4	MPEC
Slc6a18	0.813528	0.00694824	0.0340922	C4	MPEC
Ikbke	0.399234	0.00697606	0.144062	C4	MPEC
Gtsf1l	0.374855	0.00700518	0.139317	C4	MPEC
Crb2	0.30395	0.00701348	0.0540421	C4	MPEC
Vmn2r98	0.512182	0.0070569	0.0299198	C4	MPEC
Adgrf1	0.918378	0.00708797	0.031517	C4	MPEC
Cd69	0.279567	0.007098	0.303375	C4	MPEC
Tnfrsf11a	0.71905	0.00713838	0.0500862	C4	MPEC
Mir205	0.290753	0.00713838	0.0963567	C4	MPEC
Lmtk2	0.350063	0.00719432	0.109234	C4	MPEC
Tenm4	1.0449	0.00723755	0.15391	C4	MPEC
Cldn13	1.00973	0.00726363	0.0753708	C4	MPEC
Polr3e	0.309065	0.00726858	0.115557	C4	MPEC
Stx3	0.421217	0.00727181	0.0520381	C4	MPEC
Zfp1	0.321081	0.00728592	0.107976	C4	MPEC
Dio2	1.18133	0.00735432	0.0660199	C4	MPEC
Halr1	1.02021	0.00745558	0.035497	C4	MPEC
Dlec1	0.498146	0.00767996	0.0832324	C4	MPEC
Cacna1d	0.38804	0.00778035	0.128136	C4	MPEC
1700019D03Rik	0.63752	0.00779193	0.0488919	C4	MPEC
Glp2r	1.12475	0.00780213	0.046485	C4	MPEC
Cdkl2	0.317353	0.00791669	0.102936	C4	MPEC
Ank3	0.439165	0.00797202	0.068475	C4	MPEC
Htt	0.3189	0.00798331	0.112176	C4	MPEC
Tnks	0.349393	0.00803553	0.111341	C4	MPEC
Olfr155	1.16977	0.00804561	0.0644889	C4	MPEC
Erap1	0.334368	0.00817009	0.0861042	C4	MPEC
Sorbs2os	1.25157	0.00817009	0.0212104	C4	MPEC
Rnf122	0.375534	0.00822588	0.0964888	C4	MPEC
Gm11545	0.619657	0.00830909	0.0447034	C4	MPEC
Ltk	0.483589	0.0083142	0.0868257	C4	MPEC
Rspry1	0.270348	0.0083142	0.119381	C4	MPEC
Pabpc4	0.445848	0.00832556	0.0919539	C4	MPEC
Cbfa2t3	0.365035	0.0084314	0.138182	C4	MPEC
Anks6	0.671307	0.00850609	0.0527956	C4	MPEC
Tbc1d30	0.367318	0.00851989	0.108768	C4	MPEC
Upk3a	0.435234	0.00867602	0.0725811	C4	MPEC
Ntrk3	0.596772	0.008758	0.0863187	C4	MPEC
Mstn	0.885953	0.00880372	0.0481703	C4	MPEC
Tdg	0.307581	0.00883902	0.111337	C4	MPEC
Myo3b	0.324568	0.00901366	0.108238	C4	MPEC
Igsf23	0.282881	0.00905242	0.209688	C4	MPEC
Dennd2d	0.289522	0.0090705	0.205631	C4	MPEC
Serpina4-ps1	0.402205	0.00909215	0.140761	C4	MPEC
Dytn	0.83529	0.00918842	0.0217836	C4	MPEC
Mfsd6	0.287293	0.00922653	0.0994089	C4	MPEC
Mfap5	0.377354	0.00922653	0.127667	C4	MPEC
Syne2	0.259138	0.00932469	0.105403	C4	MPEC
1110002J07Rik	0.333216	0.00938972	0.108108	C4	MPEC
Cyp3a13	0.824185	0.00956483	0.019024	C4	MPEC
Acat3	0.508062	0.00958387	0.0461704	C4	MPEC
Sorbs2	1.32758	0.00959007	0.0563927	C4	MPEC
Fndc3b	0.34074	0.00963062	0.0649839	C4	MPEC
Fscn3	0.272566	0.00974377	0.128517	C4	MPEC
Rdh9	1.14884	0.00981335	0.0356593	C4	MPEC
Prr15	1.85002	0.00982498	0.0218637	C4	MPEC
BC051142	0.437233	0.00983967	0.0477836	C4	MPEC
Prrt4	0.461169	0.00984982	0.148054	C4	MPEC
Gpatch8	0.327617	0.00987391	0.105695	C4	MPEC
Adamtsl2	0.842916	0.00987391	0.0250381	C4	MPEC
Cd101	0.250402	0.00987391	0.141385	C4	MPEC
Ush1c	1.38684	0.00987391	0.0234328	C4	MPEC
Tmem108	0.474812	0.0099528	0.0484469	C4	MPEC
9330188P03Rik	1.10925	0.0102399	0.0493687	C4	MPEC
Rph3a	0.380894	0.0103446	0.0416553	C4	MPEC
Htra4	0.603031	0.0103446	0.0803668	C4	MPEC
Dpp6	0.502123	0.010388	0.0375952	C4	MPEC
Mir129-1	0.760558	0.010388	0.146537	C4	MPEC
Lrfn2	1.05947	0.0104845	0.031519	C4	MPEC
Slc16a12	0.646155	0.0105325	0.050453	C4	MPEC
Fam210a	0.369532	0.0108369	0.0939197	C4	MPEC
Olfr1371	0.466981	0.0109521	0.1298	C4	MPEC
Mdga1	0.370834	0.0117134	0.075503	C4	MPEC
Sh3pxd2a	0.399415	0.0118265	0.0907374	C4	MPEC
4931403G20Rik	0.845367	0.0120404	0.0402305	C4	MPEC
Slc25a13	0.463147	0.01225	0.086445	C4	MPEC
B230303A05Rik	0.257534	0.0125719	0.0403346	C4	MPEC
Sdf4	0.311551	0.012573	0.133391	C4	MPEC
Masp1	0.524701	0.0127767	0.0241303	C4	MPEC
Cecr2	0.571878	0.0130016	0.042507	C4	MPEC
Prelid2	0.350577	0.0130023	0.0492365	C4	MPEC
Unc80	0.545789	0.0130054	0.0365551	C4	MPEC
Adgrl2	0.525789	0.0130396	0.0507415	C4	MPEC
Smad6	0.534935	0.0130556	0.0868536	C4	MPEC
Kcnk12	0.661633	0.0130852	0.0288196	C4	MPEC
Mef2c	0.580506	0.0130934	0.0739299	C4	MPEC
Ccdc91	0.560602	0.0131228	0.0748938	C4	MPEC
Lrrc2	0.429591	0.0131449	0.0608638	C4	MPEC
Lrp4	0.545798	0.013183	0.0351423	C4	MPEC
Acvr1b	0.453791	0.0133499	0.113545	C4	MPEC
Grp	0.468979	0.0135566	0.0364369	C4	MPEC
Rab4a	0.475644	0.0135995	0.0652865	C4	MPEC
Mir5618	0.681776	0.0135995	0.191793	C4	MPEC
Ttc3	0.254339	0.0137184	0.0792764	C4	MPEC
Trim9	0.686466	0.0138955	0.048946	C4	MPEC
Map4k3	0.386407	0.013903	0.088521	C4	MPEC
Fcna	1.61834	0.0139239	0.0499299	C4	MPEC
Ica1l	0.425573	0.0140168	0.0726614	C4	MPEC
Mov10	0.315667	0.0140481	0.116271	C4	MPEC
App	0.848761	0.0142348	0.056521	C4	MPEC
Adcy1	0.309931	0.0142418	0.04898	C4	MPEC
Rps4l	0.813753	0.0142455	0.0552525	C4	MPEC
Rnf141	0.398381	0.0142543	0.130743	C4	MPEC
Dtwd1	0.465748	0.0142804	0.107228	C4	MPEC
Slc46a1	0.795868	0.0143023	0.0815811	C4	MPEC
Rflnb	0.41371	0.0143739	0.0848617	C4	MPEC
Wdfy2	0.262339	0.0143739	0.1862	C4	MPEC
Mast1	0.379759	0.0143739	0.0955433	C4	MPEC
Slc5a4a	0.724003	0.0144147	0.0141062	C4	MPEC
Rnmt	0.345831	0.0144147	0.0951522	C4	MPEC
Mir6415	0.252792	0.0144178	0.181278	C4	MPEC
Gm12709	0.352438	0.0144254	0.0908839	C4	MPEC
Acsl3	0.59163	0.0144573	0.0368417	C4	MPEC
Erich1	0.290826	0.0145402	0.0735331	C4	MPEC
Gm853	0.541655	0.0145711	0.0221082	C4	MPEC
Pcdh7	0.450805	0.014626	0.0749659	C4	MPEC
Atxn2l	0.268134	0.0147088	0.186152	C4	MPEC
Chaf1b	0.285073	0.0147094	0.136896	C4	MPEC
Gramd1c	0.380094	0.014713	0.0545992	C4	MPEC
Zfp106	0.253116	0.0149123	0.0719738	C4	MPEC
Olfr547	0.591277	0.0149123	0.179902	C4	MPEC
Syde1	0.419167	0.0149857	0.0369479	C4	MPEC
Kctd19	0.988791	0.0150124	0.0291844	C4	MPEC
Bhlhe41	0.532064	0.0151103	0.0398778	C4	MPEC
Meox1	0.587235	0.0152926	0.0730341	C4	MPEC
Olfr9	0.556608	0.0153635	0.101956	C4	MPEC
Riok1	0.276345	0.0153635	0.117433	C4	MPEC
Mettl9	0.355094	0.0156764	0.125034	C4	MPEC
Dcbld1	0.662379	0.015742	0.0359178	C4	MPEC
Medag	0.922564	0.0157546	0.0474048	C4	MPEC
2810433D01Rik	0.699238	0.0158015	0.0273767	C4	MPEC
Kcnj6	0.637939	0.0158015	0.0554288	C4	MPEC
Klf4	0.251501	0.0158015	0.217124	C4	MPEC
Pcbp3	0.362773	0.0158262	0.0606654	C4	MPEC
Cap2	0.455287	0.0158925	0.0471323	C4	MPEC
Kcnh2	0.328888	0.01596	0.103485	C4	MPEC
Polr3b	0.250024	0.0159905	0.0975233	C4	MPEC
Slc41a3	0.502984	0.0163381	0.0718136	C4	MPEC
Ankrd29	0.493379	0.0164158	0.0424129	C4	MPEC
Tmprss11e	0.688877	0.0165511	0.0178457	C4	MPEC
Gm13003	0.64235	0.016773	0.0664749	C4	MPEC
Spaca7	0.92447	0.0167972	0.0282425	C4	MPEC
Ubtd2	0.267807	0.0169351	0.101914	C4	MPEC
Gimap6	0.326853	0.0169351	0.262711	C4	MPEC
Htr6	1.09529	0.0171314	0.0418638	C4	MPEC
Scn4a	0.280231	0.0171401	0.0601042	C4	MPEC
Dgcr6	0.496104	0.0172315	0.0600541	C4	MPEC
Ablim3	0.695734	0.0177999	0.0400401	C4	MPEC
Pex6	0.312308	0.0178762	0.115809	C4	MPEC
Syt2	0.404003	0.0179752	0.0313647	C4	MPEC
Clint1	0.252379	0.0180353	0.117068	C4	MPEC
Ugt1a9	0.868834	0.0181871	0.0406272	C4	MPEC
Adgrd1	0.762919	0.0182535	0.05098	C4	MPEC
Mir378b	0.597754	0.0182787	0.0906413	C4	MPEC
3632454L22Rik	1.19238	0.0185546	0.0141924	C4	MPEC
Mospd4	0.795321	0.0187318	0.0965151	C4	MPEC
Treh	0.324863	0.0188223	0.0634689	C4	MPEC
1700030C10Rik	0.666925	0.0188266	0.0358276	C4	MPEC
Nbl1	0.879049	0.0188266	0.0605912	C4	MPEC
Trip12	0.263161	0.0189962	0.112233	C4	MPEC
Lyzl4os	1.03527	0.0192553	0.0262144	C4	MPEC
Slc35b2	0.294304	0.0193584	0.194635	C4	MPEC
Dlx1	0.762831	0.0193584	0.105411	C4	MPEC
Atp6v1fnb	0.394735	0.0193584	0.275433	C4	MPEC
A630095N17Rik	0.294811	0.0193997	0.172772	C4	MPEC
Nhsl1	0.77303	0.0195502	0.0331443	C4	MPEC
Nr2e1	0.548953	0.0195502	0.0359859	C4	MPEC
Mif	0.355387	0.0195502	0.297323	C4	MPEC
D630010B17Rik	1.1919	0.0195562	0.0589519	C4	MPEC
Mfsd4b2	0.626353	0.0195748	0.0458176	C4	MPEC
Mmadhc	0.28634	0.0196629	0.0851082	C4	MPEC
A1cf	0.768294	0.0198144	0.0306613	C4	MPEC
Tlr3	1.56807	0.0198864	0.0292045	C4	MPEC
She	0.494828	0.0198927	0.0722004	C4	MPEC
Hemgn	0.278348	0.0198927	0.0842084	C4	MPEC
Atp2c2	0.602283	0.0199403	0.0441583	C4	MPEC
Qtrt1	0.342392	0.0202822	0.169469	C4	MPEC
Cfap100	0.766001	0.0203785	0.0452746	C4	MPEC
Osbpl10	0.607265	0.020398	0.0491683	C4	MPEC
Atl2	0.259074	0.020625	0.0976814	C4	MPEC
Art3	0.296235	0.0206616	0.106934	C4	MPEC
Sectm1b	0.670546	0.0207833	0.0705932	C4	MPEC
Esyt3	0.712972	0.0208967	0.0134048	C4	MPEC
1110036E04Rik	0.651089	0.0209061	0.06501	C4	MPEC
Sox1ot	1.46834	0.0209509	0.0216152	C4	MPEC
Ap1m2	0.341848	0.0210031	0.0856412	C4	MPEC
Nwd2	0.811252	0.0212184	0.0302725	C4	MPEC
H2-Ob	0.444907	0.0212267	0.168104	C4	MPEC
Rtl8c	0.933879	0.0212267	0.0873388	C4	MPEC
Olfr763	0.521139	0.0212402	0.0475911	C4	MPEC
Tbx15	0.329789	0.0212504	0.027507	C4	MPEC
Mir684-2	0.478752	0.0212504	0.111076	C4	MPEC
Olfr430	0.803871	0.0214706	0.0223166	C4	MPEC
Arhgap5	0.360227	0.0214706	0.0679758	C4	MPEC
2010016I18Rik	0.322295	0.0215544	0.287777	C4	MPEC
Tenm3	0.293271	0.0217153	0.040531	C4	MPEC
Vmn1r87	2.70062	0.0217864	0.0197875	C4	MPEC
Reep1	0.480832	0.0218443	0.0381463	C4	MPEC
Hif3a	0.534854	0.0218443	0.0644009	C4	MPEC
Akip1	0.454191	0.0219511	0.126641	C4	MPEC
H2-Aa	0.536992	0.0219565	0.113581	C4	MPEC
Vmn2r83	0.479037	0.0220057	0.0171984	C4	MPEC
Fsip1	0.673755	0.0222064	0.0375931	C4	MPEC
Aqp3	0.710031	0.0223672	0.100553	C4	MPEC
Tnni1	0.824832	0.022601	0.0627435	C4	MPEC
Lbx2	0.329482	0.0226854	0.103581	C4	MPEC
Drp2	1.14598	0.022733	0.0181823	C4	MPEC
Fbxw8	0.274047	0.0227598	0.0838839	C4	MPEC
Lrrn2	0.477955	0.0228445	0.014996	C4	MPEC
Synm	1.11975	0.02292	0.0350942	C4	MPEC
Obox5	1.60315	0.0229917	0.00697595	C4	MPEC
Spon1	0.610093	0.023121	0.0691142	C4	MPEC
Slamf6	0.261145	0.023178	0.141134	C4	MPEC
Selenbp1	0.470063	0.0232641	0.0555711	C4	MPEC
Phactr2	0.419899	0.0235152	0.0800882	C4	MPEC
Dppa2	1.13446	0.0237371	0.0110601	C4	MPEC
Ttc39a	0.660988	0.0238017	0.0494829	C4	MPEC
Osbpl6	0.622429	0.023816	0.0463227	C4	MPEC
Mir30c-1	2.00094	0.023816	0.0439019	C4	MPEC
Xkrx	2.33728	0.0239891	0.0393246	C4	MPEC
Capn1	0.291576	0.0241527	0.105052	C4	MPEC
Gcc1	0.260158	0.024212	0.185711	C4	MPEC
Tfdp1	0.398886	0.0243337	0.0666773	C4	MPEC
Gm4841	2.30879	0.0244948	0.0283327	C4	MPEC
Adcy6	0.459941	0.0245101	0.0580401	C4	MPEC
Prickle1	0.394235	0.0245414	0.0802605	C4	MPEC
Dnmbp	0.394019	0.0246259	0.0968216	C4	MPEC
Ace	0.629906	0.0246868	0.028489	C4	MPEC
Adam6b	0.520982	0.0247975	0.0826554	C4	MPEC
BB031773	0.840876	0.0247975	0.0444068	C4	MPEC
Prtg	0.397955	0.0247975	0.0520361	C4	MPEC
Rsph14	0.294791	0.0249445	0.0514248	C4	MPEC
Gm17634	0.445597	0.0249512	0.0431642	C4	MPEC
Scg3	0.640591	0.025081	0.0676272	C4	MPEC
9130019P16Rik	1.25958	0.0251956	0.0241383	C4	MPEC
Gm4858	0.734209	0.0252047	0.00738876	C4	MPEC
Pars2	0.434251	0.0252047	0.136351	C4	MPEC
Sec1	0.578861	0.0252047	0.0844769	C4	MPEC
Ptprh	0.408032	0.0254031	0.047499	C4	MPEC
Sec22a	0.344994	0.025445	0.0674309	C4	MPEC
Mettl22	0.451471	0.0255034	0.0939378	C4	MPEC
Mir378c	0.836808	0.025524	0.0358216	C4	MPEC
Kcp	0.45829	0.0255799	0.0902425	C4	MPEC
Upf2	0.256313	0.025598	0.0731924	C4	MPEC
Decr2	0.600732	0.0256116	0.102932	C4	MPEC
Hrct1	1.33158	0.0256831	0.0326092	C4	MPEC
5031439G07Rik	0.334704	0.0260696	0.0596853	C4	MPEC
2510009E07Rik	0.814033	0.0260978	0.0304008	C4	MPEC
Umodl1	0.501989	0.0261126	0.0671744	C4	MPEC
Ctdspl	0.604543	0.0261126	0.0477856	C4	MPEC
Ttc36	0.48673	0.0262116	0.122888	C4	MPEC
Tsen15	0.291096	0.0262639	0.0530701	C4	MPEC
Ear7	0.984747	0.0264097	0.0299399	C4	MPEC
Pdyn	1.16664	0.0264374	0.0387636	C4	MPEC
Stra8	0.593071	0.0265328	0.0449559	C4	MPEC
Ank1	0.731329	0.0265328	0.0478417	C4	MPEC
Dlg3	0.484519	0.0266764	0.0666433	C4	MPEC
L3mbtl2	0.297806	0.0266809	0.102237	C4	MPEC
Tert	0.598105	0.0269389	0.0685851	C4	MPEC
Kcnmb4os2	0.395845	0.0272287	0.158209	C4	MPEC
Ubqln1	0.28693	0.0273234	0.0878899	C4	MPEC
Arf5	0.266142	0.0274542	0.213445	C4	MPEC
Prdm8	0.450405	0.0277284	0.112571	C4	MPEC
Adcy2	0.72163	0.0277648	0.0334108	C4	MPEC
4930546C10Rik	0.417673	0.0278565	0.01904	C4	MPEC
Ift172	0.25183	0.0280946	0.0816353	C4	MPEC
Calr	0.291777	0.0281043	0.220427	C4	MPEC
Efcab3	0.894241	0.0281339	0.0336914	C4	MPEC
Asah2	0.403442	0.0281339	0.0552945	C4	MPEC
Kras	0.284326	0.0282088	0.0895853	C4	MPEC
Dmrtb1	0.718384	0.0283395	0.0528337	C4	MPEC
Srfbp1	0.403749	0.0283856	0.103691	C4	MPEC
4930524O05Rik	0.513676	0.0284077	0.0707554	C4	MPEC
Ube4a	0.284776	0.0284235	0.0875612	C4	MPEC
Mir3103	0.346627	0.0286757	0.090503	C4	MPEC
Nmnat3	0.305907	0.0286757	0.0817114	C4	MPEC
Olfr459	0.801942	0.0287019	0.0332986	C4	MPEC
Pldi	2.6976	0.0287698	0.0146252	C4	MPEC
Mir1249	0.336797	0.0289339	0.0767174	C4	MPEC
Mir7212	0.864989	0.0290647	0.07505	C4	MPEC
Ttll9	0.855701	0.0291268	0.0319539	C4	MPEC
Foxs1	0.799761	0.0292654	0.0466372	C4	MPEC
Guca2b	0.501046	0.029449	0.0255551	C4	MPEC
Thsd4	0.516841	0.0295611	0.0491082	C4	MPEC
C130021I20Rik	0.988163	0.0296314	0.0318457	C4	MPEC
Glp1r	0.74129	0.0297801	0.0469859	C4	MPEC
Akap12	0.30885	0.0299395	0.0913687	C4	MPEC
Ypel2	0.381057	0.0299854	0.0697254	C4	MPEC
Etfrf1	0.323048	0.0300214	0.174776	C4	MPEC
Btla	0.255681	0.0300723	0.0978137	C4	MPEC
Slpi	0.683535	0.0303795	0.0562746	C4	MPEC
A930031H19Rik	0.529131	0.0306526	0.0186733	C4	MPEC
Sirpa	0.715844	0.0307634	0.00795393	C4	MPEC
4933400A11Rik	0.583804	0.0307634	0.0273628	C4	MPEC
Nr3c2	0.531437	0.0307972	0.0435952	C4	MPEC
Slc45a4	0.50043	0.0309494	0.0685171	C4	MPEC
Slc35d3	0.491128	0.0310487	0.103056	C4	MPEC
Jhy	0.918156	0.0314999	0.0310681	C4	MPEC
H2-M9	1.55495	0.0315057	0.020501	C4	MPEC
Efhc1	0.473505	0.0316945	0.0347093	C4	MPEC
Rufy2	0.262298	0.0317709	0.0903888	C4	MPEC
Osbpl11	0.27469	0.0318166	0.085984	C4	MPEC
Syde2	0.645514	0.031878	0.0536093	C4	MPEC
Abcg5	1.34316	0.0323014	0.0254369	C4	MPEC
1700011L22Rik	0.922697	0.0324494	0.0406994	C4	MPEC
H2-Ab1	0.402097	0.032618	0.126098	C4	MPEC
Pcsk9	0.894166	0.032618	0.0554349	C4	MPEC
Cebpa	0.414216	0.032646	0.0928817	C4	MPEC
Kntc1	0.370546	0.0327035	0.118004	C4	MPEC
Olfr658	1.15873	0.0327405	0.0409899	C4	MPEC
Mmp20	0.347827	0.0327405	0.00997192	C4	MPEC
Litaf	0.636875	0.0328374	0.0615591	C4	MPEC
Dnase2a	0.341109	0.0328381	0.222367	C4	MPEC
LOC102632231	0.327743	0.0329007	0.0832686	C4	MPEC
Tll2	0.538075	0.0329007	0.0467135	C4	MPEC
Fndc4	0.381524	0.0330466	0.1389	C4	MPEC
Saraf	0.260313	0.0330692	0.237729	C4	MPEC
4921517D22Rik	0.873542	0.0333479	0.0552124	C4	MPEC
Cacnb2	0.660107	0.0333479	0.0677113	C4	MPEC
Myb	0.276315	0.0335408	0.118044	C4	MPEC
Gm13483	0.312531	0.0335408	0.0589539	C4	MPEC
Diras2	0.612421	0.0338601	0.0100741	C4	MPEC
Sh3pxd2b	0.416775	0.0339411	0.0447075	C4	MPEC
Nr5a2	0.775813	0.0342397	0.0212405	C4	MPEC
Tmod2	0.753492	0.0344784	0.0364569	C4	MPEC
1700018A04Rik	0.616185	0.0346697	0.0226453	C4	MPEC
0610031O16Rik	0.891029	0.0347077	0.0358136	C4	MPEC
Eno4	0.458603	0.0347147	0.0532084	C4	MPEC
0610043K17Rik	0.365398	0.034765	0.0904128	C4	MPEC
Mir6982	0.606343	0.034979	0.039545	C4	MPEC
Kif3a	0.391736	0.0353021	0.0581424	C4	MPEC
Slc5a4b	0.739262	0.0353312	0.0225651	C4	MPEC
Kcnmb4	0.374526	0.0353312	0.0622486	C4	MPEC
Olfr444	0.589903	0.0353452	0.0121984	C4	MPEC
Rcan2	0.779055	0.0357064	0.0323566	C4	MPEC
Slc17a4	1.78231	0.0359928	0.0300301	C4	MPEC
Jag2	0.26799	0.0360362	0.0608377	C4	MPEC
Tnfrsf10b	0.426327	0.0361202	0.114272	C4	MPEC
Trim66	0.847955	0.0362666	0.0253707	C4	MPEC
Krt24	0.630707	0.036476	0.0633748	C4	MPEC
Olfr1441	1.44966	0.0364985	0.0406834	C4	MPEC
Atp1b4	0.391688	0.0365342	0.0197996	C4	MPEC
Map9	0.30963	0.036537	0.0693646	C4	MPEC
Tmem266	0.340308	0.0367199	0.0759397	C4	MPEC
B630019K06Rik	0.728174	0.0368249	0.0560561	C4	MPEC
Map4k5	0.504298	0.037024	0.0783267	C4	MPEC
Mir6941	0.764919	0.037024	0.0996053	C4	MPEC
Abhd16b	0.591948	0.037024	0.0918656	C4	MPEC
Rtl8a	0.397501	0.0370355	0.0365812	C4	MPEC
F830208F22Rik	0.494702	0.0370959	0.0607135	C4	MPEC
Fam178b	0.489139	0.0371774	0.0583086	C4	MPEC
Slc4a9	0.47338	0.0371774	0.0538457	C4	MPEC
Otof	0.396988	0.0372249	0.00917832	C4	MPEC
Optn	0.503522	0.0372443	0.0480882	C4	MPEC
Gm5538	0.517699	0.0373946	0.0270421	C4	MPEC
8430422H06Rik	1.32673	0.0375332	0.0257295	C4	MPEC
4930552P12Rik	0.758729	0.0375615	0.0373748	C4	MPEC
Rsad2	0.323937	0.0377705	0.0791805	C4	MPEC
G630016G05Rik	0.688207	0.0378447	0.0456292	C4	MPEC
Cdk15	0.624943	0.0380157	0.0279158	C4	MPEC
Lpar5	0.278967	0.0380157	0.162313	C4	MPEC
Nxf2	0.714434	0.0380451	0.0327676	C4	MPEC
F630028O10Rik	0.520881	0.0380643	0.0265631	C4	MPEC
Kcnj15	0.66549	0.0381374	0.056984	C4	MPEC
Olfr521	0.578377	0.0381374	0.0267615	C4	MPEC
Mir6349	0.430766	0.0381553	0.0795772	C4	MPEC
Hadhb	0.31713	0.0383745	0.0844048	C4	MPEC
Tmtc1	0.501518	0.0383745	0.0468036	C4	MPEC
Myrfl	0.449104	0.038616	0.0340602	C4	MPEC
Leprotl1	0.266134	0.0387989	0.232028	C4	MPEC
H2-DMb1	0.827639	0.0388472	0.0491743	C4	MPEC
Defb25	0.548969	0.0388472	0.0224709	C4	MPEC
Ttc39aos1	0.521964	0.0388472	0.0321122	C4	MPEC
Ugt1a10	0.762378	0.0396082	0.0417394	C4	MPEC
Dhrs2	0.550503	0.0396804	0.0385531	C4	MPEC
Olfr652	0.74861	0.0397166	0.0314188	C4	MPEC
Tbx19	0.506813	0.0397301	0.0302564	C4	MPEC
Trpm8	0.792899	0.0398509	0.0133988	C4	MPEC
Ddx4	0.643604	0.0398588	0.0213928	C4	MPEC
Sash1	0.709555	0.0400986	0.0235672	C4	MPEC
Slc9b2	0.740319	0.0401309	0.0374188	C4	MPEC
Sox6	0.374283	0.0401322	0.0883588	C4	MPEC
Slitrk2	1.09717	0.0402358	0.0134369	C4	MPEC
Pctp	0.687777	0.0403029	0.0544249	C4	MPEC
Enpep	0.533123	0.0403029	0.0288858	C4	MPEC
2900055J20Rik	0.251558	0.0403721	0.0149519	C4	MPEC
Smyd4	0.302132	0.0403739	0.08899	C4	MPEC
Tspan6	0.733124	0.0405577	0.0445091	C4	MPEC
Sik1	0.258134	0.0410177	0.23105	C4	MPEC
Rnf39	0.449297	0.0411074	0.195914	C4	MPEC
Dcp2	0.421182	0.0414116	0.0689639	C4	MPEC
Pax5	0.366418	0.0414116	0.0422064	C4	MPEC
4930467D21Rik	0.823527	0.0415857	0.0447476	C4	MPEC
Pgbd5	0.335985	0.0421182	0.0415652	C4	MPEC
Col26a1	0.746005	0.0422255	0.0368697	C4	MPEC
Capsl	0.25436	0.042774	0.0302745	C4	MPEC
Serping1	0.44562	0.043017	0.0785553	C4	MPEC
Bmf	0.322088	0.043017	0.107389	C4	MPEC
Nr2f1	0.562818	0.0431	0.0367455	C4	MPEC
Cyp4f15	0.722644	0.0431	0.0313948	C4	MPEC
Ctdsp2	0.305967	0.0431631	0.0832003	C4	MPEC
P4htm	0.265969	0.0431728	0.0858397	C4	MPEC
2700054A10Rik	1.38024	0.0432026	0.0127896	C4	MPEC
Traf3ip2	0.29463	0.0434162	0.115383	C4	MPEC
4930564C03Rik	0.37422	0.0436469	0.040479	C4	MPEC
Agap1	1.00978	0.0436763	0.0642144	C4	MPEC
Ankrd34b	0.548103	0.0439959	0.0240982	C4	MPEC
Mir6981	0.835497	0.0441495	0.114044	C4	MPEC
Baiap2l2	0.388724	0.0442812	0.0644789	C4	MPEC
Trpv5	0.800989	0.0443747	0.0204689	C4	MPEC
Tpsab1	1.4099	0.0447504	0.0381783	C4	MPEC
Zfp365	0.553919	0.0448829	0.0501743	C4	MPEC
Plcg2	0.259517	0.0448916	0.0692766	C4	MPEC
Gca	0.307974	0.0451651	0.0500019	C4	MPEC
Unc13b	0.522893	0.0456069	0.0594409	C4	MPEC
Dock6	0.464735	0.0457795	0.0564529	C4	MPEC
Pcdh1	0.423372	0.0459412	0.0694529	C4	MPEC
8030443G20Rik	0.550147	0.0459412	0.0251924	C4	MPEC
Slc10a2	1.1673	0.0460245	0.0201543	C4	MPEC
Mapk11	0.311986	0.0464446	0.0960242	C4	MPEC
Prss22	0.339656	0.0464446	0.0762125	C4	MPEC
Bbs1	0.540687	0.0464446	0.0455231	C4	MPEC
Cntnap2	0.297555	0.0464446	0.102689	C4	MPEC
Clec4g	1.30358	0.0464446	0.0617555	C4	MPEC
Dynlt3	0.721948	0.0464446	0.0602946	C4	MPEC
Olfr71	0.924441	0.0465653	0.0329739	C4	MPEC
Ppm1e	0.397453	0.047186	0.0430901	C4	MPEC
Olfr1362	1.17555	0.0472703	0.0552225	C4	MPEC
Chrnb4	0.282224	0.047328	0.0418176	C4	MPEC
Gm20597	0.516065	0.0474034	0.0503046	C4	MPEC
1700029M20Rik	0.262327	0.047712	0.0725249	C4	MPEC
Ddx46	0.268537	0.0484004	0.0826634	C4	MPEC
Ces2d-ps	1.64518	0.0484858	0.00536873	C4	MPEC
Fam162b	0.397204	0.0486099	0.0312685	C4	MPEC
Ciita	0.363372	0.0487176	0.0249239	C4	MPEC
Mapk8ip3	0.25426	0.0487921	0.121298	C4	MPEC
Gm14725	0.691572	0.0488758	0.0127495	C4	MPEC
Lrrc1	0.441195	0.048963	0.0947996	C4	MPEC
Flt3	0.752878	0.0493953	0.0395672	C4	MPEC
Mir670	0.415674	0.0493972	0.050014	C4	MPEC
Foxf2	0.399633	0.0496662	0.0186553	C4	MPEC
Mrpl14	0.306406	0.0496662	0.102894	C4	MPEC
Snora30	0.418347	0.0497262	0.041988	C4	MPEC
Mir7004	0.638269	0.0497392	0.0443808	C4	MPEC
Zbtb17	0.265365	0.0499495	0.0956013	C4	MPEC

## Sheet: Table S7
Table S7. Differential chromatin accessible peaks between SLEC and MPEC subsets, related to Figure 4E and S4C
Chrom	Start	End	Log2FC	FDR	MeanDiff	Peak	NearestGene	Group
chr11	117872157	117872657	-2.44492	5.08e-37	-0.640516	chr11:117872157-117872657	Tha1	SLEC_down
chr18	32543065	32543565	-2.23086	1.85e-26	-0.573268	chr18:32543065-32543565	Gypc	SLEC_down
chr2	71941328	71941828	-2.67056	2.51e-26	-0.538368	chr2:71941328-71941828	Rapgef4	SLEC_down
chr10	117947833	117948333	-2.64991	2.25e-25	-0.43388	chr10:117947833-117948333	4933411E08Rik	SLEC_down
chr10	19321682	19322182	-2.39427	1.39e-24	-0.437335	chr10:19321682-19322182	Olig3	SLEC_down
chr9	31271184	31271684	-2.67072	1.91e-24	-0.515727	chr9:31271184-31271684	Gm7244	SLEC_down
chr11	99170815	99171315	-4.13604	3.89e-24	-0.378585	chr11:99170815-99171315	Ccr7	SLEC_down
chr5	134236817	134237317	-1.53818	6.19e-22	-0.518317	chr5:134236817-134237317	Ncf1	SLEC_down
chr7	16001640	16002140	-1.73531	2.44e-21	-0.40702	chr7:16001640-16002140	Bicra	SLEC_down
chr12	80273074	80273574	-2.51351	4.41e-21	-0.390469	chr12:80273074-80273574	Actn1	SLEC_down
chr18	80536022	80536522	6.05304	1.77e-20	0.400756	chr18:80536022-80536522	Gm2176	SLEC_up
chr6	38120591	38121091	-2.56151	2.06e-20	-0.41369	chr6:38120591-38121091	Atp6v0a4	SLEC_down
chr11	87935415	87935915	-1.51282	2.37e-20	-0.454845	chr11:87935415-87935915	Olfr464	SLEC_down
chr11	52314117	52314617	-1.65588	2.6e-20	-0.44871	chr11:52314117-52314617	Tcf7	SLEC_down
chr12	103331435	103331935	-1.67228	2.6e-20	-0.437191	chr12:103331435-103331935	Fam181a	SLEC_down
chr11	32000141	32000641	-2.45251	5.3e-20	-0.262757	chr11:32000141-32000641	Nsg2	SLEC_down
chr5	111235669	111236169	-4.50939	6.38e-20	-0.29963	chr5:111235669-111236169	Pitpnb	SLEC_down
chr9	73068298	73068798	2.55007	9.96e-20	0.58106	chr9:73068298-73068798	Rab27a	SLEC_up
chr11	62507717	62508217	-1.92772	1.67e-19	-0.40806	chr11:62507717-62508217	Cenpv	SLEC_down
chr14	25421634	25422134	1.79283	1.67e-19	0.732679	chr14:25421634-25422134	Zmiz1	SLEC_up
chr11	94697690	94698190	-1.67955	1.78e-19	-0.420102	chr11:94697690-94698190	Gm11541	SLEC_down
chr1	161670844	161671344	-1.56802	2.08e-19	-0.494008	chr1:161670844-161671344	Fasl	SLEC_down
chr16	51690744	51691244	-2.10326	3.32e-19	-0.386307	chr16:51690744-51691244	Gm29686	SLEC_down
chr1	9883128	9883628	-2.0312	3.83e-19	-0.380458	chr1:9883128-9883628	Mcmdc2	SLEC_down
chr9	114443292	114443792	-1.84047	1.98e-18	-0.394444	chr9:114443292-114443792	Glb1	SLEC_down
chr5	122288281	122288781	-2.48727	2.08e-18	-0.339409	chr5:122288281-122288781	Pptc7	SLEC_down
chr17	21214366	21214866	5.55129	3.71e-18	0.30595	chr17:21214366-21214866	Vmn1r234	SLEC_up
chr1	127796350	127796850	-2.71808	4.61e-18	-0.294404	chr1:127796350-127796850	Ccnt2	SLEC_down
chr11	77791915	77792415	-3.34978	6.94e-18	-0.30044	chr11:77791915-77792415	Myo18a	SLEC_down
chr19	6011532	6012032	-2.82351	2.03e-17	-0.345118	chr19:6011532-6012032	Gm10814	SLEC_down
chr2	173023552	173024052	-1.63121	2.23e-17	-0.330564	chr2:173023552-173024052	Rbm38	SLEC_down
chr13	113090410	113090910	2.38466	2.61e-17	0.396045	chr13:113090410-113090910	Gzma	SLEC_up
chr12	25784300	25784800	-2.03754	2.97e-17	-0.346884	chr12:25784300-25784800	Gm29687	SLEC_down
chr11	117871469	117871969	-2.4147	4.38e-17	-0.246138	chr11:117871469-117871969	Tha1	SLEC_down
chr15	80149541	80150041	-2.02199	4.93e-17	-0.277444	chr15:80149541-80150041	Tab1	SLEC_down
chr19	56756338	56756838	1.60853	7.31e-17	0.602647	chr19:56756338-56756838	Adrb1	SLEC_up
chr2	150578516	150579016	-2.08988	7.31e-17	-0.306095	chr2:150578516-150579016	Cst7	SLEC_down
chr4	43834756	43835256	-4.02108	7.31e-17	-0.293055	chr4:43834756-43835256	Olfr157	SLEC_down
chr4	145099743	145100243	-1.71383	7.59e-17	-0.318004	chr4:145099743-145100243	Vps13d	SLEC_down
chr4	154936514	154937014	-2.52016	8.72e-17	-0.393947	chr4:154936514-154937014	Tnfrsf14	SLEC_down
chr2	43727711	43728211	-1.71496	2.57e-16	-0.370558	chr2:43727711-43728211	Arhgap15	SLEC_down
chr18	14666976	14667476	-3.87338	2.63e-16	-0.291838	chr18:14666976-14667476	Ss18	SLEC_down
chr17	27814566	27815066	-1.58546	4.63e-16	-0.353455	chr17:27814566-27815066	D17Wsu92e	SLEC_down
chr7	135542236	135542736	-4.87386	5.77e-16	-0.261197	chr7:135542236-135542736	Ptpre	SLEC_down
chr12	28834218	28834718	-6.22236	5.9e-16	-0.272691	chr12:28834218-28834718	Eipr1	SLEC_down
chr4	156022123	156022623	-1.59828	6.44e-16	-0.347746	chr4:156022123-156022623	Gm10560	SLEC_down
chr13	52721393	52721893	-1.96661	7.23e-16	-0.310508	chr13:52721393-52721893	BB123696	SLEC_down
chr9	21246304	21246804	2.9936	8.58e-16	0.371865	chr9:21246304-21246804	S1pr5	SLEC_up
chr17	45488533	45489033	-1.64218	8.65e-16	-0.34926	chr17:45488533-45489033	Spats1	SLEC_down
chr4	10769964	10770464	-2.81464	1.11e-15	-0.289459	chr4:10769964-10770464	1700123O12Rik	SLEC_down
chr16	78606207	78606707	1.98543	1.44e-15	0.525889	chr16:78606207-78606707	D16Ertd472e	SLEC_up
chr19	46714107	46714607	2.78154	1.52e-15	0.405699	chr19:46714107-46714607	As3mt	SLEC_up
chr14	122290381	122290881	-3.31059	2.09e-15	-0.275084	chr14:122290381-122290881	1700108J01Rik	SLEC_down
chr2	157121741	157122241	-6.83303	2.21e-15	-0.23544	chr2:157121741-157122241	Samhd1	SLEC_down
chr12	25958480	25958980	-3.62064	3.08e-15	-0.25392	chr12:25958480-25958980	Gm29687	SLEC_down
chr17	29428778	29429278	-1.8159	3.08e-15	-0.293674	chr17:29428778-29429278	Pim1	SLEC_down
chr5	144165713	144166213	-2.82653	3.08e-15	-0.268928	chr5:144165713-144166213	Bhlha15	SLEC_down
chr10	14314603	14315103	-2.06402	3.78e-15	-0.291704	chr10:14314603-14315103	Adgrg6	SLEC_down
chr12	33129423	33129923	2.96802	4.51e-15	0.447024	chr12:33129423-33129923	F730043M19Rik	SLEC_up
chr10	7824518	7825018	-1.77193	4.59e-15	-0.308961	chr10:7824518-7825018	Zc3h12d	SLEC_down
chr9	44238416	44238916	-3.24011	5.55e-15	-0.191137	chr9:44238416-44238916	Ccdc153	SLEC_down
chr11	121610240	121610740	3.03212	6.9e-15	0.378507	chr11:121610240-121610740	B3gntl1	SLEC_up
chr11	83628700	83629200	2.95289	7.15e-15	0.384509	chr11:83628700-83629200	Ccl3	SLEC_up
chr5	135115235	135115735	-2.35343	8.6e-15	-0.271621	chr5:135115235-135115735	Mlxipl	SLEC_down
chr3	103091705	103092205	-2.15077	8.8e-15	-0.275479	chr3:103091705-103092205	Ampd1	SLEC_down
chr8	123162764	123163264	-2.66273	9.67e-15	-0.268093	chr8:123162764-123163264	Sult5a1	SLEC_down
chr17	52468316	52468816	-1.84449	9.89e-15	-0.319609	chr17:52468316-52468816	Kcnh8	SLEC_down
chr16	95869410	95869910	-3.17103	1.25e-14	-0.271432	chr16:95869410-95869910	1600002D24Rik	SLEC_down
chr18	84302428	84302928	-3.43797	1.3e-14	-0.284718	chr18:84302428-84302928	Zadh2	SLEC_down
chr10	96609265	96609765	-2.7918	1.32e-14	-0.245322	chr10:96609265-96609765	Btg1	SLEC_down
chr5	134444321	134444821	-2.50757	1.45e-14	-0.308142	chr5:134444321-134444821	Gtf2ird1	SLEC_down
chr2	84837911	84838411	-3.34307	1.75e-14	-0.197799	chr2:84837911-84838411	Slc43a1	SLEC_down
chr11	99162953	99163453	-1.72023	2.14e-14	-0.269039	chr11:99162953-99163453	Ccr7	SLEC_down
chr9	110907407	110907907	-1.57885	2.15e-14	-0.305338	chr9:110907407-110907907	Fam240a	SLEC_down
chr5	115716358	115716858	-1.6652	2.22e-14	-0.299609	chr5:115716358-115716858	Bicdl1	SLEC_down
chr7	126496487	126496987	-2.60906	2.26e-14	-0.199082	chr7:126496487-126496987	Atxn2l	SLEC_down
chr5	137856835	137857335	-3.20322	2.47e-14	-0.230548	chr5:137856835-137857335	Pilrb1	SLEC_down
chr14	121987553	121988053	-2.34054	3.07e-14	-0.269053	chr14:121987553-121988053	Gpr183	SLEC_down
chr5	111200122	111200622	-2.13754	3.07e-14	-0.292845	chr5:111200122-111200622	Pitpnb	SLEC_down
chr12	3338827	3339327	-2.8342	3.64e-14	-0.231966	chr12:3338827-3339327	Kif3c	SLEC_down
chr7	120921108	120921608	-4.04077	3.64e-14	-0.251224	chr7:120921108-120921608	Polr3e	SLEC_down
chr10	14326178	14326678	-4.61443	3.65e-14	-0.204137	chr10:14326178-14326678	Adgrg6	SLEC_down
chr14	71120304	71120804	1.88422	5.26e-14	0.470645	chr14:71120304-71120804	Gm4251	SLEC_up
chr3	37205137	37205637	-1.73291	7.97e-14	-0.280288	chr3:37205137-37205637	Il21	SLEC_down
chr6	130136381	130136881	2.46757	7.98e-14	0.476184	chr6:130136381-130136881	Klra8	SLEC_up
chr1	153066415	153066915	2.73656	8.86e-14	0.395634	chr1:153066415-153066915	Nmnat2	SLEC_up
chr11	33700591	33701091	-2.37769	1.02e-13	-0.312071	chr11:33700591-33701091	Gabrp	SLEC_down
chr4	116185040	116185540	2.04783	1.05e-13	0.450943	chr4:116185040-116185540	1700042G07Rik	SLEC_up
chr13	51598037	51598537	-1.76695	1.16e-13	-0.228358	chr13:51598037-51598537	Shc3	SLEC_down
chr11	117969060	117969560	-1.51478	1.5e-13	-0.294673	chr11:117969060-117969560	Socs3	SLEC_down
chr4	32423621	32424121	-3.81988	1.66e-13	-0.20935	chr4:32423621-32424121	Bach2os	SLEC_down
chr11	31999462	31999962	-3.83339	1.79e-13	-0.165681	chr11:31999462-31999962	Nsg2	SLEC_down
chr6	88782735	88783235	-3.14455	2.84e-13	-0.268045	chr6:88782735-88783235	Mgll	SLEC_down
chr8	119569782	119570282	-3.04651	3.27e-13	-0.209538	chr8:119569782-119570282	Hsdl1	SLEC_down
chr2	35994261	35994761	1.77447	4.24e-13	0.461418	chr2:35994261-35994761	Ttll11	SLEC_up
chr3	104796436	104796936	-2.19091	4.8e-13	-0.238397	chr3:104796436-104796936	Rhoc	SLEC_down
chr1	43880345	43880845	-2.78706	5.04e-13	-0.224375	chr1:43880345-43880845	Uxs1	SLEC_down
chr7	101316582	101317082	2.04982	5.27e-13	0.413679	chr7:101316582-101317082	Stard10	SLEC_up
chr18	75215607	75216107	2.94304	5.64e-13	0.360309	chr18:75215607-75216107	2010010A06Rik	SLEC_up
chr2	34204266	34204766	-1.60907	7.16e-13	-0.269181	chr2:34204266-34204766	C230014O12Rik	SLEC_down
chr9	114440474	114440974	-1.57608	7.46e-13	-0.303136	chr9:114440474-114440974	Glb1	SLEC_down
chr8	86051944	86052444	-2.33638	8.19e-13	-0.225109	chr8:86051944-86052444	Phkb	SLEC_down
chr7	27740872	27741372	-4.71524	8.69e-13	-0.195727	chr7:27740872-27741372	Zfp60	SLEC_down
chr5	103367037	103367537	-2.61861	9.63e-13	-0.221638	chr5:103367037-103367537	Ptpn13	SLEC_down
chr2	11693052	11693552	-1.56651	1.04e-12	-0.311126	chr2:11693052-11693552	Il15ra	SLEC_down
chr5	148976814	148977314	-2.11604	1.06e-12	-0.268201	chr5:148976814-148977314	5930430L01Rik	SLEC_down
chr2	153504475	153504975	-3.55181	1.07e-12	-0.231321	chr2:153504475-153504975	Nol4l	SLEC_down
chr8	121668582	121669082	2.82276	1.51e-12	0.286281	chr8:121668582-121669082	Zcchc14	SLEC_up
chr9	44954355	44954855	-1.68336	1.69e-12	-0.247435	chr9:44954355-44954855	Ube4a	SLEC_down
chr12	17724650	17725150	-1.9909	1.85e-12	-0.308573	chr12:17724650-17725150	Hpcal1	SLEC_down
chr13	46159401	46159901	-3.50274	1.96e-12	-0.218114	chr13:46159401-46159901	Stmnd1	SLEC_down
chr6	108685868	108686368	2.89382	2.17e-12	0.358112	chr6:108685868-108686368	0610040F04Rik	SLEC_up
chr2	25620372	25620872	-2.85257	2.34e-12	-0.234824	chr2:25620372-25620872	Tmem141	SLEC_down
chr4	156004040	156004540	-3.83142	2.34e-12	-0.182079	chr4:156004040-156004540	Tnfrsf4	SLEC_down
chr11	94275614	94276114	-1.54702	2.46e-12	-0.290637	chr11:94275614-94276114	Wfikkn2	SLEC_down
chr17	33947661	33948161	-5.5755	2.46e-12	-0.172176	chr17:33947661-33948161	B3galt4	SLEC_down
chr3	101047532	101048032	-2.1811	3.27e-12	-0.229349	chr3:101047532-101048032	Cd101	SLEC_down
chr9	57968810	57969310	-1.56725	3.27e-12	-0.30673	chr9:57968810-57969310	Sema7a	SLEC_down
chr5	64040610	64041110	-2.41812	3.28e-12	-0.22072	chr5:64040610-64041110	5830416I19Rik	SLEC_down
chr16	51807298	51807798	-1.68343	3.41e-12	-0.199196	chr16:51807298-51807798	Gm29686	SLEC_down
chr4	155050038	155050538	-5.45442	4.36e-12	-0.21772	chr4:155050038-155050538	Plch2	SLEC_down
chr9	106312764	106313264	-2.3011	4.38e-12	-0.245254	chr9:106312764-106313264	Poc1a	SLEC_down
chr11	97905490	97905990	-3.54387	4.39e-12	-0.227623	chr11:97905490-97905990	Fbxo47	SLEC_down
chr10	117969718	117970218	2.14352	5.63e-12	0.366852	chr10:117969718-117970218	4933411E08Rik	SLEC_up
chr16	49503764	49504264	-2.00229	5.63e-12	-0.236512	chr16:49503764-49504264	Ift57	SLEC_down
chr13	91484190	91484690	-2.31438	6.02e-12	-0.198898	chr13:91484190-91484690	Ssbp2	SLEC_down
chr9	120776618	120777118	-3.57514	6.56e-12	-0.189733	chr9:120776618-120777118	1700020M21Rik	SLEC_down
chr17	5017439	5017939	2.13274	6.81e-12	0.351135	chr17:5017439-5017939	Arid1b	SLEC_up
chr10	117852642	117853142	2.79523	7.28e-12	0.293937	chr10:117852642-117853142	Rap1b	SLEC_up
chr5	96878789	96879289	-2.39237	7.59e-12	-0.19774	chr5:96878789-96879289	Gm8013	SLEC_down
chr6	73279571	73280071	-3.38332	8.35e-12	-0.168308	chr6:73279571-73280071	Suclg1	SLEC_down
chr7	31086314	31086814	1.56558	9.12e-12	0.493049	chr7:31086314-31086814	Fxyd3	SLEC_up
chr12	89719102	89719602	-1.92806	9.74e-12	-0.240687	chr12:89719102-89719602	Nrxn3	SLEC_down
chr9	51401738	51402238	-2.45167	1.03e-11	-0.197353	chr9:51401738-51402238	1810046K07Rik	SLEC_down
chr1	184117914	184118414	-1.71189	1.05e-11	-0.248873	chr1:184117914-184118414	Dusp10	SLEC_down
chr11	100422682	100423182	2.85999	1.23e-11	0.36279	chr11:100422682-100423182	Fkbp10	SLEC_up
chr4	123420448	123420948	-2.54771	1.23e-11	-0.209565	chr4:123420448-123420948	D830031N03Rik	SLEC_down
chr2	68296743	68297243	-4.87059	1.33e-11	-0.175188	chr2:68296743-68297243	Stk39	SLEC_down
chr1	82819350	82819850	-1.66811	1.33e-11	-0.272976	chr1:82819350-82819850	Agfg1	SLEC_down
chr7	78597653	78598153	-2.65976	1.37e-11	-0.204124	chr7:78597653-78598153	Ntrk3	SLEC_down
chr9	80317879	80318379	-1.58794	1.37e-11	-0.275185	chr9:80317879-80318379	Impg1	SLEC_down
chr2	59469570	59470070	-4.12888	1.44e-11	-0.146477	chr2:59469570-59470070	Dapl1	SLEC_down
chr17	48318695	48319195	-2.98653	1.54e-11	-0.176277	chr17:48318695-48319195	B430306N03Rik	SLEC_down
chr10	85138082	85138582	4.08493	1.66e-11	0.299799	chr10:85138082-85138582	Mterf2	SLEC_up
chr14	121846019	121846519	-3.62225	1.86e-11	-0.171842	chr14:121846019-121846519	Ubac2	SLEC_down
chr10	81247733	81248233	-3.65656	2.12e-11	-0.192264	chr10:81247733-81248233	Matk	SLEC_down
chr7	104302027	104302527	-2.23481	2.12e-11	-0.19652	chr7:104302027-104302527	Gm15133	SLEC_down
chr10	118556401	118556901	-1.83152	2.19e-11	-0.219755	chr10:118556401-118556901	Ifngas1	SLEC_down
chr2	28514408	28514908	-1.82888	2.35e-11	-0.197886	chr2:28514408-28514908	Ralgds	SLEC_down
chr9	110896575	110897075	-2.35689	2.46e-11	-0.214768	chr9:110896575-110897075	Als2cl	SLEC_down
chr2	120500134	120500634	-1.55384	2.79e-11	-0.260293	chr2:120500134-120500634	4931402G19Rik	SLEC_down
chr16	91056301	91056801	-1.73153	3.18e-11	-0.244158	chr16:91056301-91056801	Paxbp1	SLEC_down
chr5	120110201	120110701	2.73597	3.2e-11	0.257117	chr5:120110201-120110701	Rbm19	SLEC_up
chr10	71264151	71264651	-2.51555	3.89e-11	-0.227709	chr10:71264151-71264651	Ube2d1	SLEC_down
chr11	83629636	83630136	2.05154	4.9e-11	0.336999	chr11:83629636-83630136	Ccl3	SLEC_up
chr5	113612893	113613393	2.37588	4.9e-11	0.290595	chr5:113612893-113613393	Cmklr1	SLEC_up
chr2	66127020	66127520	3.60845	5.19e-11	0.219235	chr2:66127020-66127520	Galnt3	SLEC_up
chr14	48225862	48226362	-3.52401	5.31e-11	-0.184644	chr14:48225862-48226362	Gm6498	SLEC_down
chr2	156882510	156883010	-1.75798	5.45e-11	-0.18115	chr2:156882510-156883010	Sla2	SLEC_down
chr4	10940630	10941130	-2.85225	6e-11	-0.192916	chr4:10940630-10941130	2610301B20Rik	SLEC_down
chr9	15550677	15551177	-2.07609	6.34e-11	-0.151776	chr9:15550677-15551177	Smco4	SLEC_down
chr13	113061674	113062174	2.28539	6.4e-11	0.381176	chr13:113061674-113062174	Gpx8	SLEC_up
chr3	107827767	107828267	3.40627	8.95e-11	0.288679	chr3:107827767-107828267	Eps8l3	SLEC_up
chr1	91311379	91311879	-2.40488	1.02e-10	-0.153044	chr1:91311379-91311879	Espnl	SLEC_down
chr2	68319663	68320163	-1.73091	1.05e-10	-0.1885	chr2:68319663-68320163	Stk39	SLEC_down
chr11	4947035	4947535	-1.5442	1.12e-10	-0.257874	chr11:4947035-4947535	Ap1b1	SLEC_down
chr7	16535690	16536190	-2.82976	1.12e-10	-0.243573	chr7:16535690-16536190	Npas1	SLEC_down
chr5	21043643	21044143	-1.78387	1.14e-10	-0.237754	chr5:21043643-21044143	Ptpn12	SLEC_down
chr18	75373962	75374462	-2.31952	1.26e-10	-0.242897	chr18:75373962-75374462	Smad7	SLEC_down
chr19	46733574	46734074	3.94093	1.29e-10	0.254349	chr19:46733574-46734074	As3mt	SLEC_up
chr10	75105019	75105519	-1.74584	1.42e-10	-0.201772	chr10:75105019-75105519	Bcr	SLEC_down
chr2	131480605	131481105	-1.62013	1.42e-10	-0.236438	chr2:131480605-131481105	Smox	SLEC_down
chr9	96957246	96957746	-1.69971	1.52e-10	-0.231013	chr9:96957246-96957746	Spsb4	SLEC_down
chr4	145177681	145178181	-2.87491	1.54e-10	-0.153825	chr4:145177681-145178181	Vps13d	SLEC_down
chr4	63704122	63704622	-3.25073	1.6e-10	-0.160387	chr4:63704122-63704622	Tnfsf15	SLEC_down
chr16	52133037	52133537	-1.68482	1.62e-10	-0.172035	chr16:52133037-52133537	Cblb	SLEC_down
chr17	78086861	78087361	-2.60405	1.8e-10	-0.215384	chr17:78086861-78087361	Crim1	SLEC_down
chr3	97003896	97004396	-2.46561	1.8e-10	-0.211477	chr3:97003896-97004396	Gja5	SLEC_down
chr5	137870588	137871088	-2.93897	2.05e-10	-0.153644	chr5:137870588-137871088	Pilrb2	SLEC_down
chr4	43822827	43823327	-1.83595	2.46e-10	-0.175008	chr4:43822827-43823327	Olfr156	SLEC_down
chr7	29251092	29251592	-3.11013	2.58e-10	-0.175258	chr7:29251092-29251592	2200002D01Rik	SLEC_down
chr5	89044794	89045294	-3.07582	2.63e-10	-0.152743	chr5:89044794-89045294	Slc4a4	SLEC_down
chr11	100411777	100412277	2.27226	2.67e-10	0.307007	chr11:100411777-100412277	P3h4	SLEC_up
chr15	73117831	73118331	-1.52662	2.67e-10	-0.299958	chr15:73117831-73118331	Chrac1	SLEC_down
chr7	127628603	127629103	-3.28679	2.7e-10	-0.18613	chr7:127628603-127629103	Zfp629	SLEC_down
chr18	11913643	11914143	-3.97367	2.76e-10	-0.167611	chr18:11913643-11914143	Mir1901	SLEC_down
chr4	135475416	135475916	1.9496	2.76e-10	0.405803	chr4:135475416-135475916	Nipal3	SLEC_up
chr4	135904704	135905204	-1.81448	2.88e-10	-0.175966	chr4:135904704-135905204	Cnr2	SLEC_down
chr4	47310132	47310632	-2.34689	3.12e-10	-0.186366	chr4:47310132-47310632	Tgfbr1	SLEC_down
chr10	18193113	18193613	-2.24335	3.15e-10	-0.193758	chr10:18193113-18193613	Ect2l	SLEC_down
chr5	124906799	124907299	-1.85735	3.15e-10	-0.205179	chr5:124906799-124907299	Zfp664	SLEC_down
chr3	60419155	60419655	-2.32651	3.31e-10	-0.198689	chr3:60419155-60419655	Mbnl1	SLEC_down
chr8	36028293	36028793	-1.65382	3.54e-10	-0.200937	chr8:36028293-36028793	Prag1	SLEC_down
chr7	24378355	24378855	-1.56483	3.55e-10	-0.230188	chr7:24378355-24378855	Kcnn4	SLEC_down
chr16	38370946	38371446	2.85964	3.69e-10	0.24364	chr16:38370946-38371446	Popdc2	SLEC_up
chr12	112719957	112720457	-2.0881	3.75e-10	-0.220798	chr12:112719957-112720457	Cep170b	SLEC_down
chr10	121374896	121375396	1.64158	4.16e-10	0.345755	chr10:121374896-121375396	Gns	SLEC_up
chr4	57731150	57731650	-3.20273	4.16e-10	-0.181195	chr4:57731150-57731650	Akap2	SLEC_down
chr5	118404274	118404774	2.13732	4.54e-10	0.339461	chr5:118404274-118404774	Med13l	SLEC_up
chr7	120693908	120694408	-2.29424	5.07e-10	-0.172385	chr7:120693908-120694408	Mosmo	SLEC_down
chr8	122701773	122702273	-1.73616	5.07e-10	-0.247742	chr8:122701773-122702273	Cbfa2t3	SLEC_down
chr9	56530606	56531106	3.05734	5.07e-10	0.219057	chr9:56530606-56531106	Hmg20a	SLEC_up
chr9	57647360	57647860	-1.64347	5.07e-10	-0.201168	chr9:57647360-57647860	Csk	SLEC_down
chr6	84617006	84617506	-2.28332	5.67e-10	-0.182666	chr6:84617006-84617506	Cyp26b1	SLEC_down
chr1	20824990	20825490	-1.9779	5.88e-10	-0.228834	chr1:20824990-20825490	Mcm3	SLEC_down
chr10	121886724	121887224	-4.41304	5.88e-10	-0.154257	chr10:121886724-121887224	BC048403	SLEC_down
chr11	32039603	32040103	-2.01173	5.88e-10	-0.208835	chr11:32039603-32040103	Nsg2	SLEC_down
chr18	11839000	11839500	-1.89609	5.9e-10	-0.216139	chr18:11839000-11839500	Cables1	SLEC_down
chr2	26235096	26235596	-3.75929	5.9e-10	-0.158673	chr2:26235096-26235596	Qsox2	SLEC_down
chr14	61787693	61788193	-1.51698	6.01e-10	-0.215707	chr14:61787693-61788193	Dleu2	SLEC_down
chr8	72279101	72279601	-2.04111	6.08e-10	-0.211945	chr8:72279101-72279601	Ap1m1	SLEC_down
chr9	44581333	44581833	-1.98468	6.75e-10	-0.202861	chr9:44581333-44581833	Ddx6	SLEC_down
chr6	82775345	82775845	-1.88058	7.45e-10	-0.198893	chr6:82775345-82775845	Hk2	SLEC_down
chr13	95449262	95449762	-2.55656	8.18e-10	-0.152818	chr13:95449262-95449762	Crhbp	SLEC_down
chr2	155562836	155563336	3.12437	8.49e-10	0.234601	chr2:155562836-155563336	Acss2os	SLEC_up
chr2	27487275	27487775	1.60596	8.71e-10	0.459641	chr2:27487275-27487775	Brd3	SLEC_up
chr15	36231654	36232154	2.91996	9.31e-10	0.241936	chr15:36231654-36232154	Mir8097	SLEC_up
chr14	70341041	70341541	-1.99487	9.56e-10	-0.162734	chr14:70341041-70341541	Slc39a14	SLEC_down
chr6	8531411	8531911	2.47421	1e-09	0.28712	chr6:8531411-8531911	A430035B10Rik	SLEC_up
chr13	38049847	38050347	-2.10937	1.02e-09	-0.172392	chr13:38049847-38050347	Cage1	SLEC_down
chr9	110460817	110461317	-1.98275	1.05e-09	-0.17426	chr9:110460817-110461317	Klhl18	SLEC_down
chr2	168561995	168562495	2.29986	1.05e-09	0.24911	chr2:168561995-168562495	Nfatc2	SLEC_up
chr15	80602367	80602867	-1.95907	1.06e-09	-0.191176	chr15:80602367-80602867	Grap2	SLEC_down
chr15	78576410	78576910	-2.33948	1.07e-09	-0.185278	chr15:78576410-78576910	Rac2	SLEC_down
chr12	17694491	17694991	-1.78824	1.09e-09	-0.177726	chr12:17694491-17694991	Hpcal1	SLEC_down
chr16	33343463	33343963	-1.56204	1.1e-09	-0.189487	chr16:33343463-33343963	1700007L15Rik	SLEC_down
chr4	63859830	63860330	-2.08593	1.22e-09	-0.15844	chr4:63859830-63860330	Tnfsf8	SLEC_down
chr7	73572467	73572967	-1.76879	1.28e-09	-0.17399	chr7:73572467-73572967	Chd2	SLEC_down
chr7	128029380	128029880	2.74688	1.32e-09	0.338485	chr7:128029380-128029880	Trim72	SLEC_up
chr9	115703752	115704252	-6.10445	1.32e-09	-0.141261	chr9:115703752-115704252	Gadl1	SLEC_down
chr5	125197276	125197776	-2.07197	1.33e-09	-0.193508	chr5:125197276-125197776	Ncor2	SLEC_down
chr16	44337468	44337968	-1.84627	1.33e-09	-0.146454	chr16:44337468-44337968	Sidt1	SLEC_down
chr11	75980357	75980857	-3.03708	1.39e-09	-0.156231	chr11:75980357-75980857	1700016K19Rik	SLEC_down
chr17	31067013	31067513	-2.51943	1.4e-09	-0.2097	chr17:31067013-31067513	Abcg1	SLEC_down
chr4	149469438	149469938	-2.29009	1.4e-09	-0.151915	chr4:149469438-149469938	Rbp7	SLEC_down
chr2	167080861	167081361	-3.01237	1.44e-09	-0.153996	chr2:167080861-167081361	Snord12	SLEC_down
chr13	43788857	43789357	-2.5955	1.5e-09	-0.176599	chr13:43788857-43789357	Cd83	SLEC_down
chr6	99486137	99486637	-3.67338	1.55e-09	-0.166966	chr6:99486137-99486637	Foxp1	SLEC_down
chr7	102529013	102529513	-2.20542	1.68e-09	-0.162296	chr7:102529013-102529513	Olfr547	SLEC_down
chr7	31065506	31066006	2.43863	1.74e-09	0.243996	chr7:31065506-31066006	Lgi4	SLEC_up
chr1	13161329	13161829	-1.72053	1.76e-09	-0.195006	chr1:13161329-13161829	Prdm14	SLEC_down
chr13	98291744	98292244	3.07544	1.81e-09	0.284728	chr13:98291744-98292244	Btf3	SLEC_up
chr3	137871067	137871567	-2.74066	1.81e-09	-0.14371	chr3:137871067-137871567	Dnajb14	SLEC_down
chr8	13987094	13987594	-2.03084	1.81e-09	-0.214447	chr8:13987094-13987594	Gm5907	SLEC_down
chr14	75005757	75006257	2.59554	1.85e-09	0.309664	chr14:75005757-75006257	Rubcnl	SLEC_up
chr10	84768712	84769212	-1.61425	2.15e-09	-0.188008	chr10:84768712-84769212	Rfx4	SLEC_down
chr2	120502007	120502507	-2.1728	2.15e-09	-0.15207	chr2:120502007-120502507	4931402G19Rik	SLEC_down
chr4	57781909	57782409	-2.42007	2.15e-09	-0.18157	chr4:57781909-57782409	Akap2	SLEC_down
chr7	55960485	55960985	-2.19361	2.21e-09	-0.179597	chr7:55960485-55960985	Nipa2	SLEC_down
chr15	77849443	77849943	-1.53565	2.41e-09	-0.196347	chr15:77849443-77849943	Myh9	SLEC_down
chr2	166617631	166618131	-1.53022	2.47e-09	-0.20467	chr2:166617631-166618131	Prex1	SLEC_down
chr13	93921797	93922297	-1.94124	2.47e-09	-0.181151	chr13:93921797-93922297	Mir5624	SLEC_down
chr19	3943208	3943708	-2.04977	2.55e-09	-0.165087	chr19:3943208-3943708	Unc93b1	SLEC_down
chr5	122949065	122949565	-1.82194	2.57e-09	-0.189521	chr5:122949065-122949565	Kdm2b	SLEC_down
chr7	122932122	122932622	-3.1367	2.62e-09	-0.148929	chr7:122932122-122932622	4930413G21Rik	SLEC_down
chr11	73094195	73094695	-1.70827	2.75e-09	-0.202116	chr11:73094195-73094695	Itgae	SLEC_down
chr3	52670424	52670924	-1.60721	2.77e-09	-0.185893	chr3:52670424-52670924	Gm2447	SLEC_down
chr2	160470997	160471497	-2.48643	3.04e-09	-0.206599	chr2:160470997-160471497	Mafb	SLEC_down
chr6	108717647	108718147	-2.10752	3.15e-09	-0.177357	chr6:108717647-108718147	0610040F04Rik	SLEC_down
chr11	54741287	54741787	-2.36413	3.2e-09	-0.176103	chr11:54741287-54741787	Cdc42se2	SLEC_down
chr14	122902081	122902581	-3.15798	3.35e-09	-0.174839	chr14:122902081-122902581	4930594M22Rik	SLEC_down
chr6	82934810	82935310	1.70138	3.37e-09	0.323333	chr6:82934810-82935310	Sema4f	SLEC_up
chr11	115463466	115463966	-2.01849	3.43e-09	-0.162955	chr11:115463466-115463966	Slc16a5	SLEC_down
chr4	11146664	11147164	-1.72085	3.55e-09	-0.187341	chr4:11146664-11147164	Trp53inp1	SLEC_down
chr1	43138339	43138839	1.8953	3.84e-09	0.444235	chr1:43138339-43138839	AI597479	SLEC_up
chr18	21014361	21014861	-1.69683	3.9e-09	-0.184382	chr18:21014361-21014861	Rnf138	SLEC_down
chr2	121604928	121605428	3.86292	3.9e-09	0.206252	chr2:121604928-121605428	Wdr76	SLEC_up
chr16	94185340	94185840	-1.5133	4.17e-09	-0.167679	chr16:94185340-94185840	Sim2	SLEC_down
chr11	49810940	49811440	2.72645	4.21e-09	0.318903	chr11:49810940-49811440	Gfpt2	SLEC_up
chr4	126206930	126207430	-2.70884	4.23e-09	-0.152615	chr4:126206930-126207430	Thrap3	SLEC_down
chr17	31039530	31040030	-1.86901	4.74e-09	-0.221185	chr17:31039530-31040030	Abcg1	SLEC_down
chr2	155572990	155573490	3.01655	4.91e-09	0.212701	chr2:155572990-155573490	Acss2os	SLEC_up
chr1	172015214	172015714	-1.8922	5.06e-09	-0.198137	chr1:172015214-172015714	Vangl2	SLEC_down
chr13	58067371	58067871	-3.06819	5.49e-09	-0.15856	chr13:58067371-58067871	Klhl3	SLEC_down
chr14	121994265	121994765	-2.0637	5.53e-09	-0.150534	chr14:121994265-121994765	Gpr183	SLEC_down
chr2	69916949	69917449	-2.01865	5.63e-09	-0.149933	chr2:69916949-69917449	Ubr3	SLEC_down
chr11	77195661	77196161	2.68841	5.74e-09	0.213035	chr11:77195661-77196161	Efcab5	SLEC_up
chr17	70985885	70986385	-1.73345	5.74e-09	-0.141765	chr17:70985885-70986385	Myl12b	SLEC_down
chr4	46478971	46479471	-3.54181	5.74e-09	-0.138694	chr4:46478971-46479471	Nans	SLEC_down
chr19	29342419	29342919	1.6729	5.75e-09	0.395718	chr19:29342419-29342919	Rln1	SLEC_up
chr17	86971002	86971502	2.03557	5.77e-09	0.335847	chr17:86971002-86971502	Rhoq	SLEC_up
chr7	141558111	141558611	-2.32776	5.82e-09	-0.216369	chr7:141558111-141558611	Ap2a2	SLEC_down
chr9	120023035	120023535	-1.84683	5.97e-09	-0.238626	chr9:120023035-120023535	Xirp1	SLEC_down
chr11	116828340	116828840	3.87667	6.27e-09	0.213045	chr11:116828340-116828840	Mxra7	SLEC_up
chr8	114888374	114888874	-2.08593	6.43e-09	-0.166729	chr8:114888374-114888874	Wwox	SLEC_down
chr11	118397743	118398243	1.72152	6.51e-09	0.420445	chr11:118397743-118398243	Lgals3bp	SLEC_up
chr16	29981498	29981998	2.47526	6.75e-09	0.294216	chr16:29981498-29981998	Gm1968	SLEC_up
chr11	100609848	100610348	-2.79567	6.95e-09	-0.142058	chr11:100609848-100610348	Dnajc7	SLEC_down
chr19	46728702	46729202	1.85762	6.95e-09	0.250177	chr19:46728702-46729202	As3mt	SLEC_up
chr19	33081408	33081908	-2.07026	7.03e-09	-0.188691	chr19:33081408-33081908	Mir3970	SLEC_down
chr12	59169828	59170328	-3.65591	7.33e-09	-0.157166	chr12:59169828-59170328	Fbxo33	SLEC_down
chr2	33032342	33032842	-2.30468	7.33e-09	-0.135133	chr2:33032342-33032842	Slc2a8	SLEC_down
chr5	114041525	114042025	2.54551	7.38e-09	0.30323	chr5:114041525-114042025	Dao	SLEC_up
chr14	105271962	105272462	4.71437	7.47e-09	0.181786	chr14:105271962-105272462	Ndfip2	SLEC_up
chr3	116374449	116374949	-5.10317	7.56e-09	-0.107517	chr3:116374449-116374949	Cdc14a	SLEC_down
chr10	42698972	42699472	-1.92555	7.64e-09	-0.198968	chr10:42698972-42699472	Ostm1	SLEC_down
chr12	101053477	101053977	-1.65403	7.64e-09	-0.206025	chr12:101053477-101053977	Ccdc88c	SLEC_down
chr9	118285477	118285977	-2.22701	8.24e-09	-0.158211	chr9:118285477-118285977	Gm17399	SLEC_down
chr8	108886575	108887075	-1.62825	8.29e-09	-0.136691	chr8:108886575-108887075	Mir3108	SLEC_down
chr5	31831503	31832003	-3.73309	8.49e-09	-0.131414	chr5:31831503-31832003	Babam2	SLEC_down
chr17	84239608	84240108	-1.78361	8.52e-09	-0.159381	chr17:84239608-84240108	Zfp36l2	SLEC_down
chr6	83411537	83412037	-2.18623	8.64e-09	-0.154251	chr6:83411537-83412037	Mir6374	SLEC_down
chr14	16173258	16173758	-1.59671	8.8e-09	-0.180468	chr14:16173258-16173758	Ngly1	SLEC_down
chr1	183180203	183180703	-5.84784	8.93e-09	-0.117903	chr1:183180203-183180703	Disp1	SLEC_down
chr17	56330328	56330828	-2.81851	8.95e-09	-0.170553	chr17:56330328-56330828	Kdm4b	SLEC_down
chr7	24450545	24451045	-2.19466	9.44e-09	-0.167161	chr7:24450545-24451045	Irgc1	SLEC_down
chr1	39843211	39843711	-2.52205	1.01e-08	-0.130708	chr1:39843211-39843711	1700066B17Rik	SLEC_down
chr13	45156474	45156974	-1.90264	1.03e-08	-0.12988	chr13:45156474-45156974	Dtnbp1	SLEC_down
chr10	20281407	20281907	-1.90441	1.03e-08	-0.15938	chr10:20281407-20281907	Mir6413	SLEC_down
chr16	77108704	77109204	2.30661	1.03e-08	0.332537	chr16:77108704-77109204	Usp25	SLEC_up
chr10	60390250	60390750	-2.04221	1.05e-08	-0.191166	chr10:60390250-60390750	Gm17455	SLEC_down
chr8	108887128	108887628	-1.92393	1.07e-08	-0.175582	chr8:108887128-108887628	Mir3108	SLEC_down
chr8	120050954	120051454	1.61039	1.11e-08	0.355443	chr8:120050954-120051454	Zdhhc7	SLEC_up
chr16	24974757	24975257	-1.60794	1.12e-08	-0.130436	chr16:24974757-24975257	A230028O05Rik	SLEC_down
chr3	148510343	148510843	-2.77185	1.16e-08	-0.131246	chr3:148510343-148510843	Adgrl2	SLEC_down
chr5	34822682	34823182	-2.33753	1.19e-08	-0.124693	chr5:34822682-34823182	Htt	SLEC_down
chr18	65318936	65319436	-2.6201	1.23e-08	-0.154776	chr18:65318936-65319436	Mir122	SLEC_down
chr1	71576649	71577149	1.75763	1.28e-08	0.427661	chr1:71576649-71577149	Atic	SLEC_up
chr16	93766506	93767006	-1.87914	1.35e-08	-0.164848	chr16:93766506-93767006	2310043M15Rik	SLEC_down
chr17	84025890	84026390	-2.27507	1.4e-08	-0.177822	chr17:84025890-84026390	8430430B14Rik	SLEC_down
chr17	56958013	56958513	2.40357	1.44e-08	0.22359	chr17:56958013-56958513	Mllt1	SLEC_up
chr7	67531208	67531708	2.06016	1.5e-08	0.234119	chr7:67531208-67531708	Lrrc28	SLEC_up
chr7	112213109	112213609	-2.19592	1.52e-08	-0.21364	chr7:112213109-112213609	Mical2	SLEC_down
chr4	149064804	149065304	-3.09349	1.58e-08	-0.112869	chr4:149064804-149065304	Pex14	SLEC_down
chr8	71470887	71471387	2.66105	1.6e-08	0.214728	chr8:71470887-71471387	Dda1	SLEC_up
chr16	22466308	22466808	-1.62685	1.65e-08	-0.198697	chr16:22466308-22466808	Etv5	SLEC_down
chr14	121992495	121992995	-2.45087	1.81e-08	-0.145961	chr14:121992495-121992995	Gpr183	SLEC_down
chr7	90069924	90070424	2.14463	1.84e-08	0.291526	chr7:90069924-90070424	E230029C05Rik	SLEC_up
chr8	72208693	72209193	1.85521	2e-08	0.294204	chr8:72208693-72209193	Cib3	SLEC_up
chr11	21164229	21164729	-2.57491	2.12e-08	-0.167314	chr11:21164229-21164729	Peli1	SLEC_down
chr11	32061832	32062332	-2.13142	2.13e-08	-0.184102	chr11:32061832-32062332	Gm12108	SLEC_down
chr5	29195618	29196118	-1.95954	2.14e-08	-0.126259	chr5:29195618-29196118	Rnf32	SLEC_down
chr8	22733364	22733864	-3.94663	2.14e-08	-0.120557	chr8:22733364-22733864	Plat	SLEC_down
chr9	114496361	114496861	-2.98627	2.19e-08	-0.144625	chr9:114496361-114496861	Ccr4	SLEC_down
chr9	103449059	103449559	-1.84782	2.22e-08	-0.22708	chr9:103449059-103449559	5830418P13Rik	SLEC_down
chr7	68749143	68749643	-1.84774	2.28e-08	-0.203467	chr7:68749143-68749643	Arrdc4	SLEC_down
chr4	116734962	116735462	-5.7022	2.37e-08	-0.106382	chr4:116734962-116735462	Tesk2	SLEC_down
chr5	75791710	75792210	-5.91023	2.37e-08	-0.123206	chr5:75791710-75792210	Kdr	SLEC_down
chr9	32394816	32395316	-2.62756	2.4e-08	-0.129858	chr9:32394816-32395316	Kcnj1	SLEC_down
chr18	82559906	82560406	2.65427	2.5e-08	0.19254	chr18:82559906-82560406	Mbp	SLEC_up
chr17	86590822	86591322	3.06906	2.51e-08	0.241761	chr17:86590822-86591322	Epas1	SLEC_up
chr11	100574066	100574566	-1.76893	2.52e-08	-0.156649	chr11:100574066-100574566	Cnp	SLEC_down
chr8	57828242	57828742	-2.18935	2.54e-08	-0.202145	chr8:57828242-57828742	Galnt7	SLEC_down
chr17	35734434	35734934	-1.8169	2.62e-08	-0.143112	chr17:35734434-35734934	Ddr1	SLEC_down
chr10	118554925	118555425	-2.24295	2.78e-08	-0.112138	chr10:118554925-118555425	Ifngas1	SLEC_down
chr2	151944018	151944518	-1.87403	2.85e-08	-0.168478	chr2:151944018-151944518	Mir1953	SLEC_down
chr10	120882278	120882778	-2.30032	3.02e-08	-0.151448	chr10:120882278-120882778	Msrb3	SLEC_down
chr7	49601483	49601983	-1.63079	3.03e-08	-0.19888	chr7:49601483-49601983	Dbx1	SLEC_down
chr10	82632812	82633312	-2.5318	3.14e-08	-0.126829	chr10:82632812-82633312	Tdg	SLEC_down
chr13	107059415	107059915	-2.16042	3.35e-08	-0.202055	chr13:107059415-107059915	3830408C21Rik	SLEC_down
chr12	54397926	54398426	-2.1736	3.38e-08	-0.1521	chr12:54397926-54398426	Gm7550	SLEC_down
chr17	84633440	84633940	-1.7002	3.55e-08	-0.142677	chr17:84633440-84633940	Dync2li1	SLEC_down
chr1	192086646	192087146	-1.73064	3.73e-08	-0.160332	chr1:192086646-192087146	Traf5	SLEC_down
chr16	23286417	23286917	-2.64379	3.97e-08	-0.144533	chr16:23286417-23286917	BC106179	SLEC_down
chr9	103336850	103337350	-2.19259	3.99e-08	-0.185578	chr9:103336850-103337350	Cdv3	SLEC_down
chr8	105794188	105794688	-1.6771	4.04e-08	-0.18799	chr8:105794188-105794688	Ranbp10	SLEC_down
chr14	57718215	57718715	2.47321	4.16e-08	0.264293	chr14:57718215-57718715	Lats2	SLEC_up
chr9	48450033	48450533	-2.54376	4.17e-08	-0.165371	chr9:48450033-48450533	Gm8884	SLEC_down
chr19	33265212	33265712	-4.42926	4.22e-08	-0.109578	chr19:33265212-33265712	Mir3970	SLEC_down
chr5	100912372	100912872	-2.11684	4.25e-08	-0.199121	chr5:100912372-100912872	Gpat3	SLEC_down
chr9	110879941	110880441	-1.56438	4.48e-08	-0.167917	chr9:110879941-110880441	Als2cl	SLEC_down
chr6	50571594	50572094	-4.34789	4.52e-08	-0.138248	chr6:50571594-50572094	Mir6371	SLEC_down
chr12	77788242	77788742	-1.84745	4.77e-08	-0.167742	chr12:77788242-77788742	Gphn	SLEC_down
chr5	113986154	113986654	3.33693	4.8e-08	0.175678	chr5:113986154-113986654	Ssh1	SLEC_up
chr9	44526444	44526944	-2.2034	4.98e-08	-0.151512	chr9:44526444-44526944	Cxcr5	SLEC_down
chr7	66097748	66098248	2.66339	5.09e-08	0.24431	chr7:66097748-66098248	Chsy1	SLEC_up
chr1	80440859	80441359	-2.23244	5.33e-08	-0.178916	chr1:80440859-80441359	1700016L21Rik	SLEC_down
chr9	100332391	100332891	-4.8311	5.4e-08	-0.107703	chr9:100332391-100332891	Il20rb	SLEC_down
chr14	60072446	60072946	-1.82014	5.68e-08	-0.1483	chr14:60072446-60072946	Atp8a2	SLEC_down
chr8	64723140	64723640	-3.27186	6.03e-08	-0.119578	chr8:64723140-64723640	Msmo1	SLEC_down
chr15	58174960	58175460	-2.89946	6.13e-08	-0.180824	chr15:58174960-58175460	Wdyhv1	SLEC_down
chr14	76582397	76582897	-1.76606	6.26e-08	-0.214308	chr14:76582397-76582897	Serp2	SLEC_down
chr18	46917601	46918101	-2.01736	6.26e-08	-0.151256	chr18:46917601-46918101	Arl14epl	SLEC_down
chr5	149080401	149080901	-2.6291	6.43e-08	-0.138116	chr5:149080401-149080901	Hmgb1	SLEC_down
chr6	30591956	30592456	-2.59249	6.54e-08	-0.148736	chr6:30591956-30592456	Cpa5	SLEC_down
chr1	92258720	92259220	2.10861	6.63e-08	0.27561	chr1:92258720-92259220	Hdac4	SLEC_up
chr4	8922931	8923431	2.4214	6.71e-08	0.250827	chr4:8922931-8923431	Chd7	SLEC_up
chr19	7419094	7419594	2.5962	6.78e-08	0.224892	chr19:7419094-7419594	2700081O15Rik	SLEC_up
chr18	39145211	39145711	1.63906	7.05e-08	0.448558	chr18:39145211-39145711	Arhgap26	SLEC_up
chr9	103489845	103490345	-3.45176	7.21e-08	-0.119903	chr9:103489845-103490345	Bfsp2	SLEC_down
chr9	122398737	122399237	-2.46433	7.22e-08	-0.145485	chr9:122398737-122399237	A730085K08Rik	SLEC_down
chr11	113153300	113153800	-3.40396	7.28e-08	-0.153598	chr11:113153300-113153800	2610035D17Rik	SLEC_down
chr1	170978621	170979121	1.69881	7.32e-08	0.343955	chr1:170978621-170979121	Fcgr2b	SLEC_up
chr14	27391833	27392333	-3.3969	7.39e-08	-0.119999	chr14:27391833-27392333	Fam208a	SLEC_down
chr17	35306757	35307257	-2.40398	7.56e-08	-0.157965	chr17:35306757-35307257	H2-Q1	SLEC_down
chr18	67869751	67870251	2.23436	7.58e-08	0.224987	chr18:67869751-67870251	Ldlrad4	SLEC_up
chr15	39913334	39913834	-3.80316	7.94e-08	-0.12048	chr15:39913334-39913834	Lrp12	SLEC_down
chr7	44950255	44950755	2.57659	8.01e-08	0.274515	chr7:44950255-44950755	Tsks	SLEC_up
chr2	45017115	45017615	-2.05334	8.04e-08	-0.170291	chr2:45017115-45017615	Mir5129	SLEC_down
chr14	67763835	67764335	2.61123	8.12e-08	0.186928	chr14:67763835-67764335	Gnrh1	SLEC_up
chr6	39347827	39348327	-2.06413	8.16e-08	-0.173229	chr6:39347827-39348327	Slc37a3	SLEC_down
chr8	64826361	64826861	-3.01654	8.42e-08	-0.147382	chr8:64826361-64826861	Klhl2	SLEC_down
chr11	5411559	5412059	-3.98973	8.74e-08	-0.157878	chr11:5411559-5412059	Znrf3	SLEC_down
chr1	43501056	43501556	-4.97672	8.75e-08	-0.114	chr1:43501056-43501556	Nck2	SLEC_down
chr1	128808574	128809074	-2.11449	9.01e-08	-0.135028	chr1:128808574-128809074	Cxcr4	SLEC_down
chr1	134067040	134067540	-2.24437	9.01e-08	-0.184205	chr1:134067040-134067540	Btg2	SLEC_down
chr5	134966153	134966653	-2.88932	9.16e-08	-0.12087	chr5:134966153-134966653	Cldn4	SLEC_down
chr1	86301172	86301672	-3.62595	9.56e-08	-0.11604	chr1:86301172-86301672	B3gnt7	SLEC_down
chr3	10205039	10205539	-1.83698	9.6e-08	-0.167038	chr3:10205039-10205539	Fabp4	SLEC_down
chr14	122908038	122908538	-2.30172	9.77e-08	-0.182759	chr14:122908038-122908538	4930594M22Rik	SLEC_down
chr11	114876126	114876626	-3.4275	9.85e-08	-0.116683	chr11:114876126-114876626	Cd300a	SLEC_down
chr15	89282454	89282954	-2.32889	1.01e-07	-0.195686	chr15:89282454-89282954	Mir6959	SLEC_down
chr12	107141140	107141640	-1.76646	1.1e-07	-0.136794	chr12:107141140-107141640	4933406K04Rik	SLEC_down
chr9	48538276	48538776	-2.48269	1.1e-07	-0.120509	chr9:48538276-48538776	Gm5617	SLEC_down
chr12	99329178	99329678	-2.22385	1.13e-07	-0.133204	chr12:99329178-99329678	Foxn3	SLEC_down
chr10	70032911	70033411	-1.64648	1.19e-07	-0.159693	chr10:70032911-70033411	Ccdc6	SLEC_down
chr16	90953163	90953663	3.37616	1.2e-07	0.171668	chr16:90953163-90953663	Cfap298	SLEC_up
chr4	102990891	102991391	-2.20488	1.2e-07	-0.187425	chr4:102990891-102991391	Gm12709	SLEC_down
chr2	31814647	31815147	-1.84088	1.23e-07	-0.138308	chr2:31814647-31815147	Qrfp	SLEC_down
chr1	160308917	160309417	-1.97515	1.23e-07	-0.162328	chr1:160308917-160309417	Mir1927	SLEC_down
chr18	14717196	14717696	-2.39839	1.23e-07	-0.134788	chr18:14717196-14717696	Psma8	SLEC_down
chr10	36157954	36158454	-1.71749	1.24e-07	-0.118632	chr10:36157954-36158454	Hs3st5	SLEC_down
chr2	121586096	121586596	3.25235	1.25e-07	0.159333	chr2:121586096-121586596	Wdr76	SLEC_up
chr19	3731177	3731677	-2.09266	1.3e-07	-0.127297	chr19:3731177-3731677	1810055G02Rik	SLEC_down
chr12	17427487	17427987	1.81491	1.31e-07	0.37558	chr12:17427487-17427987	Mir3066	SLEC_up
chr17	83995919	83996419	1.83417	1.36e-07	0.319952	chr17:83995919-83996419	8430430B14Rik	SLEC_up
chr9	77513871	77514371	-2.93416	1.36e-07	-0.142314	chr9:77513871-77514371	Lrrc1	SLEC_down
chr12	32895064	32895564	-4.8409	1.42e-07	-0.100648	chr12:32895064-32895564	4933406C10Rik	SLEC_down
chr2	118747521	118748021	-2.08958	1.43e-07	-0.117112	chr2:118747521-118748021	Inafm2	SLEC_down
chr11	46121387	46121887	1.78425	1.45e-07	0.275817	chr11:46121387-46121887	Mir8100	SLEC_up
chr18	53903566	53904066	-1.58763	1.47e-07	-0.173752	chr18:53903566-53904066	Csnk1g3	SLEC_down
chr17	80112575	80113075	1.79055	1.5e-07	0.306364	chr17:80112575-80113075	Galm	SLEC_up
chr6	54765681	54766181	-3.6907	1.5e-07	-0.106127	chr6:54765681-54766181	Znrf2	SLEC_down
chr3	109341594	109342094	-1.88699	1.51e-07	-0.152632	chr3:109341594-109342094	Vav3	SLEC_down
chr8	120701678	120702178	-1.52345	1.62e-07	-0.205002	chr8:120701678-120702178	Cox4i1	SLEC_down
chr11	32125959	32126459	-1.63027	1.63e-07	-0.119352	chr11:32125959-32126459	Gm12108	SLEC_down
chr4	136081645	136082145	-1.75119	1.69e-07	-0.182537	chr4:136081645-136082145	Rpl11	SLEC_down
chr6	122282619	122283119	2.13721	1.93e-07	0.191902	chr6:122282619-122283119	Klrg1	SLEC_up
chr5	52149112	52149612	-2.41524	1.96e-07	-0.139868	chr5:52149112-52149612	Mir6417	SLEC_down
chr9	61668712	61669212	-1.56272	1.96e-07	-0.14928	chr9:61668712-61669212	Rplp1	SLEC_down
chr14	121107624	121108124	-2.23424	2.04e-07	-0.139476	chr14:121107624-121108124	Farp1	SLEC_down
chr15	64067510	64068010	-1.93384	2.06e-07	-0.163363	chr15:64067510-64068010	Fam49b	SLEC_down
chr10	94846988	94847488	1.67891	2.07e-07	0.313212	chr10:94846988-94847488	Plxnc1	SLEC_up
chr16	23328133	23328633	-1.78219	2.12e-07	-0.142553	chr16:23328133-23328633	Rtp1	SLEC_down
chr5	28382239	28382739	-1.76118	2.14e-07	-0.131099	chr5:28382239-28382739	Rbm33	SLEC_down
chr2	28539953	28540453	-2.99253	2.22e-07	-0.120111	chr2:28539953-28540453	Cel	SLEC_down
chr9	121646952	121647452	-2.87674	2.38e-07	-0.113981	chr9:121646952-121647452	Vipr1	SLEC_down
chr11	62667492	62667992	4.07011	2.44e-07	0.154845	chr11:62667492-62667992	Mmgt2	SLEC_up
chr9	120039276	120039776	1.51279	2.46e-07	0.361863	chr9:120039276-120039776	Xirp1	SLEC_up
chr12	21442466	21442966	2.91925	2.6e-07	0.202318	chr12:21442466-21442966	Ywhaq	SLEC_up
chr1	193181017	193181517	-2.66195	2.77e-07	-0.123982	chr1:193181017-193181517	A130010J15Rik	SLEC_down
chr14	45155447	45155947	-2.10311	2.81e-07	-0.11124	chr14:45155447-45155947	Gpr137c	SLEC_down
chr2	164899699	164900199	-1.65917	2.84e-07	-0.170696	chr2:164899699-164900199	Zfp335	SLEC_down
chr4	57832263	57832763	-1.81248	2.85e-07	-0.14799	chr4:57832263-57832763	Akap2	SLEC_down
chr11	51577530	51578030	-1.53303	2.88e-07	-0.184549	chr11:51577530-51578030	Phykpl	SLEC_down
chr11	74421147	74421647	-2.31587	2.92e-07	-0.107924	chr11:74421147-74421647	Olfr412	SLEC_down
chr4	59319535	59320035	-1.84974	2.92e-07	-0.133817	chr4:59319535-59320035	Gm12596	SLEC_down
chr9	85123640	85124140	-2.15	2.93e-07	-0.126576	chr9:85123640-85124140	Tent5a	SLEC_down
chr11	105444894	105445394	-4.61125	2.93e-07	-0.124048	chr11:105444894-105445394	Marchf10	SLEC_down
chr2	58822410	58822910	-2.53989	2.93e-07	-0.0930026	chr2:58822410-58822910	Upp2	SLEC_down
chr5	31095246	31095746	-2.51522	2.93e-07	-0.127668	chr5:31095246-31095746	Slc30a3	SLEC_down
chr15	59913784	59914284	-3.54013	2.97e-07	-0.165525	chr15:59913784-59914284	4933412E24Rik	SLEC_down
chr14	101477138	101477638	-2.1623	3.07e-07	-0.129962	chr14:101477138-101477638	Tbc1d4	SLEC_down
chr12	16580297	16580797	1.62506	3.09e-07	0.34365	chr12:16580297-16580797	Lpin1	SLEC_up
chr15	53115363	53115863	-1.63135	3.36e-07	-0.158985	chr15:53115363-53115863	Ext1	SLEC_down
chr3	131199844	131200344	-3.16335	3.43e-07	-0.136578	chr3:131199844-131200344	Hadh	SLEC_down
chr3	83996933	83997433	-1.51574	3.48e-07	-0.145184	chr3:83996933-83997433	Tmem131l	SLEC_down
chr7	19403921	19404421	-1.65137	3.49e-07	-0.116478	chr7:19403921-19404421	Klc3	SLEC_down
chr1	125426600	125427100	-1.94942	3.55e-07	-0.179933	chr1:125426600-125427100	Actr3	SLEC_down
chr19	11511312	11511812	1.94849	3.6e-07	0.269659	chr19:11511312-11511812	Ms4a6b	SLEC_up
chr8	126588494	126588994	-3.05536	3.6e-07	-0.114919	chr8:126588494-126588994	Irf2bp2	SLEC_down
chr17	87365162	87365662	1.71407	3.66e-07	0.405716	chr17:87365162-87365662	Stpg4	SLEC_up
chr17	44121312	44121812	-2.07869	4.01e-07	-0.130987	chr17:44121312-44121812	Enpp4	SLEC_down
chr10	26202926	26203426	2.01479	4.1e-07	0.297875	chr10:26202926-26203426	Samd3	SLEC_up
chr9	118059018	118059518	2.25917	4.11e-07	0.271093	chr9:118059018-118059518	Azi2	SLEC_up
chr16	92813533	92814033	-2.61016	4.17e-07	-0.104227	chr16:92813533-92814033	Runx1	SLEC_down
chr5	111039744	111040244	-3.86981	4.17e-07	-0.108949	chr5:111039744-111040244	Mir701	SLEC_down
chr11	88576594	88577094	-2.09834	4.29e-07	-0.135559	chr11:88576594-88577094	0610039H22Rik	SLEC_down
chr19	55408401	55408901	-3.45533	4.29e-07	-0.116856	chr19:55408401-55408901	Vti1a	SLEC_down
chr9	21126174	21126674	3.29126	4.29e-07	0.149945	chr9:21126174-21126674	Tyk2	SLEC_up
chr11	98470123	98470623	-1.67751	4.59e-07	-0.176286	chr11:98470123-98470623	Grb7	SLEC_down
chr17	29606374	29606874	-2.1583	4.59e-07	-0.13969	chr17:29606374-29606874	Rnf8	SLEC_down
chr1	36960515	36961015	-2.30881	4.66e-07	-0.175618	chr1:36960515-36961015	Tmem131	SLEC_down
chr3	107061403	107061903	-2.28774	5.09e-07	-0.118444	chr3:107061403-107061903	AI504432	SLEC_down
chr4	135290183	135290683	-2.09257	5.49e-07	-0.113242	chr4:135290183-135290683	Clic4	SLEC_down
chr10	26325251	26325751	-1.77344	5.56e-07	-0.168754	chr10:26325251-26325751	L3mbtl3	SLEC_down
chr12	79692096	79692596	-2.70164	5.73e-07	-0.108089	chr12:79692096-79692596	9430078K24Rik	SLEC_down
chr4	57730631	57731131	-1.89631	5.73e-07	-0.1073	chr4:57730631-57731131	Akap2	SLEC_down
chr6	142917326	142917826	-2.76664	5.75e-07	-0.135269	chr6:142917326-142917826	St8sia1	SLEC_down
chr12	32811453	32811953	-3.31637	5.83e-07	-0.103421	chr12:32811453-32811953	Nampt	SLEC_down
chr7	28376378	28376878	-1.50109	5.94e-07	-0.141863	chr7:28376378-28376878	Zfp36	SLEC_down
chr6	119508811	119509311	-1.65812	6.39e-07	-0.108858	chr6:119508811-119509311	Fbxl14	SLEC_down
chr1	43207122	43207622	-2.72149	6.42e-07	-0.1261	chr1:43207122-43207622	Fhl2	SLEC_down
chr14	62869732	62870232	-3.34937	6.75e-07	-0.0698028	chr14:62869732-62870232	Mir6541	SLEC_down
chr11	94698268	94698768	-2.41761	6.82e-07	-0.0855126	chr11:94698268-94698768	Gm11541	SLEC_down
chr1	128782225	128782725	-1.68991	6.99e-07	-0.136303	chr1:128782225-128782725	Cxcr4	SLEC_down
chr9	95151729	95152229	1.66334	7.01e-07	0.317619	chr9:95151729-95152229	Chst2	SLEC_up
chr11	99124995	99125495	-1.66616	7.02e-07	-0.151213	chr11:99124995-99125495	Ccr7	SLEC_down
chr1	38557550	38558050	-5.87095	7.2e-07	-0.119841	chr1:38557550-38558050	Aff3	SLEC_down
chr5	21227105	21227605	1.77041	7.21e-07	0.322064	chr5:21227105-21227605	Gsap	SLEC_up
chr9	114426229	114426729	-2.45912	7.21e-07	-0.168221	chr9:114426229-114426729	Glb1	SLEC_down
chr13	55640801	55641301	-1.53807	7.36e-07	-0.194775	chr13:55640801-55641301	Ddx46	SLEC_down
chr11	79460706	79461206	-2.08813	7.56e-07	-0.16186	chr11:79460706-79461206	AU040972	SLEC_down
chr2	155686563	155687063	-2.15189	7.6e-07	-0.101031	chr2:155686563-155687063	Trpc4ap	SLEC_down
chr9	73087509	73088009	-1.88234	7.7e-07	-0.0954964	chr9:73087509-73088009	Khdc3	SLEC_down
chr12	112721881	112722381	-1.91571	7.8e-07	-0.127612	chr12:112721881-112722381	Cep170b	SLEC_down
chr3	138275073	138275573	-3.28961	7.93e-07	-0.112333	chr3:138275073-138275573	Adh1	SLEC_down
chr18	70533915	70534415	3.33935	8.13e-07	0.165059	chr18:70533915-70534415	Poli	SLEC_up
chr10	40462168	40462668	-2.02666	8.21e-07	-0.132023	chr10:40462168-40462668	Slc22a16	SLEC_down
chr14	118673457	118673957	-1.88006	8.24e-07	-0.129569	chr14:118673457-118673957	Abcc4	SLEC_down
chr8	72329678	72330178	1.97719	8.24e-07	0.323774	chr8:72329678-72330178	Klf2	SLEC_up
chr18	75322172	75322672	-2.32893	8.24e-07	-0.16164	chr18:75322172-75322672	2010010A06Rik	SLEC_down
chr11	3344879	3345379	-2.80261	8.28e-07	-0.145584	chr11:3344879-3345379	Pik3ip1	SLEC_down
chr15	96770726	96771226	-3.63412	8.43e-07	-0.0942198	chr15:96770726-96771226	Slc38a2	SLEC_down
chr4	134752045	134752545	-2.92901	8.55e-07	-0.121915	chr4:134752045-134752545	Ldlrap1	SLEC_down
chr3	9402729	9403229	-1.80521	8.82e-07	-0.133743	chr3:9402729-9403229	C030034L19Rik	SLEC_down
chr17	17636112	17636612	-3.19696	9.19e-07	-0.0898841	chr17:17636112-17636612	Lnpep	SLEC_down
chr5	99495292	99495792	-3.26245	9.39e-07	-0.0940089	chr5:99495292-99495792	A930011G23Rik	SLEC_down
chr19	7374851	7375351	-2.92475	9.57e-07	-0.126943	chr19:7374851-7375351	1700105P06Rik	SLEC_down
chr9	79947416	79947916	2.27898	9.76e-07	0.157133	chr9:79947416-79947916	Filip1	SLEC_up
chr15	62885229	62885729	-1.64813	9.78e-07	-0.0945325	chr15:62885229-62885729	Gm20740	SLEC_down
chr2	3764068	3764568	1.6775	9.78e-07	0.287478	chr2:3764068-3764568	Fam107b	SLEC_up
chr12	70677566	70678066	3.90363	9.8e-07	0.133953	chr12:70677566-70678066	Frmd6	SLEC_up
chr3	97004411	97004911	-2.69189	9.9e-07	-0.10536	chr3:97004411-97004911	Gja5	SLEC_down
chr13	113807323	113807823	4.8702	9.9e-07	0.10646	chr13:113807323-113807823	Arl15	SLEC_up
chr14	66258940	66259440	-2.82157	9.91e-07	-0.10387	chr14:66258940-66259440	Ptk2b	SLEC_down
chr1	187308509	187309009	-1.52151	1.01e-06	-0.153703	chr1:187308509-187309009	Gpatch2	SLEC_down
chr14	55946232	55946732	1.71838	1.04e-06	0.375479	chr14:55946232-55946732	Cma1	SLEC_up
chr16	45204327	45204827	-4.44207	1.04e-06	-0.0989717	chr16:45204327-45204827	Btla	SLEC_down
chr18	34827627	34828127	-3.55165	1.04e-06	-0.0987118	chr18:34827627-34828127	Reep2	SLEC_down
chr19	38944533	38945033	-2.42132	1.04e-06	-0.0913094	chr19:38944533-38945033	Hells	SLEC_down
chr8	88783644	88784144	3.44926	1.05e-06	0.185815	chr8:88783644-88784144	Cyld	SLEC_up
chr6	83437194	83437694	-4.21566	1.05e-06	-0.0985284	chr6:83437194-83437694	B230319C09Rik	SLEC_down
chr6	146082414	146082914	-2.32414	1.06e-06	-0.116266	chr6:146082414-146082914	Sspn	SLEC_down
chr9	57800362	57800862	-1.69179	1.08e-06	-0.144248	chr9:57800362-57800862	Clk3	SLEC_down
chr10	39358415	39358915	-2.59675	1.08e-06	-0.131967	chr10:39358415-39358915	Fyn	SLEC_down
chr5	111356886	111357386	-3.27788	1.09e-06	-0.109734	chr5:111356886-111357386	Pitpnb	SLEC_down
chr9	21274796	21275296	2.34006	1.1e-06	0.20698	chr9:21274796-21275296	Atg4d	SLEC_up
chr14	52248142	52248642	-2.62679	1.11e-06	-0.129752	chr14:52248142-52248642	Chd8	SLEC_down
chr11	84913113	84913613	3.63905	1.13e-06	0.142777	chr11:84913113-84913613	Znhit3	SLEC_up
chr10	128940386	128940886	-3.40994	1.13e-06	-0.117912	chr10:128940386-128940886	Itga7	SLEC_down
chr16	87497116	87497616	1.67264	1.15e-06	0.292328	chr16:87497116-87497616	B130034C11Rik	SLEC_up
chr2	45138841	45139341	2.35677	1.16e-06	0.190265	chr2:45138841-45139341	Zeb2	SLEC_up
chr3	144231883	144232383	-1.711	1.2e-06	-0.155468	chr3:144231883-144232383	Lmo4	SLEC_down
chr15	73523121	73523621	-4.82962	1.23e-06	-0.150946	chr15:73523121-73523621	Dennd3	SLEC_down
chr4	43427496	43427996	-1.51781	1.24e-06	-0.151629	chr4:43427496-43427996	Fam166b	SLEC_down
chr8	95810052	95810552	-2.19796	1.26e-06	-0.111993	chr8:95810052-95810552	Cnot1	SLEC_down
chr9	69940758	69941258	-1.91151	1.26e-06	-0.143847	chr9:69940758-69941258	Bnip2	SLEC_down
chr2	160701560	160702060	-2.22138	1.28e-06	-0.116452	chr2:160701560-160702060	Plcg1	SLEC_down
chr8	15055745	15056245	2.45808	1.29e-06	0.218299	chr8:15055745-15056245	Myom2	SLEC_up
chr12	52009091	52009591	-3.41234	1.3e-06	-0.151043	chr12:52009091-52009591	Dtd2	SLEC_down
chr4	154935781	154936281	-1.89714	1.32e-06	-0.12554	chr4:154935781-154936281	Tnfrsf14	SLEC_down
chr12	112959366	112959866	-1.91306	1.38e-06	-0.140219	chr12:112959366-112959866	Btbd6	SLEC_down
chr7	125190042	125190542	-3.88828	1.41e-06	-0.109552	chr7:125190042-125190542	4933440M02Rik	SLEC_down
chr10	14328719	14329219	-3.25611	1.49e-06	-0.0934787	chr10:14328719-14329219	Adgrg6	SLEC_down
chr7	139400249	139400749	-2.55244	1.49e-06	-0.0799898	chr7:139400249-139400749	Inpp5a	SLEC_down
chr5	62756080	62756580	2.00397	1.5e-06	0.215883	chr5:62756080-62756580	Arap2	SLEC_up
chr18	52485769	52486269	-1.65968	1.51e-06	-0.134347	chr18:52485769-52486269	Srfbp1	SLEC_down
chr3	130936928	130937428	-2.6382	1.53e-06	-0.10802	chr3:130936928-130937428	Lef1	SLEC_down
chr5	64662343	64662843	-1.60918	1.55e-06	-0.158799	chr5:64662343-64662843	Gm3716	SLEC_down
chr6	120799706	120800206	-1.70654	1.55e-06	-0.140984	chr6:120799706-120800206	Atp6v1e1	SLEC_down
chr5	90492388	90492888	-1.84818	1.58e-06	-0.132409	chr5:90492388-90492888	Afp	SLEC_down
chr11	74645243	74645743	4.83307	1.61e-06	0.108119	chr11:74645243-74645743	Cluh	SLEC_up
chr14	27304377	27304877	-4.74426	1.61e-06	-0.0942268	chr14:27304377-27304877	Fam208a	SLEC_down
chr2	157746509	157747009	-3.86202	1.62e-06	-0.130255	chr2:157746509-157747009	Ctnnbl1	SLEC_down
chr13	95470002	95470502	-4.71644	1.62e-06	-0.118437	chr13:95470002-95470502	S100z	SLEC_down
chr6	67480368	67480868	-4.4011	1.62e-06	-0.0743356	chr6:67480368-67480868	Il23r	SLEC_down
chr10	42848378	42848878	-2.67263	1.66e-06	-0.113745	chr10:42848378-42848878	Scml4	SLEC_down
chr14	41050406	41050906	-2.37022	1.67e-06	-0.0917327	chr14:41050406-41050906	Dydc2	SLEC_down
chr16	10739959	10740459	3.08096	1.67e-06	0.180266	chr16:10739959-10740459	Socs1	SLEC_up
chr17	73163659	73164159	-2.01759	1.68e-06	-0.126069	chr17:73163659-73164159	Lclat1	SLEC_down
chr10	81128091	81128591	-2.15229	1.71e-06	-0.142071	chr10:81128091-81128591	Zbtb7a	SLEC_down
chr2	120423536	120424036	-4.11239	1.73e-06	-0.0938619	chr2:120423536-120424036	Tmem87a	SLEC_down
chr12	104969564	104970064	2.24917	1.76e-06	0.236221	chr12:104969564-104970064	Syne3	SLEC_up
chr9	61216106	61216606	-1.60432	1.77e-06	-0.154868	chr9:61216106-61216606	B930092H01Rik	SLEC_down
chr2	46370990	46371490	-1.99187	1.78e-06	-0.167971	chr2:46370990-46371490	1700019E08Rik	SLEC_down
chr8	11008783	11009283	-1.80487	1.79e-06	-0.0929611	chr8:11008783-11009283	Irs2	SLEC_down
chr2	59474306	59474806	-1.78776	1.8e-06	-0.110718	chr2:59474306-59474806	Dapl1	SLEC_down
chr16	46103051	46103551	2.16124	1.81e-06	0.197055	chr16:46103051-46103551	Cd96	SLEC_up
chr17	56118918	56119418	2.26041	1.93e-06	0.166534	chr17:56118918-56119418	Plin5	SLEC_up
chr11	68447162	68447662	-1.94737	1.94e-06	-0.164436	chr11:68447162-68447662	Pik3r5	SLEC_down
chr11	52281046	52281546	-1.99978	1.95e-06	-0.0829016	chr11:52281046-52281546	Tcf7	SLEC_down
chr3	106464682	106465182	-2.51275	1.95e-06	-0.135516	chr3:106464682-106465182	Dennd2d	SLEC_down
chr1	161156510	161157010	-1.77151	2.02e-06	-0.135434	chr1:161156510-161157010	Tex50	SLEC_down
chr13	113893397	113893897	3.11818	2.09e-06	0.173429	chr13:113893397-113893897	Arl15	SLEC_up
chr17	44625918	44626418	-3.13916	2.12e-06	-0.101703	chr17:44625918-44626418	Supt3	SLEC_down
chr6	122293112	122293612	-2.4261	2.21e-06	-0.109165	chr6:122293112-122293612	Klrg1	SLEC_down
chr3	116466177	116466677	1.63928	2.22e-06	0.288883	chr3:116466177-116466677	Rtca	SLEC_up
chr6	144673855	144674355	-1.96417	2.24e-06	-0.11984	chr6:144673855-144674355	Sox5os3	SLEC_down
chr12	82214876	82215376	2.7648	2.26e-06	0.161638	chr12:82214876-82215376	Sipa1l1	SLEC_up
chr17	87461797	87462297	-1.50877	2.26e-06	-0.168353	chr17:87461797-87462297	Calm2	SLEC_down
chr2	25534078	25534578	-1.77565	2.27e-06	-0.125489	chr2:25534078-25534578	Traf2	SLEC_down
chr3	95909194	95909694	-1.79886	2.28e-06	-0.150955	chr3:95909194-95909694	Car14	SLEC_down
chr3	35723503	35724003	-3.48386	2.28e-06	-0.0800066	chr3:35723503-35724003	Atp11b	SLEC_down
chr11	16987707	16988207	1.89302	2.31e-06	0.329761	chr11:16987707-16988207	Fbxo48	SLEC_up
chr1	156206013	156206513	-2.88792	2.38e-06	-0.125567	chr1:156206013-156206513	Fam163a	SLEC_down
chr15	52565527	52566027	2.89422	2.59e-06	0.191932	chr15:52565527-52566027	Med30	SLEC_up
chr14	122997416	122997916	-2.26231	2.6e-06	-0.136869	chr14:122997416-122997916	Tmtc4	SLEC_down
chr12	116315342	116315842	-2.59445	2.61e-06	-0.0838047	chr12:116315342-116315842	Esyt2	SLEC_down
chr2	36000329	36000829	2.18317	2.61e-06	0.17333	chr2:36000329-36000829	Ttll11	SLEC_up
chr17	63405451	63405951	-4.46091	2.63e-06	-0.0847178	chr17:63405451-63405951	4930405O22Rik	SLEC_down
chr10	40419751	40420251	-2.27426	2.65e-06	-0.118363	chr10:40419751-40420251	Cdk19	SLEC_down
chr5	110979890	110980390	-2.86288	2.75e-06	-0.0765537	chr5:110979890-110980390	Mir701	SLEC_down
chr11	115203880	115204380	-2.18665	2.79e-06	-0.0944262	chr11:115203880-115204380	Tmem104	SLEC_down
chr4	6970502	6971002	-2.40696	2.8e-06	-0.123541	chr4:6970502-6971002	Tox	SLEC_down
chr12	13508484	13508984	2.0247	2.82e-06	0.234048	chr12:13508484-13508984	Gm35725	SLEC_up
chr1	23882617	23883117	-2.50752	2.83e-06	-0.092493	chr1:23882617-23883117	Smap1	SLEC_down
chr3	108727295	108727795	1.55352	2.96e-06	0.275084	chr3:108727295-108727795	Gpsm2	SLEC_up
chr1	180810327	180810827	-1.60933	2.97e-06	-0.195496	chr1:180810327-180810827	H3f3a	SLEC_down
chr5	142404278	142404778	-2.80598	2.98e-06	-0.0899963	chr5:142404278-142404778	Foxk1	SLEC_down
chr12	76844622	76845122	-2.09848	3.07e-06	-0.109607	chr12:76844622-76845122	Fntb	SLEC_down
chr2	165540879	165541379	1.81793	3.1e-06	0.280957	chr2:165540879-165541379	Slc2a10	SLEC_up
chr2	158159847	158160347	-3.2284	3.11e-06	-0.115893	chr2:158159847-158160347	Tgm2	SLEC_down
chr15	61428767	61429267	-2.11836	3.22e-06	-0.128428	chr15:61428767-61429267	D030024E09Rik	SLEC_down
chr6	31518850	31519350	3.1634	3.22e-06	0.152642	chr6:31518850-31519350	Podxl	SLEC_up
chr9	118167564	118168064	-1.7947	3.25e-06	-0.155212	chr9:118167564-118168064	Gm17399	SLEC_down
chr1	60853295	60853795	-3.93534	3.39e-06	-0.0843601	chr1:60853295-60853795	Ctla4	SLEC_down
chr11	73132090	73132590	1.80827	3.39e-06	0.220172	chr11:73132090-73132590	Haspin	SLEC_up
chr6	120199468	120199968	-1.89057	3.43e-06	-0.147681	chr6:120199468-120199968	B4galnt3	SLEC_down
chr15	36787508	36788008	-1.68894	3.43e-06	-0.0973081	chr15:36787508-36788008	Ywhaz	SLEC_down
chr1	92265395	92265895	2.2463	3.46e-06	0.170058	chr1:92265395-92265895	Hdac4	SLEC_up
chr2	45187486	45187986	3.12649	3.5e-06	0.13776	chr2:45187486-45187986	Zeb2	SLEC_up
chr4	129565147	129565647	-1.81239	3.52e-06	-0.139436	chr4:129565147-129565647	Mir8119	SLEC_down
chr16	23224576	23225076	-2.95109	3.55e-06	-0.0838843	chr16:23224576-23225076	St6gal1	SLEC_down
chr15	66806239	66806739	1.6731	3.6e-06	0.329307	chr15:66806239-66806739	Sla	SLEC_up
chr3	38280078	38280578	-3.48753	3.68e-06	-0.0950778	chr3:38280078-38280578	5430434I15Rik	SLEC_down
chr17	44555858	44556358	-1.90121	3.7e-06	-0.144504	chr17:44555858-44556358	Supt3	SLEC_down
chr8	22780579	22781079	-2.8595	3.7e-06	-0.106631	chr8:22780579-22781079	Plat	SLEC_down
chr12	107140491	107140991	-3.27432	3.71e-06	-0.0627655	chr12:107140491-107140991	4933406K04Rik	SLEC_down
chr9	120691591	120692091	-3.02454	3.72e-06	-0.10348	chr9:120691591-120692091	5830454E08Rik	SLEC_down
chr5	72938396	72938896	-1.60311	3.75e-06	-0.13209	chr5:72938396-72938896	Slain2	SLEC_down
chr1	184024576	184025076	-1.73575	3.76e-06	-0.134322	chr1:184024576-184025076	1700056E22Rik	SLEC_down
chr12	12320667	12321167	1.89006	3.77e-06	0.274003	chr12:12320667-12321167	Fam49a	SLEC_up
chr1	180926224	180926724	-1.51664	3.89e-06	-0.108418	chr1:180926224-180926724	Lefty1	SLEC_down
chr13	43774992	43775492	-2.23959	4e-06	-0.103811	chr13:43774992-43775492	Cd83	SLEC_down
chr1	135124584	135125084	1.9849	4.04e-06	0.200441	chr1:135124584-135125084	Ptprv	SLEC_up
chr2	130554818	130555318	-2.63156	4.05e-06	-0.0961985	chr2:130554818-130555318	4930473A02Rik	SLEC_down
chr10	80628907	80629407	-1.50208	4.07e-06	-0.11255	chr10:80628907-80629407	Csnk1g2	SLEC_down
chr15	9533268	9533768	-2.36638	4.07e-06	-0.110779	chr15:9533268-9533768	Il7r	SLEC_down
chr15	59724214	59724714	2.23752	4.17e-06	0.158674	chr15:59724214-59724714	Gm19510	SLEC_up
chr5	29205641	29206141	-4.65322	4.19e-06	-0.10084	chr5:29205641-29206141	Rnf32	SLEC_down
chr12	112699122	112699622	-2.35837	4.21e-06	-0.119887	chr12:112699122-112699622	Zbtb42	SLEC_down
chr19	34505097	34505597	-2.38193	4.21e-06	-0.119783	chr19:34505097-34505597	Lipa	SLEC_down
chr2	160887886	160888386	-1.88621	4.21e-06	-0.0912183	chr2:160887886-160888386	Lpin3	SLEC_down
chr4	149487726	149488226	1.97162	4.21e-06	0.269117	chr4:149487726-149488226	Lzic	SLEC_up
chr2	153525801	153526301	-1.53192	4.21e-06	-0.115868	chr2:153525801-153526301	Nol4l	SLEC_down
chr4	135248451	135248951	-1.98372	4.23e-06	-0.120862	chr4:135248451-135248951	Clic4	SLEC_down
chr18	11839992	11840492	-1.97318	4.3e-06	-0.0930111	chr18:11839992-11840492	Mir1901	SLEC_down
chr17	47535906	47536406	2.47245	4.32e-06	0.134823	chr17:47535906-47536406	Ccnd3	SLEC_up
chr2	45114583	45115083	3.80965	4.35e-06	0.147078	chr2:45114583-45115083	Zeb2	SLEC_up
chr18	32311652	32312152	-2.4948	4.36e-06	-0.104317	chr18:32311652-32312152	Bin1	SLEC_down
chr5	64474822	64475322	1.91234	4.38e-06	0.259108	chr5:64474822-64475322	C030018K13Rik	SLEC_up
chr11	75318597	75319097	-2.46237	4.39e-06	-0.113397	chr11:75318597-75319097	Rpa1	SLEC_down
chr4	32424404	32424904	-2.19751	4.4e-06	-0.104795	chr4:32424404-32424904	Bach2os	SLEC_down
chr16	30769454	30769954	-3.60929	4.42e-06	-0.0926276	chr16:30769454-30769954	Fam43a	SLEC_down
chr5	35462438	35462938	-3.17918	4.42e-06	-0.0985365	chr5:35462438-35462938	Cpz	SLEC_down
chr14	78306836	78307336	-3.33071	4.6e-06	-0.101666	chr14:78306836-78307336	Tnfsf11	SLEC_down
chr10	12607164	12607664	-3.14463	4.63e-06	-0.0997418	chr10:12607164-12607664	Utrn	SLEC_down
chr12	102581527	102582027	-2.1111	4.67e-06	-0.0947302	chr12:102581527-102582027	Chga	SLEC_down
chr17	46879876	46880376	1.57893	4.73e-06	0.217645	chr17:46879876-46880376	Tbcc	SLEC_up
chr9	70079952	70080452	-1.72178	4.75e-06	-0.0987993	chr9:70079952-70080452	Gcnt3	SLEC_down
chr13	30748297	30748797	-1.61347	4.87e-06	-0.111242	chr13:30748297-30748797	Irf4	SLEC_down
chr7	16337701	16338201	-1.82276	4.89e-06	-0.105899	chr7:16337701-16338201	Bbc3	SLEC_down
chr10	122776998	122777498	-2.85366	4.94e-06	-0.113574	chr10:122776998-122777498	Mir8104	SLEC_down
chr10	85566980	85567480	-2.94726	5.17e-06	-0.114194	chr10:85566980-85567480	Btbd11	SLEC_down
chr19	36349192	36349692	-2.29171	5.17e-06	-0.130317	chr19:36349192-36349692	Pcgf5	SLEC_down
chr3	107090666	107091166	-2.30976	5.2e-06	-0.104101	chr3:107090666-107091166	Kcna2	SLEC_down
chr7	123354802	123355302	-1.54217	5.55e-06	-0.123601	chr7:123354802-123355302	Arhgap17	SLEC_down
chr4	145319161	145319661	-3.52805	5.69e-06	-0.0983175	chr4:145319161-145319661	Tnfrsf8	SLEC_down
chr15	97667587	97668087	-1.5024	5.71e-06	-0.10265	chr15:97667587-97668087	Rpap3	SLEC_down
chr8	106603076	106603576	-2.48492	5.75e-06	-0.0982937	chr8:106603076-106603576	Cdh1	SLEC_down
chr17	35731682	35732182	-1.7233	5.77e-06	-0.134159	chr17:35731682-35732182	Ddr1	SLEC_down
chr5	122310650	122311150	-1.86746	5.81e-06	-0.110748	chr5:122310650-122311150	Pptc7	SLEC_down
chr9	72660087	72660587	-1.55146	5.85e-06	-0.175664	chr9:72660087-72660587	Nedd4	SLEC_down
chr15	62181419	62181919	-1.77438	5.92e-06	-0.131937	chr15:62181419-62181919	H2afy3	SLEC_down
chr8	122295930	122296430	2.64432	5.92e-06	0.179133	chr8:122295930-122296430	Zfpm1	SLEC_up
chr18	7410112	7410612	-2.15044	5.96e-06	-0.0647406	chr18:7410112-7410612	Armc4	SLEC_down
chr4	135285686	135286186	2.45576	6.02e-06	0.19457	chr4:135285686-135286186	Clic4	SLEC_up
chr7	29141390	29141890	-1.85386	6.06e-06	-0.100746	chr7:29141390-29141890	Rasgrp4	SLEC_down
chr13	28512514	28513014	-1.54532	6.11e-06	-0.145765	chr13:28512514-28513014	Mir6368	SLEC_down
chr5	139174998	139175498	-1.54301	6.17e-06	-0.116284	chr5:139174998-139175498	Dnaaf5	SLEC_down
chr17	47171070	47171570	-1.72204	6.23e-06	-0.125758	chr17:47171070-47171570	Trerf1	SLEC_down
chr11	109560643	109561143	-1.66383	6.3e-06	-0.126886	chr11:109560643-109561143	Wipi1	SLEC_down
chr8	126920803	126921303	-2.65165	6.36e-06	-0.11531	chr8:126920803-126921303	Tomm20	SLEC_down
chr13	65069915	65070415	1.79743	6.49e-06	0.174936	chr13:65069915-65070415	Spata31d1c	SLEC_up
chr17	33456590	33457090	-3.53731	6.61e-06	-0.0962043	chr17:33456590-33457090	Actl9	SLEC_down
chr19	29236612	29237112	-1.60297	6.61e-06	-0.114715	chr19:29236612-29237112	Jak2	SLEC_down
chr3	101407561	101408061	-2.19517	6.65e-06	-0.117725	chr3:101407561-101408061	Igsf3	SLEC_down
chr10	88203193	88203693	-2.50455	6.76e-06	-0.0967185	chr10:88203193-88203693	Washc3	SLEC_down
chr15	78502700	78503200	-4.11135	6.93e-06	-0.0766669	chr15:78502700-78503200	Il2rb	SLEC_down
chr13	42077634	42078134	-4.1886	6.94e-06	-0.100303	chr13:42077634-42078134	Hivep1	SLEC_down
chr19	60681454	60681954	-1.53273	6.94e-06	-0.0995296	chr19:60681454-60681954	Nanos1	SLEC_down
chr6	118066706	118067206	-3.92049	6.94e-06	-0.0667787	chr6:118066706-118067206	Mir7044	SLEC_down
chr9	102616230	102616730	3.56031	7.29e-06	0.132144	chr9:102616230-102616730	Cep63	SLEC_up
chr19	56759671	56760171	1.53493	7.54e-06	0.325955	chr19:56759671-56760171	Adrb1	SLEC_up
chr4	135067866	135068366	1.80011	7.56e-06	0.242868	chr4:135067866-135068366	Runx3	SLEC_up
chr16	91035822	91036322	-5.42571	7.65e-06	-0.0874658	chr16:91035822-91036322	Paxbp1	SLEC_down
chr10	118087487	118087987	2.03504	7.67e-06	0.188873	chr10:118087487-118087987	Mdm1	SLEC_up
chr17	5295565	5296065	-3.0561	7.76e-06	-0.0985031	chr17:5295565-5296065	Ldhal6b	SLEC_down
chr3	96309367	96309867	-1.7791	7.88e-06	-0.14075	chr3:96309367-96309867	Fcgr1	SLEC_down
chr5	113589556	113590056	3.05614	7.9e-06	0.107182	chr5:113589556-113590056	Cmklr1	SLEC_up
chr13	101654814	101655314	3.06318	8.42e-06	0.143555	chr13:101654814-101655314	Pik3r1	SLEC_up
chr10	117055887	117056387	-1.52634	8.82e-06	-0.144572	chr10:117055887-117056387	Cct2	SLEC_down
chr16	8719161	8719661	-2.94448	8.84e-06	-0.081309	chr16:8719161-8719661	Gm5767	SLEC_down
chr17	70886582	70887082	-2.33423	8.99e-06	-0.0765931	chr17:70886582-70887082	Mir1195	SLEC_down
chr19	43917039	43917539	-1.68359	9.03e-06	-0.114336	chr19:43917039-43917539	Dnmbp	SLEC_down
chr1	152269905	152270405	-3.63438	9.14e-06	-0.0762378	chr1:152269905-152270405	Tsen15	SLEC_down
chr17	56118136	56118636	2.41768	9.27e-06	0.149316	chr17:56118136-56118636	Plin5	SLEC_up
chr4	136060024	136060524	-2.53551	9.53e-06	-0.0947276	chr4:136060024-136060524	Rpl11	SLEC_down
chr7	43434564	43435064	2.78399	9.53e-06	0.179946	chr7:43434564-43435064	Nkg7	SLEC_up
chr11	97539974	97540474	2.04634	9.55e-06	0.114066	chr11:97539974-97540474	Srcin1	SLEC_up
chr2	34958535	34959035	-1.50435	9.55e-06	-0.136142	chr2:34958535-34959035	Traf1	SLEC_down
chr5	74132626	74133126	-3.09829	9.65e-06	-0.088981	chr5:74132626-74133126	Snora26	SLEC_down
chr13	81675265	81675765	-2.53518	9.67e-06	-0.0848162	chr13:81675265-81675765	Lysmd3	SLEC_down
chr9	21449753	21450253	-2.15981	9.73e-06	-0.126273	chr9:21449753-21450253	Dnm2	SLEC_down
chr11	54533797	54534297	-2.25073	1.02e-05	-0.10228	chr11:54533797-54534297	Rapgef6	SLEC_down
chr18	35776513	35777013	-2.31152	1.02e-05	-0.0784497	chr18:35776513-35777013	Ube2d2a	SLEC_down
chr11	117878164	117878664	-3.81169	1.03e-05	-0.096515	chr11:117878164-117878664	Tha1	SLEC_down
chr17	27776790	27777290	-3.60927	1.05e-05	-0.107964	chr17:27776790-27777290	D17Wsu92e	SLEC_down
chr5	122274706	122275206	-1.59356	1.05e-05	-0.105734	chr5:122274706-122275206	Pptc7	SLEC_down
chr13	38334852	38335352	2.87593	1.07e-05	0.126224	chr13:38334852-38335352	Bmp6	SLEC_up
chr2	72136841	72137341	-3.28058	1.08e-05	-0.0909863	chr2:72136841-72137341	Map3k20	SLEC_down
chr6	5422332	5422832	-1.59977	1.08e-05	-0.154645	chr6:5422332-5422832	Asb4	SLEC_down
chr15	102262958	102263458	-2.29052	1.09e-05	-0.111649	chr15:102262958-102263458	Rarg	SLEC_down
chr8	120051685	120052185	1.91157	1.09e-05	0.114901	chr8:120051685-120052185	Zdhhc7	SLEC_up
chr5	67299840	67300340	-3.29946	1.09e-05	-0.0836519	chr5:67299840-67300340	Slc30a9	SLEC_down
chr6	83428259	83428759	-1.52098	1.1e-05	-0.117412	chr6:83428259-83428759	B230319C09Rik	SLEC_down
chr10	68673433	68673933	-2.77776	1.11e-05	-0.102159	chr10:68673433-68673933	Tmem26	SLEC_down
chr17	56659619	56660119	3.56032	1.13e-05	0.138983	chr17:56659619-56660119	Ranbp3	SLEC_up
chr7	80091492	80091992	-1.56348	1.13e-05	-0.16843	chr7:80091492-80091992	Gm21057	SLEC_down
chr9	61933255	61933755	2.06904	1.13e-05	0.15854	chr9:61933255-61933755	Kif23	SLEC_up
chr2	72171172	72171672	-1.73395	1.16e-05	-0.0801999	chr2:72171172-72171672	Map3k20	SLEC_down
chr10	42848889	42849389	-1.68602	1.16e-05	-0.0808438	chr10:42848889-42849389	Scml4	SLEC_down
chr1	138590290	138590790	-2.09426	1.18e-05	-0.122003	chr1:138590290-138590790	Nek7	SLEC_down
chr16	75920770	75921270	1.73795	1.18e-05	0.258316	chr16:75920770-75921270	Samsn1	SLEC_up
chr16	91448019	91448519	-1.56576	1.18e-05	-0.12649	chr16:91448019-91448519	A930006K02Rik	SLEC_down
chr12	54293178	54293678	-2.0446	1.19e-05	-0.132145	chr12:54293178-54293678	1700104L18Rik	SLEC_down
chr15	73268118	73268618	-2.34816	1.2e-05	-0.0973123	chr15:73268118-73268618	Mir151	SLEC_down
chr5	148501158	148501658	-2.30097	1.21e-05	-0.116288	chr5:148501158-148501658	Ubl3	SLEC_down
chr7	76228769	76229269	-5.42213	1.22e-05	-0.0872438	chr7:76228769-76229269	Agbl1	SLEC_down
chr5	111195850	111196350	-2.00285	1.23e-05	-0.107864	chr5:111195850-111196350	Pitpnb	SLEC_down
chr10	99116830	99117330	-3.01828	1.26e-05	-0.0938018	chr10:99116830-99117330	Galnt4	SLEC_down
chr15	36241342	36241842	1.73274	1.27e-05	0.164149	chr15:36241342-36241842	Mir8097	SLEC_up
chr1	130550717	130551217	-2.88651	1.29e-05	-0.0967747	chr1:130550717-130551217	Zp3r	SLEC_down
chr8	115276227	115276727	2.01674	1.3e-05	0.185821	chr8:115276227-115276727	Maf	SLEC_up
chr3	127845013	127845513	-3.22526	1.3e-05	-0.124543	chr3:127845013-127845513	Ap1ar	SLEC_down
chr7	67530116	67530616	4.49713	1.31e-05	0.124497	chr7:67530116-67530616	Lrrc28	SLEC_up
chr16	95262898	95263398	-2.32879	1.32e-05	-0.134944	chr16:95262898-95263398	Gm31641	SLEC_down
chr11	57652509	57653009	2.02358	1.33e-05	0.231279	chr11:57652509-57653009	4933424L21Rik	SLEC_up
chr12	54398431	54398931	-2.60083	1.34e-05	-0.0583596	chr12:54398431-54398931	Gm7550	SLEC_down
chr5	107840482	107840982	-1.63598	1.34e-05	-0.106958	chr5:107840482-107840982	Ube2d2b	SLEC_down
chr2	9535858	9536358	-2.59891	1.36e-05	-0.125866	chr2:9535858-9536358	Gata3	SLEC_down
chr11	77207961	77208461	1.67608	1.36e-05	0.262866	chr11:77207961-77208461	Ssh2	SLEC_up
chr13	113060837	113061337	2.98502	1.36e-05	0.146919	chr13:113060837-113061337	Gpx8	SLEC_up
chr16	20144569	20145069	-1.75989	1.36e-05	-0.144378	chr16:20144569-20145069	Yeats2	SLEC_down
chr17	57061904	57062404	-2.00954	1.38e-05	-0.0960295	chr17:57061904-57062404	Crb3	SLEC_down
chr12	108653885	108654385	-1.8971	1.4e-05	-0.119456	chr12:108653885-108654385	Mir342	SLEC_down
chr10	5448310	5448810	-2.07832	1.41e-05	-0.123065	chr10:5448310-5448810	Syne1	SLEC_down
chr7	128050639	128051139	1.51148	1.41e-05	0.34538	chr7:128050639-128051139	Itgam	SLEC_up
chr11	75961688	75962188	-2.0551	1.42e-05	-0.104868	chr11:75961688-75962188	Rph3al	SLEC_down
chr15	5561764	5562264	-3.68035	1.42e-05	-0.0939222	chr15:5561764-5562264	5430437J10Rik	SLEC_down
chr1	164079273	164079773	-2.04453	1.44e-05	-0.0959558	chr1:164079273-164079773	Sell	SLEC_down
chr8	13979726	13980226	-3.24337	1.45e-05	-0.0688692	chr8:13979726-13980226	Tdrp	SLEC_down
chr14	105287914	105288414	1.80826	1.46e-05	0.113496	chr14:105287914-105288414	Ndfip2	SLEC_up
chr12	109437754	109438254	-1.8901	1.5e-05	-0.150087	chr12:109437754-109438254	Dlk1	SLEC_down
chr16	24507799	24508299	1.89088	1.5e-05	0.280774	chr16:24507799-24508299	Morf4l1-ps1	SLEC_up
chr5	143976630	143977130	2.23363	1.51e-05	0.191663	chr5:143976630-143977130	Ccz1	SLEC_up
chr5	124943579	124944079	-2.05566	1.51e-05	-0.135555	chr5:124943579-124944079	Rflna	SLEC_down
chr12	118255404	118255904	-1.64204	1.53e-05	-0.107559	chr12:118255404-118255904	Sp4	SLEC_down
chr16	20480103	20480603	-2.34794	1.53e-05	-0.0996852	chr16:20480103-20480603	Eif2b5	SLEC_down
chr5	113035057	113035557	-1.61368	1.53e-05	-0.105063	chr5:113035057-113035557	Grk3	SLEC_down
chr5	34458983	34459483	-2.37386	1.59e-05	-0.115178	chr5:34458983-34459483	Tnip2	SLEC_down
chrX	101273323	101273823	-2.14649	1.6e-05	-0.0648071	chrX:101273323-101273823	Med12	SLEC_down
chr11	59404236	59404736	1.88974	1.61e-05	0.172386	chr11:59404236-59404736	Prss38	SLEC_up
chr3	101029299	101029799	-1.84177	1.64e-05	-0.11042	chr3:101029299-101029799	Cd101	SLEC_down
chr9	108540758	108541258	-2.13865	1.64e-05	-0.0894567	chr9:108540758-108541258	Impdh2	SLEC_down
chr9	113699656	113700156	-4.90588	1.65e-05	-0.0806413	chr9:113699656-113700156	Pdcd6ip	SLEC_down
chr8	46654550	46655050	-2.29009	1.66e-05	-0.0944087	chr8:46654550-46655050	Casp3	SLEC_down
chr7	43430711	43431211	2.19371	1.66e-05	0.164937	chr7:43430711-43431211	Lim2	SLEC_up
chr15	4124599	4125099	-1.62499	1.69e-05	-0.132393	chr15:4124599-4125099	BC037032	SLEC_down
chr6	39348361	39348861	-3.32709	1.74e-05	-0.0674451	chr6:39348361-39348861	Slc37a3	SLEC_down
chr1	43127659	43128159	1.7303	1.76e-05	0.172568	chr1:43127659-43128159	AI597479	SLEC_up
chr5	143077275	143077775	-3.15663	1.76e-05	-0.0924518	chr5:143077275-143077775	Rnf216	SLEC_down
chr6	51533340	51533840	2.59318	1.76e-05	0.186746	chr6:51533340-51533840	Snx10	SLEC_up
chr11	106125718	106126218	-3.93262	1.78e-05	-0.109817	chr11:106125718-106126218	Limd2	SLEC_down
chr2	26312797	26313297	-1.75893	1.82e-05	-0.118916	chr2:26312797-26313297	Gpsm1	SLEC_down
chr13	30875783	30876283	2.05813	1.85e-05	0.269553	chr13:30875783-30876283	Hus1b	SLEC_up
chr14	47361381	47361881	1.5079	1.85e-05	0.238404	chr14:47361381-47361881	Lgals3	SLEC_up
chr9	67845540	67846040	-1.99853	1.86e-05	-0.0808009	chr9:67845540-67846040	Vps13c	SLEC_down
chr12	17412084	17412584	1.56844	1.89e-05	0.268887	chr12:17412084-17412584	Mir3066	SLEC_up
chr1	85936713	85937213	-2.34443	1.91e-05	-0.146036	chr1:85936713-85937213	4933407L21Rik	SLEC_down
chr13	40917775	40918275	1.90085	1.91e-05	0.308593	chr13:40917775-40918275	Gcnt2	SLEC_up
chr8	121669158	121669658	2.82781	1.92e-05	0.132674	chr8:121669158-121669658	Zcchc14	SLEC_up
chr4	43838691	43839191	-5.14447	1.93e-05	-0.071605	chr4:43838691-43839191	Olfr157	SLEC_down
chr3	103778041	103778541	-2.60817	1.94e-05	-0.0688334	chr3:103778041-103778541	Hipk1	SLEC_down
chr17	25255070	25255570	-1.63913	1.95e-05	-0.117228	chr17:25255070-25255570	Baiap3	SLEC_down
chr19	21913748	21914248	1.64056	1.97e-05	0.298836	chr19:21913748-21914248	Cemip2	SLEC_up
chr5	99499721	99500221	-3.03597	1.99e-05	-0.11423	chr5:99499721-99500221	A930011G23Rik	SLEC_down
chr10	28513540	28514040	-1.93521	2e-05	-0.113168	chr10:28513540-28514040	Themis	SLEC_down
chr18	75031053	75031553	-2.08513	2.01e-05	-0.112429	chr18:75031053-75031553	Dym	SLEC_down
chr11	103260742	103261242	-2.93044	2.02e-05	-0.0838868	chr11:103260742-103261242	Map3k14	SLEC_down
chr8	95245135	95245635	-1.87537	2.06e-05	-0.0750103	chr8:95245135-95245635	Cngb1	SLEC_down
chr2	18307373	18307873	-2.70723	2.06e-05	-0.0818127	chr2:18307373-18307873	Dnajc1	SLEC_down
chr3	75731188	75731688	-1.59945	2.09e-05	-0.107537	chr3:75731188-75731688	Platr10	SLEC_down
chr3	103781998	103782498	-1.91109	2.1e-05	-0.147725	chr3:103781998-103782498	Hipk1	SLEC_down
chr13	33068076	33068576	1.70234	2.11e-05	0.207225	chr13:33068076-33068576	Serpinb1b	SLEC_up
chr2	6444615	6445115	2.80841	2.11e-05	0.110909	chr2:6444615-6445115	Usp6nl	SLEC_up
chr17	83821833	83822333	1.60533	2.11e-05	0.17738	chr17:83821833-83822333	Haao	SLEC_up
chr9	61790833	61791333	-2.37401	2.11e-05	-0.14019	chr9:61790833-61791333	Rplp1	SLEC_down
chr2	154615662	154616162	-1.50659	2.11e-05	-0.140784	chr2:154615662-154616162	Zfp341	SLEC_down
chr17	23616997	23617497	-2.31146	2.13e-05	-0.123719	chr17:23616997-23617497	Zscan10	SLEC_down
chr4	116015438	116015938	-2.64872	2.17e-05	-0.0944853	chr4:116015438-116015938	Faah	SLEC_down
chr10	25457022	25457522	-3.9302	2.19e-05	-0.109403	chr10:25457022-25457522	Smlr1	SLEC_down
chr16	32972538	32973038	-1.85382	2.19e-05	-0.154418	chr16:32972538-32973038	Lrch3	SLEC_down
chr15	80020466	80020966	-3.56871	2.21e-05	-0.085124	chr15:80020466-80020966	Pdgfb	SLEC_down
chr19	32890751	32891251	-2.40743	2.22e-05	-0.118102	chr19:32890751-32891251	Pten	SLEC_down
chr2	71735748	71736248	-3.4355	2.24e-05	-0.0783277	chr2:71735748-71736248	Platr26	SLEC_down
chr5	65322106	65322606	-3.60417	2.24e-05	-0.0890142	chr5:65322106-65322606	Rfc1	SLEC_down
chr11	46216034	46216534	-1.87178	2.28e-05	-0.135624	chr11:46216034-46216534	Fndc9	SLEC_down
chr6	108524171	108524671	2.35684	2.28e-05	0.17707	chr6:108524171-108524671	Mir7661	SLEC_up
chr9	59959267	59959767	-2.31434	2.3e-05	-0.100341	chr9:59959267-59959767	Nr2e3	SLEC_down
chr9	44016427	44016927	-2.33455	2.31e-05	-0.108638	chr9:44016427-44016927	Thy1	SLEC_down
chr10	128039106	128039606	-1.54475	2.33e-05	-0.103019	chr10:128039106-128039606	Naca	SLEC_down
chr12	71006806	71007306	-1.98678	2.33e-05	-0.0821581	chr12:71006806-71007306	3110056K07Rik	SLEC_down
chr16	95815913	95816413	-2.25478	2.33e-05	-0.0937575	chr16:95815913-95816413	1600002D24Rik	SLEC_down
chr5	114783348	114783848	-1.79748	2.45e-05	-0.102598	chr5:114783348-114783848	Ankrd13a	SLEC_down
chr4	134361123	134361623	-2.43011	2.45e-05	-0.100301	chr4:134361123-134361623	Extl1	SLEC_down
chr17	83809135	83809635	1.56327	2.48e-05	0.282772	chr17:83809135-83809635	Haao	SLEC_up
chr13	114304598	114305098	1.72737	2.48e-05	0.231055	chr13:114304598-114305098	Ndufs4	SLEC_up
chr7	55964840	55965340	2.79177	2.49e-05	0.166013	chr7:55964840-55965340	A230056P14Rik	SLEC_up
chr6	125355339	125355839	-1.99232	2.51e-05	-0.111047	chr6:125355339-125355839	Tnfrsf1a	SLEC_down
chr2	173534544	173535044	-2.19895	2.58e-05	-0.110633	chr2:173534544-173535044	1700021F07Rik	SLEC_down
chr3	127868328	127868828	-3.42396	2.66e-05	-0.0856705	chr3:127868328-127868828	Fam241a	SLEC_down
chr4	48034267	48034767	-1.85472	2.66e-05	-0.116684	chr4:48034267-48034767	Nr4a3	SLEC_down
chr16	44965356	44965856	-1.79559	2.67e-05	-0.0932064	chr16:44965356-44965856	Cd200r3	SLEC_down
chr10	70120461	70120961	-2.25093	2.67e-05	-0.0965912	chr10:70120461-70120961	Ccdc6	SLEC_down
chr6	130102682	130103182	1.65228	2.67e-05	0.214982	chr6:130102682-130103182	Klra8	SLEC_up
chr4	107996770	107997270	1.7909	2.71e-05	0.250589	chr4:107996770-107997270	Slc1a7	SLEC_up
chr19	32574862	32575362	-1.75497	2.76e-05	-0.0719683	chr19:32574862-32575362	Papss2	SLEC_down
chr9	115623908	115624408	-3.06351	2.78e-05	-0.100325	chr9:115623908-115624408	Mir467h	SLEC_down
chr5	107353929	107354429	-3.72279	2.79e-05	-0.0723819	chr5:107353929-107354429	Brdt	SLEC_down
chr5	134234217	134234717	-2.09787	2.82e-05	-0.10609	chr5:134234217-134234717	Ncf1	SLEC_down
chr11	95350893	95351393	-1.59667	2.82e-05	-0.148707	chr11:95350893-95351393	Fam117a	SLEC_down
chr10	84925428	84925928	-3.29908	2.83e-05	-0.0925876	chr10:84925428-84925928	Ric8b	SLEC_down
chr9	21379183	21379683	-2.90866	2.85e-05	-0.0726249	chr9:21379183-21379683	Ilf3	SLEC_down
chr3	95991534	95992034	2.34068	2.89e-05	0.165487	chr3:95991534-95992034	Plekho1	SLEC_up
chr1	136600554	136601054	-3.14924	2.89e-05	-0.0803399	chr1:136600554-136601054	Zfp281	SLEC_down
chr14	31433133	31433633	-2.88914	2.92e-05	-0.0876946	chr14:31433133-31433633	Sh3bp5	SLEC_down
chr4	136095661	136096161	-1.70661	2.92e-05	-0.0956959	chr4:136095661-136096161	Rpl11	SLEC_down
chr6	142554327	142554827	2.06361	2.93e-05	0.198361	chr6:142554327-142554827	Kcnj8	SLEC_up
chr6	35374001	35374501	3.19674	2.93e-05	0.124435	chr6:35374001-35374501	1700065J11Rik	SLEC_up
chr5	3273018	3273518	2.93843	2.93e-05	0.121922	chr5:3273018-3273518	Cdk6	SLEC_up
chr15	64113112	64113612	-3.25548	2.94e-05	-0.0914754	chr15:64113112-64113612	Fam49b	SLEC_down
chr13	97387524	97388024	2.65903	3e-05	0.0998625	chr13:97387524-97388024	Lncenc1	SLEC_up
chr12	25139569	25140069	5.30258	3.02e-05	0.0801397	chr12:25139569-25140069	Gm17746	SLEC_up
chr14	78618666	78619166	-5.0189	3.02e-05	-0.0654626	chr14:78618666-78619166	Akap11	SLEC_down
chr4	55443423	55443923	-5.2312	3.02e-05	-0.0761705	chr4:55443423-55443923	Gm12505	SLEC_down
chr7	140324009	140324509	-2.17224	3.06e-05	-0.117603	chr7:140324009-140324509	Olfr525	SLEC_down
chr15	97780705	97781205	-1.6754	3.06e-05	-0.124102	chr15:97780705-97781205	Slc48a1	SLEC_down
chr9	42488024	42488524	-2.96143	3.07e-05	-0.0944362	chr9:42488024-42488524	Tbcel	SLEC_down
chr11	70917840	70918340	3.08505	3.09e-05	0.137435	chr11:70917840-70918340	Nup88	SLEC_up
chr14	7844686	7845186	-2.86063	3.12e-05	-0.0892641	chr14:7844686-7845186	Flnb	SLEC_down
chr7	126178744	126179244	-2.11569	3.12e-05	-0.123158	chr7:126178744-126179244	Xpo6	SLEC_down
chr5	21091132	21091632	2.68947	3.2e-05	0.109499	chr5:21091132-21091632	Ptpn12	SLEC_up
chr4	86683257	86683757	-1.62112	3.24e-05	-0.121211	chr4:86683257-86683757	Plin2	SLEC_down
chr19	46740500	46741000	1.80726	3.25e-05	0.209437	chr19:46740500-46741000	Cnnm2	SLEC_up
chr8	46873057	46873557	2.50611	3.3e-05	0.104346	chr8:46873057-46873557	Enpp6	SLEC_up
chr4	135099165	135099665	2.11536	3.32e-05	0.179864	chr4:135099165-135099665	Runx3	SLEC_up
chr5	100826521	100827021	-3.85077	3.32e-05	-0.0711051	chr5:100826521-100827021	Abraxas1	SLEC_down
chr6	88939442	88939942	1.67899	3.33e-05	0.301156	chr6:88939442-88939942	Tpra1	SLEC_up
chr15	55847523	55848023	-3.83563	3.38e-05	-0.0637274	chr15:55847523-55848023	Sntb1	SLEC_down
chr5	92183355	92183855	-3.9699	3.38e-05	-0.0898745	chr5:92183355-92183855	U90926	SLEC_down
chr9	110461378	110461878	-1.94702	3.39e-05	-0.102086	chr9:110461378-110461878	Klhl18	SLEC_down
chr8	84876783	84877283	-2.17445	3.43e-05	-0.0699084	chr8:84876783-84877283	Syce2	SLEC_down
chr8	128534258	128534758	-2.58202	3.44e-05	-0.115351	chr8:128534258-128534758	Itgb1	SLEC_down
chr4	57143490	57143990	-3.71074	3.49e-05	-0.087231	chr4:57143490-57143990	Epb41l4b	SLEC_down
chr3	65611785	65612285	-3.45885	3.5e-05	-0.0680919	chr3:65611785-65612285	Mir8120	SLEC_down
chr1	127212188	127212688	-1.56642	3.6e-05	-0.107922	chr1:127212188-127212688	Mgat5	SLEC_down
chr15	61546588	61547088	-2.40353	3.61e-05	-0.0988254	chr15:61546588-61547088	D030024E09Rik	SLEC_down
chr2	174555714	174556214	-2.4848	3.65e-05	-0.118327	chr2:174555714-174556214	Prelid3b	SLEC_down
chr4	121230873	121231373	-2.46881	3.67e-05	-0.0870225	chr4:121230873-121231373	Rlf	SLEC_down
chr9	20636273	20636773	-2.3389	3.73e-05	-0.0844299	chr9:20636273-20636773	Ubl5	SLEC_down
chr3	116487655	116488155	2.18389	3.75e-05	0.170155	chr3:116487655-116488155	Rtca	SLEC_up
chr7	79300415	79300915	-1.90221	3.79e-05	-0.117159	chr7:79300415-79300915	Abhd2	SLEC_down
chrX	47998395	47998895	-2.19062	3.83e-05	-0.0848586	chrX:47998395-47998895	Apln	SLEC_down
chr16	13844943	13845443	-1.69677	3.93e-05	-0.133313	chr16:13844943-13845443	Ntan1	SLEC_down
chr17	83830993	83831493	1.66706	3.94e-05	0.219958	chr17:83830993-83831493	Haao	SLEC_up
chr15	102526007	102526507	-1.60171	4.02e-05	-0.0702841	chr15:102526007-102526507	Npff	SLEC_down
chr8	77487472	77487972	3.50151	4.03e-05	0.0959462	chr8:77487472-77487972	0610038B21Rik	SLEC_up
chr2	18988829	18989329	-1.93681	4.11e-05	-0.0959165	chr2:18988829-18989329	Pip4k2a	SLEC_down
chr12	79625704	79626204	-1.74603	4.21e-05	-0.107861	chr12:79625704-79626204	9430078K24Rik	SLEC_down
chr8	46543074	46543574	-4.20026	4.23e-05	-0.0820796	chr8:46543074-46543574	Cenpu	SLEC_down
chr16	10668895	10669395	-4.1976	4.28e-05	-0.0778217	chr16:10668895-10669395	Socs1	SLEC_down
chr15	61411731	61412231	-2.9396	4.42e-05	-0.0807096	chr15:61411731-61412231	D030024E09Rik	SLEC_down
chr5	92102980	92103480	-1.75943	4.44e-05	-0.132285	chr5:92102980-92103480	G3bp2	SLEC_down
chr8	92333382	92333882	-2.70015	4.47e-05	-0.0669724	chr8:92333382-92333882	Crnde	SLEC_down
chr4	118449372	118449872	-2.83644	4.48e-05	-0.0739261	chr4:118449372-118449872	Mpl	SLEC_down
chr10	128990927	128991427	-1.61189	4.51e-05	-0.111321	chr10:128990927-128991427	Olfr9	SLEC_down
chr9	104276750	104277250	-2.71607	4.53e-05	-0.0561136	chr9:104276750-104277250	Dnajc13	SLEC_down
chr13	73714022	73714522	-2.51529	4.59e-05	-0.0780418	chr13:73714022-73714522	Slc6a19	SLEC_down
chr4	40823647	40824147	-1.63119	4.64e-05	-0.120371	chr4:40823647-40824147	Mir5123	SLEC_down
chr2	26662416	26662916	2.1576	4.72e-05	0.188211	chr2:26662416-26662916	Lcn4	SLEC_up
chr17	28648557	28649057	-2.05384	4.76e-05	-0.119994	chr17:28648557-28649057	Srpk1	SLEC_down
chr9	120082655	120083155	-1.85392	4.79e-05	-0.110679	chr9:120082655-120083155	Ccr8	SLEC_down
chr15	81101294	81101794	-5.05815	4.84e-05	-0.0673252	chr15:81101294-81101794	Mkl1	SLEC_down
chr2	118669132	118669632	-5.10845	4.84e-05	-0.0697879	chr2:118669132-118669632	Pak6	SLEC_down
chr1	86048155	86048655	-2.771	4.84e-05	-0.0715525	chr1:86048155-86048655	2810459M11Rik	SLEC_down
chr7	126289345	126289845	2.77032	4.85e-05	0.129194	chr7:126289345-126289845	Sbk1	SLEC_up
chr13	45708394	45708894	-3.03273	4.91e-05	-0.0963524	chr13:45708394-45708894	Gmpr	SLEC_down
chr5	34249043	34249543	-2.82117	4.93e-05	-0.0770139	chr5:34249043-34249543	Zfyve28	SLEC_down
chr14	30249533	30250033	-1.56088	4.94e-05	-0.0909473	chr14:30249533-30250033	4831407H17Rik	SLEC_down
chr7	16349979	16350479	-2.00358	4.94e-05	-0.0970748	chr7:16349979-16350479	Sae1	SLEC_down
chr10	122817681	122818181	2.50359	4.95e-05	0.175237	chr10:122817681-122818181	Mir8104	SLEC_up
chr12	110495964	110496464	-1.65134	4.96e-05	-0.0978011	chr12:110495964-110496464	Ppp2r5c	SLEC_down
chr7	125605639	125606139	-1.54616	4.96e-05	-0.0962576	chr7:125605639-125606139	Il21r	SLEC_down
chr17	86128136	86128636	2.07674	4.97e-05	0.166839	chr17:86128136-86128636	Srbd1	SLEC_up
chr16	32081974	32082474	-2.77481	4.97e-05	-0.102274	chr16:32081974-32082474	Pak2	SLEC_down
chr2	127310055	127310555	1.72259	5.02e-05	0.246702	chr2:127310055-127310555	Dusp2	SLEC_up
chr4	135911390	135911890	-3.96961	5.21e-05	-0.0757745	chr4:135911390-135911890	Fuca1	SLEC_down
chr9	62260889	62261389	-1.94667	5.22e-05	-0.0786082	chr9:62260889-62261389	A730043L09Rik	SLEC_down
chr11	6559981	6560481	-1.60192	5.33e-05	-0.134084	chr11:6559981-6560481	Ccm2	SLEC_down
chr10	44462357	44462857	1.75164	5.34e-05	0.187551	chr10:44462357-44462857	Prdm1	SLEC_up
chr2	168007194	168007694	1.59333	5.34e-05	0.175408	chr2:168007194-168007694	Ripor3	SLEC_up
chr15	89291478	89291978	2.40593	5.34e-05	0.15831	chr15:89291478-89291978	Mir6959	SLEC_up
chr19	6687237	6687737	1.84618	5.36e-05	0.1667	chr19:6687237-6687737	Mir5046	SLEC_up
chr13	114907684	114908184	2.50674	5.41e-05	0.0975265	chr13:114907684-114908184	Itga2	SLEC_up
chrX	100776871	100777371	-1.61958	5.49e-05	-0.107893	chrX:100776871-100777371	Dlg3	SLEC_down
chr11	97810376	97810876	-1.81843	5.58e-05	-0.112608	chr11:97810376-97810876	Lasp1	SLEC_down
chr9	61054294	61054794	-2.1139	5.58e-05	-0.102158	chr9:61054294-61054794	Gm5122	SLEC_down
chr4	155081915	155082415	-3.15558	5.63e-05	-0.06813	chr4:155081915-155082415	Rer1	SLEC_down
chrX	152019183	152019683	-1.87842	5.72e-05	-0.0915213	chrX:152019183-152019683	Smc1a	SLEC_down
chr9	77670958	77671458	-1.54545	5.85e-05	-0.141624	chr9:77670958-77671458	Klhl31	SLEC_down
chr9	69068361	69068861	-2.42576	5.86e-05	-0.104882	chr9:69068361-69068861	Gm15511	SLEC_down
chr3	141778611	141779111	-1.97383	5.88e-05	-0.0810206	chr3:141778611-141779111	Unc5c	SLEC_down
chr1	184118477	184118977	-2.22009	5.91e-05	-0.103803	chr1:184118477-184118977	Dusp10	SLEC_down
chr7	130773144	130773644	-2.98682	5.93e-05	-0.0618411	chr7:130773144-130773644	Btbd16	SLEC_down
chr8	122967233	122967733	-1.56527	5.93e-05	-0.0913301	chr8:122967233-122967733	Ankrd11	SLEC_down
chr11	99189224	99189724	-1.70678	5.95e-05	-0.0744861	chr11:99189224-99189724	Ccr7	SLEC_down
chr16	44336949	44337449	-1.55479	5.97e-05	-0.0728993	chr16:44336949-44337449	Sidt1	SLEC_down
chr8	95247252	95247752	-1.77439	5.98e-05	-0.0967559	chr8:95247252-95247752	Cngb1	SLEC_down
chr4	7455099	7455599	-1.82442	6.01e-05	-0.0937051	chr4:7455099-7455599	8430436N08Rik	SLEC_down
chr7	82773730	82774230	-1.99805	6.01e-05	-0.0999981	chr7:82773730-82774230	4933406J10Rik	SLEC_down
chr4	145247972	145248472	-2.07965	6.03e-05	-0.0891758	chr4:145247972-145248472	Tnfrsf1b	SLEC_down
chr2	132203716	132204216	1.88355	6.14e-05	0.185127	chr2:132203716-132204216	Tmem230	SLEC_up
chr2	60172500	60173000	1.85241	6.17e-05	0.197128	chr2:60172500-60173000	Marchf7	SLEC_up
chr6	114679352	114679852	1.96128	6.18e-05	0.151902	chr6:114679352-114679852	Atg7	SLEC_up
chr4	119875540	119876040	1.7737	6.39e-05	0.170317	chr4:119875540-119876040	Hivep3	SLEC_up
chr1	172326076	172326576	-1.7212	6.51e-05	-0.074371	chr1:172326076-172326576	Kcnj9	SLEC_down
chr2	166752945	166753445	1.84132	6.51e-05	0.193002	chr2:166752945-166753445	Prex1	SLEC_up
chr9	92274371	92274871	-1.54624	6.61e-05	-0.0990347	chr9:92274371-92274871	Plscr2	SLEC_down
chr14	30184618	30185118	-4.39629	6.62e-05	-0.0720044	chr14:30184618-30185118	Chdh	SLEC_down
chr6	70764511	70765011	-1.72603	6.63e-05	-0.0660919	chr6:70764511-70765011	Rpia	SLEC_down
chr11	86624225	86624725	-1.70943	6.65e-05	-0.103462	chr11:86624225-86624725	Mir21a	SLEC_down
chr13	73310517	73311017	-4.47978	6.71e-05	-0.0815331	chr13:73310517-73311017	Ndufs6	SLEC_down
chrX	7878467	7878967	-1.66606	6.73e-05	-0.0734909	chrX:7878467-7878967	Pim2	SLEC_down
chr2	17746197	17746697	1.84248	6.84e-05	0.170555	chr2:17746197-17746697	Nebl	SLEC_up
chr5	140215374	140215874	-4.02786	6.85e-05	-0.0639019	chr5:140215374-140215874	Mad1l1	SLEC_down
chr6	99309446	99309946	-1.88005	6.93e-05	-0.11297	chr6:99309446-99309946	Foxp1	SLEC_down
chr12	25455519	25456019	-1.73732	6.99e-05	-0.064746	chr12:25455519-25456019	Gm17746	SLEC_down
chr17	8170260	8170760	-3.78079	7.01e-05	-0.075159	chr17:8170260-8170760	Fgfr1op	SLEC_down
chr5	65005202	65005702	-3.71622	7.01e-05	-0.0754973	chr5:65005202-65005702	Mir574	SLEC_down
chr9	80313577	80314077	-2.36191	7.01e-05	-0.0538805	chr9:80313577-80314077	Myo6	SLEC_down
chr3	138424210	138424710	-3.84188	7.03e-05	-0.0658433	chr3:138424210-138424710	Adh4	SLEC_down
chr11	59083094	59083594	3.12412	7.08e-05	0.11639	chr11:59083094-59083594	Obscn	SLEC_up
chr12	16874109	16874609	-3.37044	7.11e-05	-0.0716013	chr12:16874109-16874609	Rock2	SLEC_down
chr2	103750217	103750717	2.65326	7.12e-05	0.139822	chr2:103750217-103750717	Nat10	SLEC_up
chr10	81382271	81382771	-1.95755	7.17e-05	-0.114387	chr10:81382271-81382771	Dohh	SLEC_down
chr9	7239958	7240458	-1.5118	7.31e-05	-0.10801	chr9:7239958-7240458	Mmp13	SLEC_down
chr5	123765504	123766004	-2.13492	7.37e-05	-0.110266	chr5:123765504-123766004	Kntc1	SLEC_down
chr12	101011106	101011606	-1.77796	7.41e-05	-0.088502	chr12:101011106-101011606	Mir1190	SLEC_down
chr2	179916517	179917017	-2.28571	7.43e-05	-0.0475947	chr2:179916517-179917017	Taf4	SLEC_down
chr9	42673645	42674145	-2.75081	7.43e-05	-0.0983251	chr9:42673645-42674145	Tbcel	SLEC_down
chr1	162564952	162565452	1.65374	7.46e-05	0.298417	chr1:162564952-162565452	Vamp4	SLEC_up
chrX	20771900	20772400	-2.84275	7.48e-05	-0.0787468	chrX:20771900-20772400	Araf	SLEC_down
chr16	29977715	29978215	3.0737	7.5e-05	0.111699	chr16:29977715-29978215	Gm1968	SLEC_up
chr19	44280664	44281164	-1.55715	7.51e-05	-0.109081	chr19:44280664-44281164	Scd2	SLEC_down
chr1	132038715	132039215	-5.26165	7.58e-05	-0.0778397	chr1:132038715-132039215	Mfsd4a	SLEC_down
chr14	121991825	121992325	-4.62636	7.58e-05	-0.0493723	chr14:121991825-121992325	Gpr183	SLEC_down
chr4	133298467	133298967	-2.73251	7.63e-05	-0.0722566	chr4:133298467-133298967	Tmem222	SLEC_down
chr1	61423208	61423708	1.82009	7.88e-05	0.239498	chr1:61423208-61423708	9530026F06Rik	SLEC_up
chr3	115675819	115676319	2.17767	7.94e-05	0.196741	chr3:115675819-115676319	S1pr1	SLEC_up
chr15	61448446	61448946	1.6184	7.96e-05	0.205729	chr15:61448446-61448946	D030024E09Rik	SLEC_up
chr9	61748810	61749310	-1.84938	7.97e-05	-0.0575117	chr9:61748810-61749310	Rplp1	SLEC_down
chr11	106492968	106493468	2.16171	7.99e-05	0.102768	chr11:106492968-106493468	Ern1	SLEC_up
chr2	91976114	91976614	-1.61434	7.99e-05	-0.111379	chr2:91976114-91976614	Dgkz	SLEC_down
chr8	33618766	33619266	4.53077	8.07e-05	0.1207	chr8:33618766-33619266	Ppp2cb	SLEC_up
chr4	46182056	46182556	-2.40086	8.36e-05	-0.101113	chr4:46182056-46182556	Xpa	SLEC_down
chr6	22349499	22349999	-2.33455	8.5e-05	-0.0909698	chr6:22349499-22349999	Fam3c	SLEC_down
chr10	93442129	93442629	-1.85414	8.55e-05	-0.10306	chr10:93442129-93442629	Mir7688	SLEC_down
chr3	38037913	38038413	3.75514	8.56e-05	0.0844827	chr3:38037913-38038413	Gm20755	SLEC_up
chr7	131045401	131045901	-3.87425	8.62e-05	-0.0871488	chr7:131045401-131045901	Dmbt1	SLEC_down
chr6	148436330	148436830	-2.17473	8.66e-05	-0.102622	chr6:148436330-148436830	Tmtc1	SLEC_down
chr2	157190614	157191114	-1.62519	8.71e-05	-0.0687649	chr2:157190614-157191114	Rbl1	SLEC_down
chr9	118196536	118197036	-2.43961	8.74e-05	-0.116688	chr9:118196536-118197036	Gm17399	SLEC_down
chr4	46568161	46568661	1.64749	8.77e-05	0.191566	chr4:46568161-46568661	Trim14	SLEC_up
chr5	134939025	134939525	-1.53283	9.02e-05	-0.109478	chr5:134939025-134939525	Mettl27	SLEC_down
chr3	101661540	101662040	-3.17892	9.08e-05	-0.0630543	chr3:101661540-101662040	Atp1a1	SLEC_down
chr9	121454864	121455364	-2.05149	9.1e-05	-0.0955812	chr9:121454864-121455364	Cck	SLEC_down
chr11	113207947	113208447	-1.59885	9.29e-05	-0.0764554	chr11:113207947-113208447	4732490B19Rik	SLEC_down
chr1	39096676	39097176	-2.87945	9.29e-05	-0.0606064	chr1:39096676-39097176	Mir6349	SLEC_down
chr13	43784875	43785375	-2.77964	9.29e-05	-0.0594529	chr13:43784875-43785375	Cd83	SLEC_down
chr14	66188848	66189348	-1.74971	9.32e-05	-0.10056	chr14:66188848-66189348	Chrna2	SLEC_down
chr12	70680497	70680997	1.97082	9.39e-05	0.0912546	chr12:70680497-70680997	Frmd6	SLEC_up
chr11	44494883	44495383	-1.91129	9.48e-05	-0.0917315	chr11:44494883-44495383	Rnf145	SLEC_down
chr11	53805743	53806243	1.88924	9.55e-05	0.213419	chr11:53805743-53806243	Irf1	SLEC_up
chr2	103945428	103945928	-2.331	9.65e-05	-0.0828636	chr2:103945428-103945928	Lmo2	SLEC_down
chr1	180199394	180199894	-1.66587	9.82e-05	-0.106919	chr1:180199394-180199894	Coq8a	SLEC_down
chr9	14199994	14200494	-1.76881	9.94e-05	-0.0673486	chr9:14199994-14200494	Sesn3	SLEC_down
chr16	23225198	23225698	-3.01971	9.97e-05	-0.0592801	chr16:23225198-23225698	BC106179	SLEC_down
chr2	11360910	11361410	1.64746	9.99e-05	0.230638	chr2:11360910-11361410	Gm13293	SLEC_up
chr1	131006004	131006504	-3.30281	0.000100787	-0.081719	chr1:131006004-131006504	Il10	SLEC_down
chr2	156882002	156882502	-1.76827	0.000101333	-0.044903	chr2:156882002-156882502	Sla2	SLEC_down
chr13	114885975	114886475	1.81449	0.000102845	0.167745	chr13:114885975-114886475	Itga2	SLEC_up
chr11	78703049	78703549	1.95557	0.000103123	0.15489	chr11:78703049-78703549	Nlk	SLEC_up
chr16	92638992	92639492	1.84846	0.000104199	0.163284	chr16:92638992-92639492	Clic6	SLEC_up
chrX	109113806	109114306	-2.79629	0.000104594	-0.0691805	chrX:109113806-109114306	Sh3bgrl	SLEC_down
chr6	129577963	129578463	1.97053	0.000104891	0.12284	chr6:129577963-129578463	Klre1	SLEC_up
chr1	106866667	106867167	-4.43465	0.000106035	-0.085602	chr1:106866667-106867167	Serpinb5	SLEC_down
chr9	44698743	44699243	-4.28083	0.000107166	-0.0769493	chr9:44698743-44699243	Treh	SLEC_down
chr13	53065522	53066022	1.64873	0.000107577	0.19839	chr13:53065522-53066022	Nfil3	SLEC_up
chr17	36839810	36840310	-2.85731	0.000107874	-0.0725327	chr17:36839810-36840310	Trim26	SLEC_down
chr6	87921208	87921708	-2.6446	0.000108877	-0.076795	chr6:87921208-87921708	Hmces	SLEC_down
chr7	121734038	121734538	-1.95901	0.00011076	-0.0649573	chr7:121734038-121734538	Scnn1g	SLEC_down
chr10	42886962	42887462	-1.53309	0.000110936	-0.118208	chr10:42886962-42887462	Scml4	SLEC_down
chr9	94945507	94946007	-2.59033	0.000111381	-0.0643477	chr9:94945507-94946007	Mir7656	SLEC_down
chr7	44344588	44345088	-3.54871	0.000111385	-0.0666004	chr7:44344588-44345088	1700008O03Rik	SLEC_down
chr12	102672633	102673133	-1.70799	0.00011168	-0.0741374	chr12:102672633-102673133	Mir1936	SLEC_down
chr12	21505306	21505806	1.73512	0.000112404	0.17763	chr12:21505306-21505806	Ywhaq	SLEC_up
chr11	72311018	72311518	3.06469	0.000113925	0.0893291	chr11:72311018-72311518	Fbxo39	SLEC_up
chr4	11488760	11489260	-2.60256	0.00011424	-0.0624827	chr4:11488760-11489260	Virma	SLEC_down
chr14	47341789	47342289	2.79602	0.000118194	0.105943	chr14:47341789-47342289	Lgals3	SLEC_up
chr8	126829732	126830232	-2.57567	0.000119734	-0.0750567	chr8:126829732-126830232	A630001O12Rik	SLEC_down
chr15	80538559	80539059	-5.24378	0.000120594	-0.076856	chr15:80538559-80539059	Enthd1	SLEC_down
chr17	83935131	83935631	-4.88065	0.000120594	-0.05929	chr17:83935131-83935631	8430430B14Rik	SLEC_down
chr17	84635794	84636294	-4.76639	0.000120594	-0.054617	chr17:84635794-84636294	Dync2li1	SLEC_down
chr18	77121485	77121985	-4.85789	0.000120594	-0.0583297	chr18:77121485-77121985	Pias2	SLEC_down
chr2	58844490	58844990	-4.91616	0.000120594	-0.0608194	chr2:58844490-58844990	Upp2	SLEC_down
chr7	68250412	68250912	-4.91036	0.000120594	-0.0605674	chr7:68250412-68250912	Pgpep1l	SLEC_down
chr6	142556160	142556660	2.3092	0.000121621	0.155723	chr6:142556160-142556660	Kcnj8	SLEC_up
chr19	55792474	55792974	-1.72569	0.000123878	-0.0593088	chr19:55792474-55792974	Tcf7l2	SLEC_down
chr19	46606668	46607168	-1.98605	0.000124548	-0.0754075	chr19:46606668-46607168	Wbp1l	SLEC_down
chr1	159928659	159929159	-2.75904	0.000125079	-0.0941138	chr1:159928659-159929159	4930523C07Rik	SLEC_down
chr2	118663787	118664287	-2.43161	0.000126742	-0.0537897	chr2:118663787-118664287	Pak6	SLEC_down
chr12	89719615	89720115	-2.09161	0.000127764	-0.072674	chr12:89719615-89720115	Nrxn3	SLEC_down
chr1	193422049	193422549	-2.4012	0.000128386	-0.0528012	chr1:193422049-193422549	Camk1g	SLEC_down
chr19	56682228	56682728	-2.06026	0.000129354	-0.0902153	chr19:56682228-56682728	Adrb1	SLEC_down
chr3	100561522	100562022	-2.68145	0.000129923	-0.0843804	chr3:100561522-100562022	Tent5c	SLEC_down
chr14	27355913	27356413	-1.72382	0.000130581	-0.0590848	chr14:27355913-27356413	Fam208a	SLEC_down
chr5	115693225	115693725	-3.96916	0.000131167	-0.0849022	chr5:115693225-115693725	Bicdl1	SLEC_down
chr2	84837036	84837536	-3.96864	0.000131601	-0.0703722	chr2:84837036-84837536	Slc43a1	SLEC_down
chrX	7865931	7866431	-1.88876	0.000133792	-0.0848766	chrX:7865931-7866431	Pim2	SLEC_down
chr19	57114876	57115376	-1.85701	0.000136366	-0.0649468	chr19:57114876-57115376	Afap1l2	SLEC_down
chr7	90131039	90131539	-1.56033	0.000136829	-0.0791667	chr7:90131039-90131539	Picalm	SLEC_down
chr11	117870615	117871115	-1.59568	0.000138741	-0.0860057	chr11:117870615-117871115	Tha1	SLEC_down
chr16	92743727	92744227	-3.17072	0.000139665	-0.0659655	chr16:92743727-92744227	Runx1	SLEC_down
chr19	32998752	32999252	-1.92945	0.000139685	-0.0917149	chr19:32998752-32999252	Mir3970	SLEC_down
chr11	99171422	99171922	-1.92112	0.000140318	-0.050371	chr11:99171422-99171922	Ccr7	SLEC_down
chr11	16996740	16997240	1.80757	0.000140465	0.186627	chr11:16996740-16997240	Fbxo48	SLEC_up
chr13	117241155	117241655	-1.92506	0.000141131	-0.10716	chr13:117241155-117241655	Emb	SLEC_down
chr17	52448537	52449037	-3.27577	0.000143399	-0.0799221	chr17:52448537-52449037	Kcnh8	SLEC_down
chr9	21455067	21455567	-2.08311	0.000143594	-0.0956264	chr9:21455067-21455567	Dnm2	SLEC_down
chr6	114678426	114678926	2.33366	0.00014519	0.130884	chr6:114678426-114678926	Atg7	SLEC_up
chr2	72282638	72283138	-1.56746	0.000145279	-0.0800794	chr2:72282638-72283138	Map3k20	SLEC_down
chr4	84007861	84008361	2.58414	0.000145279	0.149334	chr4:84007861-84008361	6030471H07Rik	SLEC_up
chr18	80979583	80980083	-2.77797	0.000145703	-0.0401561	chr18:80979583-80980083	Sall3	SLEC_down
chr15	76015054	76015554	-1.77155	0.000145919	-0.0713728	chr15:76015054-76015554	Fam83h	SLEC_down
chr4	32291403	32291903	-1.87198	0.000148506	-0.109011	chr4:32291403-32291903	Bach2	SLEC_down
chr1	161309231	161309731	-3.67774	0.000150263	-0.0661086	chr1:161309231-161309731	Prdx6	SLEC_down
chr10	128663769	128664269	2.15737	0.000150307	0.170984	chr10:128663769-128664269	Suox	SLEC_up
chr16	89848738	89849238	-1.50984	0.000151507	-0.101678	chr16:89848738-89849238	Krtap11-1	SLEC_down
chr10	96328382	96328882	1.71108	0.000152192	0.224332	chr10:96328382-96328882	4930459C07Rik	SLEC_up
chr5	100871912	100872412	1.5912	0.000154825	0.168863	chr5:100871912-100872412	Gpat3	SLEC_up
chr19	56393268	56393768	2.14036	0.000159976	0.222175	chr19:56393268-56393768	Nrap	SLEC_up
chr7	100932376	100932876	-1.64284	0.00016023	-0.106997	chr7:100932376-100932876	Arhgef17	SLEC_down
chr6	130166217	130166717	3.19034	0.000160564	0.0960547	chr6:130166217-130166717	Klra14-ps	SLEC_up
chr14	47377567	47378067	3.06272	0.000160814	0.0685921	chr14:47377567-47378067	Lgals3	SLEC_up
chr17	27655281	27655781	-1.63581	0.000162457	-0.109333	chr17:27655281-27655781	Pacsin1	SLEC_down
chr1	54421687	54422187	-2.63084	0.000162731	-0.0680038	chr1:54421687-54422187	Gtf3c3	SLEC_down
chr1	55448083	55448583	-2.92952	0.000165707	-0.0800128	chr1:55448083-55448583	Plcl1	SLEC_down
chr15	96257722	96258222	-4.11318	0.000166942	-0.0596414	chr15:96257722-96258222	4833422M21Rik	SLEC_down
chr9	56146220	56146720	-4.20679	0.000168828	-0.0606498	chr9:56146220-56146720	Tspan3	SLEC_down
chr10	116913277	116913777	-1.79255	0.000169645	-0.0664131	chr10:116913277-116913777	Myrfl	SLEC_down
chr4	149854169	149854669	-1.62613	0.000170518	-0.102945	chr4:149854169-149854669	Slc25a33	SLEC_down
chr8	117343326	117343826	2.76434	0.000170518	0.151094	chr8:117343326-117343826	Cmip	SLEC_up
chr16	92796349	92796849	2.76035	0.000171408	0.118035	chr16:92796349-92796849	Runx1	SLEC_up
chr7	96818179	96818679	-2.95259	0.000171584	-0.0685605	chr7:96818179-96818679	Gm15413	SLEC_down
chr9	66492309	66492809	-2.60741	0.00017182	-0.0703397	chr9:66492309-66492809	Fbxl22	SLEC_down
chr2	59716452	59716952	-3.84638	0.000171935	-0.0624547	chr2:59716452-59716952	Tanc1	SLEC_down
chr13	95870037	95870537	1.73087	0.000172202	0.22973	chr13:95870037-95870537	Iqgap2	SLEC_up
chr1	105434977	105435477	-3.86522	0.000172368	-0.0630533	chr1:105434977-105435477	Rnf152	SLEC_down
chr12	28835656	28836156	-3.78077	0.000172368	-0.0552203	chr12:28835656-28836156	Eipr1	SLEC_down
chr12	108644801	108645301	-2.99742	0.000173165	-0.0634318	chr12:108644801-108645301	Mir342	SLEC_down
chr7	30092595	30093095	-3.56543	0.000174754	-0.055237	chr7:30092595-30093095	Zfp260	SLEC_down
chr19	14563503	14564003	-2.81898	0.000178874	-0.0718781	chr19:14563503-14564003	Tle4	SLEC_down
chr7	98816609	98817109	-2.5525	0.000183848	-0.0794908	chr7:98816609-98817109	Wnt11	SLEC_down
chr11	74420461	74420961	-1.84724	0.000185445	-0.0827269	chr11:74420461-74420961	Olfr412	SLEC_down
chr2	30527448	30527948	-2.22853	0.000186248	-0.0933181	chr2:30527448-30527948	Ier5l	SLEC_down
chr11	74568721	74569221	2.57905	0.000187959	0.112162	chr11:74568721-74569221	Rap1gap2	SLEC_up
chr13	109922934	109923434	-2.50491	0.000190797	-0.09433	chr13:109922934-109923434	Mir1904	SLEC_down
chr10	84678546	84679046	-2.62513	0.000191024	-0.0976697	chr10:84678546-84679046	Polr3b	SLEC_down
chr12	112449031	112449531	-2.37673	0.000191024	-0.0726362	chr12:112449031-112449531	B020018J22Rik	SLEC_down
chr13	73646633	73647133	-1.90523	0.000191572	-0.0795111	chr13:73646633-73647133	Tert	SLEC_down
chr4	136106705	136107205	-5.19875	0.000192295	-0.0744301	chr4:136106705-136107205	Id3	SLEC_down
chr15	53267581	53268081	-2.37581	0.00019269	-0.0478882	chr15:53267581-53268081	Ext1	SLEC_down
chr15	63971543	63972043	-2.62114	0.00019351	-0.0878951	chr15:63971543-63972043	Gsdmcl-ps	SLEC_down
chr10	9821192	9821692	-1.90341	0.000194295	-0.0838243	chr10:9821192-9821692	Stxbp5	SLEC_down
chr3	78964314	78964814	1.50831	0.000195946	0.249252	chr3:78964314-78964814	Rapgef2	SLEC_up
chr3	109323580	109324080	-1.63924	0.000200209	-0.0751091	chr3:109323580-109324080	Vav3	SLEC_down
chr1	82900504	82901004	-2.24591	0.000200559	-0.0759602	chr1:82900504-82901004	Agfg1	SLEC_down
chr2	30094161	30094661	-2.16365	0.000201638	-0.0489172	chr2:30094161-30094661	Zdhhc12	SLEC_down
chr18	35726617	35727117	-2.18847	0.000202167	-0.0887277	chr18:35726617-35727117	1700066B19Rik	SLEC_down
chr1	36148710	36149210	-1.75913	0.000202924	-0.103096	chr1:36148710-36149210	Mir6897	SLEC_down
chr12	17507123	17507623	-1.68793	0.000204064	-0.0864924	chr12:17507123-17507623	Odc1	SLEC_down
chr4	130188887	130189387	-1.79381	0.000206116	-0.0613622	chr4:130188887-130189387	Tinagl1	SLEC_down
chr11	88430232	88430732	-2.36213	0.000206693	-0.076869	chr11:88430232-88430732	Mir378b	SLEC_down
chr2	151959247	151959747	-1.8568	0.000208077	-0.0641396	chr2:151959247-151959747	Mir1953	SLEC_down
chr12	103330895	103331395	-1.60302	0.000209081	-0.0575162	chr12:103330895-103331395	Fam181a	SLEC_down
chr9	66265682	66266182	1.55537	0.000210972	0.233505	chr9:66265682-66266182	Herc1	SLEC_up
chr1	39091101	39091601	-3.61972	0.000211641	-0.067067	chr1:39091101-39091601	Mir6349	SLEC_down
chr6	100563351	100563851	-1.94388	0.000211737	-0.0720883	chr6:100563351-100563851	1700049E22Rik	SLEC_down
chr8	106948809	106949309	-2.22457	0.000214583	-0.0668065	chr8:106948809-106949309	Sntb2	SLEC_down
chr6	31192598	31193098	1.5915	0.000215103	0.267343	chr6:31192598-31193098	Lncpint	SLEC_up
chr1	131080623	131081123	-3.5355	0.000216568	-0.0906787	chr1:131080623-131081123	Mapkapk2	SLEC_down
chr14	121931528	121932028	-1.73852	0.000216758	-0.101639	chr14:121931528-121932028	Gpr18	SLEC_down
chr2	43992460	43992960	-3.29424	0.000216758	-0.0652548	chr2:43992460-43992960	Arhgap15os	SLEC_down
chr2	45143110	45143610	2.35933	0.000216758	0.12775	chr2:45143110-45143610	Zeb2	SLEC_up
chr9	111143389	111143889	2.06475	0.000217289	0.164863	chr9:111143389-111143889	Lrrfip2	SLEC_up
chr3	89864046	89864546	-1.56532	0.000218622	-0.131775	chr3:89864046-89864546	She	SLEC_down
chr3	95666038	95666538	-1.62931	0.000222244	-0.0749102	chr3:95666038-95666538	Mcl1	SLEC_down
chr9	105134379	105134879	-1.50524	0.000222244	-0.0683176	chr9:105134379-105134879	Nudt16	SLEC_down
chr7	113498334	113498834	1.89727	0.000222647	0.152276	chr7:113498334-113498834	Far1	SLEC_up
chr8	11009318	11009818	-1.6361	0.00022391	-0.0447158	chr8:11009318-11009818	Irs2	SLEC_down
chr17	44893551	44894051	-1.53829	0.000225234	-0.0888671	chr17:44893551-44894051	4930564C03Rik	SLEC_down
chr2	70809917	70810417	-1.82036	0.000230853	-0.0774706	chr2:70809917-70810417	Tlk1	SLEC_down
chr12	75654351	75654851	-3.61854	0.000234388	-0.079659	chr12:75654351-75654851	Wdr89	SLEC_down
chr1	170977137	170977637	1.7876	0.000236305	0.180784	chr1:170977137-170977637	Fcgr2b	SLEC_up
chr13	13537571	13538071	-1.59338	0.000237982	-0.0895386	chr13:13537571-13538071	Lyst	SLEC_down
chr19	56757582	56758082	2.11052	0.000241405	0.145114	chr19:56757582-56758082	Adrb1	SLEC_up
chr11	43376070	43376570	-3.385	0.000241493	-0.0771799	chr11:43376070-43376570	Mir146	SLEC_down
chr18	11840586	11841086	-3.13082	0.000241493	-0.0424216	chr18:11840586-11841086	Mir1901	SLEC_down
chr1	64757135	64757635	1.54361	0.000241585	0.176256	chr1:64757135-64757635	Fzd5	SLEC_up
chr7	128054289	128054789	2.34618	0.000246478	0.183015	chr7:128054289-128054789	Itgam	SLEC_up
chr14	73391397	73391897	-3.12964	0.000246726	-0.0735011	chr14:73391397-73391897	Itm2b	SLEC_down
chr4	107794042	107794542	2.99556	0.000247402	0.120579	chr4:107794042-107794542	Lrp8	SLEC_up
chr16	44404888	44405388	3.54353	0.000249053	0.0961252	chr16:44404888-44405388	Cfap44	SLEC_up
chr3	37753053	37753553	-1.8299	0.000251132	-0.0898077	chr3:37753053-37753553	Gm5148	SLEC_down
chr1	84742098	84742598	-3.36273	0.000254378	-0.0892396	chr1:84742098-84742598	Dner	SLEC_down
chr7	30973281	30973781	-1.73358	0.000260868	-0.0655683	chr7:30973281-30973781	Lsr	SLEC_down
chr4	141260982	141261482	4.46843	0.000261981	0.0721775	chr4:141260982-141261482	Arhgef19	SLEC_up
chr4	131046273	131046773	-2.73493	0.000262968	-0.0758278	chr4:131046273-131046773	A930031H19Rik	SLEC_down
chr2	45102917	45103417	1.77058	0.000264442	0.14952	chr2:45102917-45103417	Zeb2os	SLEC_up
chr7	16001095	16001595	-2.61356	0.000265327	-0.039332	chr7:16001095-16001595	Bicra	SLEC_down
chr19	45802690	45803190	1.84188	0.000268765	0.182982	chr19:45802690-45803190	Kcnip2	SLEC_up
chr11	61029786	61030286	-3.06814	0.000269144	-0.0804756	chr11:61029786-61030286	Kcnj12	SLEC_down
chr17	24050953	24051453	-2.61497	0.000269233	-0.0719211	chr17:24050953-24051453	Prss27	SLEC_down
chr5	113590347	113590847	3.03285	0.000269347	0.0704847	chr5:113590347-113590847	Cmklr1	SLEC_up
chr1	106867917	106868417	-3.8765	0.00027054	-0.0787426	chr1:106867917-106868417	Serpinb5	SLEC_down
chr1	87378745	87379245	-3.79242	0.000271708	-0.0733339	chr1:87378745-87379245	Kcnj13	SLEC_down
chr6	88442441	88442941	-3.67995	0.000271708	-0.0597807	chr6:88442441-88442941	Eefsec	SLEC_down
chr14	45131472	45131972	-2.49851	0.00027327	-0.0666848	chr14:45131472-45131972	Gpr137c	SLEC_down
chr11	52284182	52284682	-1.57475	0.000274248	-0.0646916	chr11:52284182-52284682	Tcf7	SLEC_down
chr13	112354916	112355416	-2.78571	0.000275913	-0.0757909	chr13:112354916-112355416	Ankrd55	SLEC_down
chr14	36931897	36932397	-3.62323	0.000276246	-0.0828729	chr14:36931897-36932397	Ccser2	SLEC_down
chr13	107522910	107523410	-2.98632	0.0002766	-0.0715931	chr13:107522910-107523410	AI197445	SLEC_down
chr13	63530127	63530627	2.73344	0.000280906	0.100194	chr13:63530127-63530627	Ptch1	SLEC_up
chr17	46302868	46303368	-1.78709	0.000282424	-0.107666	chr17:46302868-46303368	Dlk2	SLEC_down
chr5	118448838	118449338	2.58783	0.00028448	0.128171	chr5:118448838-118449338	Med13l	SLEC_up
chr10	98717734	98718234	2.54661	0.000285198	0.0869381	chr10:98717734-98718234	Atp2b1	SLEC_up
chr11	53590436	53590936	-1.64253	0.000285617	-0.107512	chr11:53590436-53590936	Kif3a	SLEC_down
chr1	13284892	13285392	-1.70294	0.000286971	-0.0731096	chr1:13284892-13285392	Ncoa2	SLEC_down
chr11	118609210	118609710	-2.59926	0.000287826	-0.0651088	chr11:118609210-118609710	Engase	SLEC_down
chr19	36384423	36384923	-1.80073	0.000289321	-0.0781301	chr19:36384423-36384923	Pcgf5	SLEC_down
chr3	107099838	107100338	-2.46639	0.000291546	-0.0846313	chr3:107099838-107100338	Kcna2	SLEC_down
chr1	164815292	164815792	-2.3496	0.000291686	-0.0683059	chr1:164815292-164815792	Dpt	SLEC_down
chr5	52872092	52872592	-2.42636	0.000292795	-0.0801753	chr5:52872092-52872592	Anapc4	SLEC_down
chr7	47013148	47013648	1.55497	0.000293038	0.199846	chr7:47013148-47013648	Spty2d1	SLEC_up
chr3	137610724	137611224	-1.52232	0.000294958	-0.0980987	chr3:137610724-137611224	Ddit4l	SLEC_down
chr11	83625433	83625933	2.75788	0.000296205	0.13463	chr11:83625433-83625933	Ccl3	SLEC_up
chr9	110916729	110917229	-2.0528	0.000296741	-0.0745779	chr9:110916729-110917229	Fam240a	SLEC_down
chr1	23272055	23272555	-5.01534	0.000299349	-0.0652958	chr1:23272055-23272555	Mir30a	SLEC_down
chr1	127214809	127215309	-4.87716	0.000299349	-0.0591419	chr1:127214809-127215309	Mgat5	SLEC_down
chr1	180531368	180531868	-2.30708	0.000299349	-0.0763609	chr1:180531368-180531868	Parp1	SLEC_down
chr15	73595046	73595546	-4.43289	0.000299349	-0.0429145	chr15:73595046-73595546	Slc45a4	SLEC_down
chr15	94254978	94255478	-5.10165	0.000299349	-0.0694502	chr15:94254978-94255478	D630010B17Rik	SLEC_down
chr2	27432650	27433150	-5.05035	0.000299349	-0.0669512	chr2:27432650-27433150	Vav2	SLEC_down
chr2	65093908	65094408	2.07293	0.000299349	0.147189	chr2:65093908-65094408	Grb14	SLEC_up
chr2	70922515	70923015	-4.93711	0.000299349	-0.0617396	chr2:70922515-70923015	Tlk1	SLEC_down
chr4	103039030	103039530	-4.73798	0.000299349	-0.0535112	chr4:103039030-103039530	Insl5	SLEC_down
chr6	8489909	8490409	-4.57401	0.000299349	-0.0475387	chr6:8489909-8490409	A430035B10Rik	SLEC_down
chr7	115494645	115495145	-4.27642	0.000299349	-0.0382895	chr7:115494645-115495145	Sox6	SLEC_down
chr8	34144935	34145435	-1.64986	0.000299349	-0.0856456	chr8:34144935-34145435	Leprotl1	SLEC_down
chr7	99431174	99431674	1.90837	0.00030103	0.153149	chr7:99431174-99431674	Klhl35	SLEC_up
chr1	171994954	171995454	-1.51091	0.000301252	-0.0404311	chr1:171994954-171995454	Vangl2	SLEC_down
chr18	79092610	79093110	-2.17022	0.000302025	-0.0784557	chr18:79092610-79093110	Setbp1	SLEC_down
chr11	115416452	115416952	2.22878	0.000302673	0.151299	chr11:115416452-115416952	Atp5h	SLEC_up
chr15	102526561	102527061	-2.10451	0.0003029	-0.05848	chr15:102526561-102527061	Npff	SLEC_down
chr7	25006510	25007010	2.20483	0.000303539	0.189126	chr7:25006510-25007010	Atp1a3	SLEC_up
chr13	24230644	24231144	-2.20912	0.00030639	-0.0757458	chr13:24230644-24231144	Carmil1	SLEC_down
chr2	6476571	6477071	4.43744	0.000310429	0.0761273	chr2:6476571-6477071	Usp6nl	SLEC_up
chr6	67184668	67185168	-2.3436	0.000311263	-0.0774262	chr6:67184668-67185168	Serbp1	SLEC_down
chr2	166022228	166022728	-1.71363	0.000313189	-0.0716135	chr2:166022228-166022728	Ncoa3	SLEC_down
chr6	88724191	88724691	-1.70222	0.000315564	-0.0466143	chr6:88724191-88724691	Mgll	SLEC_down
chr10	18119575	18120075	-2.08471	0.000317104	-0.0812189	chr10:18119575-18120075	Reps1	SLEC_down
chr6	147097501	147098001	-4.02795	0.000321379	-0.0669033	chr6:147097501-147098001	Klhl42	SLEC_down
chr1	127653381	127653881	2.00731	0.000321847	0.135051	chr1:127653381-127653881	Tmem163	SLEC_up
chr13	54498361	54498861	-2.00224	0.000322766	-0.0637045	chr13:54498361-54498861	Simc1	SLEC_down
chr10	38884650	38885150	-3.54795	0.000329876	-0.0829282	chr10:38884650-38885150	Rfpl4b	SLEC_down
chr17	31439976	31440476	-1.56594	0.000329876	-0.0873939	chr17:31439976-31440476	Pde9a	SLEC_down
chr18	79297649	79298149	-3.35045	0.000332097	-0.0505946	chr18:79297649-79298149	Setbp1	SLEC_down
chr7	123372706	123373206	2.01612	0.000334151	0.0819707	chr7:123372706-123373206	Arhgap17	SLEC_up
chr17	87636961	87637461	-1.85536	0.000335349	-0.0666146	chr17:87636961-87637461	Epcam	SLEC_down
chr14	61046292	61046792	-3.23722	0.000335819	-0.069692	chr14:61046292-61046792	Tnfrsf19	SLEC_down
chr3	108865577	108866077	-3.47082	0.000335819	-0.0737824	chr3:108865577-108866077	Fndc7	SLEC_down
chr15	61670544	61671044	-3.36335	0.000336641	-0.0580452	chr15:61670544-61671044	D030024E09Rik	SLEC_down
chr10	95009044	95009544	2.05521	0.000337936	0.168502	chr10:95009044-95009544	Plxnc1	SLEC_up
chr18	11863914	11864414	-3.04129	0.000339276	-0.0569511	chr18:11863914-11864414	Mir1901	SLEC_down
chr6	100580996	100581496	-2.95758	0.000339276	-0.0520082	chr6:100580996-100581496	1700049E22Rik	SLEC_down
chr10	75405895	75406395	-1.7984	0.000345135	-0.0878118	chr10:75405895-75406395	Upb1	SLEC_down
chr2	167778281	167778781	-1.96631	0.000345295	-0.0646318	chr2:167778281-167778781	A530013C23Rik	SLEC_down
chr6	108169385	108169885	-2.15356	0.000348562	-0.0907638	chr6:108169385-108169885	Sumf1	SLEC_down
chr17	6741768	6742268	2.18807	0.000353769	0.149024	chr17:6741768-6742268	Ezr	SLEC_up
chr4	53227670	53228170	-1.84437	0.000354057	-0.1036	chr4:53227670-53228170	4930522O17Rik	SLEC_down
chr8	121571071	121571571	2.44754	0.000366935	0.180715	chr8:121571071-121571571	Fbxo31	SLEC_up
chr3	101226819	101227319	2.0393	0.000367296	0.164951	chr3:101226819-101227319	Cd2	SLEC_up
chr1	60236211	60236711	-1.51151	0.000369871	-0.109732	chr1:60236211-60236711	Nbeal1	SLEC_down
chr9	48562342	48562842	-2.05603	0.000370865	-0.0805097	chr9:48562342-48562842	Nnmt	SLEC_down
chr11	4946505	4947005	-1.85294	0.000371897	-0.0627373	chr11:4946505-4947005	Ap1b1	SLEC_down
chr9	106771353	106771853	1.5242	0.000386471	0.211894	chr9:106771353-106771853	Rad54l2	SLEC_up
chr10	20148678	20149178	-2.35663	0.000387525	-0.0955086	chr10:20148678-20149178	Map7	SLEC_down
chr3	30610907	30611407	-3.03906	0.000387925	-0.0807168	chr3:30610907-30611407	Mynn	SLEC_down
chr19	8019714	8020214	-1.57537	0.000388168	-0.100915	chr19:8019714-8020214	Slc22a27	SLEC_down
chr9	69597375	69597875	2.52595	0.000390005	0.131887	chr9:69597375-69597875	Mir3109	SLEC_up
chr16	23224059	23224559	-2.82794	0.000391324	-0.0470918	chr16:23224059-23224559	St6gal1	SLEC_down
chr1	40522672	40523172	2.56742	0.000391907	0.167305	chr1:40522672-40523172	Il18rap	SLEC_up
chr18	60058965	60059465	3.21121	0.000394964	0.108552	chr18:60058965-60059465	Gm4951	SLEC_up
chr5	3488765	3489265	2.11536	0.000395236	0.132602	chr5:3488765-3489265	Fam133b	SLEC_up
chr3	108856795	108857295	-2.48582	0.000395419	-0.07054	chr3:108856795-108857295	Stxbp3	SLEC_down
chr1	39746461	39746961	-2.58812	0.000396319	-0.0722419	chr1:39746461-39746961	Rfx8	SLEC_down
chr2	165317836	165318336	2.90202	0.000397571	0.0920988	chr2:165317836-165318336	Elmo2	SLEC_up
chr16	78607090	78607590	2.8855	0.00039791	0.0860615	chr16:78607090-78607590	D16Ertd472e	SLEC_up
chr3	22040592	22041092	-3.13264	0.00039791	-0.0733211	chr3:22040592-22041092	Tbl1xr1	SLEC_down
chr9	50547829	50548329	-2.23923	0.000398534	-0.103675	chr9:50547829-50548329	Il18	SLEC_down
chr6	135065140	135065640	2.54119	0.000398745	0.184276	chr6:135065140-135065640	Gprc5a	SLEC_up
chr5	66105359	66105859	2.91002	0.000399762	0.0958487	chr5:66105359-66105859	Rbm47	SLEC_up
chr9	72890602	72891102	-1.78617	0.000403668	-0.103684	chr9:72890602-72891102	Pygo1	SLEC_down
chr2	84840381	84840881	-1.91242	0.000403675	-0.068216	chr2:84840381-84840881	Slc43a1	SLEC_down
chr16	13158115	13158615	-1.65172	0.000403863	-0.0740336	chr16:13158115-13158615	Ercc4	SLEC_down
chr19	32577403	32577903	-4.21939	0.000404147	-0.0671898	chr19:32577403-32577903	Papss2	SLEC_down
chr14	67938781	67939281	2.30257	0.000410673	0.11432	chr14:67938781-67939281	Dock5	SLEC_up
chr19	21862509	21863009	1.87822	0.000411028	0.124638	chr19:21862509-21863009	Cemip2	SLEC_up
chr11	50025524	50026024	-1.97255	0.000412792	-0.0592385	chr11:50025524-50026024	Rnf130	SLEC_down
chr4	44624778	44625278	-1.72009	0.000412792	-0.0579937	chr4:44624778-44625278	Mir5120	SLEC_down
chr11	119089094	119089594	-2.20518	0.000412822	-0.0926852	chr11:119089094-119089594	Cbx4	SLEC_down
chr6	108839353	108839853	-3.69633	0.000412974	-0.0578779	chr6:108839353-108839853	Edem1	SLEC_down
chr16	95374283	95374783	-3.78762	0.00041362	-0.0677524	chr16:95374283-95374783	Gm31641	SLEC_down
chr11	61657407	61657907	-3.02424	0.000413796	-0.0668745	chr11:61657407-61657907	Grap	SLEC_down
chr3	59190366	59190866	1.92611	0.000415705	0.183592	chr3:59190366-59190866	Gpr87	SLEC_up
chr6	82748098	82748598	2.10295	0.000415709	0.179813	chr6:82748098-82748598	Hk2	SLEC_up
chr8	77489113	77489613	2.72625	0.000417436	0.104196	chr8:77489113-77489613	0610038B21Rik	SLEC_up
chr11	46347810	46348310	-2.80944	0.000418231	-0.0644043	chr11:46347810-46348310	Cyfip2	SLEC_down
chr15	74931421	74931921	-2.30548	0.000419329	-0.0715048	chr15:74931421-74931921	Ly6e	SLEC_down
chr16	11077414	11077914	-3.51116	0.000419745	-0.0600744	chr16:11077414-11077914	Snn	SLEC_down
chrX	7570688	7571188	-2.59607	0.000423586	-0.0698028	chrX:7570688-7571188	Flicr	SLEC_down
chr11	117718820	117719320	-3.14972	0.000425721	-0.0475471	chr11:117718820-117719320	Tmc6	SLEC_down
chr2	72183694	72184194	-2.83015	0.000428831	-0.0608779	chr2:72183694-72184194	Map3k20	SLEC_down
chrX	59585779	59586279	-1.88579	0.000430041	-0.0701876	chrX:59585779-59586279	Fgf13	SLEC_down
chr16	52470157	52470657	1.95515	0.000433418	0.179222	chr16:52470157-52470657	Alcam	SLEC_up
chr10	4266453	4266953	-2.55187	0.00044711	-0.0634783	chr10:4266453-4266953	Akap12	SLEC_down
chr4	135124749	135125249	-2.26727	0.00045158	-0.0561946	chr4:135124749-135125249	Runx3	SLEC_down
chr8	22785648	22786148	-1.98757	0.000455395	-0.0817296	chr8:22785648-22786148	Ap3m2	SLEC_down
chr12	25013074	25013574	-2.10659	0.000457186	-0.0739152	chr12:25013074-25013574	Kidins220	SLEC_down
chr10	117894334	117894834	1.52833	0.000461113	0.258923	chr10:117894334-117894834	4933411E08Rik	SLEC_up
chr1	61016651	61017151	-4.35858	0.000464032	-0.0406555	chr1:61016651-61017151	Icos	SLEC_down
chr1	135807565	135808065	-4.75474	0.000464032	-0.0541607	chr1:135807565-135808065	Tnni1	SLEC_down
chr15	58732997	58733497	-4.82747	0.000464032	-0.0570691	chr15:58732997-58733497	Tmem65	SLEC_down
chr19	11807234	11807734	-4.77681	0.000464032	-0.0550279	chr19:11807234-11807734	Stx3	SLEC_down
chr8	122680097	122680597	-4.65113	0.000464032	-0.0502634	chr8:122680097-122680597	Cbfa2t3	SLEC_down
chr9	66720676	66721176	-4.90558	0.000464032	-0.0603601	chr9:66720676-66721176	Car12	SLEC_down
chr10	128503814	128504314	1.64302	0.000464662	0.143216	chr10:128503814-128504314	A430046D13Rik	SLEC_up
chr10	84836088	84836588	-2.00685	0.000466365	-0.0905553	chr10:84836088-84836588	Rfx4	SLEC_down
chr9	107739847	107740347	1.57055	0.000466483	0.214646	chr9:107739847-107740347	Sema3f	SLEC_up
chr12	85638798	85639298	-2.16465	0.000466544	-0.0592866	chr12:85638798-85639298	Jdp2	SLEC_down
chr15	36688208	36688708	-2.0313	0.000467348	-0.106585	chr15:36688208-36688708	Pabpc1	SLEC_down
chr3	84619003	84619503	2.88385	0.000467348	0.116804	chr3:84619003-84619503	Tigd4	SLEC_up
chr17	64621565	64622065	-1.68543	0.000468897	-0.0619352	chr17:64621565-64622065	Man2a1	SLEC_down
chr14	27375959	27376459	-2.06803	0.000469963	-0.0551214	chr14:27375959-27376459	Fam208a	SLEC_down
chr6	17851123	17851623	-1.83031	0.000483842	-0.070308	chr6:17851123-17851623	St7	SLEC_down
chr10	39308041	39308541	1.93254	0.000486105	0.13304	chr10:39308041-39308541	Fyn	SLEC_up
chr5	24344430	24344930	-1.68013	0.000486105	-0.0603471	chr5:24344430-24344930	Kcnh2	SLEC_down
chr2	70930867	70931367	-2.04261	0.000488352	-0.0640898	chr2:70930867-70931367	Tlk1	SLEC_down
chr15	27691898	27692398	3.80021	0.000490653	0.0849863	chr15:27691898-27692398	Otulinl	SLEC_up
chr9	44649336	44649836	-1.95586	0.000493467	-0.0569494	chr9:44649336-44649836	Treh	SLEC_down
chr2	29096655	29097155	-1.50202	0.000493867	-0.0836272	chr2:29096655-29097155	Setx	SLEC_down
chr5	120139092	120139592	1.58584	0.000494195	0.0786293	chr5:120139092-120139592	Gm10390	SLEC_up
chr1	39761024	39761524	-2.09752	0.000497064	-0.0619001	chr1:39761024-39761524	Rfx8	SLEC_down
chr2	35038912	35039412	-1.89231	0.000497098	-0.0878984	chr2:35038912-35039412	Hc	SLEC_down
chr17	29059622	29060122	3.69052	0.000499264	0.0808193	chr17:29059622-29060122	Trp53cor1	SLEC_up
chr2	154807609	154808109	-1.7191	0.000500237	-0.0686799	chr2:154807609-154808109	Raly	SLEC_down
chr6	129997442	129997942	1.57013	0.000500237	0.146599	chr6:129997442-129997942	Klra6	SLEC_up
chr15	62807356	62807856	-1.64493	0.000500715	-0.0657673	chr15:62807356-62807856	H2afy3	SLEC_down
chr17	30961888	30962388	-1.75355	0.000502289	-0.0690801	chr17:30961888-30962388	Umodl1	SLEC_down
chr13	113095367	113095867	3.67507	0.000506618	0.0939125	chr13:113095367-113095867	Gzma	SLEC_up
chr19	25077963	25078463	-1.64392	0.000507382	-0.0732742	chr19:25077963-25078463	Dock8	SLEC_down
chr12	107779196	107779696	-3.25608	0.000511687	-0.0599993	chr12:107779196-107779696	4930465M20Rik	SLEC_down
chr10	19192224	19192724	-1.68435	0.000522991	-0.0661387	chr10:19192224-19192724	Gm20139	SLEC_down
chr17	56989347	56989847	-1.92484	0.000525625	-0.0525399	chr17:56989347-56989847	Clpp	SLEC_down
chr6	108631230	108631730	1.54335	0.000525625	0.118757	chr6:108631230-108631730	Bhlhe40	SLEC_up
chr2	104143921	104144421	1.97304	0.000542067	0.0988644	chr2:104143921-104144421	A930018P22Rik	SLEC_up
chr16	20283975	20284475	-2.08544	0.000545146	-0.0559584	chr16:20283975-20284475	Parl	SLEC_down
chr1	38627183	38627683	-2.1267	0.000551139	-0.0474976	chr1:38627183-38627683	Aff3	SLEC_down
chr6	127471967	127472467	-2.64761	0.000552999	-0.0519482	chr6:127471967-127472467	Parp11	SLEC_down
chr1	21870467	21870967	1.87678	0.000568682	0.099524	chr1:21870467-21870967	Kcnq5	SLEC_up
chr3	35721797	35722297	-1.68429	0.000586383	-0.0810132	chr3:35721797-35722297	Atp11b	SLEC_down
chr9	101249560	101250060	-1.60213	0.000587716	-0.0824063	chr9:101249560-101250060	Ppp2r3a	SLEC_down
chr6	89631972	89632472	-2.04792	0.000589038	-0.0857417	chr6:89631972-89632472	Txnrd3	SLEC_down
chr6	99064268	99064768	2.79505	0.00058956	0.0821601	chr6:99064268-99064768	Foxp1	SLEC_up
chr11	21297534	21298034	1.99688	0.000595186	0.182938	chr11:21297534-21298034	Mir1933	SLEC_up
chr15	11532893	11533393	-3.10422	0.000595186	-0.0620644	chr15:11532893-11533393	Tars	SLEC_down
chr17	69412810	69413310	2.08527	0.00060144	0.110001	chr17:69412810-69413310	C030034I22Rik	SLEC_up
chr17	71479362	71479862	-1.62913	0.00060144	-0.0925663	chr17:71479362-71479862	Smchd1	SLEC_down
chr3	121493802	121494302	-2.03099	0.000602618	-0.102103	chr3:121493802-121494302	Slc44a3	SLEC_down
chr7	25674362	25674862	-1.56484	0.000606774	-0.0529922	chr7:25674362-25674862	Tmem91	SLEC_down
chr15	6548830	6549330	-1.73925	0.000611696	-0.0659192	chr15:6548830-6549330	Fyb	SLEC_down
chr2	60375069	60375569	-2.77083	0.000618423	-0.0781617	chr2:60375069-60375569	Ly75	SLEC_down
chr19	4296908	4297408	-1.94018	0.000618937	-0.0566092	chr19:4296908-4297408	Grk2	SLEC_down
chr11	97553548	97554048	2.97839	0.000621782	0.097313	chr11:97553548-97554048	Srcin1	SLEC_up
chr4	140989475	140989975	2.25694	0.000622056	0.084865	chr4:140989475-140989975	Atp13a2	SLEC_up
chr4	122939157	122939657	-2.68836	0.000623564	-0.0737829	chr4:122939157-122939657	Mfsd2a	SLEC_down
chr11	67522084	67522584	-2.81797	0.000624765	-0.0532616	chr11:67522084-67522584	Gas7	SLEC_down
chr10	118765947	118766447	-2.62593	0.000625288	-0.0685658	chr10:118765947-118766447	Dyrk2	SLEC_down
chr11	103100186	103100686	-1.65664	0.000626963	-0.0767082	chr11:103100186-103100686	Plcd3	SLEC_down
chr2	109318849	109319349	2.94112	0.000627493	0.0939964	chr2:109318849-109319349	Kif18a	SLEC_up
chr3	138757195	138757695	-2.86557	0.000627493	-0.0655729	chr3:138757195-138757695	Tspan5	SLEC_down
chr5	111200766	111201266	-2.33516	0.000630486	-0.0480876	chr5:111200766-111201266	Pitpnb	SLEC_down
chrX	142456012	142456512	4.39197	0.000632752	0.0761727	chrX:142456012-142456512	Acsl4	SLEC_up
chr8	119829425	119829925	-2.71262	0.000633518	-0.0959986	chr8:119829425-119829925	Cotl1	SLEC_down
chr4	62551921	62552421	-4.38875	0.000633816	-0.0746085	chr4:62551921-62552421	Rgs3	SLEC_down
chr12	113481466	113481966	-2.32143	0.000634426	-0.0429952	chr12:113481466-113481966	Adam6b	SLEC_down
chr8	22544600	22545100	-4.15337	0.000637571	-0.0610336	chr8:22544600-22545100	Vdac3	SLEC_down
chr1	35890126	35890626	-2.36264	0.000639563	-0.0556881	chr1:35890126-35890626	Hs6st1	SLEC_down
chr13	113097025	113097525	4.22999	0.000639563	0.0648192	chr13:113097025-113097525	Gzma	SLEC_up
chr1	82830729	82831229	-2.79002	0.000642559	-0.0747679	chr1:82830729-82831229	Agfg1	SLEC_down
chr2	53088688	53089188	-1.9927	0.000646186	-0.0762121	chr2:53088688-53089188	Prpf40a	SLEC_down
chr11	52279702	52280202	-1.94434	0.000650946	-0.0498141	chr11:52279702-52280202	Tcf7	SLEC_down
chr5	123985105	123985605	2.09343	0.000652187	0.192956	chr5:123985105-123985605	Mir7032	SLEC_up
chr1	92921691	92922191	-2.33776	0.000653254	-0.0845586	chr1:92921691-92922191	Rnpepl1	SLEC_down
chr9	80332029	80332529	-3.73272	0.000654385	-0.0551487	chr9:80332029-80332529	Impg1	SLEC_down
chr11	68204320	68204820	-3.53684	0.000658682	-0.0558997	chr11:68204320-68204820	Mir6406	SLEC_down
chr9	65217786	65218286	-2.13098	0.000658702	-0.0807903	chr9:65217786-65218286	Parp16	SLEC_down
chr1	54556694	54557194	-2.25584	0.000658813	-0.0527085	chr1:54556694-54557194	Pgap1	SLEC_down
chr14	18001858	18002358	-2.58449	0.000658813	-0.0706101	chr14:18001858-18002358	Nr1d2	SLEC_down
chr1	87377904	87378404	-3.77864	0.000659802	-0.0824581	chr1:87377904-87378404	Kcnj13	SLEC_down
chr10	96535389	96535889	-3.50161	0.000659802	-0.0623486	chr10:96535389-96535889	Btg1	SLEC_down
chr8	106801248	106801748	1.9525	0.000661564	0.123796	chr8:106801248-106801748	Has3	SLEC_up
chr17	87608795	87609295	-2.05301	0.000663553	-0.0726647	chr17:87608795-87609295	Epcam	SLEC_down
chr5	113626081	113626581	2.46444	0.000663649	0.0969275	chr5:113626081-113626581	Cmklr1	SLEC_up
chr10	54032652	54033152	-1.50264	0.000665736	-0.0660508	chr10:54032652-54033152	Man1a	SLEC_down
chr11	106738104	106738604	-2.26328	0.000666657	-0.0572397	chr11:106738104-106738604	Pecam1	SLEC_down
chr11	21248687	21249187	-2.92589	0.000666989	-0.0407339	chr11:21248687-21249187	Vps54	SLEC_down
chr14	73584808	73585308	3.06909	0.000666989	0.0679659	chr14:73584808-73585308	Sucla2	SLEC_up
chr14	74928752	74929252	-2.37193	0.000666989	-0.0663781	chr14:74928752-74929252	Lrch1	SLEC_down
chr4	11769082	11769582	1.51336	0.000666989	0.174339	chr4:11769082-11769582	Cdh17	SLEC_up
chr17	47189708	47190208	-2.59426	0.000670275	-0.0781075	chr17:47189708-47190208	Trerf1	SLEC_down
chr1	165091702	165092202	-2.49629	0.000672002	-0.0778188	chr1:165091702-165092202	4930568G15Rik	SLEC_down
chr12	76903737	76904237	2.01157	0.00067523	0.146397	chr12:76903737-76904237	Max	SLEC_up
chr10	61317445	61317945	2.36066	0.000675268	0.11699	chr10:61317445-61317945	Prf1	SLEC_up
chr8	84065380	84065880	-1.88232	0.000679069	-0.0533409	chr8:84065380-84065880	Rfx1	SLEC_down
chr19	4059958	4060458	-2.24375	0.000683564	-0.0402862	chr19:4059958-4060458	Gstp3	SLEC_down
chr15	5107673	5108173	-1.63819	0.000692643	-0.0616347	chr15:5107673-5108173	Card6	SLEC_down
chr19	11492894	11493394	-1.53317	0.000698536	-0.0946261	chr19:11492894-11493394	Gm8369	SLEC_down
chr10	8130023	8130523	-1.9931	0.000699818	-0.0412654	chr10:8130023-8130523	Tab2	SLEC_down
chr15	76344402	76344902	-1.50575	0.000718752	-0.086539	chr15:76344402-76344902	Cyc1	SLEC_down
chr8	83893868	83894368	-1.64599	0.000721084	-0.0717479	chr8:83893868-83894368	Adgrl1	SLEC_down
chr1	151698110	151698610	-4.16333	0.000727236	-0.0352457	chr1:151698110-151698610	2810414N06Rik	SLEC_down
chr2	65214186	65214686	-4.76599	0.000727236	-0.054601	chr2:65214186-65214686	Cobll1	SLEC_down
chr3	59702684	59703184	-4.78541	0.000727236	-0.0553693	chr3:59702684-59703184	Gm5538	SLEC_down
chr6	97294543	97295043	-1.86884	0.000727236	-0.0645294	chr6:97294543-97295043	Lmod3	SLEC_down
chr9	120943687	120944187	-4.75525	0.000727236	-0.0541808	chr9:120943687-120944187	Ctnnb1	SLEC_down
chr2	17365032	17365532	-1.90158	0.000733539	-0.0533442	chr2:17365032-17365532	Mir6419	SLEC_down
chr9	66277987	66278487	1.51824	0.000735813	0.16529	chr9:66277987-66278487	Herc1	SLEC_up
chr17	73810034	73810534	-1.62642	0.000736941	-0.0473677	chr17:73810034-73810534	Ehd3	SLEC_down
chr17	45487967	45488467	-1.60391	0.000748252	-0.0690972	chr17:45487967-45488467	Spats1	SLEC_down
chr3	79504418	79504918	2.65353	0.000754892	0.115538	chr3:79504418-79504918	Fnip2	SLEC_up
chr11	118610071	118610571	-1.75599	0.000754964	-0.0511411	chr11:118610071-118610571	Engase	SLEC_down
chr2	77341874	77342374	-1.81375	0.000769025	-0.0595006	chr2:77341874-77342374	Sestd1	SLEC_down
chr6	99945623	99946123	4.07685	0.00077235	0.0816512	chr6:99945623-99946123	Prok2	SLEC_up
chr18	35830495	35830995	-3.46148	0.000773522	-0.0445678	chr18:35830495-35830995	Cxxc5	SLEC_down
chr8	122739263	122739763	-3.41749	0.000773522	-0.0622326	chr8:122739263-122739763	Acsf3	SLEC_down
chr14	118864836	118865336	-1.66257	0.000784792	-0.0708772	chr14:118864836-118865336	Dzip1	SLEC_down
chr12	55490320	55490820	-1.53351	0.000794355	-0.0791731	chr12:55490320-55490820	Nfkbia	SLEC_down
chr12	69863467	69863967	-3.26663	0.000794355	-0.0673158	chr12:69863467-69863967	4931403G20Rik	SLEC_down
chr2	166264724	166265224	-3.3252	0.000794355	-0.0647247	chr2:166264724-166265224	Gm11468	SLEC_down
chr1	43070658	43071158	1.61875	0.000796948	0.170404	chr1:43070658-43071158	Tgfbrap1	SLEC_up
chr10	61308357	61308857	-3.45023	0.000802031	-0.0668173	chr10:61308357-61308857	Prf1	SLEC_down
chr13	30576805	30577305	3.15806	0.000802031	0.113944	chr13:30576805-30577305	Uqcrfs1	SLEC_up
chr4	55343100	55343600	-1.79277	0.000802031	-0.0845997	chr4:55343100-55343600	Rad23b	SLEC_down
chr6	142916415	142916915	-3.21136	0.0008036	-0.0519616	chr6:142916415-142916915	St8sia1	SLEC_down
chr2	165538194	165538694	2.79678	0.000811873	0.114073	chr2:165538194-165538694	Slc2a10	SLEC_up
chr5	137029959	137030459	-1.64033	0.000812317	-0.0679308	chr5:137029959-137030459	Vgf	SLEC_down
chr2	78995765	78996265	1.74527	0.000813065	0.160757	chr2:78995765-78996265	Ube2e3	SLEC_up
chr4	107259895	107260395	-2.86508	0.000818908	-0.0497973	chr4:107259895-107260395	Hspb11	SLEC_down
chr14	26923988	26924488	2.05688	0.000819932	0.127477	chr14:26923988-26924488	Asb14	SLEC_up
chr16	43376729	43377229	-1.59348	0.000830158	-0.08121	chr16:43376729-43377229	Gm15713	SLEC_down
chr7	68271749	68272249	-2.831	0.000831365	-0.0553182	chr7:68271749-68272249	Fam169b	SLEC_down
chr8	121685036	121685536	3.91482	0.000831715	0.0802162	chr8:121685036-121685536	Zcchc14	SLEC_up
chr13	32971638	32972138	1.74441	0.00084473	0.0977764	chr13:32971638-32972138	Serpinb6b	SLEC_up
chr10	7816489	7816989	-2.07947	0.000850061	-0.048063	chr10:7816489-7816989	Zc3h12d	SLEC_down
chr8	70159989	70160489	-2.28824	0.000850061	-0.0355021	chr8:70159989-70160489	Mef2b	SLEC_down
chr7	123399554	123400054	3.91002	0.000851932	0.0897096	chr7:123399554-123400054	Lcmt1	SLEC_up
chr4	152293127	152293627	-2.27262	0.000857159	-0.0551717	chr4:152293127-152293627	Hes3	SLEC_down
chr19	42149559	42150059	3.02095	0.000860379	0.124635	chr19:42149559-42150059	Marveld1	SLEC_up
chr6	39217924	39218424	-1.64918	0.000861708	-0.0886311	chr6:39217924-39218424	Kdm7a	SLEC_down
chr19	45807653	45808153	1.50213	0.000866776	0.214051	chr19:45807653-45808153	Kcnip2	SLEC_up
chr7	98469128	98469628	1.58459	0.000869092	0.205868	chr7:98469128-98469628	Lrrc32	SLEC_up
chr6	114939574	114940074	1.98319	0.000874477	0.128743	chr6:114939574-114940074	Vgll4	SLEC_up
chr7	98468619	98469119	2.71426	0.000876687	0.0850818	chr7:98468619-98469119	Lrrc32	SLEC_up
chr11	84856309	84856809	-3.19826	0.000892492	-0.0729091	chr11:84856309-84856809	Ggnbp2os	SLEC_down
chr11	6319776	6320276	3.50519	0.000897282	0.0973155	chr11:6319776-6320276	Ogdh	SLEC_up
chr9	32728248	32728748	-2.26843	0.000899195	-0.0735111	chr9:32728248-32728748	Ets1	SLEC_down
chr18	32953841	32954341	-2.5919	0.000900386	-0.0543381	chr18:32953841-32954341	Camk4	SLEC_down
chr17	84018724	84019224	-1.7212	0.000900885	-0.0876756	chr17:84018724-84019224	8430430B14Rik	SLEC_down
chr12	9031942	9032442	2.09628	0.000903866	0.155761	chr12:9031942-9032442	Ttc32	SLEC_up
chr6	99402308	99402808	-2.05267	0.000909254	-0.0600128	chr6:99402308-99402808	Foxp1	SLEC_down
chr1	144272956	144273456	-1.93991	0.000910321	-0.0841809	chr1:144272956-144273456	Rgs1	SLEC_down
chr1	39734307	39734807	-1.63458	0.000915894	-0.0760649	chr1:39734307-39734807	Rfx8	SLEC_down
chr1	136682810	136683310	-2.67886	0.000917335	-0.0817639	chr1:136682810-136683310	Gm19705	SLEC_down
chr17	35201825	35202325	-1.58702	0.000917335	-0.0665371	chr17:35201825-35202325	Tnf	SLEC_down
chr18	82559130	82559630	3.2972	0.000924084	0.0934755	chr18:82559130-82559630	Mbp	SLEC_up
chr7	125541726	125542226	-2.47391	0.000926075	-0.065318	chr7:125541726-125542226	Il4ra	SLEC_down
chr13	29755997	29756497	-2.5577	0.000938586	-0.0777229	chr13:29755997-29756497	Cdkal1	SLEC_down
chr15	92134287	92134787	-2.84793	0.000941227	-0.0739295	chr15:92134287-92134787	Cntn1	SLEC_down
chr19	32221747	32222247	2.93924	0.000941227	0.0737309	chr19:32221747-32222247	Asah2	SLEC_up
chr10	6954442	6954942	-2.87581	0.000946897	-0.0590501	chr10:6954442-6954942	Ipcef1	SLEC_down
chr9	11578992	11579492	-2.59764	0.000949743	-0.0694898	chr9:11578992-11579492	Cntn5	SLEC_down
chr14	60086643	60087143	-1.83075	0.000949967	-0.0735016	chr14:60086643-60087143	Atp8a2	SLEC_down
chr16	95728779	95729279	-2.00141	0.000949967	-0.081877	chr16:95728779-95729279	Ets2	SLEC_down
chr1	39102074	39102574	-2.81721	0.000950879	-0.0629878	chr1:39102074-39102574	Mir6349	SLEC_down
chr5	146783870	146784370	-3.05033	0.000950879	-0.0806981	chr5:146783870-146784370	Usp12	SLEC_down
chr9	42038864	42039364	1.84641	0.000952664	0.20486	chr9:42038864-42039364	Sorl1	SLEC_up
chr3	135396829	135397329	2.94352	0.000957973	0.0916691	chr3:135396829-135397329	Cisd2	SLEC_up
chr14	70077349	70077849	-2.55374	0.000959591	-0.0586468	chr14:70077349-70077849	Egr3	SLEC_down
chr1	43130110	43130610	1.53917	0.000959665	0.172608	chr1:43130110-43130610	AI597479	SLEC_up
chr7	29303671	29304171	-1.71142	0.000959665	-0.0786838	chr7:29303671-29304171	Dpf1	SLEC_down
chr11	32607241	32607741	-2.40425	0.000961936	-0.066451	chr11:32607241-32607741	Fbxw11	SLEC_down
chr4	41770241	41770741	2.49595	0.000974301	0.136401	chr4:41770241-41770741	Ccl27a	SLEC_up
chr4	9029226	9029726	4.44415	0.000975067	0.057616	chr4:9029226-9029726	Clvs1	SLEC_up
chr14	79116398	79116898	4.71262	0.000977977	0.0922694	chr14:79116398-79116898	Gm4632	SLEC_up
chr9	66734520	66735020	4.31558	0.000977977	0.0557195	chr9:66734520-66735020	Car12	SLEC_up
chr19	11439823	11440323	-2.62348	0.000986333	-0.0565174	chr19:11439823-11440323	Ms4a4b	SLEC_down
chr11	115461769	115462269	-2.78538	0.000989294	-0.0787613	chr11:115461769-115462269	Slc16a5	SLEC_down
chr11	87955084	87955584	-1.62388	0.000993606	-0.0901321	chr11:87955084-87955584	Olfr464	SLEC_down
chr7	38237140	38237640	2.62108	0.000993606	0.116541	chr7:38237140-38237640	Plekhf1	SLEC_up
chr1	174040755	174041255	-1.91936	0.000995319	-0.0660424	chr1:174040755-174041255	Olfr433	SLEC_down
chr7	31062450	31062950	2.41881	0.000997459	0.119379	chr7:31062450-31062950	Lgi4	SLEC_up
chr6	8640834	8641334	2.14475	0.000999466	0.165677	chr6:8640834-8641334	A430035B10Rik	SLEC_up
chr10	96690849	96691349	-2.26464	0.000999683	-0.0862327	chr10:96690849-96691349	Btg1	SLEC_down
chr11	107450283	107450783	-3.43418	0.00100491	-0.0412113	chr11:107450283-107450783	Pitpnc1	SLEC_down
chr13	36325105	36325605	-3.87869	0.00100491	-0.0592304	chr13:36325105-36325605	Fars2	SLEC_down
chr16	87501187	87501687	3.62452	0.00100491	0.0512146	chr16:87501187-87501687	B130034C11Rik	SLEC_up
chr16	91063748	91064248	-3.79935	0.00100796	-0.0671476	chr16:91063748-91064248	4932438H23Rik	SLEC_down
chr5	122671578	122672078	-3.5168	0.00101098	-0.0565499	chr5:122671578-122672078	Mir8115	SLEC_down
chr14	122000709	122001209	-3.46181	0.00101472	-0.0491424	chr14:122000709-122001209	Timm8a2	SLEC_down
chrX	7446597	7447097	-3.35757	0.00101775	-0.0441485	chrX:7446597-7447097	2010204K13Rik	SLEC_down
chr11	94252409	94252909	-3.16385	0.0010208	-0.034939	chr11:94252409-94252909	Wfikkn2	SLEC_down
chr19	40665751	40666251	1.82552	0.0010208	0.16871	chr19:40665751-40666251	Entpd1	SLEC_up
chr8	82758970	82759470	-3.3345	0.0010208	-0.0521046	chr8:82758970-82759470	Zfp330	SLEC_down
chr3	52831925	52832425	-3.17551	0.001028	-0.0547533	chr3:52831925-52832425	Gm2447	SLEC_down
chr11	77200686	77201186	1.65228	0.00102926	0.118968	chr11:77200686-77201186	Efcab5	SLEC_up
chr5	22587403	22587903	-3.00258	0.00102926	-0.0510541	chr5:22587403-22587903	6030443J06Rik	SLEC_down
chr4	32560177	32560677	-2.48629	0.00103543	-0.0434377	chr4:32560177-32560677	Bach2os	SLEC_down
chr4	55442040	55442540	-1.98991	0.00103543	-0.0450305	chr4:55442040-55442540	Gm12505	SLEC_down
chr9	121681647	121682147	-2.38997	0.00103543	-0.0438307	chr9:121681647-121682147	Sec22c	SLEC_down
chr6	145379194	145379694	-2.40699	0.00103614	-0.0752042	chr6:145379194-145379694	1700073E17Rik	SLEC_down
chr10	70296739	70297239	-2.13372	0.00104165	-0.0554994	chr10:70296739-70297239	Slc16a9	SLEC_down
chr5	64917704	64918204	-1.92819	0.00104473	-0.0674047	chr5:64917704-64918204	Tlr1	SLEC_down
chr2	90890224	90890724	-2.14855	0.00104717	-0.0323366	chr2:90890224-90890724	C1qtnf4	SLEC_down
chr2	11651437	11651937	-2.34528	0.00104952	-0.0667273	chr2:11651437-11651937	Il2ra	SLEC_down
chr10	8055807	8056307	1.65978	0.00104964	0.105655	chr10:8055807-8056307	Tab2	SLEC_up
chr14	67917987	67918487	-1.9077	0.00104991	-0.0752097	chr14:67917987-67918487	Dock5	SLEC_down
chr9	94993525	94994025	1.58832	0.00104991	0.1732	chr9:94993525-94994025	Mir7656	SLEC_up
chr6	65613869	65614369	1.59792	0.0010551	0.173882	chr6:65613869-65614369	Tnip3	SLEC_up
chr1	13383408	13383908	-1.70808	0.00106267	-0.0551758	chr1:13383408-13383908	Ncoa2	SLEC_down
chr14	75177206	75177706	-1.74607	0.0010731	-0.0367078	chr14:75177206-75177706	Lcp1	SLEC_down
chr10	39517337	39517837	-1.91018	0.00108347	-0.062269	chr10:39517337-39517837	Traf3ip2	SLEC_down
chr8	15015567	15016067	-1.94742	0.00108752	-0.0549692	chr8:15015567-15016067	Kbtbd11	SLEC_down
chr5	136449696	136450196	2.04492	0.00109074	0.151298	chr5:136449696-136450196	Mir721	SLEC_up
chr7	17051159	17051659	-1.90597	0.0010953	-0.062603	chr7:17051159-17051659	Hif3a	SLEC_down
chr3	131160133	131160633	-1.53778	0.00110725	-0.0802648	chr3:131160133-131160633	Lef1	SLEC_down
chr15	37436010	37436510	1.64645	0.00111924	0.216089	chr15:37436010-37436510	Gm15941	SLEC_up
chr13	113227032	113227532	2.00648	0.0011194	0.198584	chr13:113227032-113227532	Esm1	SLEC_up
chr1	160785743	160786243	-4.17447	0.00112275	-0.0355351	chr1:160785743-160786243	Rabgap1l	SLEC_down
chr1	191363078	191363578	-4.58781	0.00112275	-0.0480155	chr1:191363078-191363578	Ppp2r5a	SLEC_down
chr10	26784864	26785364	-4.3843	0.00112275	-0.0414241	chr10:26784864-26785364	Arhgap18	SLEC_down
chr14	25032837	25033337	-4.84781	0.00112275	-0.0579091	chr14:25032837-25033337	4930572O13Rik	SLEC_down
chr14	78434723	78435223	-3.99317	0.00112275	-0.0310927	chr14:78434723-78435223	Akap11	SLEC_down
chr2	60865846	60866346	-4.39763	0.00112275	-0.0418281	chr2:60865846-60866346	Rbms1	SLEC_down
chr4	47964583	47965083	-4.45533	0.00112275	-0.0436199	chr4:47964583-47965083	Nr4a3	SLEC_down
chr5	140798764	140799264	-4.69699	0.00112275	-0.0519539	chr5:140798764-140799264	Gna12	SLEC_down
chr2	31060168	31060668	-1.61326	0.0011366	-0.0835595	chr2:31060168-31060668	Usp20	SLEC_down
chr2	5063557	5064057	-1.8232	0.00113889	-0.0944021	chr2:5063557-5064057	Optn	SLEC_down
chr9	100685666	100686166	-1.53751	0.00114719	-0.061275	chr9:100685666-100686166	Stag1	SLEC_down
chr11	99167992	99168492	-4.15313	0.00115179	-0.0577259	chr11:99167992-99168492	Ccr7	SLEC_down
chr10	41970486	41970986	4.2415	0.0011597	0.0780279	chr10:41970486-41970986	Armc2	SLEC_up
chr16	33776704	33777204	1.80426	0.00117315	0.183108	chr16:33776704-33777204	Muc13	SLEC_up
chr2	144167331	144167831	1.58793	0.00117469	0.154718	chr2:144167331-144167831	Gm5535	SLEC_up
chr17	86941360	86941860	3.38619	0.0011795	0.118095	chr17:86941360-86941860	Atp6v1e2	SLEC_up
chr10	13446601	13447101	-3.59662	0.00118938	-0.0854613	chr10:13446601-13447101	Phactr2	SLEC_down
chr12	75449536	75450036	-3.60681	0.00119328	-0.0551363	chr12:75449536-75450036	Gphb5	SLEC_down
chr11	52276316	52276816	-1.5935	0.00119631	-0.0477852	chr11:52276316-52276816	Tcf7	SLEC_down
chr14	105288497	105288997	3.70066	0.00119631	0.0651713	chr14:105288497-105288997	Ndfip2	SLEC_up
chr13	54218787	54219287	2.13018	0.00121095	0.078616	chr13:54218787-54219287	Hrh2	SLEC_up
chr5	107398968	107399468	1.7898	0.00123568	0.12079	chr5:107398968-107399468	Ephx4	SLEC_up
chr11	109591476	109591976	-2.99163	0.0012483	-0.0504893	chr11:109591476-109591976	Wipi1	SLEC_down
chr16	10788149	10788649	-1.57073	0.00125343	-0.08169	chr16:10788149-10788649	Tnp2	SLEC_down
chr1	80410172	80410672	-1.72579	0.0012537	-0.0517474	chr1:80410172-80410672	1700016L21Rik	SLEC_down
chr14	75022457	75022957	1.58977	0.00125932	0.165602	chr14:75022457-75022957	Rubcnl	SLEC_up
chr18	34335518	34336018	1.7235	0.00126212	0.0984959	chr18:34335518-34336018	Srp19	SLEC_up
chr13	115042564	115043064	1.57073	0.00126412	0.196224	chr13:115042564-115043064	Itga1	SLEC_up
chr13	51808590	51809090	-2.83293	0.00126732	-0.0483482	chr13:51808590-51809090	Sema4d	SLEC_down
chr2	181791078	181791578	2.24267	0.00128588	0.104333	chr2:181791078-181791578	Myt1	SLEC_up
chr3	152906108	152906608	2.48761	0.0012898	0.093402	chr3:152906108-152906608	St6galnac5	SLEC_up
chr2	94273183	94273683	-1.72703	0.00131226	-0.0899563	chr2:94273183-94273683	Mir670	SLEC_down
chr14	75032685	75033185	2.17648	0.00131991	0.0934818	chr14:75032685-75033185	Rubcnl	SLEC_up
chr7	126856962	126857462	-1.85148	0.00132744	-0.0644056	chr7:126856962-126857462	Hirip3	SLEC_down
chr6	31201336	31201836	-1.52091	0.00135404	-0.0760384	chr6:31201336-31201836	Lncpint	SLEC_down
chr1	161674361	161674861	-2.69857	0.00136507	-0.0554124	chr1:161674361-161674861	Fasl	SLEC_down
chr11	46454609	46455109	1.50702	0.00136944	0.190003	chr11:46454609-46455109	Havcr2	SLEC_up
chr10	25432899	25433399	-3.14374	0.0013848	-0.0787519	chr10:25432899-25433399	Epb41l2	SLEC_down
chr3	53185417	53185917	2.43709	0.0013848	0.105264	chr3:53185417-53185917	Lhfp	SLEC_up
chr11	6704810	6705310	-3.02503	0.00138696	-0.0688146	chr11:6704810-6705310	Gm11981	SLEC_down
chr8	95249834	95250334	-3.1219	0.0013875	-0.0839447	chr8:95249834-95250334	Cngb1	SLEC_down
chr1	164458175	164458675	-2.88972	0.00139005	-0.0739285	chr1:164458175-164458675	Atp1b1	SLEC_down
chr8	34815250	34815750	-1.53842	0.00139017	-0.0594922	chr8:34815250-34815750	Dusp4	SLEC_down
chr16	90276738	90277238	-3.05148	0.00139203	-0.0724233	chr16:90276738-90277238	Scaf4	SLEC_down
chr1	54954853	54955353	1.53177	0.00139666	0.175664	chr1:54954853-54955353	Ankrd44	SLEC_up
chr10	78420873	78421373	-1.93759	0.00139666	-0.0949357	chr10:78420873-78421373	Cstb	SLEC_down
chr10	84585507	84586007	-1.76816	0.00139666	-0.06162	chr10:84585507-84586007	Tcp11l2	SLEC_down
chr5	31094015	31094515	-2.51638	0.00139666	-0.0441634	chr5:31094015-31094515	Slc30a3	SLEC_down
chr6	67317777	67318277	-1.65676	0.00140182	-0.073297	chr6:67317777-67318277	Serbp1	SLEC_down
chr11	63957233	63957733	-1.71101	0.00140429	-0.0732072	chr11:63957233-63957733	9630013K17Rik	SLEC_down
chr5	124317969	124318469	2.90549	0.00140689	0.0839033	chr5:124317969-124318469	Mphosph9	SLEC_up
chr10	88563803	88564303	2.91422	0.00141209	0.105922	chr10:88563803-88564303	Mybpc1	SLEC_up
chr13	13581800	13582300	-3.00643	0.00141232	-0.0729795	chr13:13581800-13582300	Lyst	SLEC_down
chr13	91509465	91509965	-2.2022	0.00142107	-0.0481485	chr13:91509465-91509965	Ssbp2	SLEC_down
chr2	180740256	180740756	-1.57827	0.00142107	-0.0712667	chr2:180740256-180740756	Slc17a9	SLEC_down
chr14	121419330	121419830	2.27834	0.00142354	0.132601	chr14:121419330-121419830	Stk24	SLEC_up
chr15	64083752	64084252	-2.70119	0.00142354	-0.0702384	chr15:64083752-64084252	Fam49b	SLEC_down
chr4	132815447	132815947	-2.791	0.00142354	-0.0693696	chr4:132815447-132815947	Themis2	SLEC_down
chr9	71848343	71848843	2.74251	0.00142439	0.0898515	chr9:71848343-71848843	Cgnl1	SLEC_up
chr12	25702370	25702870	-1.54519	0.00143022	-0.101917	chr12:25702370-25702870	Gm29687	SLEC_down
chr13	53390140	53390640	-1.88095	0.00143025	-0.091383	chr13:53390140-53390640	Gm2762	SLEC_down
chr16	44339088	44339588	-2.58578	0.00144346	-0.063799	chr16:44339088-44339588	Sidt1	SLEC_down
chr4	7755479	7755979	-2.37336	0.00144377	-0.0743855	chr4:7755479-7755979	8430436N08Rik	SLEC_down
chr8	128433338	128433838	-2.06323	0.00144908	-0.0814647	chr8:128433338-128433838	Mir1903	SLEC_down
chr6	67475514	67476014	-2.46716	0.00145073	-0.091122	chr6:67475514-67476014	Il23r	SLEC_down
chr15	85455857	85456357	-2.76473	0.00145342	-0.0703626	chr15:85455857-85456357	7530416G11Rik	SLEC_down
chr8	72066970	72067470	-1.60429	0.00145779	-0.0628798	chr8:72066970-72067470	Olfr372	SLEC_down
chr2	68243228	68243728	-2.4673	0.00145961	-0.0688088	chr2:68243228-68243728	B3galt1	SLEC_down
chr14	73311885	73312385	2.04742	0.00147026	0.0718809	chr14:73311885-73312385	Rb1	SLEC_up
chr6	134220406	134220906	-1.99032	0.00147026	-0.0490143	chr6:134220406-134220906	Bcl2l14	SLEC_down
chr7	139400897	139401397	-2.04046	0.00147026	-0.0551459	chr7:139400897-139401397	Inpp5a	SLEC_down
chr9	100724812	100725312	-2.05299	0.00147341	-0.0617779	chr9:100724812-100725312	Stag1	SLEC_down
chr3	87527078	87527578	-2.04712	0.00147435	-0.0954048	chr3:87527078-87527578	Etv3	SLEC_down
chr19	11092154	11092654	-1.67649	0.00147845	-0.0763858	chr19:11092154-11092654	Ms4a8a	SLEC_down
chr19	40667555	40668055	2.28174	0.00147998	0.0945063	chr19:40667555-40668055	Entpd1	SLEC_up
chr9	66603922	66604422	-2.07647	0.00148211	-0.0803043	chr9:66603922-66604422	Usp3	SLEC_down
chr5	114505136	114505636	-2.51049	0.00148362	-0.0561608	chr5:114505136-114505636	Mvk	SLEC_down
chr5	76565271	76565771	-1.86723	0.00149233	-0.0625195	chr5:76565271-76565771	Cep135	SLEC_down
chr9	44009798	44010298	4.3922	0.00149958	0.0614079	chr9:44009798-44010298	Thy1	SLEC_up
chr3	59697350	59697850	-2.28604	0.00150215	-0.0672013	chr3:59697350-59697850	Gm5538	SLEC_down
chr10	123154928	123155428	4.13494	0.00150363	0.0558079	chr10:123154928-123155428	Usp15	SLEC_up
chr6	89362430	89362930	-2.56593	0.00150525	-0.0463902	chr6:89362430-89362930	Plxna1	SLEC_down
chr6	51059303	51059803	-2.34563	0.00151249	-0.0523751	chr6:51059303-51059803	Mir148a	SLEC_down
chr6	34835984	34836484	2.38562	0.00151349	0.0775822	chr6:34835984-34836484	Tmem140	SLEC_up
chr17	35730965	35731465	-2.30732	0.00151382	-0.0593277	chr17:35730965-35731465	Ddr1	SLEC_down
chr16	52006963	52007463	-4.13798	0.00152191	-0.0606568	chr16:52006963-52007463	Gm29686	SLEC_down
chr18	75279887	75280387	-2.38365	0.00152312	-0.0707105	chr18:75279887-75280387	2010010A06Rik	SLEC_down
chrX	144525965	144526465	-2.50581	0.00152312	-0.0694502	chrX:144525965-144526465	Mageb16-ps1	SLEC_down
chr9	122271779	122272279	-2.0097	0.0015242	-0.0770044	chr9:122271779-122272279	Mir8106	SLEC_down
chr9	123756670	123757170	-3.96704	0.00152457	-0.052762	chr9:123756670-123757170	Lztfl1	SLEC_down
chr5	111207865	111208365	-2.39119	0.0015325	-0.0529671	chr5:111207865-111208365	Pitpnb	SLEC_down
chr6	114909698	114910198	-1.92075	0.0015325	-0.0556103	chr6:114909698-114910198	Vgll4	SLEC_down
chr8	34120336	34120836	-1.91419	0.0015325	-0.0608629	chr8:34120336-34120836	Mboat4	SLEC_down
chr10	21879290	21879790	3.73731	0.00153256	0.0613859	chr10:21879290-21879790	Sgk1	SLEC_up
chr1	162586199	162586699	1.54616	0.00153563	0.235889	chr1:162586199-162586699	Vamp4	SLEC_up
chr16	24092069	24092569	-2.23064	0.00153607	-0.0633603	chr16:24092069-24092569	Bcl6	SLEC_down
chr2	157447792	157448292	-3.47362	0.00153633	-0.0367121	chr2:157447792-157448292	Src	SLEC_down
chr7	125472469	125472969	-1.58743	0.00154208	-0.0584844	chr7:125472469-125472969	Nsmce1	SLEC_down
chr15	55903129	55903629	-1.97763	0.00154357	-0.06159	chr15:55903129-55903629	Sntb1	SLEC_down
chr2	73468890	73469390	-2.26887	0.00154357	-0.0575581	chr2:73468890-73469390	Wipf1	SLEC_down
chr2	118256727	118257227	-1.92746	0.00154357	-0.0653185	chr2:118256727-118257227	Fsip1	SLEC_down
chr3	108644868	108645368	-1.82507	0.00154706	-0.0526245	chr3:108644868-108645368	Clcc1	SLEC_down
chr1	92771153	92771653	-3.34046	0.00155062	-0.0441221	chr1:92771153-92771653	Gpc1	SLEC_down
chr8	125668187	125668687	-3.51687	0.00155062	-0.0688716	chr8:125668187-125668687	Map10	SLEC_down
chr10	40256628	40257128	-1.81225	0.00155357	-0.0488365	chr10:40256628-40257128	Gtf3c6	SLEC_down
chr11	52269131	52269631	-3.10293	0.00155493	-0.0278561	chr11:52269131-52269631	Tcf7	SLEC_down
chr3	53230481	53230981	3.56552	0.00155493	0.070279	chr3:53230481-53230981	Lhfp	SLEC_up
chr5	65885777	65886277	-2.16528	0.00155812	-0.0503026	chr5:65885777-65886277	Rhoh	SLEC_down
chr3	98227162	98227662	-3.10374	0.00155974	-0.0393503	chr3:98227162-98227662	Reg4	SLEC_down
chr3	107040359	107040859	-3.30775	0.00155974	-0.0515974	chr3:107040359-107040859	AI504432	SLEC_down
chr3	19428939	19429439	-2.21802	0.00156158	-0.0441316	chr3:19428939-19429439	Dnajc5b	SLEC_down
chr9	45083058	45083558	-1.68301	0.00156431	-0.0540947	chr9:45083058-45083558	Jaml	SLEC_down
chr4	149913856	149914356	-2.0813	0.00157524	-0.0471306	chr4:149913856-149914356	Spsb1	SLEC_down
chr7	68190016	68190516	-3.07651	0.00157524	-0.0416133	chr7:68190016-68190516	Pgpep1l	SLEC_down
chr15	64173340	64173840	-1.9913	0.00157877	-0.0718151	chr15:64173340-64173840	Fam49b	SLEC_down
chr13	54192806	54193306	-2.35692	0.00158012	-0.0250005	chr13:54192806-54193306	Hrh2	SLEC_down
chr18	3934555	3935055	-2.09996	0.00158295	-0.0949439	chr18:3934555-3935055	Lyzl1	SLEC_down
chr10	118714159	118714659	-2.01984	0.0015832	-0.068769	chr10:118714159-118714659	Dyrk2	SLEC_down
chr15	85828580	85829080	-2.71468	0.001585	-0.0307055	chr15:85828580-85829080	Ttc38	SLEC_down
chr12	117809449	117809949	2.50291	0.00159425	0.134902	chr12:117809449-117809949	Cdca7l	SLEC_up
chr2	25621258	25621758	-1.68457	0.00159847	-0.0429792	chr2:25621258-25621758	Tmem141	SLEC_down
chr8	116945122	116945622	-1.82452	0.0016208	-0.0522653	chr8:116945122-116945622	Atmin	SLEC_down
chr11	4784565	4785065	-1.56681	0.00163557	-0.0588513	chr11:4784565-4785065	Cabp7	SLEC_down
chr9	42141789	42142289	-1.79765	0.00163557	-0.0995733	chr9:42141789-42142289	Sorl1	SLEC_down
chr13	28953546	28954046	-1.57877	0.00163872	-0.0753457	chr13:28953546-28954046	Sox4	SLEC_down
chr9	50966166	50966666	-1.57403	0.00163872	-0.0470627	chr9:50966166-50966666	Sik2	SLEC_down
chr6	28482649	28483149	1.86512	0.00164154	0.181673	chr6:28482649-28483149	Snd1	SLEC_up
chr16	37042574	37043074	1.95771	0.00165159	0.0965256	chr16:37042574-37043074	Polq	SLEC_up
chr11	62524260	62524760	-1.63915	0.00165194	-0.10309	chr11:62524260-62524760	Cenpv	SLEC_down
chr6	136517132	136517632	2.09486	0.0016524	0.135084	chr6:136517132-136517632	Atf7ip	SLEC_up
chr11	106325750	106326250	-1.68597	0.00165393	-0.0621838	chr11:106325750-106326250	Cd79b	SLEC_down
chr6	97275745	97276245	2.90395	0.00167142	0.114504	chr6:97275745-97276245	Lmod3	SLEC_up
chr12	80069022	80069522	-4.53188	0.00172642	-0.0461105	chr12:80069022-80069522	Zfp36l1	SLEC_down
chr13	91814615	91815115	-4.39989	0.00172642	-0.041897	chr13:91814615-91815115	Zcchc9	SLEC_down
chr14	122310215	122310715	-4.55611	0.00172642	-0.0469268	chr14:122310215-122310715	1700108J01Rik	SLEC_down
chr15	50836492	50836992	-4.43617	0.00172642	-0.0430171	chr15:50836492-50836992	Mir1907	SLEC_down
chr16	29992355	29992855	4.8124	0.00172642	0.0564544	chr16:29992355-29992855	Gm1968	SLEC_up
chr18	32597997	32598497	-4.34995	0.00172642	-0.0404006	chr18:32597997-32598497	Gypc	SLEC_down
chr19	59926087	59926587	-4.68596	0.00172642	-0.0515425	chr19:59926087-59926587	Rab11fip2	SLEC_down
chr2	71360152	71360652	-4.93098	0.00172642	-0.0614692	chr2:71360152-71360652	Slc25a12	SLEC_down
chr7	101673325	101673825	-4.43163	0.00172642	-0.0428752	chr7:101673325-101673825	Clpb	SLEC_down
chr8	86654551	86655051	-4.5944	0.00172642	-0.0482448	chr8:86654551-86655051	Lonp2	SLEC_down
chrX	101917621	101918121	-4.54201	0.00172642	-0.04645	chrX:101917621-101918121	Nhsl2	SLEC_down
chr17	79043621	79044121	-1.93703	0.00176486	-0.0751084	chr17:79043621-79044121	Qpct	SLEC_down
chr7	132609975	132610475	-1.51318	0.00178466	-0.0558423	chr7:132609975-132610475	Lhpp	SLEC_down
chr1	95605418	95605918	1.66355	0.00178487	0.156821	chr1:95605418-95605918	St8sia4	SLEC_up
chr10	67684733	67685233	-1.72181	0.00178487	-0.0892854	chr10:67684733-67685233	Ado	SLEC_down
chr18	37833803	37834303	1.88223	0.00179392	0.142679	chr18:37833803-37834303	Pcdhgc5	SLEC_up
chr1	153480948	153481448	2.10886	0.00181084	0.111086	chr1:153480948-153481448	Dhx9	SLEC_up
chr11	117220722	117221222	1.85741	0.00181323	0.113245	chr11:117220722-117221222	Septin9	SLEC_up
chr5	134241751	134242251	1.86897	0.00181323	0.204046	chr5:134241751-134242251	Ncf1	SLEC_up
chr2	169589730	169590230	-1.56649	0.0018425	-0.0756925	chr2:169589730-169590230	Tshz2	SLEC_down
chr9	45329500	45330000	1.73602	0.00185157	0.173133	chr9:45329500-45330000	1700003G13Rik	SLEC_up
chr8	88771183	88771683	1.61369	0.00185166	0.167238	chr8:88771183-88771683	Cyld	SLEC_up
chr11	79672104	79672604	-1.66945	0.00186052	-0.0815682	chr11:79672104-79672604	Rab11fip4os2	SLEC_down
chr6	108170109	108170609	1.70924	0.00186052	0.170071	chr6:108170109-108170609	Sumf1	SLEC_up
chr18	7404858	7405358	-3.08629	0.00187571	-0.0572511	chr18:7404858-7405358	Armc4	SLEC_down
chr8	117470376	117470876	-3.15209	0.0018813	-0.0548251	chr8:117470376-117470876	Mir7078	SLEC_down
chr9	32693421	32693921	-1.6423	0.00188505	-0.0788953	chr9:32693421-32693921	Ets1	SLEC_down
chr2	38064482	38064982	-2.46602	0.00189782	-0.0515562	chr2:38064482-38064982	Dennd1a	SLEC_down
chr11	85494540	85495040	-1.58397	0.00190296	-0.0687262	chr11:85494540-85495040	Bcas3	SLEC_down
chr12	21225728	21226228	1.77025	0.00192372	0.118513	chr12:21225728-21226228	Itgb1bp1	SLEC_up
chr9	21162273	21162773	-2.76082	0.00192372	-0.0345441	chr9:21162273-21162773	Pde4a	SLEC_down
chr11	34056644	34057144	-2.54883	0.00193419	-0.0452678	chr11:34056644-34057144	Lcp2	SLEC_down
chr17	18597267	18597767	-2.65528	0.00193419	-0.0373432	chr17:18597267-18597767	Vmn2r96	SLEC_down
chr8	128473812	128474312	-2.76466	0.00193419	-0.0490534	chr8:128473812-128474312	Mir1903	SLEC_down
chr7	126287438	126287938	1.54897	0.00194179	0.150331	chr7:126287438-126287938	Sbk1	SLEC_up
chr16	93246487	93246987	2.8771	0.00194193	0.0777066	chr16:93246487-93246987	1810053B23Rik	SLEC_up
chr4	32424953	32425453	-2.59406	0.00196006	-0.0505054	chr4:32424953-32425453	Bach2os	SLEC_down
chr4	125125262	125125762	-1.90292	0.00197499	-0.0601762	chr4:125125262-125125762	Zc3h12a	SLEC_down
chr2	29670660	29671160	-1.6845	0.00198442	-0.0575058	chr2:29670660-29671160	Rapgef1	SLEC_down
chr7	104647045	104647545	-2.49571	0.00198531	-0.0398627	chr7:104647045-104647545	Olfr658	SLEC_down
chr8	114977689	114978189	-2.38984	0.0020169	-0.068565	chr8:114977689-114978189	Wwox	SLEC_down
chr8	61426037	61426537	-1.51564	0.00204262	-0.0630705	chr8:61426037-61426537	Cbr4	SLEC_down
chr4	59286945	59287445	-1.64136	0.0020576	-0.0588651	chr4:59286945-59287445	Gm12596	SLEC_down
chr6	31114211	31114711	2.02781	0.0020576	0.138649	chr6:31114211-31114711	Mir29b-1	SLEC_up
chr15	36243555	36244055	2.01199	0.00205835	0.0993117	chr15:36243555-36244055	Mir8097	SLEC_up
chr9	48817261	48817761	1.80992	0.00206544	0.14595	chr9:48817261-48817761	Zbtb16	SLEC_up
chr10	123155712	123156212	1.64263	0.00207182	0.0703502	chr10:123155712-123156212	Usp15	SLEC_up
chr15	73168789	73169289	-1.53448	0.00207874	-0.0765675	chr15:73168789-73169289	Ago2	SLEC_down
chr2	25158985	25159485	-1.77148	0.00209539	-0.0783626	chr2:25158985-25159485	Nrarp	SLEC_down
chr12	104995162	104995662	2.90672	0.00209605	0.0853972	chr12:104995162-104995662	Syne3	SLEC_up
chr7	113262996	113263496	-2.91902	0.00209605	-0.0705685	chr7:113262996-113263496	Arntl	SLEC_down
chr7	46422764	46423264	-1.72291	0.00210464	-0.0773085	chr7:46422764-46423264	Kcnc1	SLEC_down
chr14	27234272	27234772	-1.8927	0.00211455	-0.0623689	chr14:27234272-27234772	Arhgef3	SLEC_down
chr6	86396180	86396680	-1.86853	0.00211796	-0.0503384	chr6:86396180-86396680	Pcyox1	SLEC_down
chr12	80235243	80235743	-2.85755	0.00212052	-0.0771558	chr12:80235243-80235743	Actn1	SLEC_down
chr11	32140986	32141486	-2.58627	0.00212153	-0.0568136	chr11:32140986-32141486	Gm12108	SLEC_down
chr9	96956722	96957222	-2.31507	0.00214062	-0.0350898	chr9:96956722-96957222	Spsb4	SLEC_down
chr3	153260543	153261043	-2.76386	0.00214362	-0.0721639	chr3:153260543-153261043	1700012D16Rik	SLEC_down
chr6	144671556	144672056	2.79251	0.00214416	0.073001	chr6:144671556-144672056	Sox5os3	SLEC_up
chr6	100576138	100576638	-2.54454	0.00215608	-0.0597112	chr6:100576138-100576638	1700049E22Rik	SLEC_down
chr15	77705256	77705756	-1.53131	0.00215974	-0.0710496	chr15:77705256-77705756	Apol7e	SLEC_down
chr16	89849249	89849749	-1.76269	0.00216084	-0.0541179	chr16:89849249-89849749	Krtap11-1	SLEC_down
chr9	94987814	94988314	2.54551	0.00216304	0.0669495	chr9:94987814-94988314	Mir7656	SLEC_up
chr4	150583772	150584272	-2.36516	0.00216603	-0.0527638	chr4:150583772-150584272	Slc45a1	SLEC_down
chr7	30566681	30567181	-2.18226	0.00217574	-0.0760747	chr7:30566681-30567181	Igflr1	SLEC_down
chr1	180410237	180410737	-2.21294	0.0021916	-0.0666589	chr1:180410237-180410737	Stum	SLEC_down
chr10	121520865	121521365	-1.99691	0.00220281	-0.0775778	chr10:121520865-121521365	Rassf3	SLEC_down
chr17	8251628	8252128	-2.64408	0.00220281	-0.0610688	chr17:8251628-8252128	Ccr6	SLEC_down
chr4	143197899	143198399	-1.94594	0.00220281	-0.0524748	chr4:143197899-143198399	Prdm2	SLEC_down
chr15	73092619	73093119	-2.35452	0.00220703	-0.0491956	chr15:73092619-73093119	Chrac1	SLEC_down
chr15	97750549	97751049	-2.63679	0.00221013	-0.0748469	chr15:97750549-97751049	Rapgef3	SLEC_down
chr10	41552866	41553366	-1.70894	0.00221338	-0.0721593	chr10:41552866-41553366	5730435O14Rik	SLEC_down
chr11	32139414	32139914	-2.25404	0.00221338	-0.0565215	chr11:32139414-32139914	Gm12108	SLEC_down
chr3	136686372	136686872	-2.15445	0.00222841	-0.0689993	chr3:136686372-136686872	Ppp3ca	SLEC_down
chr1	82806695	82807195	-1.83989	0.00224622	-0.0259358	chr1:82806695-82807195	Agfg1	SLEC_down
chr2	155912489	155912989	-2.14113	0.00224622	-0.0514566	chr2:155912489-155912989	Uqcc1	SLEC_down
chr9	56551322	56551822	2.09788	0.00225009	0.0813638	chr9:56551322-56551822	Hmg20a	SLEC_up
chr9	120011756	120012256	-1.52727	0.00225066	-0.0340607	chr9:120011756-120012256	Xirp1	SLEC_down
chr14	27303666	27304166	-2.39816	0.00226346	-0.0632863	chr14:27303666-27304166	Fam208a	SLEC_down
chr18	38459670	38460170	-2.0063	0.00226657	-0.0527978	chr18:38459670-38460170	Ndfip1	SLEC_down
chr1	38777368	38777868	-2.08376	0.00227438	-0.0550294	chr1:38777368-38777868	Lonrf2	SLEC_down
chr7	73523137	73523637	-2.08139	0.0022841	-0.0444943	chr7:73523137-73523637	Chd2	SLEC_down
chr6	140709632	140710132	-1.8582	0.00228455	-0.0831004	chr6:140709632-140710132	Aebp2	SLEC_down
chr7	101315868	101316368	2.33599	0.002285	0.0472938	chr7:101315868-101316368	Stard10	SLEC_up
chr14	78356776	78357276	-1.92475	0.00229083	-0.0664951	chr14:78356776-78357276	Tnfsf11	SLEC_down
chr1	127348744	127349244	-1.51818	0.00230207	-0.0561153	chr1:127348744-127349244	Mgat5	SLEC_down
chr18	84856914	84857414	-1.67776	0.00230228	-0.0900104	chr18:84856914-84857414	Cyb5a	SLEC_down
chr19	14435937	14436437	2.30529	0.00230228	0.0524639	chr19:14435937-14436437	Gm8630	SLEC_up
chr4	63590602	63591102	-2.21045	0.00230918	-0.0428442	chr4:63590602-63591102	Gm11213	SLEC_down
chr4	124709313	124709813	-1.67449	0.00231248	-0.067648	chr4:124709313-124709813	Sf3a3	SLEC_down
chr2	24745278	24745778	-1.91443	0.00231631	-0.0530226	chr2:24745278-24745778	Cacna1b	SLEC_down
chr2	151562884	151563384	-1.50635	0.00231693	-0.044237	chr2:151562884-151563384	Sdcbp2	SLEC_down
chr18	80528296	80528796	4.61057	0.00231926	0.0638681	chr18:80528296-80528796	Gm2176	SLEC_up
chr10	80610056	80610556	-2.03244	0.00231931	-0.0614532	chr10:80610056-80610556	Mir6912	SLEC_down
chr1	40283278	40283778	1.91074	0.002321	0.12152	chr1:40283278-40283778	Il1rl2	SLEC_up
chr5	96919062	96919562	-2.12704	0.00232145	-0.0682678	chr5:96919062-96919562	Gm8013	SLEC_down
chr14	54202863	54203363	-1.58902	0.00232597	-0.0434356	chr14:54202863-54203363	Dad1	SLEC_down
chr6	88717856	88718356	-3.94204	0.00233332	-0.0478948	chr6:88717856-88718356	Mgll	SLEC_down
chr8	119505969	119506469	-3.81321	0.00235016	-0.0429113	chr8:119505969-119506469	Slc38a8	SLEC_down
chr19	41382422	41382922	1.55258	0.00235675	0.188256	chr19:41382422-41382922	Pik3ap1	SLEC_up
chr7	130645181	130645681	-1.65391	0.00236043	-0.0451934	chr7:130645181-130645681	Tacc2	SLEC_down
chr2	13224502	13225002	-2.18632	0.00236399	-0.0446847	chr2:13224502-13225002	Rsu1	SLEC_down
chr2	9803526	9804026	3.75868	0.00236508	0.0638375	chr2:9803526-9804026	Gata3	SLEC_up
chr5	105645109	105645609	2.29448	0.00236814	0.160126	chr5:105645109-105645609	Lrrc8d	SLEC_up
chr6	129583986	129584486	-1.79657	0.00237544	-0.0380086	chr6:129583986-129584486	Klre1	SLEC_down
chr10	40515316	40515816	-2.07965	0.00238186	-0.0462041	chr10:40515316-40515816	Slc22a16	SLEC_down
chr19	10648164	10648664	-2.2603	0.00238899	-0.0612951	chr19:10648164-10648664	4930524O05Rik	SLEC_down
chr15	78843514	78844014	-1.7025	0.00239403	-0.0476442	chr15:78843514-78844014	Cdc42ep1	SLEC_down
chr6	114934164	114934664	2.15809	0.00239994	0.136724	chr6:114934164-114934664	Vgll4	SLEC_up
chr5	123780659	123781159	-3.25575	0.0024111	-0.0510003	chr5:123780659-123781159	Kntc1	SLEC_down
chr5	111194819	111195319	-1.88642	0.00241287	-0.0495044	chr5:111194819-111195319	Pitpnb	SLEC_down
chr10	93932915	93933415	-3.25459	0.00241531	-0.038011	chr10:93932915-93933415	Mir331	SLEC_down
chr6	89288095	89288595	-3.40628	0.00241531	-0.0534247	chr6:89288095-89288595	4930512J16Rik	SLEC_down
chr11	104660974	104661474	-2.02175	0.00241571	-0.110705	chr11:104660974-104661474	Itgb3	SLEC_down
chr12	8351168	8351668	-1.78657	0.00241715	-0.0558211	chr12:8351168-8351668	Hs1bp3	SLEC_down
chr4	11616025	11616525	-2.06177	0.00241715	-0.0598102	chr4:11616025-11616525	Fsbp	SLEC_down
chr9	116283714	116284214	-3.19138	0.00241818	-0.0422698	chr9:116283714-116284214	Gm4668	SLEC_down
chr6	130430567	130431067	2.67077	0.0024198	0.107684	chr6:130430567-130431067	Klra1	SLEC_up
chr1	164366669	164367169	-3.26871	0.00242516	-0.0469208	chr1:164366669-164367169	Blzf1	SLEC_down
chr2	11046173	11046673	-2.79289	0.00243285	-0.0490832	chr2:11046173-11046673	Prkcq	SLEC_down
chr15	79115257	79115757	-2.85796	0.00244037	-0.0363834	chr15:79115257-79115757	Micall1	SLEC_down
chr18	75207229	75207729	2.43862	0.00244555	0.0459172	chr18:75207229-75207729	2010010A06Rik	SLEC_up
chr3	68966881	68967381	-2.51041	0.00244555	-0.0409892	chr3:68966881-68967381	Ift80	SLEC_down
chr9	40342106	40342606	2.7805	0.00247233	0.115388	chr9:40342106-40342606	1700110K17Rik	SLEC_up
chr12	108292912	108293412	-1.52474	0.00250656	-0.0537136	chr12:108292912-108293412	Hhipl1	SLEC_down
chr2	132613516	132614016	-1.5201	0.00251658	-0.0539522	chr2:132613516-132614016	AU019990	SLEC_down
chr18	89196916	89197416	-1.95721	0.00252182	-0.0757477	chr18:89196916-89197416	Cd226	SLEC_down
chr6	144917016	144917516	2.20728	0.00256125	0.102152	chr6:144917016-144917516	Sox5	SLEC_up
chr9	118420917	118421417	1.81063	0.00258761	0.136163	chr9:118420917-118421417	4933432G23Rik	SLEC_up
chr11	98367160	98367660	2.26064	0.00261265	0.105413	chr11:98367160-98367660	Stard3	SLEC_up
chr2	65342972	65343472	1.73761	0.0026436	0.0957893	chr2:65342972-65343472	Slc38a11	SLEC_up
chr1	54844841	54845341	-3.98434	0.00267891	-0.03089	chr1:54844841-54845341	Ankrd44	SLEC_down
chr11	19962783	19963283	-3.99761	0.00267891	-0.0311949	chr11:19962783-19963283	Spred2	SLEC_down
chr12	118374778	118375278	-4.2766	0.00267891	-0.0382946	chr12:118374778-118375278	Sp4	SLEC_down
chr13	73690540	73691040	-3.96681	0.00267891	-0.0304919	chr13:73690540-73691040	Slc6a19os	SLEC_down
chr15	55852618	55853118	-4.66029	0.00267891	-0.0505966	chr15:55852618-55853118	Sntb1	SLEC_down
chr3	38283550	38284050	-4.15457	0.00267891	-0.0350198	chr3:38283550-38284050	5430434I15Rik	SLEC_down
chr4	86577486	86577986	-4.19918	0.00267891	-0.0361848	chr4:86577486-86577986	Rraga	SLEC_down
chr6	135079286	135079786	5.02904	0.00267891	0.0659389	chr6:135079286-135079786	Gprc5a	SLEC_up
chr7	75800446	75800946	-4.11332	0.00267891	-0.0339738	chr7:75800446-75800946	Klhl25	SLEC_down
chr9	120345121	120345621	4.20997	0.00267891	0.0364722	chr9:120345121-120345621	Myrip	SLEC_up
chr7	44489879	44490379	1.67002	0.0026882	0.0946573	chr7:44489879-44490379	5430431A17Rik	SLEC_up
chr19	38816036	38816536	4.33384	0.00271897	0.0954957	chr19:38816036-38816536	Noc3l	SLEC_up
chr3	115933267	115933767	-2.39821	0.00275902	-0.072388	chr3:115933267-115933767	Dph5	SLEC_down
chr9	42045001	42045501	3.74486	0.00278238	0.0823503	chr9:42045001-42045501	Sorl1	SLEC_up
chr3	108720216	108720716	-3.38018	0.00279117	-0.0481021	chr3:108720216-108720716	Gpsm2	SLEC_down
chr6	83660744	83661244	-1.83417	0.00279914	-0.0824732	chr6:83660744-83661244	Clec4f	SLEC_down
chr14	78910387	78910887	3.40534	0.0028131	0.0547176	chr14:78910387-78910887	Vwa8	SLEC_up
chr17	47766603	47767103	3.50354	0.0028131	0.0758691	chr17:47766603-47767103	Tfeb	SLEC_up
chr7	47023464	47023964	-1.53734	0.0028153	-0.0800573	chr7:47023464-47023964	Spty2d1	SLEC_down
chr19	40617813	40618313	1.61933	0.00281679	0.14998	chr19:40617813-40618313	Entpd1	SLEC_up
chr14	59295741	59296241	-1.81124	0.00282757	-0.0699882	chr14:59295741-59296241	Phf11a	SLEC_down
chr14	47376924	47377424	2.61271	0.00283729	0.0832178	chr14:47376924-47377424	Lgals3	SLEC_up
chr2	129674853	129675353	-3.222	0.00284185	-0.0579289	chr2:129674853-129675353	Pdyn	SLEC_down
chr1	10325300	10325800	-3.07084	0.00284776	-0.0536815	chr1:10325300-10325800	Arfgef1	SLEC_down
chr10	43372258	43372758	-3.23613	0.00284776	-0.0477757	chr10:43372258-43372758	Bend3	SLEC_down
chr1	138590799	138591299	-2.86467	0.00285442	-0.0312028	chr1:138590799-138591299	Nek7	SLEC_down
chr12	112928832	112929332	-2.9383	0.00285442	-0.0375017	chr12:112928832-112929332	Jag2	SLEC_down
chr19	9113490	9113990	1.863	0.00289782	0.147436	chr19:9113490-9113990	Asrgl1	SLEC_up
chr1	171675212	171675712	-2.5479	0.00289819	-0.0325681	chr1:171675212-171675712	Cd48	SLEC_down
chr12	77781323	77781823	-2.90214	0.00289819	-0.0428991	chr12:77781323-77781823	Gphn	SLEC_down
chr2	131145385	131145885	-2.74407	0.00290734	-0.0490846	chr2:131145385-131145885	1700037H04Rik	SLEC_down
chr1	170981642	170982142	1.62707	0.00291712	0.163134	chr1:170981642-170982142	Fcgr2b	SLEC_up
chr8	94977027	94977527	-1.63233	0.00292027	-0.0810877	chr8:94977027-94977527	Adgrg1	SLEC_down
chr10	85624871	85625371	-2.79317	0.00292276	-0.0431344	chr10:85624871-85625371	Btbd11	SLEC_down
chr18	67883194	67883694	2.72545	0.00292898	0.0732611	chr18:67883194-67883694	Ldlrad4	SLEC_up
chr8	114888941	114889441	-2.5189	0.00294794	-0.0411304	chr8:114888941-114889441	Wwox	SLEC_down
chr14	75819770	75820270	-1.61698	0.00295363	-0.0705915	chr14:75819770-75820270	Gm4285	SLEC_down
chr4	148742593	148743093	-1.64021	0.00295363	-0.0685955	chr4:148742593-148743093	Casz1	SLEC_down
chr11	58967298	58967798	-2.64622	0.00295407	-0.0483005	chr11:58967298-58967798	Gm12260	SLEC_down
chr14	15796971	15797471	-2.56405	0.00295407	-0.0519378	chr14:15796971-15797471	Lrrc3b	SLEC_down
chr11	5740345	5740845	-1.58309	0.0029725	-0.0663689	chr11:5740345-5740845	Ube2d-ps	SLEC_down
chr5	96191521	96192021	-1.92579	0.00298107	-0.0946502	chr5:96191521-96192021	Mrpl1	SLEC_down
chrX	100504135	100504635	-1.94858	0.00299071	-0.0322889	chrX:100504135-100504635	Igbp1	SLEC_down
chr8	94874240	94874740	-1.70493	0.00299469	-0.0781939	chr8:94874240-94874740	Dok4	SLEC_down
chr1	64486470	64486970	-2.03166	0.00299854	-0.0334111	chr1:64486470-64486970	Creb1	SLEC_down
chr10	80117752	80118252	-1.89141	0.00302014	-0.0652424	chr10:80117752-80118252	Stk11	SLEC_down
chr18	24056384	24056884	2.42561	0.00304927	0.081246	chr18:24056384-24056884	Zfp24	SLEC_up
chr2	132203122	132203622	2.94714	0.00304927	0.0508172	chr2:132203122-132203622	Tmem230	SLEC_up
chr2	6449187	6449687	2.79643	0.00307416	0.0769391	chr2:6449187-6449687	Usp6nl	SLEC_up
chr2	13238085	13238585	2.62907	0.00307841	0.0818353	chr2:13238085-13238585	Rsu1	SLEC_up
chr1	60961025	60961525	-2.0585	0.00308086	-0.0659844	chr1:60961025-60961525	Icos	SLEC_down
chr1	127692970	127693470	2.44139	0.00309437	0.111849	chr1:127692970-127693470	Tmem163	SLEC_up
chr1	180976262	180976762	-2.90135	0.00309437	-0.0593538	chr1:180976262-180976762	Tmem63a	SLEC_down
chr13	30004898	30005398	2.7939	0.00310179	0.081049	chr13:30004898-30005398	E2f3	SLEC_up
chr17	33559884	33560384	-1.56462	0.00310179	-0.0544358	chr17:33559884-33560384	Myo1f	SLEC_down
chr2	62293796	62294296	-2.54619	0.0031127	-0.0527827	chr2:62293796-62294296	Dpp4	SLEC_down
chr1	127693598	127694098	1.61783	0.00311836	0.103678	chr1:127693598-127694098	Tmem163	SLEC_up
chr19	3774024	3774524	-2.82007	0.00313854	-0.061272	chr19:3774024-3774524	Kmt5b	SLEC_down
chr6	124900307	124900807	-1.5425	0.0031487	-0.0834619	chr6:124900307-124900807	Lag3	SLEC_down
chr10	121389435	121389935	2.71867	0.00315692	0.0716362	chr10:121389435-121389935	Gns	SLEC_up
chr12	113016972	113017472	2.96972	0.00315867	0.0753721	chr12:113016972-113017472	Pacs2	SLEC_up
chr1	13288995	13289495	1.77658	0.00317092	0.127198	chr1:13288995-13289495	Ncoa2	SLEC_up
chr8	14944200	14944700	-2.42164	0.00317967	-0.047645	chr8:14944200-14944700	Arhgef10	SLEC_down
chr15	80579253	80579753	-2.51775	0.0031898	-0.0353935	chr15:80579253-80579753	Grap2	SLEC_down
chr7	125507208	125507708	-2.15478	0.00319743	-0.0833367	chr7:125507208-125507708	Nsmce1	SLEC_down
chr13	91486233	91486733	-2.46149	0.00321315	-0.0415882	chr13:91486233-91486733	Ssbp2	SLEC_down
chr3	79289586	79290086	2.23002	0.00322293	0.081406	chr3:79289586-79290086	Gm17359	SLEC_up
chr11	20202634	20203134	-2.46053	0.00322387	-0.0335939	chr11:20202634-20203134	Rab1a	SLEC_down
chr2	117421338	117421838	-2.35443	0.0032316	-0.0412565	chr2:117421338-117421838	Rasgrp1	SLEC_down
chr3	10260885	10261385	1.93239	0.0032316	0.148374	chr3:10260885-10261385	Fabp12	SLEC_up
chr4	155361719	155362219	-1.99401	0.0032316	-0.0526553	chr4:155361719-155362219	Prkcz	SLEC_down
chr10	117920982	117921482	2.46787	0.00323688	0.0747092	chr10:117920982-117921482	4933411E08Rik	SLEC_up
chr17	29693502	29694002	-1.61615	0.00324238	-0.0647571	chr17:29693502-29694002	Ccdc167	SLEC_down
chr2	170185328	170185828	-2.57043	0.00324638	-0.0559076	chr2:170185328-170185828	Zfp217	SLEC_down
chr2	70874966	70875466	-2.43104	0.00324712	-0.0499117	chr2:70874966-70875466	Tlk1	SLEC_down
chr6	82940711	82941211	-2.36845	0.00324712	-0.0495914	chr6:82940711-82941211	Sema4f	SLEC_down
chr11	21114439	21114939	-1.7992	0.00324976	-0.0579301	chr11:21114439-21114939	Peli1	SLEC_down
chr11	32112997	32113497	-2.34878	0.00325153	-0.0556257	chr11:32112997-32113497	Gm12108	SLEC_down
chr11	96567491	96567991	-2.0702	0.00325153	-0.0425768	chr11:96567491-96567991	Skap1	SLEC_down
chr16	45630280	45630780	-2.40674	0.00325153	-0.0378443	chr16:45630280-45630780	Gcsam	SLEC_down
chr16	76361043	76361543	-1.80247	0.00325153	-0.0680609	chr16:76361043-76361543	Nrip1	SLEC_down
chr3	101803698	101804198	-2.16364	0.00325153	-0.0550971	chr3:101803698-101804198	Mab21l3	SLEC_down
chr1	39685784	39686284	-2.22929	0.00326677	-0.0622742	chr1:39685784-39686284	Creg2	SLEC_down
chr7	25209327	25209827	-1.51772	0.00326677	-0.0700613	chr7:25209327-25209827	Mir7048	SLEC_down
chr11	98540982	98541482	2.52658	0.00327203	0.0671039	chr11:98540982-98541482	Ikzf3	SLEC_up
chr15	9622898	9623398	1.85819	0.00327976	0.177344	chr15:9622898-9623398	Il7r	SLEC_up
chr14	121949136	121949636	-1.73434	0.00327993	-0.0461975	chr14:121949136-121949636	Gpr183	SLEC_down
chr13	117023277	117023777	-2.24669	0.00328498	-0.0394932	chr13:117023277-117023777	Parp8	SLEC_down
chr9	118082991	118083491	1.58006	0.00328682	0.103223	chr9:118082991-118083491	Azi2	SLEC_up
chr4	137068399	137068899	-1.53653	0.00328932	-0.0575426	chr4:137068399-137068899	Zbtb40	SLEC_down
chr17	32276966	32277466	-2.05735	0.00329261	-0.0572519	chr17:32276966-32277466	Brd4	SLEC_down
chr15	79265274	79265774	-2.39392	0.0032947	-0.050011	chr15:79265274-79265774	Slc16a8	SLEC_down
chr5	149017573	149018073	-1.51301	0.00329577	-0.0569359	chr5:149017573-149018073	Gm15408	SLEC_down
chr6	99485126	99485626	-1.76984	0.00329877	-0.0726688	chr6:99485126-99485626	Foxp1	SLEC_down
chr2	32727281	32727781	-1.91339	0.00329919	-0.052355	chr2:32727281-32727781	Sh2d3c	SLEC_down
chr1	127827274	127827774	-2.29566	0.00330619	-0.0530593	chr1:127827274-127827774	Map3k19	SLEC_down
chr5	31408547	31409047	-2.60279	0.00330933	-0.0585372	chr5:31408547-31409047	Zfp512	SLEC_down
chr11	54100723	54101223	-1.67201	0.0033266	-0.0384227	chr11:54100723-54101223	P4ha2	SLEC_down
chr9	32581790	32582290	-2.25235	0.00333098	-0.0518752	chr9:32581790-32582290	Fli1	SLEC_down
chr6	125240532	125241032	-2.18668	0.0033357	-0.0549443	chr6:125240532-125241032	Cd27	SLEC_down
chr10	99265221	99265721	-1.60189	0.00334562	-0.0508627	chr10:99265221-99265721	Dusp6	SLEC_down
chr8	81761409	81761909	-2.16189	0.00335397	-0.05199	chr8:81761409-81761909	Inpp4b	SLEC_down
chr11	75878404	75878904	-2.00369	0.0033543	-0.0634846	chr11:75878404-75878904	Rph3al	SLEC_down
chr15	76285404	76285904	-2.2937	0.00336076	-0.0508249	chr15:76285404-76285904	Mir3079	SLEC_down
chr2	70933048	70933548	-1.97618	0.00336076	-0.0657576	chr2:70933048-70933548	Tlk1	SLEC_down
chr9	32723057	32723557	-1.75775	0.00336076	-0.0467898	chr9:32723057-32723557	Ets1	SLEC_down
chr14	25474714	25475214	1.52634	0.0033614	0.140506	chr14:25474714-25475214	Zmiz1	SLEC_up
chr5	77112620	77113120	2.16549	0.00337465	0.0923553	chr5:77112620-77113120	Hopx	SLEC_up
chr4	86721171	86721671	-1.82614	0.00338284	-0.0358857	chr4:86721171-86721671	Dennd4c	SLEC_down
chr13	56153025	56153525	1.62672	0.00339003	0.154724	chr13:56153025-56153525	H2afy	SLEC_up
chr5	105010340	105010840	-2.27822	0.0034015	-0.0591264	chr5:105010340-105010840	Abcg3	SLEC_down
chr1	153299418	153299918	1.81172	0.00341597	0.0783268	chr1:153299418-153299918	Lamc1	SLEC_up
chr17	47922025	47922525	-2.03258	0.0034275	-0.064741	chr17:47922025-47922525	Foxp4	SLEC_down
chr17	84148768	84149268	-2.21437	0.0034275	-0.047905	chr17:84148768-84149268	Zfp36l2	SLEC_down
chr2	172940095	172940595	-1.92723	0.0034275	-0.0476917	chr2:172940095-172940595	Bmp7	SLEC_down
chr14	15273082	15273582	-2.15221	0.00344471	-0.0454358	chr14:15273082-15273582	B230110C06Rik	SLEC_down
chr5	140208668	140209168	-2.02931	0.00345234	-0.0494228	chr5:140208668-140209168	Mad1l1	SLEC_down
chr4	53159755	53160255	-1.57087	0.00347213	-0.0443442	chr4:53159755-53160255	Abca1	SLEC_down
chr5	88674885	88675385	-1.84954	0.00347213	-0.0312776	chr5:88674885-88675385	Grsf1	SLEC_down
chr4	101069293	101069793	-1.90062	0.00347731	-0.0396838	chr4:101069293-101069793	Raver2	SLEC_down
chr10	34096525	34097025	-1.61687	0.00350347	-0.0553185	chr10:34096525-34097025	Calhm5	SLEC_down
chr2	6483631	6484131	1.62083	0.00350873	0.152411	chr2:6483631-6484131	Usp6nl	SLEC_up
chr2	70919867	70920367	-1.89161	0.00351711	-0.0644415	chr2:70919867-70920367	Tlk1	SLEC_down
chr12	115003160	115003660	-3.92923	0.00352601	-0.0395409	chr12:115003160-115003660	Mir7094-2	SLEC_down
chr5	122650066	122650566	-1.85088	0.00352601	-0.0432494	chr5:122650066-122650566	P2rx7	SLEC_down
chr6	71871357	71871857	-4.14503	0.00352601	-0.0497637	chr6:71871357-71871857	Ptcd3	SLEC_down
chr17	73513889	73514389	-1.55342	0.00353151	-0.0510565	chr17:73513889-73514389	Capn13	SLEC_down
chr14	60117871	60118371	-1.97847	0.00353152	-0.0473448	chr14:60117871-60118371	Atp8a2	SLEC_down
chr7	25599589	25600089	-1.75477	0.00353792	-0.0428848	chr7:25599589-25600089	Erich4	SLEC_down
chr18	82492780	82493280	-3.92586	0.00354453	-0.0519808	chr18:82492780-82493280	Mbp	SLEC_down
chr16	55582848	55583348	-1.85497	0.00355338	-0.042347	chr16:55582848-55583348	Mir5118	SLEC_down
chr6	130163001	130163501	4.06724	0.00355338	0.0573493	chr6:130163001-130163501	Klra14-ps	SLEC_up
chr10	96131053	96131553	-1.56338	0.00356316	-0.0686423	chr10:96131053-96131553	4930459C07Rik	SLEC_down
chr2	121586887	121587387	3.73418	0.00356316	0.0438221	chr2:121586887-121587387	Wdr76	SLEC_up
chr6	101359593	101360093	-1.82682	0.00356396	-0.0536729	chr6:101359593-101360093	Pdzrn3	SLEC_down
chr10	96206807	96207307	3.67847	0.00359362	0.0561657	chr10:96206807-96207307	4930459C07Rik	SLEC_up
chr2	30131728	30132228	-3.85958	0.00359362	-0.0530036	chr2:30131728-30132228	Tbc1d13	SLEC_down
chr6	48705022	48705522	-1.70267	0.00360233	-0.0355375	chr6:48705022-48705522	Gimap6	SLEC_down
chr7	37999692	38000192	-1.71733	0.00360319	-0.0414591	chr7:37999692-38000192	Uri1	SLEC_down
chr16	51718696	51719196	-1.53109	0.00360405	-0.0513498	chr16:51718696-51719196	Gm29686	SLEC_down
chrX	12066083	12066583	-3.31941	0.00360436	-0.0364745	chrX:12066083-12066583	Bcor	SLEC_down
chr13	44065668	44066168	-3.28724	0.00361429	-0.0423934	chr13:44065668-44066168	Gm5083	SLEC_down
chr17	84402584	84403084	-3.23034	0.00362425	-0.0434347	chr17:84402584-84403084	Thada	SLEC_down
chr7	30832285	30832785	-2.02887	0.00363408	-0.0605049	chr7:30832285-30832785	Ffar2	SLEC_down
chr10	119005436	119005936	-3.09028	0.00364971	-0.0466694	chr10:119005436-119005936	Gm38403	SLEC_down
chr9	110697255	110697755	-3.43748	0.00364971	-0.0510983	chr9:110697255-110697755	Ccdc12	SLEC_down
chr5	151425369	151425869	3.07495	0.0036625	0.058272	chr5:151425369-151425869	Gm3704	SLEC_up
chr10	96369220	96369720	1.63739	0.0036872	0.168547	chr10:96369220-96369720	4930459C07Rik	SLEC_up
chr6	115513094	115513594	3.07187	0.0036873	0.0384726	chr6:115513094-115513594	Tsen2	SLEC_up
chr3	100568510	100569010	-2.46129	0.0036993	-0.0270851	chr3:100568510-100569010	Tent5c	SLEC_down
chr4	32128439	32128939	-2.67511	0.0036993	-0.0310269	chr4:32128439-32128939	Bach2	SLEC_down
chr4	98395689	98396189	-1.7636	0.00381112	-0.0727705	chr4:98395689-98396189	Patj	SLEC_down
chr7	25273719	25274219	1.93336	0.00384446	0.10669	chr7:25273719-25274219	Cic	SLEC_up
chr13	92329164	92329664	2.40697	0.00396658	0.102962	chr13:92329164-92329664	Dhfr	SLEC_up
chr19	18715732	18716232	-2.60345	0.00397797	-0.0807683	chr19:18715732-18716232	D030056L22Rik	SLEC_down
chr14	76217083	76217583	-1.60683	0.00402066	-0.0683263	chr14:76217083-76217583	2900040C04Rik	SLEC_down
chr3	135667050	135667550	2.24443	0.00403196	0.108449	chr3:135667050-135667550	Nfkb1	SLEC_up
chr5	77086474	77086974	1.68992	0.00403196	0.109338	chr5:77086474-77086974	Hopx	SLEC_up
chr15	97391384	97391884	1.76431	0.004032	0.161701	chr15:97391384-97391884	Amigo2	SLEC_up
chr11	59418518	59419018	1.85203	0.0040394	0.152081	chr11:59418518-59419018	Snap47	SLEC_up
chr4	58944284	58944784	-1.76776	0.00405174	-0.0604692	chr4:58944284-58944784	Zkscan16	SLEC_down
chr13	113050038	113050538	-1.94355	0.0040718	-0.0824475	chr13:113050038-113050538	Gpx8	SLEC_down
chr1	39280915	39281415	-4.29398	0.00407892	-0.0387839	chr1:39280915-39281415	Rpl31	SLEC_down
chr1	64485946	64486446	-4.26254	0.00407892	-0.037903	chr1:64485946-64486446	Creb1	SLEC_down
chr1	193196890	193197390	4.64665	0.00407892	0.0501008	chr1:193196890-193197390	Traf3ip3	SLEC_up
chr11	88566905	88567405	-4.12165	0.00407892	-0.0341825	chr11:88566905-88567405	0610039H22Rik	SLEC_down
chr11	97161613	97162113	-3.9829	0.00407892	-0.0308574	chr11:97161613-97162113	Tbkbp1	SLEC_down
chr13	37123947	37124447	-4.50422	0.00407892	-0.0451951	chr13:37123947-37124447	F13a1	SLEC_down
chr13	90886049	90886549	-3.70735	0.00407892	-0.02513	chr13:90886049-90886549	Atp6ap1l	SLEC_down
chr14	16151754	16152254	-4.32116	0.00407892	-0.0395612	chr14:16151754-16152254	Ngly1	SLEC_down
chr15	53140245	53140745	-4.09941	0.00407892	-0.0336277	chr15:53140245-53140745	Ext1	SLEC_down
chr16	31683661	31684161	-4.35912	0.00407892	-0.0406714	chr16:31683661-31684161	Dlg1	SLEC_down
chr2	76421454	76421954	-4.33646	0.00407892	-0.0400052	chr2:76421454-76421954	Osbpl6	SLEC_down
chr2	125189149	125189649	-4.04664	0.00407892	-0.0323451	chr2:125189149-125189649	Slc12a1	SLEC_down
chr2	164853094	164853594	4.80919	0.00407892	0.0563243	chr2:164853094-164853594	Pltp	SLEC_up
chr2	181730009	181730509	-4.15725	0.00407892	-0.0350885	chr2:181730009-181730509	Oprl1	SLEC_down
chr4	43967730	43968230	2.54522	0.00407892	0.0917753	chr4:43967730-43968230	Glipr2	SLEC_up
chr4	62484850	62485350	-4.51463	0.00407892	-0.0455375	chr4:62484850-62485350	Bspry	SLEC_down
chr4	145200049	145200549	-4.26644	0.00407892	-0.0380113	chr4:145200049-145200549	Vps13d	SLEC_down
chr5	143409263	143409763	-4.40252	0.00407892	-0.041977	chr5:143409263-143409763	Kdelr2	SLEC_down
chr6	59265166	59265666	-4.2154	0.00407892	-0.0366174	chr6:59265166-59265666	Tigd2	SLEC_down
chr6	66412943	66413443	-4.39146	0.00407892	-0.0416407	chr6:66412943-66413443	Mad2l1	SLEC_down
chr6	88449165	88449665	4.32662	0.00407892	0.0397189	chr6:88449165-88449665	Eefsec	SLEC_up
chr6	140656957	140657457	-4.02601	0.00407892	-0.0318565	chr6:140656957-140657457	Aebp2	SLEC_down
chr7	139731113	139731613	4.91824	0.00407892	0.0609102	chr7:139731113-139731613	Cfap46	SLEC_up
chr9	62253682	62254182	-4.24399	0.00407892	-0.037392	chr9:62253682-62254182	A730043L09Rik	SLEC_down
chr10	95297562	95298062	2.71409	0.00408974	0.107356	chr10:95297562-95298062	Cradd	SLEC_up
chr2	29582328	29582828	-1.54442	0.00411055	-0.063426	chr2:29582328-29582828	Rapgef1	SLEC_down
chr9	22645841	22646341	-1.73224	0.00412137	-0.0513948	chr9:22645841-22646341	Bbs9	SLEC_down
chr16	96085567	96086067	-1.63591	0.00413406	-0.0685127	chr16:96085567-96086067	Brwd1	SLEC_down
chr2	104179587	104180087	2.54626	0.00413406	0.0866734	chr2:104179587-104180087	A930018P22Rik	SLEC_up
chr3	51131242	51131742	-2.26734	0.00413406	-0.0598232	chr3:51131242-51131742	Noct	SLEC_down
chr15	66883905	66884405	1.56758	0.00414606	0.129287	chr15:66883905-66884405	Wisp1	SLEC_up
chr9	31348781	31349281	-3.12954	0.00414618	-0.0378393	chr9:31348781-31349281	Nfrkb	SLEC_down
chr11	87934852	87935352	-1.53697	0.00415469	-0.0344497	chr11:87934852-87935352	Olfr464	SLEC_down
chr5	74386664	74387164	3.81211	0.00415469	0.0690388	chr5:74386664-74387164	Scfd2	SLEC_up
chr10	128847639	128848139	-3.12363	0.00421508	-0.0413011	chr10:128847639-128848139	Sarnp	SLEC_down
chr13	113098112	113098612	3.4374	0.00421508	0.053289	chr13:113098112-113098612	Gzma	SLEC_up
chr19	37311417	37311917	3.42778	0.00421508	0.0617572	chr19:37311417-37311917	Ide	SLEC_up
chr4	86718814	86719314	-1.8375	0.00422906	-0.0739411	chr4:86718814-86719314	Dennd4c	SLEC_down
chr3	10212919	10213419	-3.04648	0.00425251	-0.0518335	chr3:10212919-10213419	Fabp4	SLEC_down
chr7	27337490	27337990	-1.75562	0.00426399	-0.0606666	chr7:27337490-27337990	Ltbp4	SLEC_down
chr4	130930771	130931271	-2.4238	0.00428368	-0.078975	chr4:130930771-130931271	Matn1	SLEC_down
chr12	116293004	116293504	-2.89475	0.00429881	-0.0416538	chr12:116293004-116293504	Esyt2	SLEC_down
chr2	59513483	59513983	-3.0651	0.00429881	-0.0580736	chr2:59513483-59513983	Dapl1	SLEC_down
chr2	132115272	132115772	-1.69961	0.00429881	-0.0597188	chr2:132115272-132115772	Slc23a2	SLEC_down
chr4	32216403	32216903	-1.73151	0.00431641	-0.0538031	chr4:32216403-32216903	Bach2	SLEC_down
chr4	134091066	134091566	-2.73555	0.00432318	-0.0348215	chr4:134091066-134091566	Cd52	SLEC_down
chr1	132311109	132311609	2.39251	0.00432776	0.114653	chr1:132311109-132311609	Nuak2	SLEC_up
chr11	49696416	49696916	-2.74888	0.00433181	-0.0462366	chr11:49696416-49696916	Cnot6	SLEC_down
chr5	121837701	121838201	-1.62456	0.00435826	-0.0569301	chr5:121837701-121838201	Sh2b3	SLEC_down
chr2	131342930	131343430	-1.50294	0.00436438	-0.0535085	chr2:131342930-131343430	Rnf24	SLEC_down
chr8	86864112	86864612	1.79059	0.00437711	0.0832224	chr8:86864112-86864612	N4bp1	SLEC_up
chr1	182340152	182340652	-2.47261	0.00439684	-0.0557486	chr1:182340152-182340652	Fbxo28	SLEC_down
chr2	36075164	36075664	2.53933	0.00440382	0.0469798	chr2:36075164-36075664	Morn5	SLEC_up
chr15	12579177	12579677	-2.73315	0.00441576	-0.0441077	chr15:12579177-12579677	Pdzd2	SLEC_down
chr9	123156959	123157459	2.78657	0.00444579	0.0800631	chr9:123156959-123157459	Clec3b	SLEC_up
chr18	56716616	56717116	1.77454	0.00445077	0.133762	chr18:56716616-56717116	Lmnb1	SLEC_up
chr11	115462532	115463032	-1.74873	0.00445082	-0.0548923	chr11:115462532-115463032	Slc16a5	SLEC_down
chr5	3264967	3265467	1.85358	0.0044581	0.0341908	chr5:3264967-3265467	Cdk6	SLEC_up
chr7	67549169	67549669	2.88877	0.00447554	0.0767544	chr7:67549169-67549669	Lrrc28	SLEC_up
chr8	115742571	115743071	-2.33673	0.00448337	-0.0328003	chr8:115742571-115743071	Maf	SLEC_down
chr9	64731805	64732305	-3.07944	0.00448789	-0.0476559	chr9:64731805-64732305	Rab11a	SLEC_down
chr14	54221357	54221857	-1.56436	0.00448943	-0.0501495	chr14:54221357-54221857	Dad1	SLEC_down
chr1	151581900	151582400	2.52043	0.00448997	0.091716	chr1:151581900-151582400	Fam129a	SLEC_up
chr13	44375872	44376372	-1.76525	0.00450559	-0.0317869	chr13:44375872-44376372	1700029N11Rik	SLEC_down
chr8	123806979	123807479	-1.74777	0.00450559	-0.035651	chr8:123806979-123807479	Rab4a	SLEC_down
chr15	80583675	80584175	-1.7147	0.00451327	-0.0530974	chr15:80583675-80584175	Grap2	SLEC_down
chr10	117947255	117947755	-1.68702	0.00451674	-0.0207969	chr10:117947255-117947755	4933411E08Rik	SLEC_down
chr2	33013990	33014490	-1.82655	0.00451674	-0.0369467	chr2:33013990-33014490	Slc2a8	SLEC_down
chr10	83336306	83336806	1.56993	0.00452658	0.178877	chr10:83336306-83336806	Slc41a2	SLEC_up
chr2	128111707	128112207	1.7388	0.00453029	0.150521	chr2:128111707-128112207	Bcl2l11	SLEC_up
chrX	48098364	48098864	-1.63705	0.00453423	-0.0694919	chrX:48098364-48098864	Xpnpep2	SLEC_down
chr1	80745513	80746013	-1.85889	0.00454333	-0.0366823	chr1:80745513-80746013	Dock10	SLEC_down
chr18	4343561	4344061	3.39844	0.00454854	0.0772548	chr18:4343561-4344061	Map3k8	SLEC_up
chr3	52706547	52707047	1.84893	0.00454854	0.155841	chr3:52706547-52707047	Gm2447	SLEC_up
chr13	24721441	24721941	2.92112	0.00455777	0.0980208	chr13:24721441-24721941	Gmnn	SLEC_up
chr5	21263153	21263653	2.27823	0.00456985	0.108266	chr5:21263153-21263653	Gsap	SLEC_up
chr18	80046617	80047117	-1.74964	0.00457915	-0.0506588	chr18:80046617-80047117	Pard6g	SLEC_down
chr9	66274651	66275151	-1.53808	0.00457922	-0.065819	chr9:66274651-66275151	Herc1	SLEC_down
chr9	7509834	7510334	-3.1201	0.00457945	-0.074999	chr9:7509834-7510334	Mmp10	SLEC_down
chr11	75864590	75865090	1.55671	0.00459867	0.0760087	chr11:75864590-75865090	Rph3al	SLEC_up
chr5	107398465	107398965	2.82654	0.00460213	0.0780926	chr5:107398465-107398965	Ephx4	SLEC_up
chr9	44954859	44955359	-2.16792	0.00460429	-0.0470852	chr9:44954859-44955359	Ube4a	SLEC_down
chr12	100509906	100510406	2.86756	0.00460438	0.0580756	chr12:100509906-100510406	Ttc7b	SLEC_up
chr5	139207998	139208498	2.55591	0.00462285	0.0831829	chr5:139207998-139208498	Sun1	SLEC_up
chr1	180389399	180389899	2.32563	0.00464429	0.0614926	chr1:180389399-180389899	Gm5069	SLEC_up
chr15	63657312	63657812	2.3423	0.00464429	0.0745255	chr15:63657312-63657812	1700065I16Rik	SLEC_up
chr19	10725629	10726129	-1.6318	0.00465315	-0.0729013	chr19:10725629-10726129	Cd5	SLEC_down
chr9	75536915	75537415	-1.73131	0.00466061	-0.0622878	chr9:75536915-75537415	Tmod3	SLEC_down
chr15	36231113	36231613	2.5471	0.0046692	0.0609069	chr15:36231113-36231613	Mir8097	SLEC_up
chr5	96948766	96949266	2.06816	0.00467105	0.0837326	chr5:96948766-96949266	Gm8013	SLEC_up
chr15	61441754	61442254	-2.17653	0.00467284	-0.0506586	chr15:61441754-61442254	D030024E09Rik	SLEC_down
chr8	86720986	86721486	-2.10748	0.00467284	-0.0496547	chr8:86720986-86721486	Gm10638	SLEC_down
chr2	126623517	126624017	-2.73013	0.004677	-0.0601164	chr2:126623517-126624017	Hdc	SLEC_down
[truncated: 2,425 more rows]

## Sheet: Table S8
Table S8. Differential chromatin accessible peaks between TCM and TEM subsets, related to Figure 5C and S5D
Chrom	Start	End	Log2FC	FDR	MeanDiff	Peak	NearestGene	Group
chr11	32061810	32062310	3.803	1.02e-28	0.325811	chr11:32061810-32062310	Gm12108	TCM
chr3	127868304	127868804	4.08246	1.02e-28	0.323102	chr3:127868304-127868804	Fam241a	TCM
chr9	51213455	51213955	2.68516	3.42e-28	0.365797	chr9:51213455-51213955	Pou2af1	TCM
chr15	39943789	39944289	4.04811	7.03e-26	0.295975	chr15:39943789-39944289	Lrp12	TCM
chr11	32000145	32000645	3.07529	1.62e-25	0.28065	chr11:32000145-32000645	Nsg2	TCM
chr19	3731163	3731663	2.29892	8.9e-25	0.353623	chr19:3731163-3731663	1810055G02Rik	TCM
chr3	103494008	103494508	2.66646	9.09e-25	0.352223	chr3:103494008-103494508	Syt6	TCM
chr4	154936526	154937026	2.33521	1.21e-23	0.38009	chr4:154936526-154937026	Tnfrsf14	TCM
chr16	23181417	23181917	4.99893	1.52e-23	0.243491	chr16:23181417-23181917	C730014E05Rik	TCM
chr6	38120561	38121061	2.84489	3.74e-23	0.323668	chr6:38120561-38121061	Atp6v0a4	TCM
chr4	155050021	155050521	4.49612	1.08e-22	0.285687	chr4:155050021-155050521	Plch2	TCM
chr11	99170814	99171314	2.32463	1.14e-22	0.39036	chr11:99170814-99171314	Ccr7	TCM
chr2	71941361	71941861	1.84928	2.26e-22	0.394849	chr2:71941361-71941861	Rapgef4	TCM
chr10	19321712	19322212	2.25642	4.55e-22	0.34284	chr10:19321712-19322212	Olig3	TCM
chr9	114443300	114443800	2.49338	1.16e-21	0.327135	chr9:114443300-114443800	Glb1	TCM
chr11	32039611	32040111	3.58015	2.05e-21	0.282671	chr11:32039611-32040111	Nsg2	TCM
chr4	57731137	57731637	3.2057	8.7e-21	0.293259	chr4:57731137-57731637	Akap2	TCM
chr3	9249615	9250115	3.58429	1.36e-20	0.247784	chr3:9249615-9250115	Zbtb10	TCM
chr6	127991744	127992244	2.8258	1.36e-20	0.280206	chr6:127991744-127992244	Tspan11	TCM
chr9	115611680	115612180	2.30491	1.36e-20	0.274875	chr9:115611680-115612180	Mir467h	TCM
chr3	38280101	38280601	4.81051	1.58e-20	0.234741	chr3:38280101-38280601	5430434I15Rik	TCM
chr12	28834209	28834709	2.05625	6.57e-20	0.314101	chr12:28834209-28834709	Eipr1	TCM
chr9	115561188	115561688	3.52776	1.01e-19	0.238102	chr9:115561188-115561688	Mir467h	TCM
chr11	104661072	104661572	3.0823	1.21e-19	0.27562	chr11:104661072-104661572	Itgb3	TCM
chr14	16173267	16173767	2.32104	2.42e-19	0.302527	chr14:16173267-16173767	Ngly1	TCM
chr8	86797659	86798159	2.10856	2.85e-19	0.35299	chr8:86797659-86798159	Siah1a	TCM
chr18	84302392	84302892	2.75214	4.22e-19	0.278742	chr18:84302392-84302892	Zadh2	TCM
chr6	73279565	73280065	2.50486	8.94e-19	0.287988	chr6:73279565-73280065	Suclg1	TCM
chr17	5491302	5491802	1.97721	2.33e-18	0.301618	chr17:5491302-5491802	Zdhhc14	TCM
chr16	95869409	95869909	3.21575	4.94e-18	0.257958	chr16:95869409-95869909	1600002D24Rik	TCM
chr2	157121669	157122169	2.53848	5.98e-18	0.272788	chr2:157121669-157122169	Samhd1	TCM
chr1	35653256	35653756	2.75013	6.7e-18	0.198854	chr1:35653256-35653756	Hs6st1	TCM
chr13	38049862	38050362	2.5639	7.34e-18	0.283598	chr13:38049862-38050362	Cage1	TCM
chr2	157746480	157746980	3.0566	7.79e-18	0.22696	chr2:157746480-157746980	Ctnnbl1	TCM
chr5	115754757	115755257	2.38763	8.72e-18	0.290928	chr5:115754757-115755257	Bicdl1	TCM
chr11	6695063	6695563	2.87802	1.14e-17	0.254294	chr11:6695063-6695563	Gm11981	TCM
chr11	32125956	32126456	4.00938	1.19e-17	0.201394	chr11:32125956-32126456	Gm12108	TCM
chr7	127628600	127629100	4.02108	1.24e-17	0.21457	chr7:127628600-127629100	Zfp629	TCM
chr11	62507621	62508121	2.12057	1.35e-17	0.339366	chr11:62507621-62508121	Cenpv	TCM
chr1	66552512	66553012	2.51855	1.7e-17	0.247469	chr1:66552512-66553012	Unc80	TCM
chr10	121886728	121887228	3.94566	1.98e-17	0.19909	chr10:121886728-121887228	BC048403	TCM
chr19	32574879	32575379	3.3738	6.19e-17	0.166973	chr19:32574879-32575379	Papss2	TCM
chr9	31271203	31271703	1.60052	6.19e-17	0.385089	chr9:31271203-31271703	Gm7244	TCM
chr17	52468311	52468811	2.44571	1.05e-16	0.244869	chr17:52468311-52468811	Kcnh8	TCM
chr11	6704838	6705338	2.90004	1.11e-16	0.209275	chr11:6704838-6705338	Gm11981	TCM
chr11	115698883	115699383	1.68616	1.98e-16	0.293057	chr11:115698883-115699383	Grb2	TCM
chr15	80538554	80539054	4.68506	2.33e-16	0.178157	chr15:80538554-80539054	Enthd1	TCM
chr5	134444344	134444844	4.02748	1.12e-15	0.234972	chr5:134444344-134444844	Gtf2ird1	TCM
chr11	32013281	32013781	3.66717	1.41e-15	0.179373	chr11:32013281-32013781	Nsg2	TCM
chr11	87935405	87935905	1.50921	1.68e-15	0.346724	chr11:87935405-87935905	Olfr464	TCM
chr9	15550331	15550831	2.49919	1.74e-15	0.235564	chr9:15550331-15550831	Smco4	TCM
chr18	65318939	65319439	2.94219	2.03e-15	0.205262	chr18:65318939-65319439	Mir122	TCM
chr19	14695321	14695821	2.32693	2.03e-15	0.266389	chr19:14695321-14695821	Tle4	TCM
chr11	5411559	5412059	2.64196	2.39e-15	0.234244	chr11:5411559-5412059	Znrf3	TCM
chr4	57833964	57834464	2.18496	2.63e-15	0.226004	chr4:57833964-57834464	Akap2	TCM
chr16	22466345	22466845	2.25523	2.95e-15	0.255523	chr16:22466345-22466845	Etv5	TCM
chr15	58174970	58175470	3.18839	4.05e-15	0.192848	chr15:58174970-58175470	Wdyhv1	TCM
chr2	58906783	58907283	2.03325	4.47e-15	0.224665	chr2:58906783-58907283	Ccdc148	TCM
chr1	9883108	9883608	2.71115	5.75e-15	0.21693	chr1:9883108-9883608	Mcmdc2	TCM
chr13	43864387	43864887	1.94163	6.58e-15	0.244877	chr13:43864387-43864887	Cd83	TCM
chr1	189085168	189085668	3.67502	7.4e-15	0.192886	chr1:189085168-189085668	Kctd3	TCM
chr10	118556386	118556886	2.3396	7.72e-15	0.253402	chr10:118556386-118556886	Ifngas1	TCM
chr9	96957208	96957708	1.5935	9.89e-15	0.274561	chr9:96957208-96957708	Spsb4	TCM
chr2	59469586	59470086	2.40002	1.12e-14	0.193205	chr2:59469586-59470086	Dapl1	TCM
chr19	6011538	6012038	2.22617	1.28e-14	0.193849	chr19:6011538-6012038	Gm10814	TCM
chr9	15493222	15493722	2.53758	1.28e-14	0.20093	chr9:15493222-15493722	Smco4	TCM
chr17	5492298	5492798	1.79535	1.29e-14	0.275556	chr17:5492298-5492798	Zdhhc14	TCM
chr10	18193146	18193646	2.0776	1.5e-14	0.225976	chr10:18193146-18193646	Ect2l	TCM
chr3	83790040	83790540	2.92168	1.62e-14	0.195409	chr3:83790040-83790540	Sfrp2	TCM
chr16	51690736	51691236	1.64281	1.65e-14	0.26753	chr16:51690736-51691236	Gm29686	TCM
chr5	115716359	115716859	1.88868	2e-14	0.253095	chr5:115716359-115716859	Bicdl1	TCM
chr16	20829969	20830469	4.16416	2.51e-14	0.189888	chr16:20829969-20830469	Thpo	TCM
chr9	110896656	110897156	2.095	2.51e-14	0.267884	chr9:110896656-110897156	Als2cl	TCM
chr2	11039919	11040419	2.08168	3.08e-14	0.215448	chr2:11039919-11040419	Prkcq	TCM
chr1	54421655	54422155	3.38774	3.35e-14	0.171962	chr1:54421655-54422155	Gtf3c3	TCM
chr2	158322897	158323397	4.32151	3.44e-14	0.136407	chr2:158322897-158323397	Lbp	TCM
chr16	20827486	20827986	4.13586	4.07e-14	0.146672	chr16:20827486-20827986	Thpo	TCM
chr13	107059431	107059931	2.10464	4.12e-14	0.240784	chr13:107059431-107059931	3830408C21Rik	TCM
chr11	114876212	114876712	2.74432	5.38e-14	0.192404	chr11:114876212-114876712	Cd300a	TCM
chr9	120691565	120692065	3.11818	6.25e-14	0.153274	chr9:120691565-120692065	5830454E08Rik	TCM
chr4	57781900	57782400	2.15778	6.55e-14	0.192899	chr4:57781900-57782400	Akap2	TCM
chr15	39913339	39913839	4.81981	7.94e-14	0.156948	chr15:39913339-39913839	Lrp12	TCM
chr10	21235102	21235602	1.55612	9.49e-14	0.230679	chr10:21235102-21235602	Gm33619	TCM
chr5	111235638	111236138	2.38764	9.92e-14	0.218238	chr5:111235638-111236138	Pitpnb	TCM
chr6	142917354	142917854	1.98887	1.02e-13	0.203556	chr6:142917354-142917854	St8sia1	TCM
chr5	75791671	75792171	3.43512	1.11e-13	0.17771	chr5:75791671-75792171	Kdr	TCM
chr6	83660743	83661243	3.83977	1.17e-13	0.12381	chr6:83660743-83661243	Clec4f	TCM
chr17	29428764	29429264	1.9336	1.2e-13	0.250505	chr17:29428764-29429264	Pim1	TCM
chr11	31999456	31999956	3.89362	1.37e-13	0.130818	chr11:31999456-31999956	Nsg2	TCM
chr1	161156499	161156999	2.36578	1.61e-13	0.197256	chr1:161156499-161156999	Tex50	TCM
chr15	73523117	73523617	3.72851	1.61e-13	0.185119	chr15:73523117-73523617	Dennd3	TCM
chr16	95262924	95263424	3.50452	1.79e-13	0.155476	chr16:95262924-95263424	Gm31641	TCM
chr18	14666979	14667479	1.69137	1.86e-13	0.212013	chr18:14666979-14667479	Ss18	TCM
chr15	39943011	39943511	4.28908	2.58e-13	0.112388	chr15:39943011-39943511	Lrp12	TCM
chr1	39091104	39091604	3.69428	3.31e-13	0.175749	chr1:39091104-39091604	Mir6349	TCM
chr2	11693048	11693548	2.03981	3.31e-13	0.298486	chr2:11693048-11693548	Il15ra	TCM
chr12	80273049	80273549	2.28387	3.32e-13	0.199527	chr12:80273049-80273549	Actn1	TCM
chr6	127473899	127474399	3.88247	3.79e-13	0.150846	chr6:127473899-127474399	Parp11	TCM
chr11	99166200	99166700	2.25143	4.79e-13	0.226655	chr11:99166200-99166700	Ccr7	TCM
chr9	122398723	122399223	2.66006	5.05e-13	0.179259	chr9:122398723-122399223	A730085K08Rik	TCM
chr11	99136333	99136833	2.15309	5.54e-13	0.241839	chr11:99136333-99136833	Ccr7	TCM
chr3	68966896	68967396	3.24125	5.54e-13	0.138895	chr3:68966896-68967396	Ift80	TCM
chr16	23224577	23225077	2.86071	5.76e-13	0.141384	chr16:23224577-23225077	St6gal1	TCM
chr10	42698983	42699483	4.5149	7.38e-13	0.182545	chr10:42698983-42699483	Ostm1	TCM
chr15	99875308	99875808	2.18915	7.38e-13	0.183544	chr15:99875308-99875808	Lima1	TCM
chr16	95815923	95816423	2.27299	7.54e-13	0.187593	chr16:95815923-95816423	1600002D24Rik	TCM
chr1	189922112	189922612	1.75355	8.38e-13	0.184857	chr1:189922112-189922612	Smyd2	TCM
chr4	53159753	53160253	2.05679	8.53e-13	0.200775	chr4:53159753-53160253	Abca1	TCM
chr10	118633342	118633842	1.58322	8.74e-13	0.298298	chr10:118633342-118633842	Ifngas1	TCM
chr9	41181267	41181767	3.04591	9.66e-13	0.184229	chr9:41181267-41181767	Ubash3b	TCM
chr4	57832267	57832767	2.91837	9.91e-13	0.166989	chr4:57832267-57832767	Akap2	TCM
chr5	92102969	92103469	1.73878	1.12e-12	0.212536	chr5:92102969-92103469	G3bp2	TCM
chr10	14314583	14315083	2.16625	1.19e-12	0.208131	chr10:14314583-14315083	Adgrg6	TCM
chr6	65144506	65145006	1.60872	1.45e-12	0.238094	chr6:65144506-65145006	Hpgds	TCM
chr10	117947831	117948331	1.56079	1.69e-12	0.258245	chr10:117947831-117948331	4933411E08Rik	TCM
chr15	97842080	97842580	1.74893	1.78e-12	0.213017	chr15:97842080-97842580	Hdac7	TCM
chr13	52800618	52801118	2.18935	2.02e-12	0.20479	chr13:52800618-52801118	BB123696	TCM
chr4	62551711	62552211	2.79293	2.11e-12	0.149964	chr4:62551711-62552211	Rgs3	TCM
chr9	57956839	57957339	1.82503	2.19e-12	0.230867	chr9:57956839-57957339	Sema7a	TCM
chr5	66618613	66619113	3.43842	2.23e-12	0.157361	chr5:66618613-66619113	Apbb2	TCM
chr2	11046168	11046668	2.76366	2.38e-12	0.159489	chr2:11046168-11046668	Prkcq	TCM
chr8	123162780	123163280	1.63366	2.58e-12	0.232017	chr8:123162780-123163280	Sult5a1	TCM
chr11	114873087	114873587	2.49771	2.74e-12	0.194738	chr11:114873087-114873587	Cd300a	TCM
chr5	148976841	148977341	2.30066	3.04e-12	0.191613	chr5:148976841-148977341	5930430L01Rik	TCM
chr6	124694131	124694631	2.00723	3.05e-12	0.213166	chr6:124694131-124694631	Emg1	TCM
chr11	115461770	115462270	2.64014	3.05e-12	0.167586	chr11:115461770-115462270	Slc16a5	TCM
chr17	64248192	64248692	3.13318	3.9e-12	0.179647	chr17:64248192-64248692	Pja2	TCM
chr4	135911404	135911904	2.96481	4.39e-12	0.153808	chr4:135911404-135911904	Fuca1	TCM
chr10	21252084	21252584	1.72873	5.4e-12	0.232732	chr10:21252084-21252584	Hbs1l	TCM
chr15	54919951	54920451	1.8203	5.59e-12	0.211578	chr15:54919951-54920451	Enpp2	TCM
chr5	111979722	111980222	3.87535	5.66e-12	0.18887	chr5:111979722-111980222	E130006D01Rik	TCM
chr5	65795257	65795757	2.54831	6.12e-12	0.197324	chr5:65795257-65795757	N4bp2	TCM
chr15	101195332	101195832	2.66564	6.2e-12	0.157125	chr15:101195332-101195832	Mir6962	TCM
chr8	22783440	22783940	2.59051	6.25e-12	0.198946	chr8:22783440-22783940	Ap3m2	TCM
chr16	44965365	44965865	2.06038	6.4e-12	0.155878	chr16:44965365-44965865	Cd200r3	TCM
chr3	38282849	38283349	5.24335	6.43e-12	0.14204	chr3:38282849-38283349	5430434I15Rik	TCM
chr2	70425594	70426094	5.05053	7.47e-12	0.135777	chr2:70425594-70426094	Sp5	TCM
chr3	83791384	83791884	3.72858	8.17e-12	0.125705	chr3:83791384-83791884	Sfrp2	TCM
chr8	108886569	108887069	2.58813	8.67e-12	0.144421	chr8:108886569-108887069	Mir3108	TCM
chr2	72282677	72283177	2.01077	9.62e-12	0.206875	chr2:72282677-72283177	Map3k20	TCM
chr2	70261662	70262162	2.41534	1.21e-11	0.16404	chr2:70261662-70262162	Sp5	TCM
chr15	33082958	33083458	2.6695	1.3e-11	0.172991	chr15:33082958-33083458	Cpq	TCM
chr7	122932098	122932598	2.16515	1.3e-11	0.205633	chr7:122932098-122932598	4930413G21Rik	TCM
chr9	62260881	62261381	4.61561	1.35e-11	0.10176	chr9:62260881-62261381	A730043L09Rik	TCM
chr14	73391392	73391892	2.8986	1.37e-11	0.186156	chr14:73391392-73391892	Itm2b	TCM
chr4	135904724	135905224	1.88627	1.46e-11	0.204725	chr4:135904724-135905224	Cnr2	TCM
chr17	48318685	48319185	2.60461	1.51e-11	0.163668	chr17:48318685-48319185	B430306N03Rik	TCM
chr10	68673457	68673957	2.78113	1.59e-11	0.138161	chr10:68673457-68673957	Tmem26	TCM
chr1	184024560	184025060	1.95344	1.75e-11	0.19069	chr1:184024560-184025060	1700056E22Rik	TCM
chr3	127845004	127845504	3.17623	1.87e-11	0.141573	chr3:127845004-127845504	Ap1ar	TCM
chr7	66839356	66839856	2.28846	2.16e-11	0.205881	chr7:66839356-66839856	Adamts17	TCM
chr10	119382207	119382707	2.56354	2.23e-11	0.202249	chr10:119382207-119382707	1700025F24Rik	TCM
chr2	26622899	26623399	1.64251	2.23e-11	0.175747	chr2:26622899-26623399	Fam69b	TCM
chr15	59913782	59914282	1.96055	2.3e-11	0.224373	chr15:59913782-59914282	4933412E24Rik	TCM
chr5	92183373	92183873	3.03858	2.32e-11	0.121504	chr5:92183373-92183873	U90926	TCM
chr11	114883209	114883709	2.91266	2.33e-11	0.160959	chr11:114883209-114883709	Cd300a	TCM
chr11	117878174	117878674	2.06297	2.61e-11	0.185542	chr11:117878174-117878674	Tha1	TCM
chr9	118196605	118197105	3.52713	2.65e-11	0.13471	chr9:118196605-118197105	Gm17399	TCM
chr4	6970497	6970997	3.12481	2.65e-11	0.179387	chr4:6970497-6970997	Tox	TCM
chr10	14328742	14329242	3.46261	2.71e-11	0.131132	chr10:14328742-14329242	Adgrg6	TCM
chr3	131199834	131200334	2.66786	2.82e-11	0.140629	chr3:131199834-131200334	Hadh	TCM
chr2	164899681	164900181	1.8548	3.06e-11	0.206581	chr2:164899681-164900181	Zfp335	TCM
chr16	23144280	23144780	1.69004	3.09e-11	0.172904	chr16:23144280-23144780	Adipoq	TCM
chr14	61046277	61046777	2.80725	3.11e-11	0.163512	chr14:61046277-61046777	Tnfrsf19	TCM
chr11	68691595	68692095	1.72898	3.15e-11	0.215504	chr11:68691595-68692095	Myh10	TCM
chr7	118498961	118499461	2.7697	4.01e-11	0.1705	chr7:118498961-118499461	Itpripl2	TCM
chr11	77791913	77792413	1.97807	4.07e-11	0.209204	chr11:77791913-77792413	Myo18a	TCM
chr11	106056838	106057338	2.53443	4.19e-11	0.144021	chr11:106056838-106057338	Taco1	TCM
chr17	80762346	80762846	2.87521	4.24e-11	0.171828	chr17:80762346-80762846	Map4k3	TCM
chr12	33048398	33048898	2.94179	4.63e-11	0.18458	chr12:33048398-33048898	Cdhr3	TCM
chr9	96953453	96953953	2.17348	5.53e-11	0.170948	chr9:96953453-96953953	Pxylp1	TCM
chr6	22349531	22350031	2.31031	5.56e-11	0.181957	chr6:22349531-22350031	Fam3c	TCM
chr6	83409947	83410447	3.314	5.66e-11	0.119262	chr6:83409947-83410447	Mir6374	TCM
chr10	5448308	5448808	2.05275	5.96e-11	0.201601	chr10:5448308-5448808	Syne1	TCM
chr6	128025471	128025971	2.95741	5.96e-11	0.161111	chr6:128025471-128025971	Tspan9	TCM
chr13	46159375	46159875	2.9527	6.27e-11	0.14612	chr13:46159375-46159875	Stmnd1	TCM
chr16	23225402	23225902	3.70123	6.79e-11	0.111773	chr16:23225402-23225902	BC106179	TCM
chr14	118864824	118865324	2.65129	6.87e-11	0.174899	chr14:118864824-118865324	Dzip1	TCM
chr5	24344438	24344938	4.51863	7.87e-11	0.135778	chr5:24344438-24344938	Kcnh2	TCM
chr12	76844638	76845138	4.13799	8.51e-11	0.135667	chr12:76844638-76845138	Fntb	TCM
chr16	23223099	23223599	2.67609	1.21e-10	0.135716	chr16:23223099-23223599	St6gal1	TCM
chr8	85623144	85623644	2.13931	1.21e-10	0.179501	chr8:85623144-85623644	Dnaja2	TCM
chr16	32972537	32973037	2.52818	1.25e-10	0.162073	chr16:32972537-32973037	Lrch3	TCM
chr11	113153300	113153800	1.72805	1.28e-10	0.181015	chr11:113153300-113153800	2610035D17Rik	TCM
chr19	36347990	36348490	1.5707	1.28e-10	0.202436	chr19:36347990-36348490	Pcgf5	TCM
chr1	86048184	86048684	1.98458	1.31e-10	0.179962	chr1:86048184-86048684	2810459M11Rik	TCM
chr4	53158565	53159065	2.28987	1.39e-10	0.179082	chr4:53158565-53159065	Abca1	TCM
chr6	119508850	119509350	1.91185	1.48e-10	0.145589	chr6:119508850-119509350	Fbxl14	TCM
chr4	43834691	43835191	3.24878	1.51e-10	0.167362	chr4:43834691-43835191	Olfr157	TCM
chr14	66188871	66189371	1.94963	1.58e-10	0.203938	chr14:66188871-66189371	Chrna2	TCM
chr9	44238420	44238920	2.08987	1.6e-10	0.168348	chr9:44238420-44238920	Ccdc153	TCM
chr6	87921211	87921711	2.84453	1.85e-10	0.146822	chr6:87921211-87921711	Hmces	TCM
chr12	107051206	107051706	2.95557	1.89e-10	0.10997	chr12:107051206-107051706	4933406K04Rik	TCM
chr16	4922398	4922898	1.73799	1.93e-10	0.204176	chr16:4922398-4922898	Nudt16l1	TCM
chr2	70260495	70260995	3.6749	1.93e-10	0.135154	chr2:70260495-70260995	Sp5	TCM
chr11	97905478	97905978	2.70378	2e-10	0.141636	chr11:97905478-97905978	Fbxo47	TCM
chr6	127471951	127472451	2.41718	2.06e-10	0.174461	chr6:127471951-127472451	Parp11	TCM
chr10	36157959	36158459	1.87664	2.1e-10	0.195702	chr10:36157959-36158459	Hs3st5	TCM
chr11	32120550	32121050	4.03004	2.17e-10	0.127824	chr11:32120550-32121050	Gm12108	TCM
chr17	79964800	79965300	2.29204	2.77e-10	0.196168	chr17:79964800-79965300	Atl2	TCM
chr16	49503683	49504183	1.5872	2.85e-10	0.216339	chr16:49503683-49504183	Ift57	TCM
chr11	32011740	32012240	3.74969	2.94e-10	0.132362	chr11:32011740-32012240	Nsg2	TCM
chr5	115717108	115717608	2.22157	3.04e-10	0.156205	chr5:115717108-115717608	Bicdl1	TCM
chr8	119569857	119570357	2.07481	3.16e-10	0.147679	chr8:119569857-119570357	Hsdl1	TCM
chr2	18983974	18984474	2.4043	3.28e-10	0.14305	chr2:18983974-18984474	Pip4k2a	TCM
chr2	72281931	72282431	1.69214	3.34e-10	0.167411	chr2:72281931-72282431	Map3k20	TCM
chr2	6309352	6309852	1.87743	3.63e-10	0.216401	chr2:6309352-6309852	Usp6nl	TCM
chr16	23174808	23175308	3.86085	3.82e-10	0.121237	chr16:23174808-23175308	C730014E05Rik	TCM
chr11	31963962	31964462	4.89441	3.88e-10	0.110697	chr11:31963962-31964462	4930524B15Rik	TCM
chr8	11008759	11009259	1.66087	3.97e-10	0.231688	chr8:11008759-11009259	Irs2	TCM
chr4	126206928	126207428	2.32563	4.03e-10	0.147384	chr4:126206928-126207428	Thrap3	TCM
chr16	93766497	93766997	2.08687	4.18e-10	0.166544	chr16:93766497-93766997	2310043M15Rik	TCM
chr15	73268156	73268656	3.80471	4.19e-10	0.114354	chr15:73268156-73268656	Mir151	TCM
chr4	149469481	149469981	2.06017	4.19e-10	0.160057	chr4:149469481-149469981	Rbp7	TCM
chr11	104667378	104667878	1.73473	4.49e-10	0.201862	chr11:104667378-104667878	Itgb3	TCM
chr2	169958723	169959223	2.93979	4.49e-10	0.135822	chr2:169958723-169959223	AY702102	TCM
chr10	81247745	81248245	3.02552	4.57e-10	0.12268	chr10:81247745-81248245	Matk	TCM
chr19	33265223	33265723	2.43449	4.63e-10	0.16914	chr19:33265223-33265723	Mir3970	TCM
chr6	127434096	127434596	2.56363	4.73e-10	0.145592	chr6:127434096-127434596	Parp11	TCM
chr1	183180264	183180764	2.93714	5.52e-10	0.137711	chr1:183180264-183180764	Disp1	TCM
chr15	61428756	61429256	2.29457	6.64e-10	0.144598	chr15:61428756-61429256	D030024E09Rik	TCM
chr14	41050413	41050913	2.41413	7.45e-10	0.122224	chr14:41050413-41050913	Dydc2	TCM
chr8	34397844	34398344	1.72302	7.59e-10	0.189731	chr8:34397844-34398344	Mir6395	TCM
chr5	35893150	35893650	1.73753	7.82e-10	0.182641	chr5:35893150-35893650	Afap1	TCM
chr11	32010294	32010794	3.74212	8.09e-10	0.116328	chr11:32010294-32010794	Nsg2	TCM
chr19	10648136	10648636	2.0983	8.17e-10	0.143233	chr19:10648136-10648636	4930524O05Rik	TCM
chr1	39102065	39102565	3.51733	8.53e-10	0.128843	chr1:39102065-39102565	Mir6349	TCM
chr9	115703746	115704246	4.38688	8.53e-10	0.109168	chr9:115703746-115704246	Gadl1	TCM
chr19	45780539	45781039	1.75702	9.13e-10	0.208899	chr19:45780539-45781039	Mgea5	TCM
chr9	42427967	42428467	3.65019	9.47e-10	0.132276	chr9:42427967-42428467	Tecta	TCM
chr1	106866678	106867178	3.35655	9.75e-10	0.0912226	chr1:106866678-106867178	Serpinb5	TCM
chr11	32162126	32162626	2.72576	9.77e-10	0.132302	chr11:32162126-32162626	Il9r	TCM
chr15	77071428	77071928	3.31823	9.92e-10	0.132839	chr15:77071428-77071928	1700109K24Rik	TCM
chr11	97246496	97246996	3.20845	1.02e-09	0.122033	chr11:97246496-97246996	Npepps	TCM
chr9	115387462	115387962	4.09586	1.03e-09	0.108	chr9:115387462-115387962	Mir467h	TCM
chr7	98809609	98810109	1.52471	1.07e-09	0.17358	chr7:98809609-98810109	Wnt11	TCM
chr3	103091680	103092180	1.648	1.09e-09	0.195193	chr3:103091680-103092180	Ampd1	TCM
chr17	35306759	35307259	2.57844	1.13e-09	0.15285	chr17:35306759-35307259	H2-Q1	TCM
chr5	67418581	67419081	2.30981	1.26e-09	0.155985	chr5:67418581-67419081	Bend4	TCM
chr11	30126784	30127284	2.087	1.29e-09	0.128399	chr11:30126784-30127284	Sptbn1	TCM
chr8	95142520	95143020	1.9114	1.34e-09	0.145241	chr8:95142520-95143020	Kifc3	TCM
chr5	74132614	74133114	2.6937	1.56e-09	0.141041	chr5:74132614-74133114	Snora26	TCM
chr3	101407561	101408061	2.12293	1.61e-09	0.193437	chr3:101407561-101408061	Igsf3	TCM
chr7	44344588	44345088	1.93205	1.66e-09	0.151292	chr7:44344588-44345088	1700008O03Rik	TCM
chr3	108865565	108866065	5.04964	1.69e-09	0.0992929	chr3:108865565-108866065	Fndc7	TCM
chr2	32047293	32047793	2.64715	1.74e-09	0.16177	chr2:32047293-32047793	Mir7674	TCM
chr5	67299923	67300423	2.25792	1.93e-09	0.142435	chr5:67299923-67300423	Slc30a9	TCM
chr15	97843212	97843712	1.52	1.96e-09	0.174665	chr15:97843212-97843712	Hdac7	TCM
chr3	83789423	83789923	3.26785	1.96e-09	0.105025	chr3:83789423-83789923	Sfrp2	TCM
chr4	55343138	55343638	2.26706	2.17e-09	0.158368	chr4:55343138-55343638	Rad23b	TCM
chr11	32020248	32020748	4.49144	2.21e-09	0.0976328	chr11:32020248-32020748	Nsg2	TCM
chr5	125016335	125016835	1.7425	2.3e-09	0.193945	chr5:125016335-125016835	Rflna	TCM
chr10	54032646	54033146	2.06921	2.34e-09	0.123233	chr10:54032646-54033146	Man1a	TCM
chr10	5384330	5384830	2.73236	2.51e-09	0.131761	chr10:5384330-5384830	Syne1	TCM
chr12	80211155	80211655	2.32422	2.52e-09	0.116665	chr12:80211155-80211655	Actn1	TCM
chr8	105794171	105794671	1.98063	2.57e-09	0.174753	chr8:105794171-105794671	Ranbp10	TCM
chr10	40177536	40178036	3.53065	2.65e-09	0.137115	chr10:40177536-40178036	Slc16a10	TCM
chr9	44648775	44649275	1.63453	2.73e-09	0.232107	chr9:44648775-44649275	Treh	TCM
chr17	84633441	84633941	1.84672	2.8e-09	0.117753	chr17:84633441-84633941	Dync2li1	TCM
chr5	89044786	89045286	3.30342	2.88e-09	0.105896	chr5:89044786-89045286	Slc4a4	TCM
chr9	77683362	77683862	1.71665	3e-09	0.167842	chr9:77683362-77683862	Klhl31	TCM
chr5	72761230	72761730	3.09596	3.04e-09	0.105593	chr5:72761230-72761730	Txk	TCM
chr10	85563480	85563980	2.05002	3.07e-09	0.164213	chr10:85563480-85563980	Btbd11	TCM
chr6	88782851	88783351	1.88401	3.07e-09	0.183105	chr6:88782851-88783351	Mgll	TCM
chr19	47463923	47464423	1.90073	3.09e-09	0.111896	chr19:47463923-47464423	Sh3pxd2a	TCM
chr9	72890598	72891098	3.27618	3.09e-09	0.137727	chr9:72890598-72891098	Pygo1	TCM
chr5	107545863	107546363	2.13366	3.32e-09	0.155248	chr5:107545863-107546363	1700028K03Rik	TCM
chr17	46032139	46032639	1.58969	3.36e-09	0.130035	chr17:46032139-46032639	Vegfa	TCM
chr17	88757944	88758444	3.7445	3.36e-09	0.126779	chr17:88757944-88758444	Lhcgr	TCM
chr3	101800284	101800784	1.77011	3.4e-09	0.152592	chr3:101800284-101800784	Mab21l3	TCM
chr18	82914259	82914759	1.61828	3.76e-09	0.176332	chr18:82914259-82914759	Zfp516	TCM
chr19	11807231	11807731	1.99897	4e-09	0.136297	chr19:11807231-11807731	Stx3	TCM
chr7	68070587	68071087	2.50144	4e-09	0.108529	chr7:68070587-68071087	Igf1r	TCM
chr1	193181137	193181637	2.54587	4.09e-09	0.133081	chr1:193181137-193181637	A130010J15Rik	TCM
chr5	124906782	124907282	1.88825	4.38e-09	0.137791	chr5:124906782-124907282	Zfp664	TCM
chr17	52448670	52449170	3.11908	4.62e-09	0.109902	chr17:52448670-52449170	Kcnh8	TCM
chr7	16535699	16536199	1.57076	4.77e-09	0.153869	chr7:16535699-16536199	Npas1	TCM
chr11	11878617	11879117	2.14095	4.79e-09	0.141687	chr11:11878617-11879117	1700042O10Rik	TCM
chr1	36960522	36961022	2.57692	4.84e-09	0.133951	chr1:36960522-36961022	Tmem131	TCM
chr10	118714022	118714522	1.72448	4.86e-09	0.191964	chr10:118714022-118714522	Dyrk2	TCM
chr9	51401764	51402264	4.65621	4.98e-09	0.0964912	chr9:51401764-51402264	1810046K07Rik	TCM
chr10	85566979	85567479	1.88282	5.12e-09	0.155264	chr10:85566979-85567479	Btbd11	TCM
chr12	69863456	69863956	2.33461	5.12e-09	0.139732	chr12:69863456-69863956	4931403G20Rik	TCM
chr2	58844502	58845002	2.91216	5.34e-09	0.0993978	chr2:58844502-58845002	Upp2	TCM
chr4	124703759	124704259	1.69188	5.48e-09	0.176834	chr4:124703759-124704259	Fhl3	TCM
chr3	100358945	100359445	2.34077	5.5e-09	0.128457	chr3:100358945-100359445	4930406D18Rik	TCM
chr5	137870582	137871082	2.35609	5.61e-09	0.142436	chr5:137870582-137871082	Pilrb2	TCM
chr6	86356961	86357461	2.32048	6.18e-09	0.145677	chr6:86356961-86357461	Fam136a	TCM
chr8	76901870	76902370	2.00906	6.5e-09	0.1543	chr8:76901870-76902370	Nr3c2	TCM
chr10	20281434	20281934	2.03204	6.5e-09	0.145395	chr10:20281434-20281934	Mir6413	TCM
chr18	35726637	35727137	2.06343	6.55e-09	0.156911	chr18:35726637-35727137	1700066B19Rik	TCM
chr7	68271769	68272269	2.36309	6.64e-09	0.141622	chr7:68271769-68272269	Fam169b	TCM
chr19	41030956	41031456	2.21762	6.67e-09	0.120381	chr19:41030956-41031456	Dntt	TCM
chr13	59695722	59696222	3.35103	6.87e-09	0.13614	chr13:59695722-59696222	4921517D22Rik	TCM
chr12	70347099	70347599	1.81765	7.76e-09	0.160538	chr12:70347099-70347599	Trim9	TCM
chr9	120795989	120796489	4.81393	7.86e-09	0.109613	chr9:120795989-120796489	1700020M21Rik	TCM
chr5	144165714	144166214	3.15731	8.41e-09	0.120711	chr5:144165714-144166214	Bhlha15	TCM
chr9	103449050	103449550	2.6288	8.41e-09	0.123444	chr9:103449050-103449550	5830418P13Rik	TCM
chr4	154935739	154936239	2.37517	8.57e-09	0.146676	chr4:154935739-154936239	Tnfrsf14	TCM
chr1	184117899	184118399	1.99709	9.59e-09	0.120812	chr1:184117899-184118399	Dusp10	TCM
chr7	126711835	126712335	1.69214	9.83e-09	0.141314	chr7:126711835-126712335	Coro1a	TCM
chr1	78657561	78658061	1.9625	9.88e-09	0.132361	chr1:78657561-78658061	Utp14b	TCM
chr15	102526551	102527051	2.04218	9.9e-09	0.134833	chr15:102526551-102527051	Npff	TCM
chr18	68969229	68969729	2.97426	1e-08	0.0786438	chr18:68969229-68969729	4930546C10Rik	TCM
chr10	84925446	84925946	3.68615	1.04e-08	0.106336	chr10:84925446-84925946	Ric8b	TCM
chr10	118712890	118713390	1.95774	1.07e-08	0.141025	chr10:118712890-118713390	Dyrk2	TCM
chr1	38557571	38558071	2.76514	1.19e-08	0.161391	chr1:38557571-38558071	Aff3	TCM
chr18	15313022	15313522	1.63861	1.21e-08	0.124096	chr18:15313022-15313522	Aqp4	TCM
chr8	46543074	46543574	2.65237	1.4e-08	0.161369	chr8:46543074-46543574	Cenpu	TCM
chr19	36384408	36384908	3.71809	1.42e-08	0.109352	chr19:36384408-36384908	Pcgf5	TCM
chr3	8718152	8718652	2.57405	1.44e-08	0.114089	chr3:8718152-8718652	Hey1	TCM
chr15	99276079	99276579	2.43853	1.45e-08	0.109697	chr15:99276079-99276579	Fam186b	TCM
chr4	139616580	139617080	1.53915	1.46e-08	0.199153	chr4:139616580-139617080	Aldh4a1	TCM
chr18	79303430	79303930	1.68976	1.46e-08	0.194132	chr18:79303430-79303930	Setbp1	TCM
chr1	106867931	106868431	3.56208	1.49e-08	0.108292	chr1:106867931-106868431	Serpinb5	TCM
chr12	35690861	35691361	3.67472	1.54e-08	0.104154	chr12:35690861-35691361	9130015A21Rik	TCM
chr11	105444882	105445382	5.3411	1.58e-08	0.0936852	chr11:105444882-105445382	Marchf10	TCM
chr9	42673634	42674134	2.12845	1.6e-08	0.121086	chr9:42673634-42674134	Tbcel	TCM
chr10	78594578	78595078	2.66184	1.62e-08	0.117915	chr10:78594578-78595078	Syde1	TCM
chr16	87324488	87324988	1.81655	1.62e-08	0.193058	chr16:87324488-87324988	N6amt1	TCM
chr5	137856807	137857307	1.98001	1.67e-08	0.191623	chr5:137856807-137857307	Pilrb1	TCM
chr12	106027334	106027834	2.38576	1.71e-08	0.110813	chr12:106027334-106027834	Vrk1	TCM
chr1	23255917	23256417	1.59004	1.73e-08	0.192362	chr1:23255917-23256417	Mir30a	TCM
chr17	23620275	23620775	2.01984	1.79e-08	0.139062	chr17:23620275-23620775	Zscan10	TCM
chr15	12500574	12501074	2.3172	1.8e-08	0.108133	chr15:12500574-12501074	Golph3	TCM
chr2	127505106	127505606	2.67476	1.81e-08	0.115832	chr2:127505106-127505606	Kcnip3	TCM
chr11	88073247	88073747	1.80201	1.83e-08	0.164114	chr11:88073247-88073747	Vezf1	TCM
chr19	60681450	60681950	2.07567	1.87e-08	0.152999	chr19:60681450-60681950	Nanos1	TCM
chr13	51594734	51595234	2.46033	1.89e-08	0.158338	chr13:51594734-51595234	Shc3	TCM
chr7	27740876	27741376	1.93295	1.91e-08	0.166971	chr7:27740876-27741376	Zfp60	TCM
chr14	76414078	76414578	2.12681	1.93e-08	0.135498	chr14:76414078-76414578	Tsc22d1	TCM
chr17	84025880	84026380	1.5976	2.02e-08	0.126721	chr17:84025880-84026380	8430430B14Rik	TCM
chr4	57730617	57731117	1.86289	2.05e-08	0.131646	chr4:57730617-57731117	Akap2	TCM
chr11	46298816	46299316	2.9837	2.08e-08	0.0907452	chr11:46298816-46299316	Cyfip2	TCM
chr7	37490249	37490749	2.59999	2.11e-08	0.112588	chr7:37490249-37490749	Zfp536	TCM
chr15	74769048	74769548	2.21917	2.14e-08	0.138944	chr15:74769048-74769548	Ly6d	TCM
chr16	13796596	13797096	1.66257	2.14e-08	0.133961	chr16:13796596-13797096	Rrn3	TCM
chr3	153241063	153241563	2.58907	2.14e-08	0.114712	chr3:153241063-153241563	1700012D16Rik	TCM
chr6	50571572	50572072	3.70609	2.25e-08	0.101465	chr6:50571572-50572072	Mir6371	TCM
chr13	117241153	117241653	1.55457	2.26e-08	0.182286	chr13:117241153-117241653	Emb	TCM
chr19	45854461	45854961	3.72895	2.29e-08	0.102806	chr19:45854461-45854961	Kcnip2	TCM
chr13	91814600	91815100	1.95632	2.38e-08	0.1537	chr13:91814600-91815100	Zcchc9	TCM
chr10	128434609	128435109	1.60085	2.5e-08	0.1907	chr10:128434609-128435109	Rnf41	TCM
chr18	46917554	46918054	2.17937	2.51e-08	0.168425	chr18:46917554-46918054	Arl14epl	TCM
chr12	25013096	25013596	5.22313	2.52e-08	0.0861433	chr12:25013096-25013596	Kidins220	TCM
chr11	99168013	99168513	3.42345	2.53e-08	0.103745	chr11:99168013-99168513	Ccr7	TCM
chr6	5422318	5422818	2.60892	2.64e-08	0.105838	chr6:5422318-5422818	Asb4	TCM
chr11	103260733	103261233	2.58811	2.86e-08	0.122143	chr11:103260733-103261233	Map3k14	TCM
chr7	68250413	68250913	3.09444	3.08e-08	0.122248	chr7:68250413-68250913	Pgpep1l	TCM
chr3	144412450	144412950	2.73457	3.14e-08	0.137005	chr3:144412450-144412950	Hs2st1	TCM
chr12	112129976	112130476	2.31857	3.18e-08	0.140142	chr12:112129976-112130476	Mir203	TCM
chr10	5603491	5603991	2.48921	3.2e-08	0.122273	chr10:5603491-5603991	Myct1	TCM
chr18	80046624	80047124	1.93981	3.54e-08	0.0929522	chr18:80046624-80047124	Pard6g	TCM
chr5	25100436	25100936	1.97138	3.67e-08	0.129915	chr5:25100436-25100936	Prkag2	TCM
chr1	85936765	85937265	3.64747	3.77e-08	0.101903	chr1:85936765-85937265	4933407L21Rik	TCM
chr7	131054921	131055421	4.26306	3.82e-08	0.0892067	chr7:131054921-131055421	Dmbt1	TCM
chr8	95245086	95245586	2.09432	3.93e-08	0.149895	chr8:95245086-95245586	Cngb1	TCM
chr9	25074749	25075249	2.78878	3.93e-08	0.114731	chr9:25074749-25075249	Herpud2	TCM
chr2	72136877	72137377	3.48644	3.98e-08	0.0927436	chr2:72136877-72137377	Map3k20	TCM
chr17	88753019	88753519	3.0804	4.06e-08	0.12941	chr17:88753019-88753519	Lhcgr	TCM
chr2	31814631	31815131	1.53174	4.08e-08	0.166053	chr2:31814631-31815131	Qrfp	TCM
chr6	120799705	120800205	2.60574	4.16e-08	0.110843	chr6:120799705-120800205	Atp6v1e1	TCM
chr7	128417221	128417721	1.5513	4.16e-08	0.202004	chr7:128417221-128417721	Rgs10	TCM
chr11	32095733	32096233	5.32553	4.19e-08	0.0926541	chr11:32095733-32096233	Gm12108	TCM
chr16	93908122	93908622	1.52529	4.19e-08	0.134959	chr16:93908122-93908622	Chaf1b	TCM
chr9	115474175	115474675	5.29899	4.19e-08	0.0909216	chr9:115474175-115474675	Mir467h	TCM
chr15	39904996	39905496	4.45519	4.22e-08	0.0873112	chr15:39904996-39905496	Lrp12	TCM
chr8	35674640	35675140	1.90657	4.22e-08	0.149004	chr8:35674640-35675140	Gm16793	TCM
chr16	18459945	18460445	1.67924	4.24e-08	0.138235	chr16:18459945-18460445	Comt	TCM
chr17	73087017	73087517	4.67537	4.27e-08	0.110778	chr17:73087017-73087517	Lclat1	TCM
chr17	17444231	17444731	2.47851	4.32e-08	0.129657	chr17:17444231-17444731	Lix1	TCM
chr10	13446587	13447087	3.10156	4.36e-08	0.0970928	chr10:13446587-13447087	Phactr2	TCM
chr4	149282269	149282769	2.35833	4.36e-08	0.115695	chr4:149282269-149282769	Kif1b	TCM
chr6	67184650	67185150	2.17759	5.24e-08	0.122554	chr6:67184650-67185150	Serbp1	TCM
chr9	25069012	25069512	3.10569	5.28e-08	0.105912	chr9:25069012-25069512	Herpud2	TCM
chr13	43554833	43555333	2.00889	5.53e-08	0.112112	chr13:43554833-43555333	Mcur1	TCM
chr5	67419651	67420151	2.23257	5.56e-08	0.099437	chr5:67419651-67420151	Bend4	TCM
chr8	120497636	120498136	1.91802	5.7e-08	0.169813	chr8:120497636-120498136	Gse1	TCM
chr3	153764609	153765109	2.26839	5.71e-08	0.140929	chr3:153764609-153765109	5730460C07Rik	TCM
chr15	61481813	61482313	2.77175	5.99e-08	0.111288	chr15:61481813-61482313	D030024E09Rik	TCM
chr11	115462479	115462979	3.04496	6e-08	0.0921683	chr11:115462479-115462979	Slc16a5	TCM
chr18	84159158	84159658	2.78068	6.03e-08	0.0965507	chr18:84159158-84159658	Zadh2	TCM
chr12	81779802	81780302	1.9698	6.09e-08	0.147892	chr12:81779802-81780302	Map3k9	TCM
chr16	78301423	78301923	1.69156	6.18e-08	0.132223	chr16:78301423-78301923	Cxadr	TCM
chr4	102711709	102712209	2.02783	6.18e-08	0.119413	chr4:102711709-102712209	Sgip1	TCM
chr9	106312762	106313262	1.67869	6.27e-08	0.170557	chr9:106312762-106313262	Poc1a	TCM
chr1	151381873	151382373	2.33627	6.3e-08	0.102459	chr1:151381873-151382373	Ivns1abp	TCM
chr2	72365206	72365706	1.74939	6.34e-08	0.106842	chr2:72365206-72365706	Map3k20	TCM
chr6	88442405	88442905	3.69899	6.55e-08	0.109008	chr6:88442405-88442905	Eefsec	TCM
chr1	130550754	130551254	2.45158	6.73e-08	0.111969	chr1:130550754-130551254	Zp3r	TCM
chr5	29195593	29196093	1.76363	6.89e-08	0.133116	chr5:29195593-29196093	Rnf32	TCM
chr2	71360156	71360656	3.52539	7.03e-08	0.107624	chr2:71360156-71360656	Slc25a12	TCM
chr17	33947666	33948166	2.42731	7.06e-08	0.146197	chr17:33947666-33948166	B3galt4	TCM
chr1	89602798	89603298	4.43824	7.16e-08	0.102847	chr1:89602798-89603298	4933400F21Rik	TCM
chr2	128878713	128879213	2.56578	7.36e-08	0.0890704	chr2:128878713-128879213	Fbln7	TCM
chr19	47524856	47525356	3.30624	7.43e-08	0.0996056	chr19:47524856-47525356	Stn1	TCM
chr4	57867383	57867883	3.15252	7.43e-08	0.0808096	chr4:57867383-57867883	Akap2	TCM
chr7	73572457	73572957	1.59505	7.85e-08	0.144766	chr7:73572457-73572957	Chd2	TCM
chr7	99003116	99003616	3.36851	7.94e-08	0.0924251	chr7:99003116-99003616	Uvrag	TCM
chr3	127875032	127875532	2.31993	8.32e-08	0.127696	chr3:127875032-127875532	Fam241a	TCM
chr5	114505186	114505686	2.69474	8.47e-08	0.10227	chr5:114505186-114505686	Mvk	TCM
chr18	11839011	11839511	1.65769	8.57e-08	0.143157	chr18:11839011-11839511	Cables1	TCM
chr15	85990956	85991456	2.36807	9.14e-08	0.130745	chr15:85990956-85991456	Celsr1	TCM
chr14	76414868	76415368	3.04023	9.19e-08	0.0757247	chr14:76414868-76415368	Tsc22d1	TCM
chr16	23196728	23197228	4.98345	9.19e-08	0.0968763	chr16:23196728-23197228	C730014E05Rik	TCM
chr11	99171421	99171921	2.56868	9.3e-08	0.110685	chr11:99171421-99171921	Ccr7	TCM
chr5	134272619	134273119	2.36208	9.44e-08	0.0984281	chr5:134272619-134273119	Gtf2i	TCM
chr1	183987656	183988156	2.11983	9.59e-08	0.130387	chr1:183987656-183988156	1700056E22Rik	TCM
chr12	79692077	79692577	2.37978	1.02e-07	0.0972575	chr12:79692077-79692577	9430078K24Rik	TCM
chr17	17636073	17636573	2.65223	1.02e-07	0.0900765	chr17:17636073-17636573	Lnpep	TCM
chr11	70298055	70298555	2.62472	1.02e-07	0.108899	chr11:70298055-70298555	Alox12e	TCM
chr12	59169840	59170340	2.48306	1.05e-07	0.107803	chr12:59169840-59170340	Fbxo33	TCM
chr14	48226027	48226527	3.53588	1.06e-07	0.066336	chr14:48226027-48226527	Gm6498	TCM
chr19	45843384	45843884	2.34864	1.08e-07	0.108844	chr19:45843384-45843884	Kcnip2	TCM
chr7	78597650	78598150	2.11757	1.1e-07	0.113941	chr7:78597650-78598150	Ntrk3	TCM
chr4	135221419	135221919	2.28498	1.1e-07	0.131018	chr4:135221419-135221919	Clic4	TCM
chr5	89036132	89036632	4.92215	1.12e-07	0.0694763	chr5:89036132-89036632	Slc4a4	TCM
chr9	120771851	120772351	5.00885	1.12e-07	0.0739263	chr9:120771851-120772351	1700020M21Rik	TCM
chr5	31831505	31832005	1.56451	1.12e-07	0.166441	chr5:31831505-31832005	Babam2	TCM
chr14	78618674	78619174	2.91816	1.14e-07	0.0742944	chr14:78618674-78619174	Akap11	TCM
chr5	110979017	110979517	1.67411	1.14e-07	0.0848804	chr5:110979017-110979517	Mir701	TCM
chr6	127334237	127334737	2.09464	1.14e-07	0.106119	chr6:127334237-127334737	Gm38404	TCM
chr1	38694036	38694536	1.50244	1.14e-07	0.20914	chr1:38694036-38694536	Aff3	TCM
chr10	118765953	118766453	1.89037	1.17e-07	0.149849	chr10:118765953-118766453	Dyrk2	TCM
chr13	97499005	97499505	3.0453	1.19e-07	0.135763	chr13:97499005-97499505	Gm5086	TCM
chr4	44097702	44098202	4.0071	1.21e-07	0.0764594	chr4:44097702-44098202	Gne	TCM
chr14	62017152	62017652	2.27364	1.24e-07	0.105612	chr14:62017152-62017652	Dleu7	TCM
chr1	164061833	164062333	2.04719	1.27e-07	0.116335	chr1:164061833-164062333	Sell	TCM
chr9	81863449	81863949	3.88785	1.29e-07	0.0889334	chr9:81863449-81863949	Mei4	TCM
chr14	121999458	121999958	1.58564	1.32e-07	0.182363	chr14:121999458-121999958	Gpr183	TCM
chr7	135542232	135542732	1.73503	1.32e-07	0.133289	chr7:135542232-135542732	Ptpre	TCM
chr1	180359277	180359777	1.57038	1.34e-07	0.162873	chr1:180359277-180359777	Gm5069	TCM
chr11	106125739	106126239	2.99548	1.35e-07	0.0881675	chr11:106125739-106126239	Limd2	TCM
chr7	99152250	99152750	2.98034	1.38e-07	0.0942443	chr7:99152250-99152750	Uvrag	TCM
chr18	11913596	11914096	2.95887	1.38e-07	0.106141	chr18:11913596-11914096	Mir1901	TCM
chr4	145177637	145178137	2.15285	1.39e-07	0.111171	chr4:145177637-145178137	Vps13d	TCM
chr5	28123005	28123505	1.73649	1.43e-07	0.144028	chr5:28123005-28123505	En2	TCM
chr1	39196756	39197256	2.69319	1.44e-07	0.10933	chr1:39196756-39197256	Npas2	TCM
chr16	91063608	91064108	2.90538	1.47e-07	0.123114	chr16:91063608-91064108	4932438H23Rik	TCM
chr13	95470055	95470555	2.29504	1.48e-07	0.112452	chr13:95470055-95470555	S100z	TCM
chr5	73265408	73265908	1.53298	1.49e-07	0.150624	chr5:73265408-73265908	Fryl	TCM
chr16	51705023	51705523	1.512	1.51e-07	0.185287	chr16:51705023-51705523	Gm29686	TCM
chr14	79594045	79594545	4.393	1.51e-07	0.0682948	chr14:79594045-79594545	Sugt1	TCM
chr9	120776608	120777108	2.07906	1.52e-07	0.131276	chr9:120776608-120777108	1700020M21Rik	TCM
chr11	54741292	54741792	2.01403	1.52e-07	0.154357	chr11:54741292-54741792	Cdc42se2	TCM
chr5	52872082	52872582	2.64692	1.54e-07	0.0936177	chr5:52872082-52872582	Anapc4	TCM
chr13	102906398	102906898	1.71615	1.54e-07	0.146173	chr13:102906398-102906898	1700099I09Rik	TCM
chr18	41951099	41951599	1.73742	1.55e-07	0.14669	chr18:41951099-41951599	Prelid2	TCM
chr6	83437178	83437678	2.39024	1.75e-07	0.135174	chr6:83437178-83437678	B230319C09Rik	TCM
chr9	61186983	61187483	2.54222	1.76e-07	0.0875565	chr9:61186983-61187483	I730028E13Rik	TCM
chr5	111356889	111357389	3.31575	1.76e-07	0.107634	chr5:111356889-111357389	Pitpnb	TCM
chr2	58822391	58822891	2.71723	1.77e-07	0.111098	chr2:58822391-58822891	Upp2	TCM
chr16	44546749	44547249	1.70778	1.87e-07	0.165355	chr16:44546749-44547249	Mir3081	TCM
chr7	110630099	110630599	1.70454	1.93e-07	0.121261	chr7:110630099-110630599	Adm	TCM
chr2	118667784	118668284	2.53689	1.99e-07	0.075723	chr2:118667784-118668284	Pak6	TCM
chr9	94945520	94946020	2.25725	2e-07	0.0924049	chr9:94945520-94946020	Mir7656	TCM
chr9	103489856	103490356	3.15938	2.02e-07	0.0891664	chr9:103489856-103490356	Bfsp2	TCM
chr18	76892283	76892783	3.78436	2.04e-07	0.0733607	chr18:76892283-76892783	Skor2	TCM
chr11	21164221	21164721	1.66658	2.11e-07	0.153603	chr11:21164221-21164721	Peli1	TCM
chr12	89812037	89812537	3.71917	2.13e-07	0.0792958	chr12:89812037-89812537	Dio2	TCM
chr2	59488173	59488673	3.18601	2.16e-07	0.106648	chr2:59488173-59488673	Dapl1	TCM
chr5	113070232	113070732	4.06475	2.21e-07	0.0908416	chr5:113070232-113070732	Crybb2	TCM
chr7	114137686	114138186	2.57588	2.33e-07	0.106588	chr7:114137686-114138186	Rras2	TCM
chr4	126235186	126235686	1.77979	2.33e-07	0.119767	chr4:126235186-126235686	Map7d1	TCM
chr9	77938691	77939191	1.57485	2.43e-07	0.145932	chr9:77938691-77939191	Elovl5	TCM
chr18	41979366	41979866	2.36894	2.46e-07	0.0987461	chr18:41979366-41979866	Grxcr2	TCM
chr17	84272889	84273389	1.94982	2.54e-07	0.089378	chr17:84272889-84273389	Zfp36l2	TCM
chr6	127360886	127361386	1.93018	2.54e-07	0.119162	chr6:127360886-127361386	Gm38404	TCM
chr9	42488025	42488525	4.43547	2.54e-07	0.0850484	chr9:42488025-42488525	Tbcel	TCM
chr19	55408425	55408925	2.30369	2.58e-07	0.0955098	chr19:55408425-55408925	Vti1a	TCM
chr9	59959280	59959780	1.98022	2.61e-07	0.140023	chr9:59959280-59959780	Nr2e3	TCM
chr6	83428276	83428776	2.0371	2.74e-07	0.120125	chr6:83428276-83428776	B230319C09Rik	TCM
chr1	60236232	60236732	2.42943	2.79e-07	0.10043	chr1:60236232-60236732	Nbeal1	TCM
chr11	75980352	75980852	1.78768	2.88e-07	0.148858	chr11:75980352-75980852	1700016K19Rik	TCM
chr4	129754602	129755102	1.86051	2.88e-07	0.119811	chr4:129754602-129755102	Khdrbs1	TCM
chr13	28953533	28954033	2.36909	2.89e-07	0.0975631	chr13:28953533-28954033	Sox4	TCM
chr18	21145659	21146159	4.69269	2.92e-07	0.0589117	chr18:21145659-21146159	Mep1b	TCM
chr17	23617021	23617521	2.42456	2.97e-07	0.125226	chr17:23617021-23617521	Zscan10	TCM
chr14	11161895	11162395	2.00489	2.97e-07	0.123813	chr14:11161895-11162395	Fhit	TCM
chr19	47441508	47442008	2.64766	2.97e-07	0.109265	chr19:47441508-47442008	Sh3pxd2a	TCM
chr13	112466693	112467193	1.95916	2.98e-07	0.111629	chr13:112466693-112467193	Il6st	TCM
chr16	95860751	95861251	1.6879	3.03e-07	0.156435	chr16:95860751-95861251	1600002D24Rik	TCM
chr15	80537937	80538437	2.99826	3.1e-07	0.0829572	chr15:80537937-80538437	Enthd1	TCM
chr9	115526283	115526783	4.37872	3.13e-07	0.103124	chr9:115526283-115526783	Mir467h	TCM
chr18	79092616	79093116	2.61335	3.14e-07	0.123037	chr18:79092616-79093116	Setbp1	TCM
chr18	79297665	79298165	2.95851	3.16e-07	0.105888	chr18:79297665-79298165	Setbp1	TCM
chr1	179578565	179579065	3.23042	3.18e-07	0.10107	chr1:179578565-179579065	Cnst	TCM
chr13	15845730	15846230	3.04415	3.23e-07	0.0826502	chr13:15845730-15846230	A530046M15Rik	TCM
chr9	15004152	15004652	3.84155	3.23e-07	0.0757633	chr9:15004152-15004652	Panx1	TCM
chr15	96770718	96771218	2.2904	3.3e-07	0.108645	chr15:96770718-96771218	Slc38a2	TCM
chr3	141778344	141778844	3.21956	3.32e-07	0.107153	chr3:141778344-141778844	Unc5c	TCM
chr1	37696738	37697238	2.785	3.4e-07	0.103805	chr1:37696738-37697238	2010300C02Rik	TCM
chr5	35462171	35462671	3.21683	3.44e-07	0.119601	chr5:35462171-35462671	Cpz	TCM
chr8	22733366	22733866	1.65907	3.46e-07	0.146726	chr8:22733366-22733866	Plat	TCM
chr11	99203766	99204266	2.78295	3.58e-07	0.103333	chr11:99203766-99204266	Smarce1	TCM
chr17	45216603	45217103	2.613	3.66e-07	0.116078	chr17:45216603-45217103	Cdc5l	TCM
chr8	95810057	95810557	1.53478	3.75e-07	0.0917036	chr8:95810057-95810557	Cnot1	TCM
chr16	87272299	87272799	2.23428	3.86e-07	0.107446	chr16:87272299-87272799	N6amt1	TCM
chr18	3984084	3984584	3.47362	3.97e-07	0.0778826	chr18:3984084-3984584	Lyzl1	TCM
chr12	3338843	3339343	2.3689	3.97e-07	0.12109	chr12:3338843-3339343	Kif3c	TCM
chr6	146481320	146481820	2.17041	3.97e-07	0.117221	chr6:146481320-146481820	Itpr2	TCM
chr11	5215374	5215874	2.05415	3.98e-07	0.123917	chr11:5215374-5215874	Kremen1	TCM
chr14	15273089	15273589	3.60093	4.03e-07	0.0813581	chr14:15273089-15273589	B230110C06Rik	TCM
chr9	120721219	120721719	4.41144	4.03e-07	0.0831668	chr9:120721219-120721719	5830454E08Rik	TCM
chr3	97297738	97298238	2.36678	4.16e-07	0.0732755	chr3:97297738-97298238	Bcl9	TCM
chr6	136854206	136854706	1.77983	4.23e-07	0.132933	chr6:136854206-136854706	Art4	TCM
chr19	33081480	33081980	1.54469	4.41e-07	0.15733	chr19:33081480-33081980	Mir3970	TCM
chr11	116337498	116337998	3.2565	4.51e-07	0.078047	chr11:116337498-116337998	Foxj1	TCM
chr17	84352091	84352591	2.40624	4.51e-07	0.0777511	chr17:84352091-84352591	Thada	TCM
chr12	3547467	3547967	1.75194	4.55e-07	0.139586	chr12:3547467-3547967	Dtnb	TCM
chr2	76421497	76421997	4.8584	4.67e-07	0.0663705	chr2:76421497-76421997	Osbpl6	TCM
chr5	134966137	134966637	2.61194	4.89e-07	0.115529	chr5:134966137-134966637	Cldn4	TCM
chr5	115717660	115718160	1.94132	4.9e-07	0.123764	chr5:115717660-115718160	Bicdl1	TCM
chr5	33142727	33143227	3.0311	4.9e-07	0.0814558	chr5:33142727-33143227	Slc5a1	TCM
chr16	87725798	87726298	2.43167	4.98e-07	0.115231	chr16:87725798-87726298	Bach1	TCM
chr11	87870521	87871021	1.82884	5.05e-07	0.158293	chr11:87870521-87871021	Epx	TCM
chr5	111039746	111040246	1.74144	5.12e-07	0.114391	chr5:111039746-111040246	Mir701	TCM
chr1	38627252	38627752	2.60562	5.17e-07	0.105998	chr1:38627252-38627752	Aff3	TCM
chr3	100482473	100482973	1.73888	5.29e-07	0.149494	chr3:100482473-100482973	Tent5c	TCM
chr8	120368884	120369384	1.84969	5.29e-07	0.11798	chr8:120368884-120369384	Gse1	TCM
chr1	164815309	164815809	2.31134	5.29e-07	0.124811	chr1:164815309-164815809	Dpt	TCM
chr4	136095679	136096179	2.52022	5.32e-07	0.0978859	chr4:136095679-136096179	Rpl11	TCM
chr11	51961723	51962223	2.21332	5.42e-07	0.0959274	chr11:51961723-51962223	Cdkn2aipnl	TCM
chr2	166617584	166618084	1.55357	5.42e-07	0.196634	chr2:166617584-166618084	Prex1	TCM
chr1	157412417	157412917	1.64747	5.58e-07	0.138178	chr1:157412417-157412917	Rasal2	TCM
chr10	88203173	88203673	2.74269	5.62e-07	0.0858671	chr10:88203173-88203673	Washc3	TCM
chr14	121994248	121994748	1.6386	5.64e-07	0.138232	chr14:121994248-121994748	Gpr183	TCM
chr5	44223116	44223616	2.92645	5.68e-07	0.0829865	chr5:44223116-44223616	Tapt1	TCM
chr9	77921540	77922040	1.53483	5.77e-07	0.117184	chr9:77921540-77922040	Elovl5	TCM
chr15	53115395	53115895	1.75851	5.91e-07	0.156619	chr15:53115395-53115895	Ext1	TCM
chr3	130936928	130937428	1.87224	6.14e-07	0.0945221	chr3:130936928-130937428	Lef1	TCM
chr13	97287022	97287522	2.73982	6.15e-07	0.0826577	chr13:97287022-97287522	Enc1	TCM
chr4	116734951	116735451	1.92432	6.17e-07	0.101709	chr4:116734951-116735451	Tesk2	TCM
chr15	82111707	82112207	1.57315	6.33e-07	0.147905	chr15:82111707-82112207	Ccdc134	TCM
chr13	117054770	117055270	1.64939	6.49e-07	0.0743754	chr13:117054770-117055270	Parp8	TCM
chr8	125461449	125461949	2.32652	6.5e-07	0.129477	chr8:125461449-125461949	Sipa1l2	TCM
chr5	66620144	66620644	3.47255	6.6e-07	0.0756655	chr5:66620144-66620644	Apbb2	TCM
chr9	120961527	120962027	2.25842	6.64e-07	0.0772246	chr9:120961527-120962027	Mir7090	TCM
chr2	76567156	76567656	3.30545	7.14e-07	0.0791563	chr2:76567156-76567656	Prkra	TCM
chr14	99448993	99449493	3.43215	7.31e-07	0.105939	chr14:99448993-99449493	Klf5	TCM
chrX	152019226	152019726	3.21045	7.31e-07	0.113189	chrX:152019226-152019726	Smc1a	TCM
chr4	129776196	129776696	3.38488	7.32e-07	0.0850396	chr4:129776196-129776696	Khdrbs1	TCM
chr2	127927499	127927999	1.65821	7.46e-07	0.114647	chr2:127927499-127927999	Acoxl	TCM
chr9	40505840	40506340	2.31868	7.52e-07	0.114162	chr9:40505840-40506340	Gramd1b	TCM
chr8	13979733	13980233	1.79079	7.53e-07	0.121323	chr8:13979733-13980233	Tdrp	TCM
chrX	144526007	144526507	1.90643	7.64e-07	0.10166	chrX:144526007-144526507	Mageb16-ps1	TCM
chr12	32811507	32812007	2.94971	7.76e-07	0.120091	chr12:32811507-32812007	Nampt	TCM
chr5	115693224	115693724	4.39724	7.76e-07	0.0842651	chr5:115693224-115693724	Bicdl1	TCM
chr10	71264159	71264659	1.52228	7.88e-07	0.145099	chr10:71264159-71264659	Ube2d1	TCM
chr11	54162884	54163384	2.95776	8.14e-07	0.0897484	chr11:54162884-54163384	4933405E24Rik	TCM
chr10	63092510	63093010	3.92748	8.17e-07	0.0695	chr10:63092510-63093010	Atoh7	TCM
chr6	86909825	86910325	2.52714	8.24e-07	0.104381	chr6:86909825-86910325	Aak1	TCM
chr8	123404503	123405003	1.70478	8.45e-07	0.118806	chr8:123404503-123405003	Mc1r	TCM
chr16	44460853	44461353	1.8606	9.09e-07	0.106545	chr16:44460853-44461353	Cfap44	TCM
chr2	103945433	103945933	1.88088	9.16e-07	0.131561	chr2:103945433-103945933	Lmo2	TCM
chr6	88769580	88770080	1.57636	9.33e-07	0.117349	chr6:88769580-88770080	Mgll	TCM
chr16	85173532	85174032	2.51378	9.43e-07	0.0869877	chr16:85173532-85174032	App	TCM
chr14	32716670	32717170	2.59949	9.63e-07	0.095216	chr14:32716670-32717170	3425401B19Rik	TCM
chr13	94285091	94285591	2.76553	9.64e-07	0.112757	chr13:94285091-94285591	Scamp1	TCM
chr7	125487107	125487607	2.12075	9.82e-07	0.0948595	chr7:125487107-125487607	Nsmce1	TCM
chr12	80260351	80260851	1.72821	9.92e-07	0.112728	chr12:80260351-80260851	Actn1	TCM
chr4	119000044	119000544	1.75357	1.01e-06	0.133911	chr4:119000044-119000544	Lao1	TCM
chr13	24230663	24231163	2.1547	1.02e-06	0.0997814	chr13:24230663-24231163	Carmil1	TCM
chr6	13078619	13079119	1.54401	1.02e-06	0.104618	chr6:13078619-13079119	Tmem106b	TCM
chr10	118534045	118534545	2.45651	1.03e-06	0.122723	chr10:118534045-118534545	Ifngas1	TCM
chr15	78502711	78503211	1.87239	1.03e-06	0.106777	chr15:78502711-78503211	Il2rb	TCM
chr9	14876014	14876514	2.52046	1.03e-06	0.08525	chr9:14876014-14876514	Gpr83	TCM
chr2	53051414	53051914	2.164	1.03e-06	0.100928	chr2:53051414-53051914	Prpf40a	TCM
chr2	170050561	170051061	3.54392	1.03e-06	0.0725108	chr2:170050561-170051061	A630075F10Rik	TCM
chr5	125197292	125197792	1.56786	1.04e-06	0.134186	chr5:125197292-125197792	Ncor2	TCM
chr1	9859233	9859733	2.09635	1.05e-06	0.128238	chr1:9859233-9859733	Mcmdc2	TCM
chr4	121231211	121231711	1.56559	1.05e-06	0.10614	chr4:121231211-121231711	Rlf	TCM
chr4	135664592	135665092	1.69775	1.05e-06	0.139684	chr4:135664592-135665092	Ifnlr1	TCM
chr16	24974752	24975252	2.11311	1.07e-06	0.105446	chr16:24974752-24975252	A230028O05Rik	TCM
chr10	10557972	10558472	2.60298	1.09e-06	0.105058	chr10:10557972-10558472	Rab32	TCM
chr3	59702639	59703139	1.92882	1.09e-06	0.0939631	chr3:59702639-59703139	Gm5538	TCM
chr14	121845995	121846495	1.61078	1.1e-06	0.133098	chr14:121845995-121846495	Ubac2	TCM
chr18	36348412	36348912	1.54554	1.1e-06	0.167855	chr18:36348412-36348912	Cystm1	TCM
chr17	80441405	80441905	2.34237	1.1e-06	0.0707957	chr17:80441405-80441905	Sos1	TCM
chr2	144471168	144471668	3.23582	1.11e-06	0.0840603	chr2:144471168-144471668	Gm38402	TCM
chr3	148510305	148510805	2.44488	1.11e-06	0.125244	chr3:148510305-148510805	Adgrl2	TCM
chr11	99132358	99132858	1.85964	1.13e-06	0.114192	chr11:99132358-99132858	Ccr7	TCM
chr2	155686552	155687052	1.82042	1.17e-06	0.0988421	chr2:155686552-155687052	Trpc4ap	TCM
chr11	102496690	102497190	1.68859	1.24e-06	0.107329	chr11:102496690-102497190	Itga2b	TCM
chr5	123780665	123781165	3.06928	1.25e-06	0.0995874	chr5:123780665-123781165	Kntc1	TCM
chr10	54065082	54065582	2.73875	1.25e-06	0.0582446	chr10:54065082-54065582	Man1a	TCM
chr4	95303264	95303764	1.60702	1.29e-06	0.124094	chr4:95303264-95303764	Jun	TCM
chr8	106603071	106603571	1.61075	1.31e-06	0.149975	chr8:106603071-106603571	Cdh1	TCM
chr9	42838217	42838717	2.54872	1.31e-06	0.0885895	chr9:42838217-42838717	Grik4	TCM
chr9	77513875	77514375	2.71004	1.31e-06	0.104009	chr9:77513875-77514375	Lrrc1	TCM
chr10	84533960	84534460	1.96877	1.32e-06	0.138719	chr10:84533960-84534460	Ckap4	TCM
chr2	101978931	101979431	1.52152	1.33e-06	0.0997927	chr2:101978931-101979431	Commd9	TCM
chr14	62292976	62293476	2.89506	1.34e-06	0.0669592	chr14:62292976-62293476	Dleu7	TCM
chr15	53266924	53267424	1.55217	1.34e-06	0.0987699	chr15:53266924-53267424	Ext1	TCM
chr16	95900178	95900678	3.80184	1.35e-06	0.0759798	chr16:95900178-95900678	1600002D24Rik	TCM
chr5	34822692	34823192	2.4786	1.36e-06	0.115879	chr5:34822692-34823192	Htt	TCM
chr16	23165454	23165954	2.65824	1.38e-06	0.073088	chr16:23165454-23165954	C730014E05Rik	TCM
chr5	24843804	24844304	1.79575	1.41e-06	0.109554	chr5:24843804-24844304	Rheb	TCM
chr2	25706486	25706986	1.60955	1.44e-06	0.158661	chr2:25706486-25706986	Bmyc	TCM
chr4	62617728	62618228	2.0146	1.45e-06	0.0981988	chr4:62617728-62618228	Rgs3	TCM
chr10	38884658	38885158	2.51193	1.49e-06	0.101802	chr10:38884658-38885158	Rfpl4b	TCM
chr17	64242807	64243307	2.23629	1.54e-06	0.0894702	chr17:64242807-64243307	Pja2	TCM
chr12	70257728	70258228	2.01902	1.55e-06	0.0947894	chr12:70257728-70258228	F730035M05Rik	TCM
chr6	142963952	142964452	1.99913	1.58e-06	0.0943215	chr6:142963952-142964452	St8sia1	TCM
chr11	106657891	106658391	2.42429	1.6e-06	0.0775366	chr11:106657891-106658391	Tex2	TCM
chr5	103367122	103367622	2.00424	1.6e-06	0.132899	chr5:103367122-103367622	Ptpn13	TCM
chr2	120502011	120502511	1.7839	1.61e-06	0.101272	chr2:120502011-120502511	4931402G19Rik	TCM
chr17	84631819	84632319	3.65499	1.62e-06	0.0809121	chr17:84631819-84632319	Dync2li1	TCM
chr2	164353289	164353789	2.57741	1.62e-06	0.0811708	chr2:164353289-164353789	Mir7678	TCM
chr9	20636277	20636777	2.30611	1.66e-06	0.0936262	chr9:20636277-20636777	Ubl5	TCM
chr4	31823834	31824334	2.3601	1.68e-06	0.0814771	chr4:31823834-31824334	Map3k7	TCM
chr7	127632353	127632853	4.15091	1.7e-06	0.0677378	chr7:127632353-127632853	Zfp629	TCM
chr1	127319832	127320332	2.0626	1.71e-06	0.135779	chr1:127319832-127320332	Mgat5	TCM
chr10	75405897	75406397	1.68698	1.77e-06	0.0937348	chr10:75405897-75406397	Upb1	TCM
chr2	163411805	163412305	1.94947	1.78e-06	0.102714	chr2:163411805-163412305	Oser1	TCM
chr5	31226601	31227101	4.23466	1.78e-06	0.0839984	chr5:31226601-31227101	Ppm1g	TCM
chr18	82867700	82868200	2.32387	1.8e-06	0.0768291	chr18:82867700-82868200	4930445N18Rik	TCM
chr2	120423538	120424038	3.61403	1.83e-06	0.0582278	chr2:120423538-120424038	Tmem87a	TCM
chr1	58301032	58301532	1.85847	1.86e-06	0.151222	chr1:58301032-58301532	Aox2	TCM
chr14	118673460	118673960	2.22794	1.93e-06	0.129118	chr14:118673460-118673960	Abcc4	TCM
chr1	131349461	131349961	1.87862	1.94e-06	0.153604	chr1:131349461-131349961	Ikbke	TCM
chr13	15936047	15936547	1.69531	1.98e-06	0.118164	chr13:15936047-15936547	Inhba	TCM
chr1	92921760	92922260	1.84913	2e-06	0.109847	chr1:92921760-92922260	Rnpepl1	TCM
chr8	105825473	105825973	3.16973	2e-06	0.0800989	chr8:105825473-105825973	Ranbp10	TCM
chr16	31683643	31684143	3.09226	2.06e-06	0.0789881	chr16:31683643-31684143	Dlg1	TCM
chr4	148657808	148658308	2.28297	2.11e-06	0.0878329	chr4:148657808-148658308	Gm572	TCM
chr15	33083652	33084152	2.73631	2.12e-06	0.0637891	chr15:33083652-33084152	Cpq	TCM
chr10	84774474	84774974	3.0778	2.16e-06	0.0872235	chr10:84774474-84774974	Rfx4	TCM
chr11	75961686	75962186	1.57428	2.16e-06	0.125009	chr11:75961686-75962186	Rph3al	TCM
chr12	35534045	35534545	1.91893	2.16e-06	0.116358	chr12:35534045-35534545	Ahr	TCM
chr16	45204357	45204857	2.84523	2.22e-06	0.0845603	chr16:45204357-45204857	Btla	TCM
chr12	80259568	80260068	1.52336	2.25e-06	0.131141	chr12:80259568-80260068	Actn1	TCM
chr2	153525812	153526312	1.75732	2.28e-06	0.110116	chr2:153525812-153526312	Nol4l	TCM
chr2	131992424	131992924	1.70842	2.33e-06	0.0825393	chr2:131992424-131992924	Rassf2	TCM
chr2	158313005	158313505	3.52376	2.33e-06	0.0640921	chr2:158313005-158313505	Lbp	TCM
chr19	42031012	42031512	2.73793	2.33e-06	0.0882096	chr19:42031012-42031512	Ankrd2	TCM
chr19	47448459	47448959	2.7538	2.33e-06	0.0696907	chr19:47448459-47448959	Sh3pxd2a	TCM
chr7	104169765	104170265	2.31769	2.38e-06	0.0836904	chr7:104169765-104170265	Olfm5	TCM
chr17	30046618	30047118	2.61289	2.41e-06	0.0764045	chr17:30046618-30047118	Zfand3	TCM
chr16	94185328	94185828	1.75235	2.42e-06	0.135961	chr16:94185328-94185828	Sim2	TCM
chr3	97004411	97004911	2.00363	2.46e-06	0.118744	chr3:97004411-97004911	Gja5	TCM
chr1	86301148	86301648	2.37081	2.53e-06	0.0834551	chr1:86301148-86301648	B3gnt7	TCM
chr2	140395118	140395618	1.71359	2.63e-06	0.11821	chr2:140395118-140395618	Macrod2	TCM
chr5	67427352	67427852	1.57551	2.64e-06	0.110155	chr5:67427352-67427852	Bend4	TCM
chr8	95390217	95390717	2.33977	2.64e-06	0.118377	chr8:95390217-95390717	Mmp15	TCM
chr1	88506339	88506839	2.10536	2.71e-06	0.120209	chr1:88506339-88506839	Glrp1	TCM
chr16	10829171	10829671	3.34811	2.72e-06	0.0766956	chr16:10829171-10829671	Rmi2	TCM
chr18	57970193	57970693	2.32542	2.74e-06	0.0878592	chr18:57970193-57970693	Slc12a2	TCM
chr19	28612237	28612737	4.02681	2.79e-06	0.0586724	chr19:28612237-28612737	D930032P07Rik	TCM
chr11	109591478	109591978	3.63316	2.82e-06	0.0937409	chr11:109591478-109591978	Wipi1	TCM
chr10	122566808	122567308	3.44806	2.91e-06	0.0716074	chr10:122566808-122567308	A130077B15Rik	TCM
chr14	61056439	61056939	2.684	2.94e-06	0.106559	chr14:61056439-61056939	Tnfrsf19	TCM
chr4	63842094	63842594	2.06535	3.01e-06	0.0955554	chr4:63842094-63842594	Tnfsf8	TCM
chr8	117303496	117303996	2.13693	3.03e-06	0.105687	chr8:117303496-117303996	Cmip	TCM
chr11	87863892	87864392	3.33509	3.11e-06	0.085215	chr11:87863892-87864392	Mks1	TCM
chr15	25811887	25812387	1.69457	3.11e-06	0.110777	chr15:25811887-25812387	Retreg1	TCM
chr4	101068971	101069471	1.65863	3.13e-06	0.104596	chr4:101068971-101069471	Raver2	TCM
chr14	60117735	60118235	2.26348	3.18e-06	0.104566	chr14:60117735-60118235	Atp8a2	TCM
chr2	33803876	33804376	2.31249	3.22e-06	0.0952551	chr2:33803876-33804376	Nron	TCM
chr3	148850774	148851274	3.00932	3.22e-06	0.0776848	chr3:148850774-148851274	Adgrl2	TCM
chr2	71735501	71736001	2.6329	3.25e-06	0.0952302	chr2:71735501-71736001	Platr26	TCM
chr12	112130556	112131056	2.13589	3.25e-06	0.078913	chr12:112130556-112131056	Mir203	TCM
chr2	91931963	91932463	1.70177	3.26e-06	0.121154	chr2:91931963-91932463	Mdk	TCM
chr13	112474296	112474796	1.69589	3.28e-06	0.139901	chr13:112474296-112474796	Il6st	TCM
chr17	87461793	87462293	2.14306	3.28e-06	0.118462	chr17:87461793-87462293	Calm2	TCM
chr6	73314779	73315279	3.02817	3.36e-06	0.0798303	chr6:73314779-73315279	Suclg1	TCM
chr1	192086655	192087155	1.63086	3.38e-06	0.181996	chr1:192086655-192087155	Traf5	TCM
chr4	134361149	134361649	1.85332	3.39e-06	0.110661	chr4:134361149-134361649	Extl1	TCM
chr1	39204936	39205436	2.73889	3.45e-06	0.0831371	chr1:39204936-39205436	Npas2	TCM
chr9	85671502	85672002	1.98856	3.47e-06	0.143801	chr9:85671502-85672002	Ibtk	TCM
chr11	32014816	32015316	3.65995	3.52e-06	0.0592603	chr11:32014816-32015316	Nsg2	TCM
chr8	126829741	126830241	1.55749	3.57e-06	0.11278	chr8:126829741-126830241	A630001O12Rik	TCM
chr2	70474733	70475233	3.52393	3.64e-06	0.0583133	chr2:70474733-70475233	Sp5	TCM
chr5	29205644	29206144	2.73739	3.77e-06	0.079089	chr5:29205644-29206144	Rnf32	TCM
chr14	122000791	122001291	3.80242	3.86e-06	0.0607643	chr14:122000791-122001291	Timm8a2	TCM
chr9	15587386	15587886	2.6986	3.89e-06	0.0910112	chr9:15587386-15587886	4930540M03Rik	TCM
chr7	130645911	130646411	1.93489	3.94e-06	0.0859318	chr7:130645911-130646411	Tacc2	TCM
chr12	84170493	84170993	3.00937	3.94e-06	0.0631424	chr12:84170493-84170993	Pnma1	TCM
chr9	83437521	83438021	1.69166	4.01e-06	0.106318	chr9:83437521-83438021	Lca5	TCM
chr9	105134384	105134884	1.65115	4.01e-06	0.0819482	chr9:105134384-105134884	Nudt16	TCM
chr1	138590321	138590821	2.82753	4.03e-06	0.0826958	chr1:138590321-138590821	Nek7	TCM
chr7	29281706	29282206	1.745	4.03e-06	0.121452	chr7:29281706-29282206	Spint2	TCM
chr1	36148729	36149229	2.09566	4.09e-06	0.0835604	chr1:36148729-36149229	Mir6897	TCM
chr8	106623069	106623569	1.7945	4.15e-06	0.116011	chr8:106623069-106623569	Cdh1	TCM
chr2	164356130	164356630	2.07841	4.19e-06	0.0865181	chr2:164356130-164356630	Mir7678	TCM
chr2	59467910	59468410	4.49856	4.32e-06	0.0647441	chr2:59467910-59468410	Dapl1	TCM
chr10	14324844	14325344	3.41429	4.39e-06	0.0625453	chr10:14324844-14325344	Adgrg6	TCM
chr9	48980330	48980830	3.22451	4.41e-06	0.0650596	chr9:48980330-48980830	Usp28	TCM
chr3	97003891	97004391	1.81149	4.44e-06	0.122364	chr3:97003891-97004391	Gja5	TCM
chr9	100332363	100332863	4.07974	4.48e-06	0.0652772	chr9:100332363-100332863	Il20rb	TCM
chr17	83906691	83907191	2.13867	4.61e-06	0.112977	chr17:83906691-83907191	Haao	TCM
chr9	121019369	121019869	1.77544	4.65e-06	0.0767883	chr9:121019369-121019869	Mir7090	TCM
chr3	101066131	101066631	2.06427	4.65e-06	0.131069	chr3:101066131-101066631	Cd101	TCM
chr6	142925392	142925892	3.99381	4.65e-06	0.0697519	chr6:142925392-142925892	St8sia1	TCM
chr8	22712332	22712832	2.19115	4.74e-06	0.0915736	chr8:22712332-22712832	Ikbkb	TCM
chr4	97657534	97658034	3.73601	4.77e-06	0.0771381	chr4:97657534-97658034	Nfia	TCM
chr6	143170178	143170678	2.08281	4.88e-06	0.115805	chr6:143170178-143170678	Etnk1	TCM
chr2	156267582	156268082	3.22083	4.91e-06	0.0922486	chr2:156267582-156268082	Cnbd2	TCM
chr7	42692561	42693061	1.77793	4.92e-06	0.119611	chr7:42692561-42693061	Zfp975	TCM
chr14	60072437	60072937	1.62246	5.05e-06	0.148143	chr14:60072437-60072937	Atp8a2	TCM
chr2	164534263	164534763	2.3498	5.13e-06	0.103077	chr2:164534263-164534763	Gm14317	TCM
chr3	83764204	83764704	4.69064	5.15e-06	0.0588247	chr3:83764204-83764704	Sfrp2	TCM
chr3	146063059	146063559	5.00156	5.15e-06	0.073542	chr3:146063059-146063559	Wdr63	TCM
chr11	104663830	104664330	2.15731	5.21e-06	0.11699	chr11:104663830-104664330	Itgb3	TCM
chr17	33752208	33752708	1.60895	5.34e-06	0.0984518	chr17:33752208-33752708	Rab11b	TCM
chr16	95728748	95729248	2.28148	5.43e-06	0.112207	chr16:95728748-95729248	Ets2	TCM
chr13	44674053	44674553	2.49566	5.63e-06	0.0736161	chr13:44674053-44674553	Jarid2	TCM
chr12	112959351	112959851	2.09491	5.68e-06	0.102831	chr12:112959351-112959851	Btbd6	TCM
chr1	92178117	92178617	1.77761	5.71e-06	0.0906836	chr1:92178117-92178617	Hdac4	TCM
chr2	164360382	164360882	1.87448	5.74e-06	0.0904942	chr2:164360382-164360882	Slpi	TCM
chr11	114885031	114885531	3.85458	5.75e-06	0.0706477	chr11:114885031-114885531	Cd300a	TCM
chr3	89908846	89909346	2.7654	5.8e-06	0.0608209	chr3:89908846-89909346	Il6ra	TCM
chr4	57673468	57673968	1.98869	5.82e-06	0.0552737	chr4:57673468-57673968	Palm2	TCM
chr18	10524538	10525038	1.74758	5.88e-06	0.111984	chr18:10524538-10525038	Esco1	TCM
chr4	119689334	119689834	2.5187	5.9e-06	0.0824454	chr4:119689334-119689834	Guca2b	TCM
chr9	120770851	120771351	3.40838	5.94e-06	0.0520528	chr9:120770851-120771351	1700020M21Rik	TCM
chr4	134752060	134752560	1.8977	5.95e-06	0.107903	chr4:134752060-134752560	Ldlrap1	TCM
chr3	38283593	38284093	3.53778	5.96e-06	0.0610818	chr3:38283593-38284093	5430434I15Rik	TCM
chr18	82909704	82910204	2.55229	6.1e-06	0.0803446	chr18:82909704-82910204	Zfp516	TCM
chr7	29141380	29141880	2.14566	6.18e-06	0.0832011	chr7:29141380-29141880	Rasgrp4	TCM
chr9	44016404	44016904	1.76289	6.19e-06	0.0978812	chr9:44016404-44016904	Thy1	TCM
chr11	46404942	46405442	2.42549	6.23e-06	0.0691599	chr11:46404942-46405442	Fam71b	TCM
chr18	81863170	81863670	1.99341	6.24e-06	0.0933977	chr18:81863170-81863670	Mir5127	TCM
chr1	39843153	39843653	1.61857	6.34e-06	0.124963	chr1:39843153-39843653	1700066B17Rik	TCM
chr1	39010661	39011161	2.03315	6.36e-06	0.0674204	chr1:39010661-39011161	Pdcl3	TCM
chr2	172913975	172914475	2.98203	6.36e-06	0.0568796	chr2:172913975-172914475	Bmp7	TCM
chrX	71622244	71622744	2.69253	6.36e-06	0.0853787	chrX:71622244-71622744	Gpr50	TCM
chr3	8766794	8767294	2.47372	6.37e-06	0.0765292	chr3:8766794-8767294	Hey1	TCM
chr8	120396685	120397185	2.53614	6.44e-06	0.081013	chr8:120396685-120397185	Gse1	TCM
chr16	23328135	23328635	2.21128	6.65e-06	0.0910762	chr16:23328135-23328635	Rtp1	TCM
chr16	23226001	23226501	2.05177	6.73e-06	0.0721736	chr16:23226001-23226501	BC106179	TCM
chr18	14717205	14717705	1.963	6.84e-06	0.0835924	chr18:14717205-14717705	Psma8	TCM
chr9	69068388	69068888	2.64214	6.85e-06	0.0852957	chr9:69068388-69068888	Gm15511	TCM
chr19	6298932	6299432	1.84883	7.05e-06	0.100393	chr19:6298932-6299432	Cdc42bpg	TCM
chr8	111582334	111582834	4.15122	7.14e-06	0.0586665	chr8:111582334-111582834	Znrf1	TCM
chr9	121992975	121993475	4.32909	7.14e-06	0.0780894	chr9:121992975-121993475	Pomgnt2	TCM
chr9	85123632	85124132	1.64832	7.14e-06	0.116239	chr9:85123632-85124132	Tent5a	TCM
chr2	58845661	58846161	3.78027	7.32e-06	0.0522437	chr2:58845661-58846161	Upp2	TCM
chr11	51577521	51578021	1.58951	7.38e-06	0.126324	chr11:51577521-51578021	Phykpl	TCM
chr7	125190043	125190543	3.23911	7.49e-06	0.0723793	chr7:125190043-125190543	4933440M02Rik	TCM
chr14	121995416	121995916	2.10821	7.52e-06	0.101895	chr14:121995416-121995916	Gpr183	TCM
chr4	47964569	47965069	1.73934	7.65e-06	0.0622816	chr4:47964569-47965069	Nr4a3	TCM
chr2	128027659	128028159	2.74173	7.82e-06	0.051546	chr2:128027659-128028159	Bcl2l11	TCM
chr7	114103863	114104363	1.87682	8.2e-06	0.0967091	chr7:114103863-114104363	Rras2	TCM
chr1	92130327	92130827	2.83913	8.25e-06	0.0748427	chr1:92130327-92130827	Hdac4	TCM
chr7	25636235	25636735	2.02633	8.34e-06	0.0768711	chr7:25636235-25636735	B3gnt8	TCM
chr15	100720003	100720503	1.63311	8.53e-06	0.0869952	chr15:100720003-100720503	Galnt6	TCM
chr8	22785656	22786156	2.05131	8.6e-06	0.091466	chr8:22785656-22786156	Ap3m2	TCM
chr10	96466779	96467279	2.55007	8.66e-06	0.0872639	chr10:96466779-96467279	Btg1	TCM
chr7	28677065	28677565	2.22133	8.76e-06	0.0865435	chr7:28677065-28677565	Fbxo27	TCM
chr9	21652054	21652554	3.72308	8.76e-06	0.0564933	chr9:21652054-21652554	Smarca4	TCM
chr3	28543579	28544079	2.70901	8.83e-06	0.0621913	chr3:28543579-28544079	Mir466q	TCM
chr4	136081796	136082296	1.50469	8.9e-06	0.109109	chr4:136081796-136082296	Rpl11	TCM
chr2	9862315	9862815	2.13434	8.98e-06	0.094816	chr2:9862315-9862815	Gata3	TCM
chr14	66765690	66766190	4.09413	9.08e-06	0.0874032	chr14:66765690-66766190	Dpysl2	TCM
chr12	73382241	73382741	3.79719	9.1e-06	0.0685249	chr12:73382241-73382741	D830013O20Rik	TCM
chr18	65301416	65301916	1.80699	9.3e-06	0.0920682	chr18:65301416-65301916	Mir122	TCM
chr3	106032730	106033230	1.62536	9.53e-06	0.101765	chr3:106032730-106033230	Chil5	TCM
chr7	75578597	75579097	2.09533	9.59e-06	0.0795982	chr7:75578597-75579097	Akap13	TCM
chr5	65005203	65005703	2.33766	9.91e-06	0.100376	chr5:65005203-65005703	Mir574	TCM
chr13	37751466	37751966	1.93169	9.92e-06	0.0715326	chr13:37751466-37751966	Rreb1	TCM
chr12	70280523	70281023	2.1072	9.94e-06	0.0750266	chr12:70280523-70281023	F730035M05Rik	TCM
chr14	77835781	77836281	2.50548	9.95e-06	0.0811309	chr14:77835781-77836281	Gm1587	TCM
chr1	60781579	60782079	1.56387	1e-05	0.0959775	chr1:60781579-60782079	Cd28	TCM
chr17	51855210	51855710	1.82009	1.01e-05	0.109263	chr17:51855210-51855710	Satb1	TCM
chr1	86018134	86018634	1.77235	1.01e-05	0.105408	chr1:86018134-86018634	Spata3	TCM
chr5	28166587	28167087	2.11909	1.02e-05	0.0632653	chr5:28166587-28167087	En2	TCM
chr9	44698745	44699245	2.49951	1.02e-05	0.0899738	chr9:44698745-44699245	Treh	TCM
chr4	129610010	129610510	2.99369	1.03e-05	0.055287	chr4:129610010-129610510	Dcdc2b	TCM
chr13	42077630	42078130	2.78854	1.05e-05	0.0498172	chr13:42077630-42078130	Hivep1	TCM
chr17	28442605	28443105	1.57888	1.06e-05	0.106155	chr17:28442605-28443105	Fkbp5	TCM
chr13	91827823	91828323	2.25544	1.06e-05	0.0783753	chr13:91827823-91828323	Zcchc9	TCM
chr4	10753158	10753658	2.00344	1.09e-05	0.094461	chr4:10753158-10753658	1700123O12Rik	TCM
chr14	65330476	65330976	1.5751	1.1e-05	0.108877	chr14:65330476-65330976	Zfp395	TCM
chr7	125507238	125507738	2.39467	1.1e-05	0.0920114	chr7:125507238-125507738	Nsmce1	TCM
chr6	120934319	120934819	4.27965	1.12e-05	0.0588436	chr6:120934319-120934819	Bid	TCM
chr19	31404936	31405436	2.34942	1.13e-05	0.0732315	chr19:31404936-31405436	8430431K14Rik	TCM
chr1	180338341	180338841	1.88618	1.13e-05	0.102398	chr1:180338341-180338841	Gm5069	TCM
chr16	84995313	84995813	4.17217	1.13e-05	0.0652718	chr16:84995313-84995813	Gm10791	TCM
chr9	114496352	114496852	3.36414	1.14e-05	0.0709118	chr9:114496352-114496852	Ccr4	TCM
chr1	36920256	36920756	1.55993	1.15e-05	0.0795234	chr1:36920256-36920756	Tmem131	TCM
chr19	25360638	25361138	3.20793	1.16e-05	0.0806678	chr19:25360638-25361138	Kank1	TCM
chr12	76853753	76854253	3.31859	1.16e-05	0.0621171	chr12:76853753-76854253	Fntb	TCM
chr1	58195465	58195965	3.78912	1.2e-05	0.0571908	chr1:58195465-58195965	Aox4	TCM
chr5	100648195	100648695	1.76241	1.2e-05	0.106243	chr5:100648195-100648695	Coq2	TCM
chr7	128397031	128397531	3.7702	1.2e-05	0.0598803	chr7:128397031-128397531	Rgs10	TCM
chr1	86303237	86303737	1.50348	1.21e-05	0.0457076	chr1:86303237-86303737	B3gnt7	TCM
chr3	68981029	68981529	2.28658	1.21e-05	0.111259	chr3:68981029-68981529	Ift80	TCM
chr1	189608631	189609131	3.58803	1.22e-05	0.068763	chr1:189608631-189609131	Cenpf	TCM
chr10	96535445	96535945	2.01732	1.25e-05	0.0861121	chr10:96535445-96535945	Btg1	TCM
chr2	122361036	122361536	1.77518	1.26e-05	0.0840993	chr2:122361036-122361536	Shf	TCM
chr7	68190007	68190507	3.09074	1.27e-05	0.0728943	chr7:68190007-68190507	Pgpep1l	TCM
chr6	119500044	119500544	2.86651	1.29e-05	0.0785256	chr6:119500044-119500544	Fbxl14	TCM
chr1	128602529	128603029	1.6596	1.3e-05	0.125026	chr1:128602529-128603029	Cxcr4	TCM
chr4	133506459	133506959	2.84867	1.34e-05	0.0625728	chr4:133506459-133506959	Trnp1	TCM
chr5	123650549	123651049	2.47195	1.39e-05	0.0949902	chr5:123650549-123651049	Clip1	TCM
chr14	65490196	65490696	2.55743	1.4e-05	0.0832348	chr14:65490196-65490696	Pnoc	TCM
chr9	110916719	110917219	2.75268	1.4e-05	0.0736993	chr9:110916719-110917219	Fam240a	TCM
chr17	26227745	26228245	2.27357	1.41e-05	0.0773127	chr17:26227745-26228245	Fam234a	TCM
chr17	36839789	36840289	2.62385	1.41e-05	0.0851868	chr17:36839789-36840289	Trim26	TCM
chr10	19352852	19353352	1.85623	1.43e-05	0.0669495	chr10:19352852-19353352	Olig3	TCM
chr15	39944400	39944900	2.43855	1.46e-05	0.0514067	chr15:39944400-39944900	Lrp12	TCM
chr3	90623327	90623827	2.46671	1.48e-05	0.101056	chr3:90623327-90623827	S100a6	TCM
chr16	55770301	55770801	1.6475	1.48e-05	0.0964702	chr16:55770301-55770801	Nfkbiz	TCM
chr11	116369539	116370039	1.85503	1.51e-05	0.123858	chr11:116369539-116370039	Foxj1	TCM
chr13	24921203	24921703	1.60017	1.51e-05	0.0958819	chr13:24921203-24921703	4932702P03Rik	TCM
chr5	140733159	140733659	2.44492	1.51e-05	0.0575052	chr5:140733159-140733659	Amz1	TCM
chr11	53330252	53330752	2.56546	1.52e-05	0.0805354	chr11:53330252-53330752	Zcchc10	TCM
chr1	43207103	43207603	2.01312	1.52e-05	0.109118	chr1:43207103-43207603	Fhl2	TCM
chr2	160470998	160471498	2.65097	1.55e-05	0.069226	chr2:160470998-160471498	Mafb	TCM
chr16	23274481	23274981	2.44633	1.57e-05	0.0913819	chr16:23274481-23274981	BC106179	TCM
chr12	71006758	71007258	1.83136	1.57e-05	0.0975904	chr12:71006758-71007258	3110056K07Rik	TCM
chr4	124759387	124759887	2.32671	1.57e-05	0.0614657	chr4:124759387-124759887	Mir698	TCM
chr10	96136600	96137100	2.46184	1.61e-05	0.0746652	chr10:96136600-96137100	4930459C07Rik	TCM
chr2	29670679	29671179	2.00386	1.67e-05	0.0964303	chr2:29670679-29671179	Rapgef1	TCM
chr6	34494970	34495470	1.94013	1.7e-05	0.0956824	chr6:34494970-34495470	Bpgm	TCM
chr10	24651137	24651637	1.59083	1.72e-05	0.104048	chr10:24651137-24651637	Ctgf	TCM
chr2	18957461	18957961	1.62946	1.73e-05	0.0802976	chr2:18957461-18957961	Pip4k2a	TCM
chr5	90492389	90492889	1.69092	1.74e-05	0.105542	chr5:90492389-90492889	Afp	TCM
chr2	18937647	18938147	1.57182	1.76e-05	0.0981188	chr2:18937647-18938147	Pip4k2a	TCM
chr2	131480623	131481123	1.86508	1.78e-05	0.11657	chr2:131480623-131481123	Smox	TCM
chr13	56475301	56475801	1.91599	1.8e-05	0.0980359	chr13:56475301-56475801	Il9	TCM
chr5	72763756	72764256	4.41557	1.81e-05	0.0672415	chr5:72763756-72764256	Txk	TCM
chr12	36025481	36025981	3.14171	1.81e-05	0.064831	chr12:36025481-36025981	Tspan13	TCM
chr15	73380441	73380941	3.99045	1.86e-05	0.0610803	chr15:73380441-73380941	Ptk2	TCM
chr11	75472637	75473137	2.05378	1.91e-05	0.110731	chr11:75472637-75473137	Tlcd2	TCM
chr2	31825343	31825843	2.05705	1.94e-05	0.0631454	chr2:31825343-31825843	Qrfp	TCM
chr9	40577098	40577598	3.54632	1.94e-05	0.0476414	chr9:40577098-40577598	Gramd1b	TCM
chr6	128034475	128034975	3.28823	1.96e-05	0.0743525	chr6:128034475-128034975	Tspan9	TCM
chr2	91645752	91646252	3.14083	1.97e-05	0.0700867	chr2:91645752-91646252	Zfp408	TCM
chr11	115203887	115204387	2.1256	2.01e-05	0.0994086	chr11:115203887-115204387	Tmem104	TCM
chr14	87713473	87713973	2.17602	2.01e-05	0.0811068	chr14:87713473-87713973	Tdrd3	TCM
chr9	42471125	42471625	2.11538	2.01e-05	0.06958	chr9:42471125-42471625	Tbcel	TCM
chr4	32365215	32365715	1.55265	2.02e-05	0.111257	chr4:32365215-32365715	Bach2	TCM
chr16	23282182	23282682	3.05721	2.03e-05	0.0867631	chr16:23282182-23282682	BC106179	TCM
chr15	44748187	44748687	1.60913	2.03e-05	0.132384	chr15:44748187-44748687	2310069G16Rik	TCM
chr1	39105216	39105716	2.93814	2.05e-05	0.0685214	chr1:39105216-39105716	Mir6349	TCM
chr12	82189704	82190204	2.81293	2.07e-05	0.0541561	chr12:82189704-82190204	Sipa1l1	TCM
chr6	128035394	128035894	4.20086	2.13e-05	0.041209	chr6:128035394-128035894	Tspan9	TCM
chr7	136894245	136894745	4.9943	2.13e-05	0.0731605	chr7:136894245-136894745	Mgmt	TCM
chr11	32112999	32113499	2.95142	2.13e-05	0.075874	chr11:32112999-32113499	Gm12108	TCM
chr11	73084241	73084741	2.12341	2.2e-05	0.115042	chr11:73084241-73084741	Itgae	TCM
chr3	101701201	101701701	2.68464	2.22e-05	0.092182	chr3:101701201-101701701	Atp1a1	TCM
chr1	160785697	160786197	2.88945	2.22e-05	0.0945565	chr1:160785697-160786197	Rabgap1l	TCM
chr15	80020453	80020953	2.73472	2.31e-05	0.0724896	chr15:80020453-80020953	Pdgfb	TCM
chr1	39193888	39194388	2.50747	2.32e-05	0.0492942	chr1:39193888-39194388	Npas2	TCM
chr11	11497672	11498172	2.74217	2.32e-05	0.0630659	chr11:11497672-11498172	Spata48	TCM
chr11	32001142	32001642	3.83645	2.32e-05	0.0584067	chr11:32001142-32001642	Nsg2	TCM
chr1	38777345	38777845	2.44657	2.33e-05	0.0848887	chr1:38777345-38777845	Lonrf2	TCM
chr1	179549317	179549817	2.51712	2.33e-05	0.0703958	chr1:179549317-179549817	Cnst	TCM
chr13	43788871	43789371	2.26024	2.35e-05	0.0614309	chr13:43788871-43789371	Cd83	TCM
chr4	136089783	136090283	1.57028	2.37e-05	0.0863184	chr4:136089783-136090283	Rpl11	TCM
chr11	70079899	70080399	1.99127	2.38e-05	0.101256	chr11:70079899-70080399	Asgr2	TCM
chr9	44213652	44214152	2.19986	2.39e-05	0.085612	chr9:44213652-44214152	Cbl	TCM
chr5	67426831	67427331	1.9171	2.41e-05	0.0982427	chr5:67426831-67427331	Bend4	TCM
chr18	13786878	13787378	3.09583	2.46e-05	0.0426382	chr18:13786878-13787378	Zfp521	TCM
chr1	38657520	38658020	1.73564	2.46e-05	0.087069	chr1:38657520-38658020	Aff3	TCM
chr7	101487065	101487565	1.66137	2.47e-05	0.106248	chr7:101487065-101487565	Mir139	TCM
chr12	54566731	54567231	1.87921	2.5e-05	0.0776362	chr12:54566731-54567231	Mir1892	TCM
chr1	164083069	164083569	2.13342	2.5e-05	0.0607558	chr1:164083069-164083569	Sell	TCM
chr3	97294257	97294757	2.29342	2.54e-05	0.07312	chr3:97294257-97294757	Bcl9	TCM
chr5	36373033	36373533	2.30551	2.61e-05	0.069026	chr5:36373033-36373533	Sorcs2	TCM
chr13	47122354	47122854	1.78144	2.61e-05	0.0842468	chr13:47122354-47122854	Rnf144b	TCM
chr18	63993824	63994324	1.6785	2.62e-05	0.0881571	chr18:63993824-63994324	St8sia3	TCM
chr9	51238806	51239306	2.95991	2.63e-05	0.0559377	chr9:51238806-51239306	Pou2af1	TCM
chr11	78673550	78674050	2.07531	2.64e-05	0.110654	chr11:78673550-78674050	Nlk	TCM
chr8	64826357	64826857	2.08621	2.74e-05	0.102046	chr8:64826357-64826857	Klhl2	TCM
chr7	68298336	68298836	2.22742	2.78e-05	0.0874152	chr7:68298336-68298836	Gm16157	TCM
chr18	80696943	80697443	1.60922	2.8e-05	0.106852	chr18:80696943-80697443	Nfatc1	TCM
chr5	99728054	99728554	2.27245	2.81e-05	0.0753332	chr5:99728054-99728554	A930011G23Rik	TCM
chr1	165091685	165092185	2.04065	2.82e-05	0.063553	chr1:165091685-165092185	4930568G15Rik	TCM
chr11	60032521	60033021	3.21686	2.82e-05	0.0629653	chr11:60032521-60033021	Pemt	TCM
chr3	95210479	95210979	3.2058	2.82e-05	0.0598007	chr3:95210479-95210979	Gm16740	TCM
chr10	99116790	99117290	1.93509	2.84e-05	0.12775	chr10:99116790-99117290	Galnt4	TCM
chr7	101011521	101012021	1.8578	2.84e-05	0.0833462	chr7:101011521-101012021	P2ry2	TCM
chr4	135290187	135290687	2.00547	2.92e-05	0.0994088	chr4:135290187-135290687	Clic4	TCM
chr8	77280951	77281451	3.14064	2.92e-05	0.0706783	chr8:77280951-77281451	0610038B21Rik	TCM
chr8	3324230	3324730	1.87719	2.93e-05	0.0789887	chr8:3324230-3324730	A430078G23Rik	TCM
chr8	127500116	127500616	1.55466	2.93e-05	0.100833	chr8:127500116-127500616	Pard3	TCM
chr6	127983551	127984051	2.69776	2.98e-05	0.0529778	chr6:127983551-127984051	Tspan11	TCM
chr14	31430715	31431215	1.63836	3e-05	0.117751	chr14:31430715-31431215	Sh3bp5	TCM
chr7	131045348	131045848	3.11754	3.01e-05	0.0728937	chr7:131045348-131045848	Dmbt1	TCM
chr2	70473440	70473940	3.94418	3.01e-05	0.0528439	chr2:70473440-70473940	Sp5	TCM
chr18	7410100	7410600	2.80177	3.07e-05	0.0489418	chr18:7410100-7410600	Armc4	TCM
chr8	84876758	84877258	3.83005	3.07e-05	0.0602419	chr8:84876758-84877258	Syce2	TCM
chrX	7446577	7447077	2.06908	3.14e-05	0.0851453	chrX:7446577-7447077	2010204K13Rik	TCM
chr9	15516412	15516912	2.69567	3.15e-05	0.0681246	chr9:15516412-15516912	Smco4	TCM
chr11	21166776	21167276	1.56452	3.16e-05	0.101241	chr11:21166776-21167276	Vps54	TCM
chr12	80256960	80257460	2.83818	3.17e-05	0.0716638	chr12:80256960-80257460	Actn1	TCM
chr9	108540786	108541286	2.59455	3.2e-05	0.0802715	chr9:108540786-108541286	Impdh2	TCM
chr13	28958292	28958792	3.06487	3.26e-05	0.0801962	chr13:28958292-28958792	Sox4	TCM
chr17	86206324	86206824	1.60004	3.29e-05	0.112208	chr17:86206324-86206824	Prkce	TCM
chr5	65885980	65886480	2.48628	3.3e-05	0.0614582	chr5:65885980-65886480	Rhoh	TCM
chr6	86754551	86755051	1.88627	3.3e-05	0.0875135	chr6:86754551-86755051	Gmcl1	TCM
chr7	55959749	55960249	4.55162	3.42e-05	0.0532031	chr7:55959749-55960249	Nipa2	TCM
chr2	32051744	32052244	1.89338	3.44e-05	0.102365	chr2:32051744-32052244	Mir7674	TCM
chr6	97487690	97488190	2.48745	3.44e-05	0.0723056	chr6:97487690-97488190	Frmd4b	TCM
chr4	46478984	46479484	1.90409	3.46e-05	0.0809167	chr4:46478984-46479484	Nans	TCM
chr15	81166252	81166752	2.26732	3.46e-05	0.0706496	chr15:81166252-81166752	Mkl1	TCM
chr12	85647312	85647812	1.69149	3.52e-05	0.0703848	chr12:85647312-85647812	Batf	TCM
chr7	118262311	118262811	1.89828	3.55e-05	0.0864089	chr7:118262311-118262811	4930583K01Rik	TCM
chr12	28835637	28836137	1.77038	3.59e-05	0.116987	chr12:28835637-28836137	Eipr1	TCM
chr12	35770338	35770838	3.83408	3.6e-05	0.0659603	chr12:35770338-35770838	9130015A21Rik	TCM
chr10	80878123	80878623	2.39995	3.6e-05	0.0746292	chr10:80878123-80878623	Tmprss9	TCM
chr8	114888889	114889389	2.20375	3.6e-05	0.0823034	chr8:114888889-114889389	Wwox	TCM
chr1	162295329	162295829	3.4755	3.67e-05	0.0505969	chr1:162295329-162295829	Dnm3os	TCM
chr4	63494563	63495063	1.9949	3.68e-05	0.0878598	chr4:63494563-63495063	Whrn	TCM
chr4	123420445	123420945	2.15686	3.7e-05	0.0975512	chr4:123420445-123420945	D830031N03Rik	TCM
chr4	143171578	143172078	1.91022	3.71e-05	0.110444	chr4:143171578-143172078	Mir7021	TCM
chr7	66416578	66417078	1.8033	3.71e-05	0.107408	chr7:66416578-66417078	Aldh1a3	TCM
chr17	64250776	64251276	3.65181	3.74e-05	0.0636896	chr17:64250776-64251276	Pja2	TCM
chr5	142039826	142040326	1.75638	3.76e-05	0.106352	chr5:142039826-142040326	Foxk1	TCM
chr8	105806517	105807017	1.68689	3.77e-05	0.0939755	chr8:105806517-105807017	Ranbp10	TCM
chr15	59936543	59937043	2.32775	3.82e-05	0.0690452	chr15:59936543-59937043	4933412E24Rik	TCM
chr17	87608774	87609274	2.36333	3.84e-05	0.0689284	chr17:87608774-87609274	Epcam	TCM
chr13	8831497	8831997	1.63832	3.91e-05	0.0756296	chr13:8831497-8831997	Wdr37	TCM
chrX	48098373	48098873	2.12626	3.92e-05	0.10334	chrX:48098373-48098873	Xpnpep2	TCM
chr17	84006691	84007191	1.83556	3.95e-05	0.138812	chr17:84006691-84007191	8430430B14Rik	TCM
chr4	63704146	63704646	1.64214	3.98e-05	0.102144	chr4:63704146-63704646	Tnfsf15	TCM
chr3	153240237	153240737	3.01549	4.02e-05	0.0428211	chr3:153240237-153240737	1700012D16Rik	TCM
chr6	71638514	71639014	2.22328	4.04e-05	0.0919518	chr6:71638514-71639014	Kdm3a	TCM
chr12	107496882	107497382	1.90111	4.09e-05	0.078398	chr12:107496882-107497382	4930465M20Rik	TCM
chr13	98791686	98792186	1.57647	4.1e-05	0.0945391	chr13:98791686-98792186	Fcho2	TCM
chr4	58944285	58944785	1.52308	4.12e-05	0.103711	chr4:58944285-58944785	Zkscan16	TCM
chr15	25269541	25270041	1.96853	4.15e-05	0.0806074	chr15:25269541-25270041	Basp1	TCM
chr3	105133021	105133521	3.46634	4.21e-05	0.0613392	chr3:105133021-105133521	4930564D02Rik	TCM
chr1	39478505	39479005	1.81549	4.29e-05	0.0879608	chr1:39478505-39479005	Tbc1d8	TCM
chr8	106563529	106564029	1.95023	4.35e-05	0.107809	chr8:106563529-106564029	1110028F18Rik	TCM
chr16	33185697	33186197	1.85362	4.36e-05	0.0850383	chr16:33185697-33186197	Osbpl11	TCM
chr7	104302019	104302519	1.50271	4.39e-05	0.113538	chr7:104302019-104302519	Gm15133	TCM
chr15	64085722	64086222	2.55358	4.39e-05	0.0841539	chr15:64085722-64086222	Fam49b	TCM
chr15	81101291	81101791	1.98249	4.43e-05	0.0954781	chr15:81101291-81101791	Mkl1	TCM
chr6	142954842	142955342	2.20466	4.45e-05	0.0890338	chr6:142954842-142955342	St8sia1	TCM
chr15	53724079	53724579	1.94675	4.46e-05	0.0650634	chr15:53724079-53724579	Mir28c	TCM
chr3	101406975	101407475	3.10142	4.49e-05	0.0516317	chr3:101406975-101407475	Igsf3	TCM
chr6	38834713	38835213	1.96751	4.6e-05	0.10212	chr6:38834713-38835213	Tbxas1	TCM
chr1	151973050	151973550	1.9646	4.61e-05	0.113524	chr1:151973050-151973550	1700025G04Rik	TCM
chr13	41948175	41948675	3.13647	4.69e-05	0.0714148	chr13:41948175-41948675	Gm10790	TCM
chr1	39761022	39761522	2.77589	4.69e-05	0.064541	chr1:39761022-39761522	Rfx8	TCM
chr6	142916504	142917004	1.87573	4.69e-05	0.0815953	chr6:142916504-142917004	St8sia1	TCM
chr9	61054278	61054778	1.66956	4.71e-05	0.0627696	chr9:61054278-61054778	Gm5122	TCM
chr19	55792487	55792987	1.82949	4.73e-05	0.0983511	chr19:55792487-55792987	Tcf7l2	TCM
chr11	6705566	6706066	3.08588	4.76e-05	0.0590996	chr11:6705566-6706066	Gm11981	TCM
chr4	116015413	116015913	1.84798	4.77e-05	0.082939	chr4:116015413-116015913	Faah	TCM
chr11	32021536	32022036	3.88626	4.78e-05	0.0480313	chr11:32021536-32022036	Nsg2	TCM
chr13	45708394	45708894	2.02947	4.78e-05	0.0750561	chr13:45708394-45708894	Gmpr	TCM
chr2	11715387	11715887	3.18918	4.78e-05	0.0687704	chr2:11715387-11715887	Il15ra	TCM
chr3	121967510	121968010	3.91203	4.83e-05	0.066074	chr3:121967510-121968010	Arhgap29	TCM
chr5	31444031	31444531	1.78161	4.83e-05	0.0862206	chr5:31444031-31444531	Zfp512	TCM
chr3	104657289	104657789	2.09667	4.85e-05	0.0780037	chr3:104657289-104657789	Slc16a1	TCM
chr15	6726404	6726904	1.86481	4.86e-05	0.0928701	chr15:6726404-6726904	Rictor	TCM
chr7	110627938	110628438	2.78347	4.88e-05	0.0502043	chr7:110627938-110628438	Adm	TCM
chr2	118662985	118663485	1.55633	4.93e-05	0.116146	chr2:118662985-118663485	Pak6	TCM
chr4	151141508	151142008	2.79792	4.94e-05	0.0769186	chr4:151141508-151142008	Gm13090	TCM
chr13	73709516	73710016	1.59269	4.95e-05	0.0960329	chr13:73709516-73710016	Slc6a19	TCM
chr1	39096676	39097176	3.0313	4.95e-05	0.0631547	chr1:39096676-39097176	Mir6349	TCM
chr4	122939173	122939673	2.03814	4.98e-05	0.065097	chr4:122939173-122939673	Mfsd2a	TCM
chr17	80323012	80323512	1.78316	4.98e-05	0.0577852	chr17:80323012-80323512	Arhgef33	TCM
chr12	106026736	106027236	2.45431	5.05e-05	0.0697764	chr12:106026736-106027236	Vrk1	TCM
chr5	115760761	115761261	1.99763	5.13e-05	0.0849681	chr5:115760761-115761261	Bicdl1	TCM
chr17	46172522	46173022	2.36153	5.16e-05	0.0517465	chr17:46172522-46173022	Gtpbp2	TCM
chr5	65322116	65322616	2.86589	5.19e-05	0.06555	chr5:65322116-65322616	Rfc1	TCM
chr5	67404303	67404803	1.70617	5.26e-05	0.0576606	chr5:67404303-67404803	Bend4	TCM
chr4	119959231	119959731	1.80725	5.33e-05	0.0917822	chr4:119959231-119959731	Edn2	TCM
chr12	15804910	15805410	1.65857	5.33e-05	0.0684738	chr12:15804910-15805410	Mir6387	TCM
chr4	32393233	32393733	2.77542	5.39e-05	0.0800742	chr4:32393233-32393733	Bach2	TCM
chr10	118758682	118759182	2.34598	5.4e-05	0.0641252	chr10:118758682-118759182	Dyrk2	TCM
chr16	55582870	55583370	1.69074	5.5e-05	0.0996617	chr16:55582870-55583370	Mir5118	TCM
chr1	38665525	38666025	2.02895	5.5e-05	0.104553	chr1:38665525-38666025	Aff3	TCM
chr2	166692514	166693014	2.39177	5.62e-05	0.0509122	chr2:166692514-166693014	Prex1	TCM
chr4	142014808	142015308	2.43137	5.68e-05	0.0604557	chr4:142014808-142015308	Fhad1	TCM
chr1	180922240	180922740	3.73111	5.7e-05	0.0539915	chr1:180922240-180922740	Lefty1	TCM
chr3	30610913	30611413	2.5303	5.7e-05	0.0741184	chr3:30610913-30611413	Mynn	TCM
chr16	23224025	23224525	2.23706	5.73e-05	0.0522668	chr16:23224025-23224525	St6gal1	TCM
chr2	6872430	6872930	1.5251	5.86e-05	0.124278	chr2:6872430-6872930	5031426D15Rik	TCM
chr3	104630918	104631418	3.58568	5.87e-05	0.0586675	chr3:104630918-104631418	Slc16a1	TCM
chr12	102641628	102642128	1.96781	5.89e-05	0.0702787	chr12:102641628-102642128	Mir1936	TCM
chr9	75536936	75537436	1.67908	6.02e-05	0.0987799	chr9:75536936-75537436	Tmod3	TCM
chr12	113044840	113045340	1.64711	6.06e-05	0.0573011	chr12:113044840-113045340	Tex22	TCM
chr7	66840021	66840521	2.12062	6.06e-05	0.055849	chr7:66840021-66840521	Adamts17	TCM
chr8	13955037	13955537	2.55508	6.09e-05	0.105157	chr8:13955037-13955537	Tdrp	TCM
chr16	23305900	23306400	1.99789	6.18e-05	0.0584905	chr16:23305900-23306400	BC106179	TCM
chr2	105390057	105390557	2.49343	6.18e-05	0.0730951	chr2:105390057-105390557	Rcn1	TCM
chr19	55688515	55689015	1.87186	6.23e-05	0.0808036	chr19:55688515-55689015	4930552P12Rik	TCM
chr2	60923633	60924133	1.59074	6.23e-05	0.0983192	chr2:60923633-60924133	Rbms1	TCM
chr1	106595206	106595706	2.21787	6.28e-05	0.0658125	chr1:106595206-106595706	Mir3473f	TCM
chr3	9549858	9550358	2.9918	6.32e-05	0.0470837	chr3:9549858-9550358	Zfp704	TCM
chr5	122310642	122311142	1.59217	6.32e-05	0.0866034	chr5:122310642-122311142	Pptc7	TCM
chr7	118120948	118121448	1.542	6.39e-05	0.0776936	chr7:118120948-118121448	Rps15a	TCM
chr11	99152773	99153273	1.85774	6.4e-05	0.0422619	chr11:99152773-99153273	Ccr7	TCM
chr9	61925205	61925705	1.94842	6.45e-05	0.0610362	chr9:61925205-61925705	Rplp1	TCM
chr17	35731698	35732198	2.28503	6.61e-05	0.0716158	chr17:35731698-35732198	Ddr1	TCM
chr3	131115995	131116495	1.77483	6.62e-05	0.0684945	chr3:131115995-131116495	Lef1	TCM
chr15	61422865	61423365	2.00706	6.7e-05	0.0664662	chr15:61422865-61423365	D030024E09Rik	TCM
chr8	95141958	95142458	2.04192	6.77e-05	0.0713982	chr8:95141958-95142458	Kifc3	TCM
chr9	121646962	121647462	1.87258	6.77e-05	0.0804796	chr9:121646962-121647462	Vipr1	TCM
chr3	142436820	142437320	1.67412	6.77e-05	0.0923761	chr3:142436820-142437320	Pdlim5	TCM
chr8	36122307	36122807	1.75813	6.77e-05	0.0819125	chr8:36122307-36122807	Prag1	TCM
chr2	59353100	59353600	2.16041	6.83e-05	0.0698238	chr2:59353100-59353600	5330411J11Rik	TCM
chr3	103778065	103778565	1.81194	6.9e-05	0.102502	chr3:103778065-103778565	Hipk1	TCM
chr12	118255606	118256106	1.6162	7.01e-05	0.0957626	chr12:118255606-118256106	Sp4	TCM
chr2	10372226	10372726	3.10942	7.13e-05	0.0626977	chr2:10372226-10372726	Sfmbt2	TCM
chr6	127970069	127970569	3.29772	7.17e-05	0.0639093	chr6:127970069-127970569	Tspan11	TCM
chr14	122406406	122406906	3.06457	7.23e-05	0.0554915	chr14:122406406-122406906	Gm5089	TCM
chr16	51719618	51720118	3.03773	7.25e-05	0.0522562	chr16:51719618-51720118	Gm29686	TCM
chr3	103465955	103466455	2.24872	7.3e-05	0.0726676	chr3:103465955-103466455	Syt6	TCM
chr1	10325247	10325747	2.8929	7.31e-05	0.0502676	chr1:10325247-10325747	Arfgef1	TCM
chr11	11506123	11506623	3.85581	7.32e-05	0.0516856	chr11:11506123-11506623	Spata48	TCM
chr6	90751395	90751895	1.56616	7.32e-05	0.0870066	chr6:90751395-90751895	Iqsec1	TCM
chr2	31847785	31848285	1.74352	7.35e-05	0.114379	chr2:31847785-31848285	Fibcd1	TCM
chr15	61651171	61651671	1.90294	7.38e-05	0.101425	chr15:61651171-61651671	D030024E09Rik	TCM
chr8	36123069	36123569	2.02305	7.4e-05	0.0632172	chr8:36123069-36123569	Prag1	TCM
chr5	140858247	140858747	1.51889	7.42e-05	0.102242	chr5:140858247-140858747	Gna12	TCM
chr11	118015355	118015855	2.73825	7.43e-05	0.075922	chr11:118015355-118015855	Mir6933	TCM
chr12	112967696	112968196	2.74724	7.43e-05	0.0713585	chr12:112967696-112968196	Btbd6	TCM
chr2	167080822	167081322	1.68446	7.49e-05	0.0896805	chr2:167080822-167081322	Snord12	TCM
chr11	46347815	46348315	2.51434	7.49e-05	0.0738247	chr11:46347815-46348315	Cyfip2	TCM
chr19	8019131	8019631	1.62333	7.54e-05	0.0636078	chr19:8019131-8019631	Slc22a27	TCM
chr9	96696199	96696699	3.9481	7.54e-05	0.0566459	chr9:96696199-96696699	Zbtb38	TCM
chr2	118669099	118669599	2.44655	7.63e-05	0.0700895	chr2:118669099-118669599	Pak6	TCM
chr19	47432326	47432826	3.49768	7.7e-05	0.0520778	chr19:47432326-47432826	Sh3pxd2a	TCM
chr15	27796524	27797024	2.92128	7.7e-05	0.0667518	chr15:27796524-27797024	Otulinl	TCM
chr7	99152761	99153261	1.90295	7.7e-05	0.081863	chr7:99152761-99153261	Uvrag	TCM
chr2	69916949	69917449	1.57911	7.73e-05	0.0758269	chr2:69916949-69917449	Ubr3	TCM
chr6	142945458	142945958	1.60832	7.82e-05	0.0654154	chr6:142945458-142945958	St8sia1	TCM
chr8	13978977	13979477	2.3361	7.85e-05	0.0639476	chr8:13978977-13979477	Tdrp	TCM
chr17	43232701	43233201	2.45435	7.95e-05	0.0817232	chr17:43232701-43233201	Adgrf1	TCM
chr6	145855655	145856155	2.6638	7.95e-05	0.0579919	chr6:145855655-145856155	Bhlhe41	TCM
chr13	109922925	109923425	2.27539	8.08e-05	0.0890096	chr13:109922925-109923425	Mir1904	TCM
chr16	22493281	22493781	2.60197	8.08e-05	0.0636979	chr16:22493281-22493781	9230117E06Rik	TCM
chr6	71154768	71155268	2.38462	8.19e-05	0.0523906	chr6:71154768-71155268	Thnsl2	TCM
chr11	88430310	88430810	2.26539	8.29e-05	0.097418	chr11:88430310-88430810	Mir378b	TCM
chr2	84840361	84840861	2.66233	8.29e-05	0.0580243	chr2:84840361-84840861	Slc43a1	TCM
chr18	11839996	11840496	1.9603	8.3e-05	0.062251	chr18:11839996-11840496	Mir1901	TCM
chr17	5730562	5731062	2.45608	8.31e-05	0.0543003	chr17:5730562-5731062	3300005D01Rik	TCM
chr18	62922009	62922509	1.64379	8.37e-05	0.0915356	chr18:62922009-62922509	Apcdd1	TCM
chr1	133073196	133073696	2.03353	8.46e-05	0.0585484	chr1:133073196-133073696	Pik3c2b	TCM
chr18	49770918	49771418	1.58097	8.48e-05	0.0599799	chr18:49770918-49771418	Dtwd2	TCM
chr1	39234771	39235271	4.48396	8.49e-05	0.0506569	chr1:39234771-39235271	Npas2	TCM
chr1	39710512	39711012	4.44747	8.49e-05	0.0493326	chr1:39710512-39711012	Rfx8	TCM
chr10	14326127	14326627	1.83415	8.51e-05	0.0749584	chr10:14326127-14326627	Adgrg6	TCM
chr10	122742085	122742585	1.97286	8.66e-05	0.0897827	chr10:122742085-122742585	Mir8104	TCM
chr18	68202957	68203457	2.58672	8.66e-05	0.0723301	chr18:68202957-68203457	Mir7219	TCM
chr11	96462169	96462669	2.07643	8.73e-05	0.0582541	chr11:96462169-96462669	Gm11529	TCM
chr6	30355957	30356457	1.61542	8.73e-05	0.0646225	chr6:30355957-30356457	Zc3hc1	TCM
chr16	84982538	84983038	3.93952	8.75e-05	0.0565955	chr16:84982538-84983038	Gm10791	TCM
chr13	52921911	52922411	1.79476	8.82e-05	0.0982513	chr13:52921911-52922411	Auh	TCM
chr17	62857190	62857690	3.84388	8.82e-05	0.0588171	chr17:62857190-62857690	Efna5	TCM
chr2	101983132	101983632	2.13965	9e-05	0.0601823	chr2:101983132-101983632	Commd9	TCM
chr2	71816074	71816574	1.71303	9.18e-05	0.0716603	chr2:71816074-71816574	Itga6	TCM
chr7	99626742	99627242	2.12589	9.31e-05	0.0633533	chr7:99626742-99627242	Tpbgl	TCM
chr3	101806151	101806651	1.8911	9.32e-05	0.0663272	chr3:101806151-101806651	Mab21l3	TCM
chr11	106430335	106430835	1.7654	9.35e-05	0.0987235	chr11:106430335-106430835	Icam2	TCM
chr9	70079958	70080458	2.15676	9.43e-05	0.0523877	chr9:70079958-70080458	Gcnt3	TCM
chr17	29973196	29973696	1.67135	9.47e-05	0.11431	chr17:29973196-29973696	Zfand3	TCM
chr13	16012176	16012676	1.79251	9.47e-05	0.0899282	chr13:16012176-16012676	Inhba	TCM
chr13	46616614	46617114	3.25011	9.51e-05	0.0529831	chr13:46616614-46617114	Fam8a1	TCM
chr6	117677011	117677511	3.25849	9.51e-05	0.0515712	chr6:117677011-117677511	1700030F04Rik	TCM
chr3	107099846	107100346	1.69026	9.55e-05	0.0787813	chr3:107099846-107100346	Kcna2	TCM
chr3	68968955	68969455	3.2473	9.58e-05	0.0517023	chr3:68968955-68969455	Ift80	TCM
chr11	76037511	76038011	2.22487	9.7e-05	0.079463	chr11:76037511-76038011	Rflnb	TCM
chr1	167270617	167271117	2.03941	9.75e-05	0.0685736	chr1:167270617-167271117	Uck2	TCM
chr17	5295567	5296067	1.82603	9.78e-05	0.0653592	chr17:5295567-5296067	Ldhal6b	TCM
chr8	126698874	126699374	2.05729	9.78e-05	0.0461698	chr8:126698874-126699374	Irf2bp2	TCM
chr18	3932105	3932605	1.93968	9.95e-05	0.0786672	chr18:3932105-3932605	Lyzl1	TCM
chr1	39093284	39093784	3.0767	9.98e-05	0.0517719	chr1:39093284-39093784	Mir6349	TCM
chr14	122290411	122290911	2.2406	0.000100157	0.101224	chr14:122290411-122290911	1700108J01Rik	TCM
chr2	105385218	105385718	1.80137	0.000101632	0.0708049	chr2:105385218-105385718	Rcn1	TCM
chr5	115722479	115722979	2.22756	0.000103163	0.0814502	chr5:115722479-115722979	Bicdl1	TCM
chr5	41841701	41842201	2.45475	0.000103188	0.0811029	chr5:41841701-41842201	Bod1l	TCM
chr3	101748171	101748671	3.33762	0.000103474	0.0573764	chr3:101748171-101748671	Mab21l3	TCM
chr9	118925250	118925750	2.04286	0.000104003	0.0775741	chr9:118925250-118925750	Ctdspl	TCM
chr6	146497403	146497903	1.79079	0.000104178	0.0837772	chr6:146497403-146497903	Itpr2	TCM
chr1	136050976	136051476	1.6944	0.000104374	0.0899271	chr1:136050976-136051476	Ascl5	TCM
chr2	72874476	72874976	1.81418	0.00010698	0.0693672	chr2:72874476-72874976	6430710C18Rik	TCM
chr14	18301559	18302059	3.12738	0.000108369	0.0805725	chr14:18301559-18302059	Ube2e1	TCM
chr14	31414572	31415072	2.08617	0.000111986	0.0863054	chr14:31414572-31415072	Sh3bp5	TCM
chr2	48328172	48328672	1.82612	0.000112198	0.0901226	chr2:48328172-48328672	Acvr2a	TCM
chr1	152269891	152270391	1.6945	0.000112721	0.0770952	chr1:152269891-152270391	Tsen15	TCM
chr11	62524126	62524626	1.68094	0.000112721	0.107452	chr11:62524126-62524626	Cenpv	TCM
chr4	9033088	9033588	1.50634	0.000114346	0.150381	chr4:9033088-9033588	Clvs1	TCM
chr5	36006083	36006583	2.90371	0.000115366	0.0559319	chr5:36006083-36006583	Afap1	TCM
chr3	108856788	108857288	2.59156	0.000115609	0.0875253	chr3:108856788-108857288	Stxbp3	TCM
chr2	75825532	75826032	2.38094	0.000115839	0.066011	chr2:75825532-75826032	Agps	TCM
chr2	59513490	59513990	2.81896	0.000116354	0.0460204	chr2:59513490-59513990	Dapl1	TCM
chr13	37637971	37638471	2.85727	0.000116745	0.0564376	chr13:37637971-37638471	Rreb1	TCM
chr6	135450538	135451038	3.04544	0.000116745	0.0569178	chr6:135450538-135451038	Emp1	TCM
chr11	117718842	117719342	2.68981	0.000116763	0.0649876	chr11:117718842-117719342	Tmc6	TCM
chrX	8864260	8864760	3.48582	0.000117822	0.0410023	chrX:8864260-8864760	Gm6592	TCM
chr3	146107903	146108403	1.85833	0.000118241	0.0741859	chr3:146107903-146108403	Wdr63	TCM
chr4	126090032	126090532	2.25625	0.000119456	0.0732354	chr4:126090032-126090532	Lsm10	TCM
chr18	32597990	32598490	2.86873	0.000119733	0.0646816	chr18:32597990-32598490	Gypc	TCM
chr5	115091881	115092381	2.76964	0.000119733	0.0605708	chr5:115091881-115092381	Rpl37rt	TCM
chr8	13976559	13977059	1.71674	0.000119733	0.0925877	chr8:13976559-13977059	Tdrp	TCM
chr1	182960052	182960552	1.92659	0.000120018	0.073096	chr1:182960052-182960552	Tlr5	TCM
chr2	76084920	76085420	2.56956	0.000120018	0.0634446	chr2:76084920-76085420	Ttc30a1	TCM
chr11	106201642	106202142	1.71391	0.000120133	0.100235	chr11:106201642-106202142	Strada	TCM
chr1	187308515	187309015	1.60252	0.000120439	0.0853282	chr1:187308515-187309015	Gpatch2	TCM
chr19	26845251	26845751	2.89671	0.000120595	0.059162	chr19:26845251-26845751	4931403E22Rik	TCM
chr1	184023954	184024454	2.92077	0.000120648	0.0563872	chr1:184023954-184024454	1700056E22Rik	TCM
chr10	53751067	53751567	3.51127	0.000120741	0.0487834	chr10:53751067-53751567	Fam184a	TCM
chr3	61002459	61002959	3.35035	0.000120741	0.0345238	chr3:61002459-61002959	P2ry1	TCM
chr5	24973186	24973686	2.95732	0.000120918	0.0814055	chr5:24973186-24973686	Prkag2os1	TCM
chr13	54992471	54992971	1.78353	0.000120963	0.0660465	chr13:54992471-54992971	Hk3	TCM
chr16	87705862	87706362	2.34722	0.000121959	0.0601127	chr16:87705862-87706362	Bach1	TCM
chr4	11419672	11420172	2.58479	0.000123568	0.0779797	chr4:11419672-11420172	Esrp1	TCM
chr4	55297739	55298239	2.6306	0.000123582	0.0537826	chr4:55297739-55298239	Rad23b	TCM
chr19	32577434	32577934	2.92051	0.000124446	0.0685026	chr19:32577434-32577934	Papss2	TCM
chr1	43501047	43501547	1.88964	0.000124729	0.0900106	chr1:43501047-43501547	Nck2	TCM
chr12	28800456	28800956	2.73629	0.000124962	0.0556869	chr12:28800456-28800956	Eipr1	TCM
chr5	51552423	51552923	2.06481	0.000124999	0.0843891	chr5:51552423-51552923	Ppargc1a	TCM
chr1	153038040	153038540	1.8896	0.000125186	0.0962321	chr1:153038040-153038540	Nmnat2	TCM
chr9	61985455	61985955	1.54005	0.000125521	0.0750368	chr9:61985455-61985955	Kif23	TCM
chr16	44735563	44736063	2.74038	0.000126592	0.0629526	chr16:44735563-44736063	Gtpbp8	TCM
chr6	99172198	99172698	2.16699	0.00012709	0.0586982	chr6:99172198-99172698	Foxp1	TCM
chr17	83935149	83935649	2.37502	0.000127149	0.040577	chr17:83935149-83935649	8430430B14Rik	TCM
chr14	99449836	99450336	2.41485	0.000127716	0.0763638	chr14:99449836-99450336	Klf5	TCM
chr15	12840702	12841202	1.91054	0.000128157	0.0729166	chr15:12840702-12841202	Drosha	TCM
chr16	23286426	23286926	2.37836	0.000128299	0.0483775	chr16:23286426-23286926	BC106179	TCM
chr1	39089736	39090236	1.60662	0.000129324	0.0898705	chr1:39089736-39090236	Mir6349	TCM
chr7	81007070	81007570	1.52624	0.000129753	0.0946354	chr7:81007070-81007570	Zfp592	TCM
chr11	32012695	32013195	2.12088	0.000131858	0.0351963	chr11:32012695-32013195	Nsg2	TCM
chr8	14911365	14911865	1.61675	0.000132395	0.0728335	chr8:14911365-14911865	Arhgef10	TCM
chr16	23307953	23308453	4.47713	0.000133785	0.0504065	chr16:23307953-23308453	BC106179	TCM
chr2	178505955	178506455	4.46519	0.000133785	0.0499715	chr2:178505955-178506455	Cdh26	TCM
chr8	23819840	23820340	4.3999	0.000133785	0.0476556	chr8:23819840-23820340	Zmat4	TCM
chr11	117881805	117882305	2.22471	0.00013424	0.06349	chr11:117881805-117882305	Tha1	TCM
chr6	30617181	30617681	2.29154	0.000134383	0.047474	chr6:30617181-30617681	Cpa5	TCM
chr6	124885802	124886302	1.79857	0.000135724	0.0898992	chr6:124885802-124886302	Cd4	TCM
chr10	122599427	122599927	2.01801	0.000135982	0.0604588	chr10:122599427-122599927	A130077B15Rik	TCM
chr5	28209763	28210263	2.39901	0.000136964	0.0530339	chr5:28209763-28210263	Cnpy1	TCM
chr14	52248134	52248634	1.91965	0.00013711	0.0821448	chr14:52248134-52248634	Chd8	TCM
chr4	154856038	154856538	1.98547	0.000142522	0.0842506	chr4:154856038-154856538	Ttc34	TCM
chr12	52830696	52831196	1.69088	0.000143223	0.0693275	chr12:52830696-52831196	Akap6	TCM
chr7	64185278	64185778	1.8208	0.000143223	0.0790592	chr7:64185278-64185778	Mir211	TCM
chr3	152969655	152970155	2.14127	0.000144476	0.0752633	chr3:152969655-152970155	St6galnac5	TCM
chr1	38406996	38407496	3.63547	0.000144802	0.0659064	chr1:38406996-38407496	Aff3	TCM
chr16	94067724	94068224	1.63582	0.000145048	0.1292	chr16:94067724-94068224	Sim2	TCM
chr7	31146647	31147147	1.92113	0.000145551	0.0505451	chr7:31146647-31147147	Gramd1a	TCM
chr1	127348774	127349274	2.04676	0.000146483	0.126972	chr1:127348774-127349274	Mgat5	TCM
chr2	153504481	153504981	2.19545	0.000147362	0.0651315	chr2:153504481-153504981	Nol4l	TCM
chr8	124434268	124434768	1.5178	0.000147808	0.10621	chr8:124434268-124434768	Pgbd5	TCM
chr14	64309837	64310337	3.25339	0.000148988	0.0532193	chr14:64309837-64310337	Msra	TCM
chr18	81046642	81047142	1.63978	0.00014996	0.0542144	chr18:81046642-81047142	Sall3	TCM
chr3	52705596	52706096	2.86363	0.000152766	0.0400258	chr3:52705596-52706096	Gm2447	TCM
chr12	107729235	107729735	1.80272	0.000154708	0.135378	chr12:107729235-107729735	4930465M20Rik	TCM
chr16	11577423	11577923	1.57825	0.000154708	0.0377907	chr16:11577423-11577923	4833415N18Rik	TCM
chr15	64025050	64025550	1.92222	0.000156409	0.0762208	chr15:64025050-64025550	Fam49b	TCM
chr4	155209414	155209914	1.56518	0.00015667	0.0741563	chr4:155209414-155209914	Ski	TCM
chr12	15808373	15808873	2.15303	0.000157279	0.0730282	chr12:15808373-15808873	Mir6387	TCM
chr13	60842847	60843347	1.62955	0.000157292	0.0803434	chr13:60842847-60843347	4930486L24Rik	TCM
chr7	139400232	139400732	1.85156	0.000158524	0.0807352	chr7:139400232-139400732	Inpp5a	TCM
chr2	118491174	118491674	1.52868	0.000160738	0.0962033	chr2:118491174-118491674	Srp14	TCM
chr18	80979264	80979764	2.10771	0.0001624	0.0640122	chr18:80979264-80979764	Sall3	TCM
chr6	28483975	28484475	2.61154	0.00016598	0.092839	chr6:28483975-28484475	Snd1	TCM
chr7	29251097	29251597	2.1078	0.000165983	0.0762338	chr7:29251097-29251597	2200002D01Rik	TCM
chr12	70251638	70252138	3.03031	0.000166376	0.0442871	chr12:70251638-70252138	F730035M05Rik	TCM
chr17	51899355	51899855	2.49259	0.000167977	0.0788748	chr17:51899355-51899855	Gm20098	TCM
chr8	34120347	34120847	1.63827	0.000168261	0.0787735	chr8:34120347-34120847	Mboat4	TCM
chr17	64243459	64243959	2.0833	0.000168481	0.0794739	chr17:64243459-64243959	Pja2	TCM
chr12	118855065	118855565	1.93199	0.000169123	0.0759046	chr12:118855065-118855565	Sp8	TCM
chr14	76217057	76217557	2.39107	0.000169277	0.0709114	chr14:76217057-76217557	2900040C04Rik	TCM
chr13	49427974	49428474	1.88274	0.00017086	0.0732089	chr13:49427974-49428474	Ippk	TCM
chr2	137117304	137117804	2.04308	0.000171036	0.0770793	chr2:137117304-137117804	Jag1	TCM
chr17	47486507	47487007	2.02882	0.000172655	0.0622987	chr17:47486507-47487007	Taf8	TCM
chr6	66412927	66413427	1.92085	0.000173538	0.0594495	chr6:66412927-66413427	Mad2l1	TCM
chr5	52125753	52126253	1.85967	0.000177147	0.0815635	chr5:52125753-52126253	Mir6417	TCM
chr4	120405134	120405634	1.75037	0.000177222	0.0761034	chr4:120405134-120405634	Scmh1	TCM
chr2	118656230	118656730	3.02402	0.000177734	0.066584	chr2:118656230-118656730	Pak6	TCM
chr9	110895459	110895959	1.73494	0.000179597	0.0526028	chr9:110895459-110895959	Als2cl	TCM
chr16	94580862	94581362	2.25778	0.000180325	0.0544385	chr16:94580862-94581362	Dyrk1a	TCM
chr9	114427384	114427884	2.13428	0.000180458	0.0762131	chr9:114427384-114427884	Glb1	TCM
chr14	45155449	45155949	1.79291	0.000181911	0.0784447	chr14:45155449-45155949	Gpr137c	TCM
chr11	96992930	96993430	3.11671	0.000182057	0.0739882	chr11:96992930-96993430	Sp2	TCM
chr5	65904449	65904949	2.74197	0.000183575	0.0651968	chr5:65904449-65904949	Rhoh	TCM
chr17	84511690	84512190	2.18776	0.000184634	0.0724903	chr17:84511690-84512190	Plekhh2	TCM
chr14	101729628	101730128	1.73582	0.000184826	0.081765	chr14:101729628-101730128	Lmo7	TCM
chr15	80892330	80892830	2.12034	0.000185612	0.0785952	chr15:80892330-80892830	Mir5113	TCM
chr9	100685655	100686155	1.54547	0.000185662	0.0934592	chr9:100685655-100686155	Stag1	TCM
chr7	68205692	68206192	3.57645	0.000185935	0.0407809	chr7:68205692-68206192	Pgpep1l	TCM
chr18	68951687	68952187	1.8552	0.000187394	0.0628278	chr18:68951687-68952187	4930546C10Rik	TCM
chr2	167139744	167140244	2.56709	0.000187651	0.0574966	chr2:167139744-167140244	Kcnb1	TCM
chr3	21597981	21598481	1.88673	0.000189399	0.0819839	chr3:21597981-21598481	Tbl1xr1	TCM
chr19	4842540	4843040	2.55253	0.000189542	0.0552716	chr19:4842540-4843040	Ccdc87	TCM
chr12	76853156	76853656	2.49358	0.000189716	0.0437705	chr12:76853156-76853656	Fntb	TCM
chr2	62351942	62352442	1.72783	0.000191852	0.104142	chr2:62351942-62352442	Dpp4	TCM
chr8	111578046	111578546	1.99464	0.000193948	0.0533148	chr8:111578046-111578546	Znrf1	TCM
chr10	84903819	84904319	2.55087	0.000194088	0.0559506	chr10:84903819-84904319	Ric8b	TCM
chr2	52310594	52311094	3.07172	0.000194088	0.0351374	chr2:52310594-52311094	4930573O16Rik	TCM
chr5	142404253	142404753	2.01227	0.000194088	0.0713409	chr5:142404253-142404753	Foxk1	TCM
chr7	106792921	106793421	2.28898	0.000194088	0.0640996	chr7:106792921-106793421	Olfr699	TCM
chr13	95605889	95606389	2.65122	0.00019452	0.0794868	chr13:95605889-95606389	F2r	TCM
chr2	158133039	158133539	2.33888	0.000196092	0.0720955	chr2:158133039-158133539	Tgm2	TCM
chr9	46144969	46145469	2.44561	0.000198495	0.0751528	chr9:46144969-46145469	Apoa1	TCM
chr14	118855168	118855668	2.05156	0.000198786	0.0741989	chr14:118855168-118855668	Cldn10	TCM
chr7	5000934	5001434	2.31708	0.000199208	0.0448024	chr7:5000934-5001434	Zfp579	TCM
chr2	158159839	158160339	1.53483	0.000199208	0.0735566	chr2:158159839-158160339	Tgm2	TCM
chr9	42995218	42995718	2.27478	0.00019972	0.0880183	chr9:42995218-42995718	Grik4	TCM
chr12	100544091	100544591	2.593	0.000200249	0.0503408	chr12:100544091-100544591	Ttc7b	TCM
chr17	79868180	79868680	2.3697	0.000200868	0.0493765	chr17:79868180-79868680	Atl2	TCM
chr16	36927357	36927857	2.32562	0.000201593	0.0610301	chr16:36927357-36927857	Hcls1	TCM
chr4	145045650	145046150	2.02058	0.000202343	0.0630602	chr4:145045650-145046150	Vps13d	TCM
chr18	82485280	82485780	1.75977	0.000202453	0.0982517	chr18:82485280-82485780	Mbp	TCM
chr8	124240490	124240990	1.77482	0.000204919	0.0613408	chr8:124240490-124240990	Galnt2	TCM
chr15	79329946	79330446	2.3828	0.000206347	0.0536245	chr15:79329946-79330446	Pla2g6	TCM
chr5	33121997	33122497	2.25044	0.000210418	0.0474724	chr5:33121997-33122497	Slc5a1	TCM
chr8	3248666	3249166	1.71715	0.000210518	0.0615499	chr8:3248666-3249166	Insr	TCM
chr11	32009767	32010267	4.10799	0.000211159	0.0384921	chr11:32009767-32010267	Nsg2	TCM
chr18	65318372	65318872	3.89509	0.000211159	0.0328857	chr18:65318372-65318872	Mir122	TCM
chr16	49503058	49503558	2.09224	0.000213384	0.0504503	chr16:49503058-49503558	Ift57	TCM
chr15	97287011	97287511	2.09793	0.000213947	0.057509	chr15:97287011-97287511	Amigo2	TCM
chr9	116187285	116187785	1.94675	0.000217923	0.073823	chr9:116187285-116187785	Gm4668	TCM
chr11	94716773	94717273	1.58772	0.000218668	0.0929336	chr11:94716773-94717273	Gm11541	TCM
chr3	153250512	153251012	1.59919	0.000219208	0.0882856	chr3:153250512-153251012	1700012D16Rik	TCM
chr2	72855202	72855702	1.91301	0.000219413	0.0491777	chr2:72855202-72855702	6430710C18Rik	TCM
chr3	60169449	60169949	1.87025	0.000220956	0.0387554	chr3:60169449-60169949	Sucnr1	TCM
chr7	126339496	126339996	2.1245	0.000221233	0.107264	chr7:126339496-126339996	Mir7058	TCM
chr9	80313598	80314098	1.55369	0.00022214	0.0576866	chr9:80313598-80314098	Myo6	TCM
chr10	53621468	53621968	1.94908	0.000223947	0.0788763	chr10:53621468-53621968	Mcm9	TCM
chr11	61377105	61377605	3.33003	0.000226597	0.0523147	chr11:61377105-61377605	Slc47a1	TCM
chr14	118862191	118862691	2.07315	0.000226597	0.0552925	chr14:118862191-118862691	Dzip1	TCM
chr3	138757197	138757697	1.52242	0.000230201	0.0593258	chr3:138757197-138757697	Tspan5	TCM
chr9	72441619	72442119	2.68968	0.000230389	0.0678776	chr9:72441619-72442119	Mns1	TCM
chr19	46926904	46927404	3.18942	0.000230738	0.0460043	chr19:46926904-46927404	Ina	TCM
chr19	7374838	7375338	2.22756	0.000234686	0.0756072	chr19:7374838-7375338	1700105P06Rik	TCM
chr18	79472894	79473394	3.3983	0.000236092	0.0611521	chr18:79472894-79473394	Setbp1	TCM
chr3	101493811	101494311	1.55408	0.000236854	0.0952545	chr3:101493811-101494311	Atp1a1	TCM
chr10	26358712	26359212	3.01571	0.000237801	0.0434649	chr10:26358712-26359212	L3mbtl3	TCM
chr8	76898856	76899356	2.15509	0.000237801	0.0756572	chr8:76898856-76899356	Gm10649	TCM
chr7	125713484	125713984	1.54165	0.000238328	0.0858352	chr7:125713484-125713984	D430042O09Rik	TCM
chr2	151959250	151959750	1.60264	0.00023863	0.114069	chr2:151959250-151959750	Mir1953	TCM
chr11	62131542	62132042	2.95953	0.000240414	0.0436395	chr11:62131542-62132042	Adora2b	TCM
chr13	112465408	112465908	1.5936	0.000240898	0.0513964	chr13:112465408-112465908	Il6st	TCM
chr9	120960566	120961066	1.63539	0.000244455	0.0780199	chr9:120960566-120961066	Mir7090	TCM
chr17	84032404	84032904	2.02398	0.000244798	0.0804913	chr17:84032404-84032904	8430430B14Rik	TCM
chr5	37083282	37083782	1.52721	0.000244798	0.111477	chr5:37083282-37083782	Jakmip1	TCM
chr1	87416888	87417388	2.73457	0.000245601	0.0463677	chr1:87416888-87417388	Kcnj13	TCM
chr2	131993745	131994245	2.00921	0.000246253	0.0720496	chr2:131993745-131994245	Rassf2	TCM
chr11	17192098	17192598	1.90125	0.000248266	0.0665425	chr11:17192098-17192598	Pno1	TCM
chr17	51880153	51880653	1.81462	0.00025396	0.0690039	chr17:51880153-51880653	Gm20098	TCM
chr17	31821398	31821898	1.695	0.000255596	0.061069	chr17:31821398-31821898	Sik1	TCM
chr6	38636689	38637189	1.55053	0.000255596	0.0635136	chr6:38636689-38637189	Klrg2	TCM
chr11	5295692	5296192	2.03972	0.000259467	0.0645746	chr11:5295692-5296192	Kremen1	TCM
chr17	72922116	72922616	3.30761	0.000263541	0.0588519	chr17:72922116-72922616	Lbh	TCM
chr15	100418341	100418841	1.50285	0.000268007	0.0973149	chr15:100418341-100418841	Gm5475	TCM
chr5	146779961	146780461	1.99996	0.00026847	0.0874069	chr5:146779961-146780461	Usp12	TCM
chr12	85257190	85257690	1.92558	0.000268696	0.0634741	chr12:85257190-85257690	Mir6938	TCM
chr5	115755458	115755958	2.76915	0.000268901	0.0449163	chr5:115755458-115755958	Bicdl1	TCM
chr17	83973344	83973844	1.70049	0.000268975	0.115906	chr17:83973344-83973844	8430430B14Rik	TCM
chr1	130547894	130548394	1.70206	0.000269808	0.0685061	chr1:130547894-130548394	Zp3r	TCM
chr19	58296678	58297178	3.04491	0.00027121	0.0559418	chr19:58296678-58297178	Gm10007	TCM
chr7	101319769	101320269	1.52911	0.000272683	0.0581314	chr7:101319769-101320269	Stard10	TCM
chr1	23256628	23257128	1.77438	0.000273513	0.0490648	chr1:23256628-23257128	Mir30a	TCM
chr1	161309228	161309728	1.51848	0.000273757	0.111453	chr1:161309228-161309728	Prdx6	TCM
chr16	95819991	95820491	2.12807	0.000275307	0.0662468	chr16:95819991-95820491	1600002D24Rik	TCM
chr13	112133678	112134178	2.82536	0.000278693	0.0679342	chr13:112133678-112134178	Ankrd55	TCM
chr2	72183723	72184223	2.85678	0.000280872	0.052375	chr2:72183723-72184223	Map3k20	TCM
chr11	88455321	88455821	2.37489	0.000281793	0.0411294	chr11:88455321-88455821	Mir378b	TCM
chr14	65331921	65332421	1.68879	0.000285027	0.0811177	chr14:65331921-65332421	Zfp395	TCM
chr6	142956662	142957162	2.93526	0.000285027	0.0535362	chr6:142956662-142957162	St8sia1	TCM
chr1	135817530	135818030	3.80457	0.000285156	0.0390241	chr1:135817530-135818030	Lad1	TCM
chr17	65871961	65872461	1.68008	0.000287916	0.0830489	chr17:65871961-65872461	Ralbp1	TCM
chr15	5561725	5562225	2.87654	0.000288074	0.0627459	chr15:5561725-5562225	5430437J10Rik	TCM
chr3	104656626	104657126	2.23238	0.000288092	0.0392936	chr3:104656626-104657126	Slc16a1	TCM
chr3	86960905	86961405	1.91432	0.000289175	0.087603	chr3:86960905-86961405	Cd1d2	TCM
chr11	50851223	50851723	1.59038	0.000289567	0.0886981	chr11:50851223-50851723	Grm6	TCM
chr1	39746494	39746994	2.56526	0.000289772	0.0515491	chr1:39746494-39746994	Rfx8	TCM
chr2	70422878	70423378	3.65313	0.000290561	0.041482	chr2:70422878-70423378	Sp5	TCM
chr17	80933613	80934113	2.12404	0.000290718	0.0610422	chr17:80933613-80934113	Tmem178	TCM
chr14	118838491	118838991	3.58712	0.000292799	0.0422515	chr14:118838491-118838991	Cldn10	TCM
chr1	152624962	152625462	3.5932	0.000293925	0.045416	chr1:152624962-152625462	Rgl1	TCM
chr2	11047418	11047918	2.52466	0.000294084	0.0557808	chr2:11047418-11047918	Prkcq	TCM
chr6	145469210	145469710	2.46799	0.000297319	0.0512956	chr6:145469210-145469710	1700073E17Rik	TCM
chr19	24166638	24167138	2.6488	0.000297332	0.0509183	chr19:24166638-24167138	Tjp2	TCM
chr12	52782993	52783493	2.45967	0.000298231	0.0700682	chr12:52782993-52783493	Akap6	TCM
chr11	11974799	11975299	2.32239	0.000298702	0.0507738	chr11:11974799-11975299	Grb10	TCM
chr7	24886066	24886566	3.27228	0.000299859	0.037273	chr7:24886066-24886566	Rps19	TCM
chr5	31860384	31860884	1.93243	0.00030095	0.064539	chr5:31860384-31860884	Babam2	TCM
chr16	63863962	63864462	2.00175	0.000305058	0.0738545	chr16:63863962-63864462	Epha3	TCM
chr8	117306762	117307262	2.66454	0.000305569	0.0714724	chr8:117306762-117307262	Cmip	TCM
chr11	86834005	86834505	2.01519	0.0003061	0.0945959	chr11:86834005-86834505	Dhx40	TCM
chr6	113006856	113007356	2.3035	0.000307226	0.0481869	chr6:113006856-113007356	Thumpd3	TCM
chr16	23279774	23280274	2.07162	0.0003114	0.0739992	chr16:23279774-23280274	BC106179	TCM
chr3	108713096	108713596	1.92325	0.0003114	0.0536788	chr3:108713096-108713596	Gpsm2	TCM
chr5	124330061	124330561	2.20384	0.000314596	0.055613	chr5:124330061-124330561	2810006K23Rik	TCM
chr10	121297374	121297874	2.2389	0.000315509	0.0588015	chr10:121297374-121297874	Tbc1d30	TCM
chr11	5369111	5369611	1.80744	0.000315509	0.0873045	chr11:5369111-5369611	Znrf3	TCM
chr13	54498680	54499180	2.38184	0.000316032	0.0378505	chr13:54498680-54499180	Simc1	TCM
chr12	76932596	76933096	2.31531	0.000316615	0.0416055	chr12:76932596-76933096	Max	TCM
chr17	74869588	74870088	2.36684	0.000316615	0.0548094	chr17:74869588-74870088	Ltbp1	TCM
chr4	115075469	115075969	2.37233	0.000318522	0.0763398	chr4:115075469-115075969	Pdzk1ip1	TCM
chr5	35131703	35132203	2.37159	0.000318745	0.0532557	chr5:35131703-35132203	Lrpap1	TCM
chr1	106577655	106578155	1.80253	0.000320744	0.0771394	chr1:106577655-106578155	Mir3473f	TCM
chr3	9718978	9719478	1.66662	0.000321181	0.0718184	chr3:9718978-9719478	Zfp704	TCM
chr7	80672248	80672748	1.51511	0.000325813	0.0940599	chr7:80672248-80672748	Crtc3	TCM
chr1	189602243	189602743	4.05003	0.000331386	0.0368829	chr1:189602243-189602743	Cenpf	TCM
chr18	41922676	41923176	3.96407	0.000331386	0.0346124	chr18:41922676-41923176	Prelid2	TCM
chr8	81782750	81783250	1.69584	0.000331484	0.0654285	chr8:81782750-81783250	Inpp4b	TCM
chr2	85034031	85034531	1.63204	0.000331682	0.0933614	chr2:85034031-85034531	P2rx3	TCM
chr13	52923166	52923666	2.1908	0.00033414	0.0669407	chr13:52923166-52923666	Auh	TCM
chr17	48291583	48292083	1.61169	0.00033414	0.0881381	chr17:48291583-48292083	Treml2	TCM
chr18	32953854	32954354	2.10499	0.000337323	0.0686375	chr18:32953854-32954354	Camk4	TCM
chr1	127322223	127322723	1.61574	0.000337484	0.0605567	chr1:127322223-127322723	Mgat5	TCM
chr11	86371179	86371679	1.56918	0.000337484	0.0649674	chr11:86371179-86371679	Med13	TCM
chr3	51131224	51131724	2.58344	0.000337484	0.0766775	chr3:51131224-51131724	Noct	TCM
chr8	13986377	13986877	1.62863	0.000337484	0.0590549	chr8:13986377-13986877	Gm5907	TCM
chr15	86335760	86336260	1.88091	0.000337682	0.053318	chr15:86335760-86336260	Tbc1d22a	TCM
chr5	65910281	65910781	1.5568	0.00033913	0.0991376	chr5:65910281-65910781	Rhoh	TCM
chr1	43403308	43403808	2.07503	0.000339461	0.0514888	chr1:43403308-43403808	Nck2	TCM
chr9	78001648	78002148	2.14064	0.000340322	0.0434999	chr9:78001648-78002148	Gcm1	TCM
chr9	115623854	115624354	1.84376	0.000346975	0.0847653	chr9:115623854-115624354	Mir467h	TCM
chr4	134365196	134365696	1.86863	0.000347481	0.0655328	chr4:134365196-134365696	Extl1	TCM
chr8	120895547	120896047	1.93919	0.000347687	0.0973931	chr8:120895547-120896047	Irf8	TCM
chr6	119504690	119505190	3.2879	0.00035493	0.0436832	chr6:119504690-119505190	Fbxl14	TCM
chr1	131006005	131006505	2.29386	0.000357385	0.0708145	chr1:131006005-131006505	Il10	TCM
chr4	63840419	63840919	2.12865	0.000359966	0.0908834	chr4:63840419-63840919	Tnfsf8	TCM
chr13	38062623	38063123	1.60305	0.0003607	0.0941455	chr13:38062623-38063123	Cage1	TCM
chr10	60284666	60285166	2.09755	0.000363	0.0709418	chr10:60284666-60285166	Psap	TCM
chr12	28807717	28808217	1.59535	0.000370733	0.0603674	chr12:28807717-28808217	Eipr1	TCM
chr2	151970797	151971297	1.76265	0.000374465	0.079607	chr2:151970797-151971297	Mir1953	TCM
chr11	54063159	54063659	2.71395	0.000378208	0.0366999	chr11:54063159-54063659	Pdlim4	TCM
chr8	119829358	119829858	1.63382	0.000378974	0.0645792	chr8:119829358-119829858	Cotl1	TCM
chr5	134166604	134167104	1.72804	0.000380102	0.0614089	chr5:134166604-134167104	Rcc1l	TCM
chr12	76841171	76841671	1.92623	0.000384731	0.0806787	chr12:76841171-76841671	Fntb	TCM
chr13	24547016	24547516	2.05724	0.00038537	0.0718188	chr13:24547016-24547516	Ripor2	TCM
chr4	57797517	57798017	3.25985	0.000387796	0.0433097	chr4:57797517-57798017	Akap2	TCM
chr6	145746497	145746997	1.77463	0.000389561	0.0839501	chr6:145746497-145746997	Rassf8	TCM
chr4	150595949	150596449	1.94558	0.000395201	0.0861849	chr4:150595949-150596449	Slc45a1	TCM
chr10	21245006	21245506	3.34553	0.000396067	0.062278	chr10:21245006-21245506	Hbs1l	TCM
chr12	111904677	111905177	2.20645	0.000403693	0.0570701	chr12:111904677-111905177	Ppp1r13b	TCM
chr6	72988164	72988664	2.46876	0.000404486	0.0769149	chr6:72988164-72988664	Tmsb10	TCM
chr1	9797936	9798436	1.56762	0.000406154	0.0782427	chr1:9797936-9798436	Sgk3	TCM
chr1	152399912	152400412	1.72447	0.000406527	0.0712689	chr1:152399912-152400412	Colgalt2	TCM
chr8	122008353	122008853	1.59751	0.000406527	0.0665469	chr8:122008353-122008853	Mir7237	TCM
chr2	127530170	127530670	3.24848	0.000416856	0.0630322	chr2:127530170-127530670	Kcnip3	TCM
chr19	36347287	36347787	1.64826	0.000420887	0.0696432	chr19:36347287-36347787	Pcgf5	TCM
chr2	59644839	59645339	2.55199	0.000422011	0.0479473	chr2:59644839-59645339	Tanc1	TCM
chr7	16197115	16197615	2.38675	0.000423736	0.0584299	chr7:16197115-16197615	Meis3	TCM
chr6	127609630	127610130	2.65661	0.00042399	0.0460339	chr6:127609630-127610130	Cracr2a	TCM
chr2	24745284	24745784	2.63805	0.00042991	0.0450249	chr2:24745284-24745784	Cacna1b	TCM
chr12	107812718	107813218	1.74279	0.000430462	0.0621513	chr12:107812718-107813218	4930465M20Rik	TCM
chr17	52461719	52462219	2.42743	0.000430809	0.0574413	chr17:52461719-52462219	Kcnh8	TCM
chr8	81491721	81492221	2.28281	0.000433626	0.0464455	chr8:81491721-81492221	Inpp4b	TCM
chr15	81562092	81562592	1.61532	0.000436024	0.0852912	chr15:81562092-81562592	Ep300	TCM
chr4	55237842	55238342	3.06334	0.000436024	0.0653463	chr4:55237842-55238342	Rad23b	TCM
chr9	115390896	115391396	2.54734	0.00043839	0.0461534	chr9:115390896-115391396	Mir467h	TCM
chr12	16874105	16874605	2.44854	0.000445007	0.0570487	chr12:16874105-16874605	Rock2	TCM
chr4	149066896	149067396	2.21875	0.00044622	0.0430315	chr4:149066896-149067396	Pex14	TCM
chr12	41727717	41728217	3.74439	0.000446504	0.037459	chr12:41727717-41728217	Lrrn3	TCM
chr4	53159127	53159627	2.13602	0.000448474	0.0553652	chr4:53159127-53159627	Abca1	TCM
chr9	58507591	58508091	3.92303	0.000449663	0.0494765	chr9:58507591-58508091	Insyn1	TCM
chr13	52727908	52728408	2.18574	0.000450736	0.0656224	chr13:52727908-52728408	BB123696	TCM
chr3	68974938	68975438	3.83692	0.000451083	0.0420609	chr3:68974938-68975438	Ift80	TCM
chr4	57896624	57897124	3.66196	0.000451083	0.0387588	chr4:57896624-57897124	D630039A03Rik	TCM
chr6	89288100	89288600	2.39573	0.00045817	0.0565083	chr6:89288100-89288600	4930512J16Rik	TCM
chr16	76202128	76202628	3.40494	0.000458509	0.0416558	chr16:76202128-76202628	4930578N18Rik	TCM
chr17	18458069	18458569	1.56781	0.000459624	0.103831	chr17:18458069-18458569	Vmn2r95	TCM
chr1	135807575	135808075	3.51557	0.000460128	0.0408008	chr1:135807575-135808075	Tnni1	TCM
chr10	18469559	18470059	3.51747	0.000463554	0.0448945	chr10:18469559-18470059	Nhsl1	TCM
chr11	33984738	33985238	1.82675	0.000463697	0.0652654	chr11:33984738-33985238	Kcnip1	TCM
chr6	142941841	142942341	3.45366	0.00047083	0.0448401	chr6:142941841-142942341	St8sia1	TCM
chr10	25387229	25387729	2.57168	0.000472121	0.0572107	chr10:25387229-25387729	Epb41l2	TCM
chr10	12607202	12607702	1.5807	0.000474325	0.120885	chr10:12607202-12607702	Utrn	TCM
chr10	96581148	96581648	2.06405	0.000477937	0.0582279	chr10:96581148-96581648	Btg1	TCM
chr18	38080641	38081141	2.16428	0.000477937	0.0348534	chr18:38080641-38081141	Arap3	TCM
chr12	100639598	100640098	1.63749	0.000478692	0.0843749	chr12:100639598-100640098	Rps6ka5	TCM
chr12	113481469	113481969	3.0692	0.000479728	0.0444078	chr12:113481469-113481969	Adam6b	TCM
chr2	131902953	131903453	1.85866	0.000482008	0.0825449	chr2:131902953-131903453	Prnp	TCM
chr15	73225010	73225510	2.01315	0.000483298	0.0321804	chr15:73225010-73225510	Mir151	TCM
chr9	44562963	44563463	1.52317	0.000493702	0.0661	chr9:44562963-44563463	Cxcr5	TCM
chr1	195176523	195177023	1.7075	0.000495012	0.0925852	chr1:195176523-195177023	Cr2	TCM
chr13	34914541	34915041	2.2931	0.000497219	0.0538743	chr13:34914541-34915041	Fam217a	TCM
chr2	70933134	70933634	1.66232	0.00049774	0.0450215	chr2:70933134-70933634	Tlk1	TCM
chr9	60859009	60859509	1.607	0.000499203	0.0761495	chr9:60859009-60859509	Uaca	TCM
chr12	80258377	80258877	2.27375	0.000503872	0.0486757	chr12:80258377-80258877	Actn1	TCM
chr16	4512560	4513060	2.13754	0.000508624	0.0449724	chr16:4512560-4513060	Srl	TCM
chr16	76354217	76354717	2.30031	0.000510129	0.0850055	chr16:76354217-76354717	Nrip1	TCM
chr13	28952842	28953342	1.99625	0.000511032	0.0397951	chr13:28952842-28953342	Sox4	TCM
chr10	96481111	96481611	1.50436	0.000511174	0.0744945	chr10:96481111-96481611	Btg1	TCM
chr10	128750176	128750676	1.64426	0.00051373	0.0703497	chr10:128750176-128750676	Pym1	TCM
chr8	95024278	95024778	1.96363	0.00051373	0.0483965	chr8:95024278-95024778	Adgrg3	TCM
chr9	7595227	7595727	1.86751	0.000514179	0.081431	chr9:7595227-7595727	Mmp27	TCM
chr11	57573859	57574359	1.88062	0.000514225	0.0382215	chr11:57573859-57574359	Mfap3	TCM
chr2	70930864	70931364	1.78012	0.000514225	0.0514148	chr2:70930864-70931364	Tlk1	TCM
chr16	97763594	97764094	1.94535	0.000515004	0.0549692	chr16:97763594-97764094	Ripk4	TCM
chr1	39685789	39686289	1.88242	0.00052095	0.0458968	chr1:39685789-39686289	Creg2	TCM
chr1	39280902	39281402	4.1488	0.000523333	0.0396643	chr1:39280902-39281402	Rpl31	TCM
chr17	52602333	52602833	3.8273	0.000523333	0.0312675	chr17:52602333-52602833	Kcnh8	TCM
chr4	137264072	137264572	1.51356	0.000523832	0.0783072	chr4:137264072-137264572	Wnt4	TCM
chr2	71051553	71052053	1.64155	0.000524165	0.037109	chr2:71051553-71052053	Mettl8	TCM
chr14	69767231	69767731	1.54509	0.0005349	0.0786442	chr14:69767231-69767731	Tnfrsf10b	TCM
chr6	99284010	99284510	1.93668	0.0005349	0.0665412	chr6:99284010-99284510	Foxp1	TCM
chr2	173264722	173265222	1.66011	0.00053654	0.0970505	chr2:173264722-173265222	Pmepa1	TCM
chr12	85177115	85177615	1.80721	0.000544648	0.066183	chr12:85177115-85177615	Pgf	TCM
chr6	33055733	33056233	1.71543	0.000550574	0.0727098	chr6:33055733-33056233	Chchd3	TCM
chr4	46182074	46182574	1.67411	0.000551782	0.0875698	chr4:46182074-46182574	Xpa	TCM
chr10	60566629	60567129	1.61256	0.000555731	0.0524799	chr10:60566629-60567129	Cdh23	TCM
chr6	54964126	54964626	2.40987	0.000556862	0.0585835	chr6:54964126-54964626	Nod1	TCM
chr4	57782860	57783360	2.05935	0.000559858	0.0475123	chr4:57782860-57783360	Akap2	TCM
chr5	123765551	123766051	1.92848	0.000568768	0.0796288	chr5:123765551-123766051	Kntc1	TCM
chr7	130773144	130773644	2.05486	0.000572349	0.069046	chr7:130773144-130773644	Btbd16	TCM
chr9	106318101	106318601	2.15375	0.000572349	0.0809165	chr9:106318101-106318601	Poc1a	TCM
chr19	47449447	47449947	2.95496	0.000576433	0.0330259	chr19:47449447-47449947	Sh3pxd2a	TCM
chr14	123162835	123163335	1.50969	0.000577009	0.0758562	chr14:123162835-123163335	AA536875	TCM
chrX	101740602	101741102	1.90313	0.000578152	0.0870079	chrX:101740602-101741102	Cxcr3	TCM
chr10	41678738	41679238	1.84996	0.000579981	0.0590122	chr10:41678738-41679238	BC048559	TCM
chr6	85140924	85141424	1.60166	0.000583644	0.0684869	chr6:85140924-85141424	Spr	TCM
chr5	123582167	123582667	2.6575	0.000589822	0.0382309	chr5:123582167-123582667	Vps33a	TCM
chr2	130554848	130555348	1.90983	0.000593845	0.0704993	chr2:130554848-130555348	4930473A02Rik	TCM
chr4	57904140	57904640	2.46697	0.000595875	0.0827699	chr4:57904140-57904640	D630039A03Rik	TCM
chr12	72976658	72977158	2.09432	0.000596834	0.081262	chr12:72976658-72977158	4930447C04Rik	TCM
chr2	128155946	128156446	1.7923	0.000599985	0.0727035	chr2:128155946-128156446	Bcl2l11	TCM
chr6	128007085	128007585	2.5003	0.000600499	0.0354743	chr6:128007085-128007585	Tspan11	TCM
chr7	80628586	80629086	1.70781	0.000604393	0.0702297	chr7:80628586-80629086	Gm15880	TCM
chr11	114877114	114877614	2.82109	0.000607636	0.0419265	chr11:114877114-114877614	Cd300a	TCM
chr9	45077240	45077740	2.25426	0.000610083	0.0540175	chr9:45077240-45077740	Jaml	TCM
chr17	88668399	88668899	2.04804	0.000613697	0.0711736	chr17:88668399-88668899	Gtf2a1l	TCM
chr11	21140733	21141233	1.87324	0.000616933	0.0560975	chr11:21140733-21141233	Peli1	TCM
chr17	56885768	56886268	1.99112	0.000616933	0.057688	chr17:56885768-56886268	1700061G19Rik	TCM
chr12	107779200	107779700	1.82195	0.000616984	0.0578962	chr12:107779200-107779700	4930465M20Rik	TCM
chr3	78889736	78890236	1.95738	0.000623819	0.0554921	chr3:78889736-78890236	Rapgef2	TCM
chr3	142413441	142413941	1.68637	0.000623819	0.0676752	chr3:142413441-142413941	Pdlim5	TCM
chr10	42848948	42849448	1.68231	0.000637294	0.0739337	chr10:42848948-42849448	Scml4	TCM
chr9	90212800	90213300	2.84462	0.000641044	0.0580001	chr9:90212800-90213300	Adamts7	TCM
chr2	170291997	170292497	2.26981	0.000643901	0.0553542	chr2:170291997-170292497	Bcas1os2	TCM
chr3	27456463	27456963	1.82867	0.000652663	0.0619864	chr3:27456463-27456963	Ghsr	TCM
chr9	14859915	14860415	2.27365	0.000652828	0.0787083	chr9:14859915-14860415	Gpr83	TCM
chr12	76867521	76868021	2.21351	0.000656001	0.0609974	chr12:76867521-76868021	Fntb	TCM
chr14	118681028	118681528	2.60057	0.000656001	0.0808832	chr14:118681028-118681528	Abcc4	TCM
chr13	44819328	44819828	1.52351	0.000656808	0.0876304	chr13:44819328-44819828	Jarid2	TCM
chr1	127319245	127319745	2.44063	0.000658619	0.0336172	chr1:127319245-127319745	Mgat5	TCM
chr3	130796485	130796985	2.65412	0.000660828	0.0400573	chr3:130796485-130796985	Rpl34	TCM
chr11	105946526	105947026	1.97673	0.000661322	0.0620629	chr11:105946526-105947026	Cyb561	TCM
chr11	117909235	117909735	2.50306	0.000661322	0.0469704	chr11:117909235-117909735	Tha1	TCM
chr9	15494007	15494507	2.06458	0.000661322	0.0654781	chr9:15494007-15494507	Smco4	TCM
chr16	91057171	91057671	2.6649	0.000661669	0.0418848	chr16:91057171-91057671	4932438H23Rik	TCM
chr2	49787552	49788052	2.03971	0.000661669	0.0478881	chr2:49787552-49788052	Lypd6b	TCM
chr9	114507354	114507854	2.49298	0.000664479	0.0655449	chr9:114507354-114507854	Ccr4	TCM
chr5	124010993	124011493	2.03854	0.000664938	0.0835293	chr5:124010993-124011493	Mir7032	TCM
chr15	6612878	6613378	1.6732	0.000666223	0.0684648	chr15:6612878-6613378	Fyb	TCM
chr8	11009576	11010076	1.72303	0.000666223	0.0685335	chr8:11009576-11010076	Irs2	TCM
chr9	45807687	45808187	2.18285	0.000668101	0.0632241	chr9:45807687-45808187	Cep164	TCM
chr3	103500319	103500819	1.63972	0.000669172	0.0721871	chr3:103500319-103500819	Syt6	TCM
chr5	111262712	111263212	1.75984	0.000669869	0.0534803	chr5:111262712-111263212	Pitpnb	TCM
chr12	57538927	57539427	2.45926	0.000686013	0.0317738	chr12:57538927-57539427	Foxa1	TCM
chr3	20142047	20142547	1.83442	0.000690114	0.0797686	chr3:20142047-20142547	Gyg	TCM
chr15	80148490	80148990	2.53427	0.000691239	0.0399352	chr15:80148490-80148990	Tab1	TCM
chr18	82910653	82911153	1.6576	0.000694731	0.053305	chr18:82910653-82911153	Zfp516	TCM
chr17	83935717	83936217	2.01727	0.00069561	0.0425643	chr17:83935717-83936217	8430430B14Rik	TCM
chr9	46362381	46362881	2.61653	0.00069561	0.0466577	chr9:46362381-46362881	4931429L15Rik	TCM
chr16	52006925	52007425	1.69238	0.000697882	0.0629013	chr16:52006925-52007425	Gm29686	TCM
chr17	73540890	73541390	2.18012	0.000699627	0.0551261	chr17:73540890-73541390	Capn13	TCM
chr1	91311371	91311871	2.32867	0.000699681	0.0414509	chr1:91311371-91311871	Espnl	TCM
chr12	17505719	17506219	1.5878	0.000703393	0.0674817	chr12:17505719-17506219	Odc1	TCM
chr2	128117526	128118026	2.33846	0.00070586	0.0492371	chr2:128117526-128118026	Bcl2l11	TCM
chr12	35915731	35916231	3.8548	0.000707316	0.0420576	chr12:35915731-35916231	Agr3	TCM
chr3	100367059	100367559	2.27945	0.000707867	0.0527536	chr3:100367059-100367559	4930406D18Rik	TCM
chr7	107659220	107659720	2.36412	0.00070869	0.0773276	chr7:107659220-107659720	Ppfibp2	TCM
chr16	70006828	70007328	3.78367	0.00070963	0.0389244	chr16:70006828-70007328	Speer2	TCM
chr16	10969856	10970356	1.9368	0.000714403	0.0309663	chr16:10969856-10970356	Litaf	TCM
chr4	155052011	155052511	3.4604	0.000720428	0.0383759	chr4:155052011-155052511	Plch2	TCM
chr1	85959440	85959940	1.96426	0.000720561	0.0901134	chr1:85959440-85959940	Gpr55	TCM
chr2	35038923	35039423	1.64943	0.000720649	0.0632424	chr2:35038923-35039423	Hc	TCM
chr3	103927480	103927980	1.56698	0.00072215	0.072394	chr3:103927480-103927980	Rsbn1	TCM
chr5	111754493	111754993	1.89197	0.000724283	0.0542563	chr5:111754493-111754993	E130006D01Rik	TCM
chr1	156446517	156447017	3.17988	0.000725642	0.0329599	chr1:156446517-156447017	Axdnd1	TCM
chr9	110920562	110921062	2.4401	0.000733125	0.0408968	chr9:110920562-110921062	Fam240a	TCM
chr11	52272033	52272533	2.60145	0.000733395	0.0511518	chr11:52272033-52272533	Tcf7	TCM
chr12	76848536	76849036	3.50765	0.000734028	0.0485917	chr12:76848536-76849036	Fntb	TCM
chr3	101072336	101072836	1.66444	0.000738572	0.0656961	chr3:101072336-101072836	Ptgfrn	TCM
chr13	41921103	41921603	3.46485	0.000739372	0.0460381	chr13:41921103-41921603	Gm10790	TCM
chr9	99436468	99436968	2.25539	0.000740497	0.0571859	chr9:99436468-99436968	Mras	TCM
chr17	29155796	29156296	2.33388	0.000745974	0.0796141	chr17:29155796-29156296	Rab44	TCM
chr9	54842284	54842784	2.18831	0.000745974	0.0415565	chr9:54842284-54842784	Ireb2	TCM
chr12	84009192	84009692	2.20598	0.000748197	0.0474134	chr12:84009192-84009692	Acot1	TCM
chr12	35686185	35686685	1.50151	0.000749093	0.0468518	chr12:35686185-35686685	9130015A21Rik	TCM
chr12	113362351	113362851	1.59868	0.000749093	0.0476651	chr12:113362351-113362851	Adam6b	TCM
chr14	10593390	10593890	1.71706	0.000749093	0.0677148	chr14:10593390-10593890	Fhitos	TCM
chr1	39734844	39735344	1.85839	0.000750753	0.0713174	chr1:39734844-39735344	Rfx8	TCM
chr7	68062745	68063245	2.8614	0.000751778	0.0357232	chr7:68062745-68063245	Igf1r	TCM
chr9	57288335	57288835	1.86514	0.00075541	0.039509	chr9:57288335-57288835	1700017B05Rik	TCM
chr1	162748666	162749166	2.41429	0.000758327	0.0630681	chr1:162748666-162749166	Prrc2c	TCM
chr18	56869894	56870394	1.66703	0.00076124	0.0912168	chr18:56869894-56870394	Marchf3	TCM
chr16	3988531	3989031	1.95425	0.000763406	0.0521467	chr16:3988531-3989031	Nlrc3	TCM
chr4	32307171	32307671	2.13402	0.000765664	0.0639099	chr4:32307171-32307671	Bach2	TCM
chr11	117794146	117794646	1.74048	0.000766022	0.0789425	chr11:117794146-117794646	6030468B19Rik	TCM
chr8	125412934	125413434	1.96405	0.000766656	0.0392628	chr8:125412934-125413434	Sipa1l2	TCM
chr9	72479226	72479726	2.00456	0.000770568	0.0397681	chr9:72479226-72479726	Tex9	TCM
chr4	150940165	150940665	1.64857	0.000774506	0.0539184	chr4:150940165-150940665	Tnfrsf9	TCM
chr2	170307373	170307873	1.89575	0.000779829	0.0627363	chr2:170307373-170307873	Bcas1os2	TCM
chr8	94422233	94422733	1.85948	0.000784291	0.0677887	chr8:94422233-94422733	9330175E14Rik	TCM
chr8	95348836	95349336	2.02441	0.000784661	0.0579967	chr8:95348836-95349336	Mmp15	TCM
chr7	104647062	104647562	2.04324	0.000789179	0.0638851	chr7:104647062-104647562	Olfr658	TCM
chr15	79115235	79115735	1.68969	0.000791745	0.0671494	chr15:79115235-79115735	Micall1	TCM
chr19	32998753	32999253	1.79774	0.000791745	0.0842982	chr19:32998753-32999253	Mir3970	TCM
chr6	29286811	29287311	1.83113	0.000796605	0.0382073	chr6:29286811-29287311	Fam71f2	TCM
chr12	112699069	112699569	1.9311	0.000804751	0.0934658	chr12:112699069-112699569	Zbtb42	TCM
chr14	51121641	51122141	3.4452	0.000823633	0.0234407	chr14:51121641-51122141	Eddm3b	TCM
chr15	31649610	31650110	3.75408	0.000823633	0.029603	chr15:31649610-31650110	Fam173b	TCM
chr16	23178573	23179073	3.70713	0.000823633	0.0285792	chr16:23178573-23179073	C730014E05Rik	TCM
chr2	70259552	70260052	3.98047	0.000823633	0.0350352	chr2:70259552-70260052	Sp5	TCM
chr1	184908447	184908947	1.81333	0.000831213	0.0808254	chr1:184908447-184908947	C130074G19Rik	TCM
chr15	81077493	81077993	2.52574	0.000834732	0.0654239	chr15:81077493-81077993	Sgsm3	TCM
chr2	153211447	153211947	1.71889	0.000837311	0.0615864	chr2:153211447-153211947	Tspyl3	TCM
chr7	73523162	73523662	1.83146	0.000840366	0.0672896	chr7:73523162-73523662	Chd2	TCM
chr18	81210830	81211330	1.53814	0.000841348	0.0615911	chr18:81210830-81211330	Sall3	TCM
chr19	28679063	28679563	3.32779	0.000847317	0.0346545	chr19:28679063-28679563	Glis3	TCM
chr5	111207857	111208357	1.58147	0.000847317	0.0676448	chr5:111207857-111208357	Pitpnb	TCM
chr14	79226526	79227026	2.39591	0.00086228	0.06178	chr14:79226526-79227026	Zfp957	TCM
chr6	97457897	97458397	1.78002	0.000863446	0.0686087	chr6:97457897-97458397	Frmd4b	TCM
chr19	47330486	47330986	3.27114	0.000865997	0.0487747	chr19:47330486-47330986	Mir6995	TCM
chr13	73748322	73748822	2.06551	0.000868076	0.0571468	chr13:73748322-73748822	Slc12a7	TCM
chr17	44625927	44626427	1.92244	0.000876095	0.0646094	chr17:44625927-44626427	Supt3	TCM
chr10	39246924	39247424	2.17431	0.000882531	0.055998	chr10:39246924-39247424	Wisp3	TCM
chr9	121681205	121681705	2.32098	0.00088573	0.0755939	chr9:121681205-121681705	Sec22c	TCM
chr2	154991350	154991850	2.88952	0.00088743	0.0337858	chr2:154991350-154991850	a	TCM
chr13	63807921	63808421	1.88298	0.000895798	0.0800506	chr13:63807921-63808421	Ercc6l2	TCM
chr9	100724828	100725328	2.14621	0.000896011	0.0738396	chr9:100724828-100725328	Stag1	TCM
chr1	164963517	164964017	1.83439	0.000901065	0.0577456	chr1:164963517-164964017	Xcl1	TCM
chr11	114945021	114945521	3.01161	0.000902515	0.0547681	chr11:114945021-114945521	Cd300lb	TCM
chr1	53768930	53769430	1.94148	0.000903644	0.0682079	chr1:53768930-53769430	Stk17b	TCM
chr10	40515302	40515802	1.90808	0.000905311	0.0693525	chr10:40515302-40515802	Slc22a16	TCM
chr11	20656410	20656910	2.67156	0.000905504	0.0388588	chr11:20656410-20656910	Aftph	TCM
chr4	32128446	32128946	2.25202	0.00091524	0.0581522	chr4:32128446-32128946	Bach2	TCM
chr15	83079906	83080406	2.3523	0.00091603	0.0350002	chr15:83079906-83080406	Serhl	TCM
chr15	63971535	63972035	1.68252	0.000925949	0.0656351	chr15:63971535-63972035	Gsdmcl-ps	TCM
chr4	136835752	136836252	1.51198	0.000933003	0.0535165	chr4:136835752-136836252	Ephb2	TCM
chr7	125541873	125542373	2.22453	0.000938566	0.0667338	chr7:125541873-125542373	Il4ra	TCM
chr2	172927601	172928101	1.53979	0.000939896	0.0878376	chr2:172927601-172928101	Bmp7	TCM
chr3	83790686	83791186	2.80957	0.000940461	0.0286465	chr3:83790686-83791186	Sfrp2	TCM
chr19	3805464	3805964	1.73516	0.000941757	0.0939204	chr19:3805464-3805964	Kmt5b	TCM
chr1	60853289	60853789	1.95811	0.000948021	0.0863671	chr1:60853289-60853789	Ctla4	TCM
chr8	123385078	123385578	1.89477	0.000951312	0.0844691	chr8:123385078-123385578	Tcf25	TCM
chr1	189927613	189928113	2.62347	0.000951911	0.0599997	chr1:189927613-189928113	Smyd2	TCM
chr14	48303806	48304306	3.10365	0.000955903	0.0550033	chr14:48303806-48304306	Gm6498	TCM
chr8	3247129	3247629	1.67119	0.000962245	0.0673515	chr8:3247129-3247629	Insr	TCM
chr10	9855774	9856274	3.01135	0.000967625	0.0556312	chr10:9855774-9856274	Stxbp5	TCM
chr3	9520365	9520865	3.34384	0.000971593	0.0611831	chr3:9520365-9520865	Zfp704	TCM
chr5	122733758	122734258	2.208	0.000979513	0.053556	chr5:122733758-122734258	P2rx4	TCM
chrX	101917620	101918120	2.92714	0.00098576	0.0520897	chrX:101917620-101918120	Nhsl2	TCM
chr9	77960802	77961302	2.5081	0.000986121	0.0443916	chr9:77960802-77961302	Elovl5	TCM
chr16	93780556	93781056	1.68158	0.000988206	0.0463058	chr16:93780556-93781056	2310043M15Rik	TCM
chr9	40583534	40584034	2.64068	0.000988206	0.0416133	chr9:40583534-40584034	Gramd1b	TCM
chr15	59937301	59937801	2.14285	0.000989644	0.0537478	chr15:59937301-59937801	4933412E24Rik	TCM
chr11	49089183	49089683	1.81321	0.000990148	0.0572817	chr11:49089183-49089683	Olfr1396	TCM
chr5	122650084	122650584	2.86042	0.000990565	0.0497418	chr5:122650084-122650584	P2rx7	TCM
chr6	71871359	71871859	2.25214	0.00100388	0.0525914	chr6:71871359-71871859	Ptcd3	TCM
chr4	109797424	109797924	2.54066	0.00100927	0.0574729	chr4:109797424-109797924	Faf1	TCM
chr15	64083757	64084257	2.71335	0.00101931	0.0421379	chr15:64083757-64084257	Fam49b	TCM
chr2	33639328	33639828	1.90809	0.00101987	0.0542191	chr2:33639328-33639828	Lmx1b	TCM
[truncated: 2,436 more rows]
